# Supplementary material for: Integrative Metatranscriptomic Analysis Reveals Disease-specific Microbiome–host Interactions in Oral Squamous Cell Carcinoma
Source: Cancer Res Commun. 2023 May 8;3(5):807–20. doi: 10.1158/2767-9764.CRC-22-0349 (PMC10166004; doi:10.1158/2767-9764.CRC-22-0349)
Supplement: Supplementary File 1 — Quantity and quality of the DNA and RNA extracts and the seqeuncing libraries. [file crc-22-0349-s03.xlsx]

## Sheet: Sheet 1
S.No.	Sample ID	Tissue type	RNA concentration (ng/ul)	RIN no.	DNA concentration (ng/ul)	Total input RNA(ng)	Library quantity (ng/ul)
1	N1	Adjacent Normal	46.8	7.8	10.4	200	4.7
2	T1	Tumor	134	5.4	37.8	200	14.8
3	N2	Adjacent Normal	10.8	2.4	10.1	130	14
4	T2	Tumor	40.6	2.3	14.6	200	15.1
5	N3	Adjacent Normal	38.2	2.4	9.02	200	5.8
6	T3	Tumor	43.6	2.7	13.1	200	3.94
7	N4	Adjacent Normal	36.4	4.2	12.2	200	13.7
8	T4	Tumor	81	6.6	38	200	22
9	N5	Adjacent Normal	23.8	8.6	2.22	200	4.48
10	T5	Tumor	144	8.7	26	200	7.88
11	N6	Adjacent Normal	24.6	4	0.8	88	23.8
12	T6	Tumor	35.8	2.7	17.7	130	6.4
13	N7	Adjacent Normal	29.4	2.2	8.98	200	26.8
14	T7	Tumor	81.8	5.3	5.96	200	30.8
15	N8	Adjacent Normal	6.44	1.9	6.98	80	3.92
16	T8	Tumor	31.4	2.5	24.2	200	4.96
17	N9	Adjacent Normal	12.4	2.1	4.56	144	14.9
18	T9	Tumor	35	3.3	14.2	200	36.4
19	N10	Adjacent Normal	5.84	2.3	8.5	70	9.02
20	T10	Tumor	120	2.7	28	200	15
21	N11	Adjacent Normal	88	3.2	12.8	200	46.4
22	T11	Tumor	102	5.6	20.6	200	42.4
23	N12	Adjacent Normal	200	5	43.2	200	61.6
24	T12	Tumor	192	3.2	57.6	200	29.2
25	N13	Adjacent Normal	30.6	8.4	10.6	200	35.4
26	T13	Tumor	110	7.4	37.6	200	38
27	N14	Adjacent Normal	11.8	2.3	29.6	80	19
28	T14	Tumor	33.4	2.2	86.4	200	50
29	N15	Adjacent Normal	39.6	7.9	22	200	7.9
30	T15	Tumor	87.4	8.2	41	200	29.2
31	N16	Adjacent Normal	60	8.7	12.3	200	21
32	T16	Tumor	170	8	58.6	200	12.6
33	N17	Adjacent Normal	47.4	9.6	14	200	27.8
34	T17	Tumor	198	8.6	53.2	200	47.8
35	N18	Adjacent Normal	64.2	8.8	31.6	200	43
36	N18	Tumor	92.6	8.4	95	200	26.6
37	N19	Adjacent Normal	10.1	2.2	16	120	11.7
38	T19	Tumor	19.6	2.4	7.42	200	29
39	N20	Adjacent Normal	7	2.6	34.6	80	47
40	T20	Tumor	21.2	2.2	30.6	120	19.6
41	H1	Healthy Control	176	4.6	430.6	200	22.8
42	H2	Healthy Control	53.4	8.1	137.7	200	27.4
43	H3	Healthy Control	6.12	2.4	63.5	60	43
44	H4	Healthy Control	89.2	3.9	300.5	200	15
45	H5	Healthy Control	6.46	5.7	432.4	60	32.8
46	H6	Healthy Control	17	5	118	200	32.4
47	H7	Healthy Control	79.6	5.8	800	200	25.4
48	H8	Healthy Control	83	2.8	342.6	200	31.4
49	H9	Healthy Control	156	3.1	663.6	200	6.2
50	H10	Healthy Control	126	5.4	118	200	41.6
51	H11	Healthy Control	290	5.5	1113.6	200	62
52	H12	Healthy Control	88	2.6	125.2	200	15.4
53	H13	Healthy Control	104	4.7	1378.1	200	40
54	H14	Healthy Control	6.16	7.3	761.7	70	47.2
55	H15	Healthy Control	18.2	5.7	29.4	200	49.6
56	H16	Healthy Control	45.8	7.2	362.8	200	11
57	H17	Healthy Control	24.2	6.3	996.8	150	46
58	H18	Healthy Control	114	2.5	120	200	42.8
59	H19	Healthy Control	150	4.7	936.2	200	46.8
60	H20	Healthy Control	27.2	6.3	526	150	45.8
