# Supplementary material for: Integrative Metatranscriptomic Analysis Reveals Disease-specific Microbiome–host Interactions in Oral Squamous Cell Carcinoma
Source: Cancer Res Commun. 2023 May 8;3(5):807–20. doi: 10.1158/2767-9764.CRC-22-0349 (PMC10166004; doi:10.1158/2767-9764.CRC-22-0349)
Supplement: Supplementary File 2 — Detailed sequencing and mapping statistics. [file crc-22-0349-s04.xlsx]

## Sheet: STAR Aligner mapping
Sample ID	Tissue type	Total reads	R1 dup. rate	R2 dup. rate	Mapping to U13369.1	Percentage of total reads	Mapping to SILVA	Percentage of total reads	Mapping to GRCh38	Percentage of total reads	Unmapped	Percentage of total reads
T1	Tumor	381336493	0.412842	0.520948	404754	0.106141	54885	0.0143928	375421636	98.4489	5455210	1.43055
T2	Tumor	338462347	0.49505	0.572196	2597696	0.767499	242366	0.071608	325119673	96.0579	10502607	3.10304
T3	Tumor	305088086	0.546789	0.640832	3320954	1.08852	154532	0.0506516	294562222	96.5499	7050372	2.31093
T4	Tumor	377061689	0.423191	0.529526	394325	0.104578	138312	0.0366815	369052040	97.8758	7477010	1.98297
T5	Tumor	368736228	0.522961	0.632973	827882	0.224519	257291	0.0697764	361860162	98.1352	5790887	1.57047
T6	Tumor	421142832	0.565635	0.656226	1845504	0.438213	320502	0.0761029	408435921	96.9828	10540901	2.50293
T7	Tumor	493088776	0.456231	0.521148	1251611	0.253831	129064	0.0261746	482706397	97.8944	9001699	1.82557
T8	Tumor	405221319	0.669762	0.71137	1983930	0.489592	1795215	0.443021	382230154	94.3263	19212017	4.74112
T9	Tumor	474127238	0.467103	0.500739	1333297	0.281211	98889	0.0208571	463317504	97.7201	9377547	1.97785
T10	Tumor	310789152	0.456964	0.527239	989061	0.318242	156432	0.0503338	304278049	97.905	5365607	1.72645
T11	Tumor	404669432	0.402642	0.477843	810972	0.200404	157977	0.0390385	397538141	98.2377	6162342	1.52281
T12	Tumor	436117649	0.476398	0.537863	2292026	0.525552	355776	0.081578	424626206	97.3651	8843640	2.02781
T13	Tumor	555077746	0.528819	0.610188	5074116	0.914127	478007	0.0861153	541090231	97.4801	8435387	1.51968
T14	Tumor	400488245	0.457656	0.526513	833429	0.208103	210820	0.0526407	392398146	97.9799	7045849	1.75931
T15	Tumor	421621197	0.580094	0.63211	4806313	1.13996	589465	0.139809	407517965	96.655	8707453	2.06523
T16	Tumor	411670006	0.569781	0.588866	6161062	1.4966	971253	0.23593	397036637	96.4454	7501052	1.8221
T17	Tumor	520080036	0.585222	0.627904	3321114	0.638577	588757	0.113205	509126264	97.8938	7043900	1.35439
T18	Tumor	435400277	0.502959	0.553615	11549903	2.65271	596976	0.13711	416188242	95.5875	7065156	1.62268
T19	Tumor	559848146	0.509981	0.565642	2703509	0.4829	336774	0.0601545	546399330	97.5978	10408532	1.85917
T20	Tumor	426507924	0.601793	0.683928	5866826	1.37555	818069	0.191806	409044979	95.9056	10778047	2.52704
Sample ID	Tissue type	Total reads			Mapping to U13369.1	Percentage of total reads	Mapping to SILVA	Percentage of total reads	Mapping to GRCh38	Percentage of total reads	Unmapped	Percentage of total reads
N1	Adjacent Normal	412682334	0.539752	0.655546	785671	0.190382	147067	0.0356369	406613667	98.5295	5135925	1.24452
N2	Adjacent Normal	329096031	0.371754	0.47157	623156	0.189354	263062	0.0799347	322861766	98.1056	5348046	1.62507
N3	Adjacent Normal	332699301	0.500589	0.621725	1385264	0.416371	173289	0.0520858	326548303	98.1512	4592440	1.38036
N4	Adjacent Normal	384261459	0.422632	0.557981	317660	0.0826677	130307	0.033911	379030637	98.6387	4782853	1.24469
N5	Adjacent Normal	385867011	0.642488	0.758511	879825	0.228012	241803	0.0626649	378726595	98.1495	6018769	1.5598
N6	Adjacent Normal	380783448	0.557438	0.610098	2176575	0.571604	109753	0.0288229	372491710	97.8225	6005408	1.57712
N7	Adjacent Normal	432435001	0.441454	0.535551	861936	0.199322	74308	0.0171836	424425937	98.1479	7072820	1.63558
N8	Adjacent Normal	352521453	0.667766	0.777987	726933	0.20621	4194337	1.18981	335644258	95.2124	11955922	3.39154
N9	Adjacent Normal	308324644	0.488277	0.58841	1480069	0.480036	210584	0.0682994	300566315	97.4837	6067674	1.96795
N10	Adjacent Normal	364327894	0.623044	0.730503	570122	0.156486	189866	0.052114	356717142	97.911	6850764	1.88038
N11	Adjacent Normal	313050554	0.407271	0.481999	1100689	0.351601	155424	0.0496482	307381895	98.1892	4412546	1.40953
N12	Adjacent Normal	460591215	0.451005	0.522461	1593024	0.345865	212649	0.0461687	452248729	98.1887	6536813	1.41922
N13	Adjacent Normal	452101694	0.495198	0.602353	1822552	0.403129	285298	0.0631048	443817334	98.1676	6176510	1.36618
N14	Adjacent Normal	366813517	0.63737	0.710337	443204	0.120825	201809	0.0550168	360676663	98.327	5491841	1.49718
N15	Adjacent Normal	403867805	0.629045	0.659215	6574675	1.62793	890450	0.220481	389903516	96.5424	6499162	1.60923
N16	Adjacent Normal	332256921	0.467913	0.527859	2668302	0.803084	405805	0.122136	323146718	97.2581	6036093	1.81669
N17	Adjacent Normal	387622458	0.597403	0.649707	1805791	0.465863	437167	0.112782	380468024	98.1543	4911473	1.26708
N18	Adjacent Normal	431289274	0.538174	0.604871	5368967	1.24486	550052	0.127537	419802938	97.3367	5567317	1.29085
N19	Adjacent Normal	345387513	0.68139	0.695529	7656679	2.21684	728841	0.211021	328050088	94.9803	8951901	2.59184
N20	Adjacent Normal	523226088	0.512345	0.549162	8449938	1.61497	652754	0.124756	506603663	96.8231	7519733	1.43719
Sample ID	Tissue type	Total reads			Mapping to U13369.1	Percentage of total reads	Mapping to SILVA	Percentage of total reads	Mapping to GRCh38	Percentage of total reads	Unmapped	Percentage of total reads
H1	Healthy Control	393300949	0.610406	0.70654	784539	0.199475	53666345	13.6451	87114119	22.1495	251735946	64.0059
H2	Healthy Control	508829942	0.397514	0.447948	2859170	0.561911	1100376	0.216256	486265107	95.5653	18605289	3.65648
H3	Healthy Control	318513014	0.661465	0.816035	143260	0.0449778	9993117	3.13743	26127848	8.20307	282248789	88.6145
H4	Healthy Control	372189748	0.632367	0.739285	423416	0.113763	53890868	14.4794	63943824	17.1804	253931637	68.2264
H5	Healthy Control	308169588	0.638875	0.76511	949328	0.308054	20552138	6.6691	120663941	39.155	166004181	53.8678
H6	Healthy Control	419489270	0.662831	0.763266	204916	0.0488489	41837112	9.97334	46665569	11.1244	330781673	78.8534
H7	Healthy Control	336950687	0.635493	0.754287	75953	0.0225413	34783112	10.3229	15010726	4.45487	287080894	85.1997
H8	Healthy Control	353845042	0.64073	0.737741	377560	0.106702	21312827	6.02321	84155235	23.7831	247999420	70.087
H9	Healthy Control	351016358	0.637216	0.740242	343851	0.0979587	62688461	17.8591	25280608	7.20212	262703438	74.8408
H10	Healthy Control	439556674	0.664574	0.778727	90911	0.0206824	31632829	7.19653	66100157	15.0379	341732777	77.7449
H11	Healthy Control	401007162	0.678972	0.758791	181534	0.0452695	78333517	19.5342	65142424	16.2447	257349687	64.1758
H12	Healthy Control	346120729	0.628355	0.737075	135763	0.0392242	36946200	10.6744	119350437	34.4823	189688329	54.8041
H13	Healthy Control	445409699	0.65674	0.755753	255188	0.0572929	41651181	9.35121	138839365	31.1712	264663965	59.4203
H14	Healthy Control	399057049	0.676607	0.751093	80882	0.0202683	20465496	5.12846	5135538	1.28692	373375133	93.5643
H15	Healthy Control	403295205	0.558734	0.668686	156230	0.0387384	38675038	9.58976	143361084	35.5474	221102853	54.8241
H16	Healthy Control	302188031	0.506198	0.596479	294218	0.0973626	846677	0.280182	268009244	88.6896	33037892	10.9329
H17	Healthy Control	389860258	0.676782	0.804674	61278	0.0157179	44040910	11.2966	28878009	7.40727	316880061	81.2804
H18	Healthy Control	376561018	0.64724	0.764029	12002	0.00318727	69462599	18.4466	2165458	0.575062	304920959	80.9752
H19	Healthy Control	494836053	0.699482	0.798125	137976	0.0278832	54574279	11.0288	29376480	5.93661	410747318	83.0067
H20	Healthy Control	408208653	0.6292	0.748645	36279	0.00888737	33514893	8.21024	11040946	2.70473	363616535	89.0761

## Sheet: KneatData
Sample ID	Files	Input Reads	Total removed	Total removed %	Remaining
T1	CHKPE85220120124-7702.unmapped_R1	5455210	5134022	0.941123	321188
T1	CHKPE85220120124-7702.unmapped_R2	5455210	5198790	0.952995	256420
T2	CHKPE85220120126-7704.unmapped_R1	10502607	8931852	0.850441	1570755
T2	CHKPE85220120126-7704.unmapped_R2	10502607	8915437	0.848878	1587170
T3	CHKPE85220120128-7706.unmapped_R1	7050372	6318252	0.896159	732120
T3	CHKPE85220120128-7706.unmapped_R2	7050372	6340039	0.899249	710333
T4	CHKPE85220120130-7708.unmapped_R1	7477010	6372532	0.852283	1104478
T4	CHKPE85220120130-7708.unmapped_R2	7477010	6333828	0.847107	1143182
T5	CHKPE85220120132-7710.unmapped_R1	5790887	4450011	0.768451	1340876
T5	CHKPE85220120132-7710.unmapped_R2	5790887	4409574	0.761468	1381313
T6	CHKPE85221050252-7702.unmapped_R1	10540901	8286682	0.786146	2254219
T6	CHKPE85221050252-7702.unmapped_R2	10540901	8370713	0.794117	2170188
T7	CHKPE85221050254-7706.unmapped_R1	9001699	8180344	0.908756	821355
T7	CHKPE85221050254-7706.unmapped_R2	9001699	8298153	0.921843	703546
T8	CHKPE85221050256-7708.unmapped_R1	19212017	11174739	0.581654	8037278
T8	CHKPE85221050256-7708.unmapped_R2	19212017	10768305	0.560498	8443712
T9	CHKPE85221050258-7712.unmapped_R1	9377547	9077341	0.967987	300206
T9	CHKPE85221050258-7712.unmapped_R2	9377547	9193181	0.98034	184366
T10	CHKPE85221050260-7710.unmapped_R1	5365607	4646043	0.865893	719564
T10	CHKPE85221050260-7710.unmapped_R2	5365607	4724513	0.880518	641094
T11	CHKPE85221050262-7704.unmapped_R1	6162342	5107232	0.828781	1055110
T11	CHKPE85221050262-7704.unmapped_R2	6162342	5149815	0.835691	1012527
T12	CHKPE85221050264-7706.unmapped_R1	8843640	7685439	0.869036	1158201
T12	CHKPE85221050264-7706.unmapped_R2	8843640	7737436	0.874915	1106204
T13	CHKPE85221050266-7708.unmapped_R1	8435387	6825619	0.809165	1609768
T13	CHKPE85221050266-7708.unmapped_R2	8435387	6919978	0.820351	1515409
T14	CHKPE85221050268-7712.unmapped_R1	7045849	5841229	0.829031	1204620
T14	CHKPE85221050268-7712.unmapped_R2	7045849	5893741	0.836484	1152108
T15	CHKPE85221080015-7702.unmapped_R1	8707453	7942924	0.912198	764529
T15	CHKPE85221080015-7702.unmapped_R2	8707453	7944411	0.912369	763042
T16	CHKPE85221080017-7704.unmapped_R1	7501052	6507576	0.867555	993476
T16	CHKPE85221080017-7704.unmapped_R2	7501052	6477460	0.86354	1023592
T17	CHKPE85221080019-7706.unmapped_R1	7043900	6289214	0.89286	754686
T17	CHKPE85221080019-7706.unmapped_R2	7043900	6286500	0.892474	757400
T18	CHKPE85221080021-7708.unmapped_R1	7065156	6589752	0.932711	475404
T18	CHKPE85221080021-7708.unmapped_R2	7065156	6593536	0.933247	471620
T19	CHKPE85221080023-7712.unmapped_R1	10408532	9013211	0.865944	1395321
T19	CHKPE85221080023-7712.unmapped_R2	10408532	9038903	0.868413	1369629
T20	CHKPE85221080025-7702.unmapped_R1	10778047	7352256	0.682151	3425791
T20	CHKPE85221080025-7702.unmapped_R2	10778047	7305869	0.677847	3472178
N1	CHKPE85220120123-7701.unmapped_R1	5135925	4671337	0.9095	464588
N1	CHKPE85220120123-7701.unmapped_R2	5135925	4723665	0.91973	412260
N2	CHKPE85220120125-7703.unmapped_R1	5348046	4568150	0.854172	779896
N2	CHKPE85220120125-7703.unmapped_R2	5348046	4580593	0.856498	767453
N3	CHKPE85220120127-7705.unmapped_R1	4592440	3850568	0.838458	741872
N3	CHKPE85220120127-7705.unmapped_R2	4592440	3881641	0.845224	710799
N4	CHKPE85220120129-7707.unmapped_R1	4782853	4346429	0.908752	436424
N4	CHKPE85220120129-7707.unmapped_R2	4782853	4403849	0.920758	379004
N5	CHKPE85220120131-7709.unmapped_R1	6018769	5243392	0.871173	775377
N5	CHKPE85220120131-7709.unmapped_R2	6018769	5265948	0.874921	752821
N6	CHKPE85221050251-7701.unmapped_R1	6005408	5588007	0.930496	417401
N6	CHKPE85221050251-7701.unmapped_R2	6005408	5644427	0.939891	360981
N7	CHKPE85221050253-7705.unmapped_R1	7072820	6275627	0.887288	797193
N7	CHKPE85221050253-7705.unmapped_R2	7072820	6384367	0.902662	688453
N8	CHKPE85221050255-7707.unmapped_R1	11955922	9211968	0.770494	2743954
N8	CHKPE85221050255-7707.unmapped_R2	11955922	9227024	0.771753	2728898
N9	CHKPE85221050257-7703.unmapped_R1	6067674	4759319	0.784373	1308355
N9	CHKPE85221050257-7703.unmapped_R2	6067674	4808229	0.792434	1259445
N10	CHKPE85221050259-7709.unmapped_R1	6850764	5766606	0.841746	1084158
N10	CHKPE85221050259-7709.unmapped_R2	6850764	5845033	0.853194	1005731
N11	CHKPE85221050261-7703.unmapped_R1	4412546	3622784	0.821019	789762
N11	CHKPE85221050261-7703.unmapped_R2	4412546	3681626	0.834354	730920
N12	CHKPE85221050263-7705.unmapped_R1	6536813	5560547	0.850651	976266
N12	CHKPE85221050263-7705.unmapped_R2	6536813	5660787	0.865986	876026
N13	CHKPE85221050265-7707.unmapped_R1	6176510	4856729	0.786323	1319781
N13	CHKPE85221050265-7707.unmapped_R2	6176510	4931449	0.79842	1245061
N14	CHKPE85221050267-7711.unmapped_R1	5491841	3671819	0.668595	1820022
N14	CHKPE85221050267-7711.unmapped_R2	5491841	3677041	0.669546	1814800
N15	CHKPE85221080014-7701.unmapped_R1	6499162	5289928	0.81394	1209234
N15	CHKPE85221080014-7701.unmapped_R2	6499162	5250102	0.807812	1249060
N16	CHKPE85221080016-7703.unmapped_R1	6036093	4969945	0.823371	1066148
N16	CHKPE85221080016-7703.unmapped_R2	6036093	4915217	0.814304	1120876
N17	CHKPE85221080018-7705.unmapped_R1	4911473	4320721	0.87972	590752
N17	CHKPE85221080018-7705.unmapped_R2	4911473	4315793	0.878717	595680
N18	CHKPE85221080020-7707.unmapped_R1	5567317	4954058	0.889847	613259
N18	CHKPE85221080020-7707.unmapped_R2	5567317	4949136	0.888962	618181
N19	CHKPE85221080022-7711.unmapped_R1	8951901	6399809	0.714911	2552092
N19	CHKPE85221080022-7711.unmapped_R2	8951901	6453692	0.72093	2498209
N20	CHKPE85221080024-7701.unmapped_R1	7519733	5451568	0.724968	2068165
N20	CHKPE85221080024-7701.unmapped_R2	7519733	5391664	0.717002	2128069
H1	CHKPE85221080029-7706.unmapped_R1	251735946	27024230	0.107351	224711716
H1	CHKPE85221080029-7706.unmapped_R2	251735946	17893014	0.0710785	233842932
H2	CHKPE85221080027-7704.unmapped_R1	18605289	6898815	0.370799	11706474
H2	CHKPE85221080027-7704.unmapped_R2	18605289	6429568	0.345577	12175721
H3	CHKPE85221050270-7702.unmapped_R1	282248789	27931572	0.0989608	254317217
H3	CHKPE85221050270-7702.unmapped_R2	282248789	11773620	0.0417136	270475169
H4	CHKPE85221080031-7708.unmapped_R1	253931637	26809928	0.105579	227121709
H4	CHKPE85221080031-7708.unmapped_R2	253931637	16650193	0.0655696	237281444
H5	CHKPE85221080026-7703.unmapped_R1	166004181	15795048	0.0951485	150209133
H5	CHKPE85221080026-7703.unmapped_R2	166004181	8463905	0.0509861	157540276
H6	CHKPE85221080033-7712.unmapped_R1	330781673	29777128	0.0900205	301004545
H6	CHKPE85221080033-7712.unmapped_R2	330781673	16551783	0.0500384	314229890
H7	CHKPE85221050269-7701.unmapped_R1	287080894	22133087	0.077097	264947807
H7	CHKPE85221050269-7701.unmapped_R2	287080894	10434442	0.0363467	276646452
H8	CHKPE85221080028-7705.unmapped_R1	247999420	22238159	0.0896702	225761261
H8	CHKPE85221080028-7705.unmapped_R2	247999420	14170400	0.0571388	233829020
H9	CHKPE85221080030-7707.unmapped_R1	262703438	29206996	0.111179	233496442
H9	CHKPE85221080030-7707.unmapped_R2	262703438	18484683	0.0703633	244218755
H10	CHKPE85221080041-7708.unmapped_R1	341732777	30358801	0.0888378	311373976
H10	CHKPE85221080041-7708.unmapped_R2	341732777	15268973	0.044681	326463804
H11	CHKPE85221080038-7705.unmapped_R1	257349687	23772013	0.0923724	233577674
H11	CHKPE85221080038-7705.unmapped_R2	257349687	16046390	0.0623525	241303297
H12	CHKPE85221080037-7704.unmapped_R1	189688329	22202763	0.117049	167485566
H12	CHKPE85221080037-7704.unmapped_R2	189688329	15099836	0.0796034	174588493
H13	CHKPE85221080034-7701.unmapped_R1	264663965	28249388	0.106737	236414577
H13	CHKPE85221080034-7701.unmapped_R2	264663965	18177479	0.0686814	246486486
H14	CHKPE85221080032-7711.unmapped_R1	373375133	25019827	0.0670099	348355306
H14	CHKPE85221080032-7711.unmapped_R2	373375133	14285600	0.0382607	359089533
H15	CHKPE85221080043-7712.unmapped_R1	221102853	24818495	0.112249	196284358
H15	CHKPE85221080043-7712.unmapped_R2	221102853	16232948	0.0734181	204869905
H16	CHKPE85221080039-7706.unmapped_R1	33037892	5355722	0.162108	27682170
H16	CHKPE85221080039-7706.unmapped_R2	33037892	4199670	0.127117	28838222
H17	CHKPE85221080040-7707.unmapped_R1	316880061	30445832	0.09608	286434229
H17	CHKPE85221080040-7707.unmapped_R2	316880061	14830882	0.0468028	302049179
H18	CHKPE85221080042-7711.unmapped_R1	304920959	36078315	0.11832	268842644
H18	CHKPE85221080042-7711.unmapped_R2	304920959	22534427	0.0739025	282386532
H19	CHKPE85221080035-7702.unmapped_R1	410747318	36889371	0.0898104	373857947
H19	CHKPE85221080035-7702.unmapped_R2	410747318	19946482	0.0485614	390800836
H20	CHKPE85221080036-7703.unmapped_R1	363616535	31615965	0.0869486	332000570
H20	CHKPE85221080036-7703.unmapped_R2	363616535	14907383	0.0409975	348709152

## Sheet: HUMAnN 3.0
Sample ID	R1+R2	Subsampled	Mapped by HUMAnN 0.3	Unmapped
T1	577608	577608	33919	543689
T2	3157925	3157925	825200	2332725
T3	1442453	1442453	203945	1238508
T4	2247660	2247660	569207	1678453
T5	2722189	2722189	1525676	1196513
T6	4424407	4424407	1318751	3105656
T7	1524901	1524901	486225	1038676
T8	16480990	16480990	10933647	5547343
T9	484572	484572	20861	463711
T10	1360658	1360658	294912	1065746
T11	2067637	2067637	719901	1347736
T12	2264405	2264405	839738	1424667
T13	3125177	3125177	1178275	1946902
T14	2356728	2356728	856262	1500466
T15	1527571	1527571	675510	852061
T16	2017068	2017068	662275	1354793
T17	1512086	1512086	525053	987033
T18	947024	947024	258578	688446
T19	2764950	2764950	1126659	1638291
T20	6897969	6897969	3039835	3858134
N1	876848	876848	28394	848454
N2	1547349	1547349	550634	996715
N3	1452671	1452671	305503	1147168
N4	815428	815428	44103	771325
N5	1528198	1528198	69455	1458743
N6	778382	778382	43238	735144
N7	1485646	1485646	591091	894555
N8	5472852	5472852	1177995	4294857
N9	2567800	2567800	1224768	1343032
N10	2089889	2089889	208562	1881327
N11	1520682	1520682	504802	1015880
N12	1852292	1852292	679294	1172998
N13	2564842	2564842	968458	1596384
N14	3634822	3634822	1736376	1898446
N15	2458294	2458294	1011040	1447254
N16	2187024	2187024	704454	1482570
N17	1186432	1186432	339947	846485
N18	1231440	1231440	445560	785880
N19	5050301	5050301	1334867	3715434
N20	4196234	4196234	2036784	2159450
H1	458554648	50000000	30789347	19210653
H2	23882195	23882195	15756561	8125634
H3	524792386	50000000	26036988	23963012
H4	464403153	50000000	32331448	17668552
H5	307749409	50000000	38273156	11726844
H6	615234435	50000000	33527796	16472204
H7	541594259	50000000	27052285	22947715
H8	459590281	50000000	31880735	18119265
H9	477715197	50000000	26954599	23045401
H10	637837780	50000000	26577927	23422073
H11	474880971	50000000	25190005	24809995
H12	342074059	50000000	30651855	19348145
H13	482901063	50000000	30970461	19029539
H14	707444839	50000000	28082263	21917737
H15	401154263	50000000	36334091	13665909
H16	56520392	50000000	34353581	15646419
H17	588483408	50000000	27149248	22850752
H18	551229176	50000000	35311536	14688464
H19	764658783	50000000	24941372	25058628
H20	680709722	50000000	33324532	16675468
