# Supplementary material for: Integrative Metatranscriptomic Analysis Reveals Disease-specific Microbiome–host Interactions in Oral Squamous Cell Carcinoma
Source: Cancer Res Commun. 2023 May 8;3(5):807–20. doi: 10.1158/2767-9764.CRC-22-0349 (PMC10166004; doi:10.1158/2767-9764.CRC-22-0349)
Supplement: Supplementary File 3 — Host differenntially expressed genes [file crc-22-0349-s05.xlsx]

## Sheet: DESeq.results.TvsN
gene	baseMean	log2FoldChange	lfcSE	stat	pvalue	padj
IGHV3-65	35.9993	6.99637	1.12429	6.22291	4.88e-10	8.13e-09
HOXC8	199.719	6.03056	0.524667	11.4941	1.41e-30	5.4e-28
MYF5	70.286	5.86473	0.598936	9.79192	1.22e-22	1.46e-20
MMP13	8082.58	5.82153	0.43794	13.293	2.54e-40	3.63e-37
LINC01179	154.105	5.71168	0.495847	11.5191	1.06e-30	4.21e-28
LINC01518	385.286	5.56884	0.572165	9.73292	2.18e-22	2.53e-20
HOXA10-AS	67.3547	5.45591	0.566828	9.62533	6.25e-22	6.76e-20
MMP1	60118.7	5.44239	0.405749	13.4132	5.06e-41	8.88e-38
HOXC11	249.591	5.42889	0.489309	11.095	1.33e-28	3.79e-26
LHX5	208.155	5.39272	0.499497	10.7963	3.58e-27	8.33e-25
LINC01583	49.8659	5.35073	0.568401	9.41365	4.79e-21	4.53e-19
ROS1	868.228	5.33927	0.465848	11.4614	2.06e-30	7.65e-28
INHBA	27871.2	5.32605	0.346868	15.3547	3.3e-53	3.18e-49
AC044798.2	11.8311	5.32545	0.705042	7.55338	4.24e-14	1.39e-12
CA9	4445.22	5.32333	0.495531	10.7427	6.42e-27	1.45e-24
AF015262.1	10.4155	5.31655	0.614646	8.64978	5.16e-18	3.11e-16
AC053503.5	91.2355	5.31574	0.554806	9.58127	9.59e-22	1e-19
SIM1	47.3465	5.28159	0.581773	9.07843	1.1e-19	8.38e-18
DNAH17	12842.6	5.27907	0.430384	12.266	1.38e-34	9.18e-32
CHRNA1	876.399	5.26544	0.42859	12.2855	1.08e-34	7.34e-32
AC015878.1	31.8298	5.23189	0.758536	6.89736	5.3e-12	1.25e-10
IGHJ2P	29.1328	5.1845	0.801339	6.4698	9.81e-11	1.85e-09
MYH1	4830.52	5.18332	0.46459	11.1568	6.64e-29	2.01e-26
LINC01614	248.302	5.17898	0.524317	9.87756	5.21e-23	6.51e-21
HOXC-AS2	49.985	5.17894	0.563482	9.19096	3.89e-20	3.2e-18
LINC02454	145.612	5.17084	0.418745	12.3484	4.97e-35	3.62e-32
MYH8	452.815	5.16294	0.460493	11.2118	3.57e-29	1.13e-26
AL513123.1	40.6074	5.16027	0.481425	10.7187	8.31e-27	1.87e-24
ACTC1	9452.82	5.15425	0.455099	11.3256	9.81e-30	3.32e-27
CAV3	171.99	5.1441	0.566366	9.08264	1.06e-19	8.1e-18
AC019068.1	55.274	5.13428	0.567113	9.05337	1.39e-19	1.04e-17
HOXC10	232.29	5.13345	0.57373	8.9475	3.64e-19	2.58e-17
LINC01050	225.544	5.12791	0.396365	12.9373	2.77e-38	2.97e-35
MYBPH	3517.33	5.11583	0.43839	11.6696	1.82e-31	8e-29
SLC24A2	495.519	5.08665	0.435695	11.6748	1.72e-31	7.69e-29
PDX1	19.7799	5.07007	0.653885	7.75376	8.92e-15	3.25e-13
AC068506.1	123.714	5.06312	0.538805	9.39694	5.62e-21	5.19e-19
POPDC3	541.91	5.05906	0.378352	13.3713	8.9e-41	1.43e-37
PTPRN	163.444	5.03618	0.398249	12.6458	1.18e-36	1.08e-33
HOXB9	83.9762	5.02809	0.556133	9.04117	1.55e-19	1.15e-17
AL162457.2	21.5501	5.02091	0.689641	7.28046	3.33e-13	9.38e-12
MYMK	43.3742	5.00352	0.563349	8.88174	6.58e-19	4.52e-17
ADAMTS20	493.918	4.99849	0.454051	11.0087	3.47e-28	9.24e-26
MYOG	812.326	4.99141	0.447546	11.1528	6.94e-29	2.07e-26
GBX2	87.1725	4.98373	0.478783	10.4091	2.25e-25	4.05e-23
RXFP3	25.3513	4.95211	0.518593	9.54913	1.31e-21	1.34e-19
HOXA11-AS	34.5257	4.94152	0.628311	7.86477	3.7e-15	1.43e-13
LHX1-DT	86.2827	4.91732	0.487311	10.0907	6.07e-24	8.62e-22
AC053545.1	260.949	4.90841	0.455701	10.7711	4.71e-27	1.08e-24
SOX11	689.004	4.90062	0.416278	11.7725	5.41e-32	2.68e-29
CHRND	797.116	4.89605	0.486503	10.0638	7.99e-24	1.12e-21
MIR133B	18.3059	4.89566	0.749144	6.535	6.36e-11	1.24e-09
SERPINA9	71.443	4.87114	0.594335	8.19594	2.49e-16	1.18e-14
HOXC6	211.472	4.8705	0.42286	11.518	1.07e-30	4.22e-28
MMP3	11588.8	4.85304	0.431359	11.2506	2.3e-29	7.46e-27
RPSAP52	185.555	4.84708	0.444089	10.9147	9.81e-28	2.47e-25
ASB10	71.1953	4.8455	0.651994	7.43183	1.07e-13	3.29e-12
IGHGP	5036.12	4.84275	0.605717	7.99508	1.29e-15	5.43e-14
HOXA-AS3	15.3154	4.83214	0.709783	6.80791	9.9e-12	2.22e-10
HOXA10	300.49	4.82583	0.41581	11.6059	3.85e-31	1.58e-28
MYOD1	104.991	4.81557	0.555889	8.66282	4.6e-18	2.79e-16
ZIC5	443.294	4.80705	0.495868	9.6942	3.19e-22	3.61e-20
LINC02016	12.4892	4.80505	0.824228	5.82975	5.55e-09	7.56e-08
CACNG1	274.936	4.80219	0.500708	9.59079	8.74e-22	9.19e-20
XIRP1	2699.8	4.7927	0.436273	10.9856	4.48e-28	1.17e-25
TRIML1	31.1887	4.78052	0.607	7.87566	3.39e-15	1.32e-13
ANKRD1	1949.3	4.77505	0.441066	10.8261	2.59e-27	6.17e-25
IGHV3OR16-13	204.957	4.7745	0.779637	6.12401	9.12e-10	1.44e-08
CHRNG	738.817	4.76945	0.410361	11.6226	3.16e-31	1.33e-28
ATP1B4	341.315	4.7655	0.466944	10.2057	1.87e-24	2.89e-22
LINC00460	147.87	4.75614	0.387809	12.2641	1.41e-34	9.23e-32
PPIAP26	72.3592	4.74123	0.606984	7.81113	5.67e-15	2.14e-13
AC091812.1	142.38	4.72911	0.489836	9.65448	4.71e-22	5.19e-20
WNT2	442.937	4.72067	0.422234	11.1802	5.1e-29	1.59e-26
AC020909.2	575.404	4.71876	0.422595	11.1661	5.97e-29	1.84e-26
HOXA11	99.7366	4.71015	0.570902	8.25036	1.58e-16	7.68e-15
HOTAIR	57.9054	4.70781	0.555018	8.48227	2.21e-17	1.23e-15
DES	37278.2	4.7027	0.465123	10.1107	4.95e-24	7.16e-22
LHX1	387.782	4.69992	0.474806	9.89863	4.22e-23	5.36e-21
HSPB3	361.147	4.68649	0.487115	9.62092	6.52e-22	6.99e-20
MMP10	11860.9	4.66811	0.440989	10.5855	3.48e-26	7.14e-24
CNGB1	2362.1	4.66349	0.391147	11.9226	9.02e-33	5.05e-30
EN1	1129.86	4.66017	0.458986	10.1532	3.21e-24	4.82e-22
LINC01484	104.425	4.64842	0.527385	8.81411	1.21e-18	7.88e-17
TRIML2	275.719	4.64296	0.495365	9.37281	7.06e-21	6.41e-19
MRPL45P1	20.3192	4.63977	0.709438	6.54007	6.15e-11	1.2e-09
MIR1-1HG	389.239	4.63876	0.519536	8.92865	4.31e-19	3.05e-17
KHDC1L	49.0264	4.62802	0.541736	8.54294	1.31e-17	7.48e-16
AC005291.1	26.9231	4.6267	0.565296	8.18456	2.73e-16	1.29e-14
COL11A1	10789	4.61895	0.476785	9.68769	3.4e-22	3.83e-20
AC068413.1	15.5946	4.60678	0.662312	6.9556	3.51e-12	8.49e-11
AL137001.2	12.7831	4.5993	2.94097	1.56387	0.117848	0.221626
CGB8	38.3702	4.58963	0.678965	6.75974	1.38e-11	3.03e-10
MYF6	655.361	4.58868	0.462323	9.92527	3.23e-23	4.2e-21
IL24	1073.91	4.58794	0.437505	10.4866	9.96e-26	1.89e-23
CSRP3	2325.91	4.5852	0.490733	9.34358	9.31e-21	8.28e-19
AL499627.1	121.867	4.58192	0.588573	7.7848	6.98e-15	2.6e-13
ZFPM2-AS1	1654.33	4.5759	0.44886	10.1945	2.1e-24	3.23e-22
AGGF1P8	50.1265	4.57204	2.40762	1.89899	0.0575663	0.125741
IBSP	52.1517	4.57006	0.55715	8.20256	2.35e-16	1.12e-14
AC012531.1	89.9296	4.56806	0.49983	9.13924	6.29e-20	5.01e-18
AC005153.1	29.6011	4.56763	0.567842	8.04383	8.71e-16	3.77e-14
AC141272.1	48.3526	4.56592	0.676683	6.7475	1.5e-11	3.28e-10
AL359502.2	53.6295	4.55879	0.568466	8.01946	1.06e-15	4.55e-14
LINC01322	2032.58	4.54917	0.529422	8.59272	8.49e-18	4.97e-16
LINC02584	22.1424	4.54819	0.577044	7.88189	3.22e-15	1.26e-13
CACNG6	179.27	4.54703	0.499731	9.09896	9.12e-20	7.12e-18
C20orf141	8.73531	4.53968	0.733176	6.1918	5.95e-10	9.73e-09
LINC02873	96.5809	4.5318	0.45098	10.0488	9.3e-24	1.29e-21
CDH15	330.624	4.53124	0.415362	10.9091	1.04e-27	2.61e-25
MYPN	1758.75	4.52912	0.443354	10.2156	1.69e-24	2.65e-22
MYO18B	2576.11	4.5175	0.394415	11.4537	2.25e-30	8.29e-28
AC073387.1	22.696	4.51196	0.837667	5.38633	7.19e-08	7.85e-07
HOXC9	176.699	4.51035	0.42399	10.6379	1.99e-26	4.21e-24
AC105460.1	982.278	4.50175	0.646999	6.95789	3.45e-12	8.36e-11
MMP7	1507.7	4.50038	0.467825	9.61979	6.6e-22	7.05e-20
AL139147.1	67.3883	4.49992	0.540109	8.3315	7.98e-17	4.04e-15
MAGEA6	486.096	4.49859	0.769368	5.84713	5e-09	6.88e-08
BX119927.1	47.6032	4.48868	0.591271	7.59157	3.16e-14	1.05e-12
AL358334.2	323.37	4.4815	0.407299	11.003	3.7e-28	9.77e-26
HOXA6	127.189	4.4787	0.41525	10.7855	4.03e-27	9.31e-25
HMGN1P13	6.40737	4.47325	0.689034	6.49205	8.47e-11	1.62e-09
LINC02450	79.5739	4.47014	0.488754	9.146	5.91e-20	4.72e-18
ARPP21	748.6	4.46737	0.450845	9.90888	3.81e-23	4.88e-21
RN7SL625P	26.6795	4.4601	0.533874	8.35421	6.59e-17	3.39e-15
ELOBP2	109.907	4.45457	0.600879	7.41342	1.23e-13	3.73e-12
IQCA1-AS1	9.53591	4.45259	0.682963	6.51952	7.05e-11	1.37e-09
HOXD13	209.674	4.45138	0.640181	6.95331	3.57e-12	8.61e-11
AC105118.1	86.0721	4.44507	0.508904	8.7346	2.45e-18	1.54e-16
LINC00525	32.4405	4.44102	0.699227	6.35134	2.13e-10	3.79e-09
PAEP	254.318	4.44018	0.430368	10.3172	5.89e-25	1e-22
AP001542.1	16.4828	4.43143	0.711829	6.22541	4.8e-10	8.03e-09
AC073347.1	32.329	4.43141	0.95065	4.66145	3.14e-06	2.44e-05
CXCL5	401.364	4.42737	0.4425	10.0054	1.44e-23	1.97e-21
C10orf71	1111.13	4.42083	0.488196	9.05543	1.36e-19	1.02e-17
ARL14EPL	6.44973	4.41201	0.805442	5.47775	4.31e-08	4.93e-07
MMP11	17906.5	4.4115	0.39703	11.1112	1.11e-28	3.23e-26
AC113346.1	8.01319	4.41031	0.674216	6.54139	6.09e-11	1.19e-09
GRP	183.576	4.40747	0.515949	8.54246	1.31e-17	7.5e-16
HJV	261.493	4.39443	0.564363	7.78653	6.89e-15	2.57e-13
ZPLD1	61.9822	4.39405	0.532426	8.25288	1.55e-16	7.52e-15
CTHRC1	6513.97	4.3659	0.353654	12.3451	5.18e-35	3.7e-32
ESM1	452.442	4.36091	0.425314	10.2534	1.14e-24	1.86e-22
CHGB	1234.58	4.35654	0.429643	10.1399	3.67e-24	5.45e-22
PITX3	66.125	4.32304	0.426367	10.1392	3.7e-24	5.47e-22
RPLP0P2	896.826	4.32131	0.33088	13.0601	5.57e-39	6.51e-36
LINC02434	52.9845	4.32046	0.656632	6.57972	4.71e-11	9.41e-10
LINC02263	20.8313	4.31605	0.719207	6.00113	1.96e-09	2.92e-08
SPOCD1	1274.4	4.31435	0.348938	12.3642	4.08e-35	3.09e-32
RPL7P3	80.5022	4.31429	0.594663	7.25502	4.02e-13	1.12e-11
NLRP7	135.657	4.31154	0.483378	8.91961	4.68e-19	3.29e-17
LINC00626	5.36432	4.29843	0.795301	5.40478	6.49e-08	7.18e-07
C11orf53	34.3657	4.29792	0.551261	7.79652	6.36e-15	2.39e-13
AC008786.1	16.079	4.29789	0.802968	5.3525	8.67e-08	9.35e-07
NMRK2	255.971	4.28676	0.570682	7.51164	5.84e-14	1.85e-12
CACNA1S	1507.83	4.27085	0.473758	9.01482	1.97e-19	1.45e-17
OBP2A	46.7932	4.25809	0.477229	8.92253	4.56e-19	3.21e-17
AL512326.5	53.9476	4.25448	0.575903	7.3875	1.5e-13	4.45e-12
LINC02577	621.535	4.24762	0.507192	8.37479	5.53e-17	2.87e-15
KANK4	1893.5	4.24192	0.453909	9.34532	9.16e-21	8.2e-19
LINC01711	121.979	4.2408	0.479573	8.84286	9.33e-19	6.25e-17
IGHG1	122764	4.23506	0.508268	8.33234	7.93e-17	4.02e-15
SLCO1B1	47.7431	4.23333	0.719118	5.88683	3.94e-09	5.53e-08
TRIM72	1949.48	4.22032	0.411052	10.2671	9.91e-25	1.63e-22
CREG2	746.643	4.21988	0.410509	10.2796	8.71e-25	1.45e-22
OVAAL	4.20683	4.2188	0.679702	6.20683	5.41e-10	8.92e-09
FNDC1-IT1	27.4986	4.21345	0.531174	7.93234	2.15e-15	8.63e-14
TNNI1	7806.01	4.21295	0.463397	9.09145	9.77e-20	7.55e-18
AL158195.1	7.65022	4.20996	0.734046	5.73529	9.73e-09	1.27e-07
IGHV1-18	3091.64	4.20891	0.533666	7.88678	3.1e-15	1.21e-13
LBX1	78.26	4.20212	0.495527	8.4801	2.25e-17	1.25e-15
IGLV1-44	2568.98	4.20067	0.504713	8.3229	8.58e-17	4.33e-15
COX6A2	441.93	4.20056	0.560604	7.49291	6.74e-14	2.12e-12
AC107918.6	19.4929	4.19545	0.6151	6.82076	9.06e-12	2.05e-10
KLHL40	490.437	4.19457	0.519558	8.07335	6.84e-16	3.02e-14
ZFHX4-AS1	14.3957	4.19177	0.574764	7.29303	3.03e-13	8.57e-12
SMPX	765.841	4.19167	0.501038	8.36598	5.96e-17	3.09e-15
CSDC2	166.556	4.19046	0.433441	9.6679	4.13e-22	4.56e-20
TRDN	2376.2	4.18777	0.482301	8.6829	3.86e-18	2.36e-16
CCL11	212.975	4.18325	0.455529	9.18329	4.18e-20	3.42e-18
ANXA13	52.8308	4.17661	0.499328	8.36446	6.04e-17	3.12e-15
FAP	6317.41	4.17296	0.348488	11.9745	4.83e-33	2.78e-30
AL109924.1	11.785	4.165	0.631909	6.59114	4.36e-11	8.75e-10
COL10A1	4664.73	4.15806	0.449937	9.24143	2.43e-20	2.06e-18
IGKV2D-40	119.66	4.15575	0.728042	5.70811	1.14e-08	1.46e-07
AC044798.1	9.71516	4.14776	0.6869	6.03838	1.56e-09	2.36e-08
SLCO1B3	1031.99	4.14439	0.54236	7.6414	2.15e-14	7.36e-13
SMYD1	747.026	4.1406	0.501404	8.258	1.48e-16	7.22e-15
LCAL1	724.074	4.13651	0.351974	11.7523	6.87e-32	3.31e-29
HOXD11	333.019	4.13506	0.476843	8.67174	4.26e-18	2.59e-16
AC108676.1	543.761	4.13028	0.540401	7.643	2.12e-14	7.28e-13
AC010677.1	249.623	4.12832	0.469946	8.78467	1.57e-18	1.01e-16
TRIM54	1014.77	4.12762	0.431976	9.55522	1.23e-21	1.27e-19
AL451166.1	7.81829	4.12116	0.7065	5.83321	5.44e-09	7.41e-08
AL589182.3	119.666	4.11977	0.436359	9.44125	3.68e-21	3.53e-19
IGF2BP1	795.377	4.11462	0.517353	7.95321	1.82e-15	7.41e-14
IGKV1D-12	192.561	4.10577	0.695765	5.90109	3.61e-09	5.11e-08
AL133399.1	16.915	4.10571	0.660875	6.21254	5.21e-10	8.64e-09
RN7SL296P	618.676	4.1051	0.506446	8.10569	5.24e-16	2.36e-14
LMOD3	762.874	4.10403	0.471924	8.69639	3.43e-18	2.12e-16
PRSS56	19.3061	4.10111	0.615503	6.66302	2.68e-11	5.59e-10
IGKJ4	60.9289	4.09444	0.819335	4.99727	5.81e-07	5.29e-06
MAFA-AS1	21.2888	4.0934	0.593971	6.89159	5.52e-12	1.29e-10
AL445259.1	20.2489	4.09296	0.688756	5.94254	2.81e-09	4.07e-08
FOLR3	223.989	4.09283	0.435288	9.40257	5.32e-21	4.95e-19
LINC01833	71.9447	4.07875	0.891952	4.57284	4.81e-06	3.6e-05
LINC02163	93.5732	4.07007	0.656631	6.19841	5.7e-10	9.36e-09
VAX1	77.9944	4.06692	0.562174	7.23426	4.68e-13	1.29e-11
GUCA1A	23.0794	4.06499	0.542241	7.49665	6.55e-14	2.06e-12
AC006062.1	6.947	4.06437	0.842701	4.82302	1.41e-06	1.19e-05
MIXL1	59.0123	4.05911	0.526106	7.71538	1.21e-14	4.31e-13
MIR4539	27.0373	4.05716	0.696119	5.82826	5.6e-09	7.62e-08
AC008687.6	14.2174	4.05517	0.79807	5.08122	3.75e-07	3.54e-06
AC091576.1	28.5473	4.05023	0.628985	6.4393	1.2e-10	2.23e-09
CST2	20.6151	4.04972	0.768318	5.2709	1.36e-07	1.4e-06
AC103702.2	337.065	4.04857	0.492518	8.22014	2.03e-16	9.76e-15
NAALADL2-AS2	27.2217	4.04655	0.73177	5.52981	3.21e-08	3.76e-07
ANKRD34C	3.48897	4.0449	0.723276	5.59247	2.24e-08	2.72e-07
CXCL13	2327.09	4.04453	0.452299	8.94217	3.82e-19	2.71e-17
AL354743.2	21.1709	4.04026	0.490151	8.24289	1.68e-16	8.16e-15
PICSAR	380.961	4.03751	0.476976	8.4648	2.57e-17	1.41e-15
ZNF114-AS1	8.96612	4.03589	0.614941	6.56304	5.27e-11	1.05e-09
AC012494.1	42.773	4.03589	1.04218	3.87254	0.000107707	0.000581508
AL162413.1	26.2572	4.03386	0.765387	5.27036	1.36e-07	1.41e-06
RN7SL50P	60.4279	4.03129	0.592078	6.80871	9.85e-12	2.21e-10
LMOD2	1621.76	4.02401	0.48643	8.27253	1.31e-16	6.46e-15
AC022031.1	58.0748	4.02093	0.604637	6.65016	2.93e-11	6.06e-10
MYL1	3811.75	4.0196	0.491454	8.179	2.86e-16	1.35e-14
ACTN2	6743.81	4.01426	0.474298	8.46358	2.59e-17	1.43e-15
AC006974.2	11.3801	4.01375	0.671406	5.97813	2.26e-09	3.32e-08
PLAC1	160.26	4.01021	0.480772	8.34119	7.35e-17	3.76e-15
AC113430.1	39.9802	4.00648	0.568701	7.04497	1.86e-12	4.65e-11
CSF2	172.721	4.00491	0.368625	10.8645	1.7e-27	4.18e-25
IGKJ5	102.32	3.99795	0.771849	5.17971	2.22e-07	2.2e-06
UTS2R	95.8094	3.99781	0.524225	7.62613	2.42e-14	8.23e-13
AC007879.2	9.12627	3.99617	0.591276	6.75855	1.39e-11	3.05e-10
AL079338.1	23.7265	3.99424	0.694969	5.74737	9.06e-09	1.18e-07
PPP1R3A	262.031	3.99275	0.54319	7.35056	1.97e-13	5.77e-12
LINC01633	11.0973	3.98696	0.656053	6.07719	1.22e-09	1.89e-08
DUSP27	638.883	3.98695	0.461049	8.64755	5.26e-18	3.16e-16
HOXD12	11.9244	3.98146	0.656878	6.06119	1.35e-09	2.07e-08
LINC02544	15.5193	3.9813	0.616199	6.46105	1.04e-10	1.96e-09
LINC01285	369.684	3.98105	0.430187	9.25422	2.16e-20	1.84e-18
AC121251.1	13.5834	3.9728	0.89947	4.41682	1e-05	6.99e-05
KLF17	6.17631	3.95922	0.703779	5.62566	1.85e-08	2.28e-07
KRTAP4-1	14.2245	3.95764	0.617344	6.41075	1.45e-10	2.65e-09
LRRC14B	45.6392	3.95734	0.52825	7.49142	6.81e-14	2.14e-12
AC105450.1	27.5652	3.94931	0.551103	7.16619	7.71e-13	2.05e-11
PYY2	598.758	3.94658	0.448348	8.80249	1.34e-18	8.71e-17
IGKV3-20	12254.1	3.94255	0.511646	7.70563	1.3e-14	4.62e-13
LINC01929	126.707	3.9422	0.508871	7.74695	9.41e-15	3.42e-13
CST1	1401.49	3.93886	0.599254	6.57294	4.93e-11	9.82e-10
AC068473.3	344.098	3.9372	0.356303	11.0501	2.19e-28	5.95e-26
IGKV1D-39	257.175	3.93141	0.669859	5.86901	4.38e-09	6.11e-08
AC093817.2	68.9738	3.92714	0.666142	5.89535	3.74e-09	5.27e-08
LINC01561	67.6776	3.92163	0.565682	6.93258	4.13e-12	9.89e-11
AC099066.2	310.268	3.92019	0.398209	9.84456	7.24e-23	8.81e-21
IGLV2-11	2195.86	3.91543	0.52771	7.41967	1.17e-13	3.59e-12
IGKV1-5	7878.05	3.9149	0.579545	6.75513	1.43e-11	3.12e-10
APCDD1L	1581.3	3.91414	0.427536	9.15511	5.43e-20	4.37e-18
PCNPP3	15.38	3.91213	0.573757	6.81844	9.2e-12	2.08e-10
BX640514.1	49.5372	3.91064	0.688469	5.6802	1.35e-08	1.7e-07
LINC01956	46.5365	3.90632	0.574981	6.79383	1.09e-11	2.43e-10
IGHG3	14527.3	3.9007	0.483875	8.06138	7.54e-16	3.32e-14
RNASE10	264.187	3.894	0.494699	7.87146	3.51e-15	1.36e-13
LINC02126	6.58771	3.89306	0.80919	4.81106	1.5e-06	1.25e-05
IGLV2-18	474.516	3.89228	0.713037	5.45874	4.8e-08	5.43e-07
METTL11B	63.7864	3.89211	0.572659	6.79655	1.07e-11	2.39e-10
PRKAG3	268.116	3.88598	0.423141	9.18367	4.17e-20	3.41e-18
ALPK2	1224.68	3.88555	0.35656	10.8973	1.19e-27	2.96e-25
RN7SKP85	5.02193	3.88409	0.835256	4.65017	3.32e-06	2.56e-05
IGHV2-5	2802.83	3.88162	0.528173	7.34915	1.99e-13	5.82e-12
MAGEA3	1182.67	3.87896	0.696174	5.57182	2.52e-08	3.02e-07
AL359692.1	5.51746	3.87822	0.793219	4.88922	1.01e-06	8.75e-06
AL592309.2	11.0408	3.87508	0.633403	6.11787	9.48e-10	1.49e-08
HOXB13	36.3084	3.86695	0.653422	5.918	3.26e-09	4.67e-08
LINC02154	129.609	3.86623	0.479825	8.05759	7.78e-16	3.41e-14
SP8	30.5315	3.86552	0.710716	5.43891	5.36e-08	6.02e-07
CEACAMP10	6.96252	3.86109	0.878034	4.39743	1.1e-05	7.57e-05
IGKC	195695	3.84965	0.748072	5.14609	2.66e-07	2.58e-06
PVALB	12.1745	3.84739	0.600693	6.40492	1.5e-10	2.75e-09
SLN	2386.26	3.84128	0.480684	7.99127	1.34e-15	5.59e-14
BX322234.2	9.29014	3.83751	0.532488	7.20675	5.73e-13	1.56e-11
AL355796.1	69.3186	3.83704	0.613816	6.25113	4.08e-10	6.89e-09
IP6K3	564.48	3.83208	0.431611	8.87855	6.77e-19	4.64e-17
HOXC5	20.4429	3.8301	0.563745	6.79403	1.09e-11	2.43e-10
IGKV2D-29	591.183	3.8264	0.620274	6.16888	6.88e-10	1.11e-08
AL355379.1	18.2611	3.82595	0.548031	6.98127	2.93e-12	7.13e-11
AL031674.1	13.9336	3.82509	0.622189	6.14779	7.86e-10	1.26e-08
ADAMTS16	220.132	3.82398	0.453762	8.42728	3.54e-17	1.89e-15
IGHV3-21	4042.44	3.82249	0.507456	7.53266	4.97e-14	1.6e-12
IGHJ3	71.3619	3.81986	0.762383	5.01041	5.43e-07	4.98e-06
LINC00165	111.67	3.81974	0.53256	7.17242	7.37e-13	1.96e-11
LINC01429	119.037	3.81922	0.48189	7.9255	2.27e-15	9.09e-14
MYADML2	87.7878	3.81813	0.597108	6.39437	1.61e-10	2.93e-09
C14orf39	56.2243	3.81585	0.404664	9.42969	4.11e-21	3.92e-19
SFRP4	3731.16	3.81034	0.431376	8.833	1.02e-18	6.76e-17
HOXA13	79.2453	3.80985	0.555013	6.86442	6.68e-12	1.54e-10
IGHV4-4	1733.61	3.8092	0.529966	7.18763	6.59e-13	1.77e-11
AL139095.3	206.787	3.80654	0.351495	10.8296	2.49e-27	6.01e-25
IGHJ2	21.6826	3.80485	0.7055	5.39312	6.92e-08	7.59e-07
AC090192.2	67.1435	3.79787	0.495512	7.66453	1.79e-14	6.22e-13
HTRA3	7885.08	3.79418	0.355675	10.6675	1.44e-26	3.11e-24
HHATL	186.167	3.79315	0.536352	7.07213	1.53e-12	3.87e-11
RPL29P19	183.81	3.79088	0.365288	10.3778	3.13e-25	5.44e-23
AC016902.1	8.44518	3.7875	0.752548	5.0329	4.83e-07	4.47e-06
IGLL5	535.654	3.78742	0.530846	7.13468	9.7e-13	2.54e-11
AC106856.1	13.7278	3.78635	0.810014	4.67442	2.95e-06	2.3e-05
AL132642.1	7.05003	3.78512	0.666705	5.67736	1.37e-08	1.72e-07
AC004988.1	21.7061	3.78506	0.437869	8.64426	5.42e-18	3.25e-16
COL2A1	141.684	3.78449	0.35463	10.6717	1.38e-26	2.99e-24
TRIM55	229.478	3.7786	0.409491	9.22757	2.77e-20	2.32e-18
CASQ2	1806.98	3.77636	0.384489	9.82176	9.07e-23	1.09e-20
AL772284.1	75.3124	3.77406	0.596631	6.32561	2.52e-10	4.41e-09
ASB15	69.6986	3.77216	0.639902	5.8949	3.75e-09	5.28e-08
AC005323.2	15.0937	3.77051	0.647224	5.82567	5.69e-09	7.73e-08
MIR8052	2.56607	3.76849	0.838702	4.49325	7.01e-06	5.05e-05
AC103740.2	6.36937	3.76622	0.573176	6.57078	5.01e-11	9.95e-10
LINC01391	19.619	3.7662	0.609056	6.18367	6.26e-10	1.02e-08
IGHV5-51	5896.13	3.76444	0.578785	6.50403	7.82e-11	1.5e-09
AC087457.1	10.584	3.76413	0.679431	5.54012	3.02e-08	3.57e-07
AC112721.1	65.5471	3.76264	0.426499	8.82216	1.12e-18	7.36e-17
AC008063.1	4.49173	3.75438	0.687822	5.45836	4.81e-08	5.44e-07
RPS3AP23	62.0728	3.75305	0.697041	5.38426	7.27e-08	7.93e-07
RNU6-560P	6.95131	3.75187	0.902711	4.15622	3.24e-05	0.000199402
IGHJ4	113.607	3.74983	0.709592	5.28449	1.26e-07	1.31e-06
IGLV3-10	1600.01	3.74644	0.542932	6.90037	5.19e-12	1.22e-10
TRIM63	871.749	3.74641	0.410967	9.11609	7.79e-20	6.16e-18
SIGLEC30P	11.7369	3.7442	0.67274	5.5656	2.61e-08	3.12e-07
PRR20G	104.287	3.74386	0.812106	4.61006	4.03e-06	3.06e-05
LINC01035	4.75291	3.74101	0.969188	3.85994	0.000113414	0.000607816
RNU6-1304P	5.16272	3.73965	0.867469	4.31098	1.63e-05	0.000108183
AC053503.3	9.65411	3.73829	0.786715	4.75176	2.02e-06	1.64e-05
SBK2	65.6236	3.73483	0.615212	6.0708	1.27e-09	1.96e-08
DUPD1	14.5496	3.734	0.746091	5.00475	5.59e-07	5.11e-06
IGKV6-21	317.699	3.71941	0.708517	5.24956	1.52e-07	1.56e-06
EPHB2	4759.11	3.71516	0.335809	11.0633	1.89e-28	5.25e-26
AL929602.1	64.0388	3.71502	0.406999	9.12783	6.99e-20	5.55e-18
FN1	576534	3.70896	0.419838	8.83427	1.01e-18	6.7e-17
LINC01776	30.6423	3.70861	0.621217	5.9699	2.37e-09	3.49e-08
AL358232.2	204.034	3.70775	0.463259	8.00363	1.21e-15	5.12e-14
AC017076.1	10.282	3.70759	0.55243	6.71142	1.93e-11	4.12e-10
IGLV3-19	7705.87	3.70669	0.59294	6.25137	4.07e-10	6.88e-09
GPR158	602.298	3.70656	0.521256	7.11083	1.15e-12	2.99e-11
MIR196A1	12.0003	3.70589	0.759455	4.87968	1.06e-06	9.14e-06
MYL2	4204.22	3.70515	0.495722	7.47426	7.76e-14	2.42e-12
AC097518.2	51.7754	3.7023	0.52994	6.98626	2.82e-12	6.9e-11
AC133681.1	3.73128	3.70097	1.00787	3.67206	0.000240605	0.00117925
SHOX2	1034.38	3.69445	0.313389	11.7887	4.46e-32	2.24e-29
HOXC4	302.704	3.69198	0.354993	10.4002	2.48e-25	4.38e-23
MIR4684	2.98457	3.69187	0.854185	4.32209	1.55e-05	0.00010341
AC022748.1	4.06628	3.68883	0.75941	4.8575	1.19e-06	1.02e-05
CHRDL2	325.235	3.68764	0.473755	7.78386	7.03e-15	2.62e-13
HMGA2	7428.3	3.68537	0.38785	9.50205	2.06e-21	2.04e-19
MYBPC1	9278.2	3.68305	0.490012	7.51626	5.64e-14	1.8e-12
LINC02461	9.88297	3.68165	0.643735	5.7192	1.07e-08	1.38e-07
STRIT1	51.5905	3.68117	0.861259	4.27417	1.92e-05	0.000125339
AP005131.5	22.0855	3.67804	0.588503	6.24983	4.11e-10	6.94e-09
IGHG4	32177.7	3.67482	0.512273	7.17357	7.31e-13	1.95e-11
RPL23AP93	22.7631	3.67169	0.655859	5.59829	2.16e-08	2.64e-07
NRAP	9910.93	3.67142	0.49763	7.37782	1.61e-13	4.75e-12
MMP12	6331.53	3.67107	0.431813	8.50154	1.87e-17	1.05e-15
PLPP4	546.993	3.66813	0.460491	7.9657	1.64e-15	6.75e-14
AC127029.2	31.8216	3.66549	0.661141	5.54419	2.95e-08	3.49e-07
MMP8	21.4362	3.66319	0.496658	7.37568	1.64e-13	4.82e-12
AC134312.5	797.224	3.66258	0.378787	9.66923	4.07e-22	4.53e-20
IGKV4-1	7395.41	3.66241	0.504358	7.26154	3.83e-13	1.07e-11
IGKV3D-20	389.94	3.65788	0.562005	6.50862	7.58e-11	1.46e-09
AC021594.1	6.41403	3.65741	0.572644	6.38688	1.69e-10	3.06e-09
AL590438.1	12.3913	3.65741	0.50881	7.18816	6.57e-13	1.77e-11
COL1A1	1.39422e+06	3.65716	1.1136	3.2841	0.00102309	0.00423456
E2F6P4	24.4997	3.65475	0.773471	4.72513	2.3e-06	1.84e-05
AC011604.1	11.783	3.65143	0.80078	4.55984	5.12e-06	3.81e-05
LINC01998	53.8328	3.6499	0.511448	7.1364	9.58e-13	2.51e-11
PAX5	759.277	3.64953	0.411358	8.87192	7.19e-19	4.9e-17
LINC01735	13.9838	3.64533	0.850756	4.28481	1.83e-05	0.000120183
MTCO1P15	11.4009	3.64319	0.535211	6.80701	9.96e-12	2.24e-10
TENM3-AS1	573.152	3.64285	0.29028	12.5494	4e-36	3.43e-33
GPRACR	37.3935	3.63794	0.438079	8.3043	1e-16	5.01e-15
MTATP6P15	5.93206	3.63705	0.551823	6.59097	4.37e-11	8.76e-10
GPR50	123.08	3.63357	0.526278	6.90427	5.05e-12	1.19e-10
MIR615	6.62083	3.62886	0.785615	4.61914	3.85e-06	2.94e-05
AC023813.4	8.07812	3.62827	0.459609	7.89425	2.92e-15	1.15e-13
ASB5	839.097	3.62816	0.504173	7.19626	6.19e-13	1.67e-11
IGLV9-49	218.111	3.62702	0.698837	5.19008	2.1e-07	2.09e-06
XIRP2	12187.1	3.62559	0.506549	7.15743	8.22e-13	2.18e-11
PROC	221.428	3.62514	0.353874	10.2442	1.26e-24	2.04e-22
HOXA2	43.3824	3.62011	0.454176	7.97072	1.58e-15	6.52e-14
AC091133.5	10.6659	3.61682	0.812489	4.45153	8.53e-06	6.03e-05
IGKV2-30	1035.52	3.61613	0.541611	6.67662	2.45e-11	5.16e-10
FABP3	311.605	3.61536	0.439887	8.21882	2.06e-16	9.85e-15
HOXA1	600.625	3.60967	0.372945	9.67881	3.71e-22	4.14e-20
RPEP6	6.66537	3.60946	0.601755	5.99822	1.99e-09	2.96e-08
MIR4537	53.554	3.60935	0.572517	6.30436	2.89e-10	5.01e-09
IGKV1D-16	102.498	3.60716	0.584991	6.16617	7e-10	1.13e-08
CASP14	9545.06	3.60298	0.481041	7.48997	6.89e-14	2.16e-12
IGLV2-5	25.3263	3.6026	0.767166	4.69598	2.65e-06	2.1e-05
IGLV4-69	2293.58	3.59995	0.58536	6.14998	7.75e-10	1.24e-08
LINC00922	25.2183	3.59724	0.561971	6.4011	1.54e-10	2.81e-09
DPEP1	90.0938	3.59133	0.398947	9.00202	2.22e-19	1.61e-17
IGHV4-55	190.141	3.5912	0.575003	6.24554	4.22e-10	7.12e-09
AC104787.1	6.45968	3.59062	1.01888	3.52409	0.000424946	0.00195465
IGHM	27214.1	3.58895	0.458808	7.82234	5.18e-15	1.96e-13
OR10A3	5.01869	3.58799	0.818814	4.38194	1.18e-05	8.07e-05
SIX4	1831.83	3.58785	0.360175	9.96141	2.25e-23	2.99e-21
AL049874.1	5.10194	3.58604	0.912631	3.92934	8.52e-05	0.000470203
IGHJ5	365.577	3.58549	0.539633	6.64431	3.05e-11	6.29e-10
INHBE	16.5035	3.58514	0.49693	7.21458	5.41e-13	1.48e-11
MYCNUT	7.81114	3.58424	0.725613	4.9396	7.83e-07	6.91e-06
AC090023.2	4.61852	3.5794	0.785102	4.55915	5.14e-06	3.82e-05
AC093909.3	22.9148	3.57888	0.575908	6.21433	5.15e-10	8.56e-09
ACOD1	11.1649	3.57736	0.816061	4.38369	1.17e-05	8.01e-05
IGKV3D-11	330.772	3.57693	0.571821	6.25534	3.97e-10	6.73e-09
AC026310.2	4.13819	3.57667	0.597669	5.98436	2.17e-09	3.21e-08
TCF24	28.2576	3.57629	0.504406	7.0901	1.34e-12	3.43e-11
CGB5	19.0075	3.57175	0.720631	4.95643	7.18e-07	6.4e-06
MFAP2	3092.97	3.56554	0.2879	12.3846	3.17e-35	2.44e-32
LINC00911	16.7179	3.56395	0.597281	5.96696	2.42e-09	3.55e-08
IGHV2-26	707.323	3.56085	0.534626	6.66045	2.73e-11	5.69e-10
IGLV5-45	493.138	3.55767	0.64501	5.51568	3.47e-08	4.05e-07
CXXC1P1	3.74205	3.55703	0.859551	4.13824	3.5e-05	0.000213675
KLHL30	864.664	3.55629	0.305603	11.637	2.67e-31	1.13e-28
IGHV3-30	4718.63	3.55387	0.499735	7.11151	1.15e-12	2.98e-11
AP003555.1	76.9427	3.55376	0.429949	8.26552	1.39e-16	6.83e-15
ARX	49.6142	3.55244	0.595058	5.96991	2.37e-09	3.49e-08
HSPB7	4335.38	3.55029	0.43376	8.18492	2.72e-16	1.29e-14
IGHV4-39	2183.19	3.54722	0.501577	7.07213	1.53e-12	3.87e-11
IGKV1-27	1084.52	3.54677	0.622482	5.69779	1.21e-08	1.55e-07
DUSP26	521.269	3.54415	0.470145	7.53841	4.76e-14	1.54e-12
SLCO1B7	41.2082	3.54304	0.980094	3.615	0.000300352	0.00143722
AC022031.2	784.058	3.54274	0.436439	8.11738	4.76e-16	2.16e-14
C1QL4	21.8767	3.54245	0.513235	6.9022	5.12e-12	1.21e-10
AC233755.2	540.344	3.54209	0.637471	5.55648	2.75e-08	3.28e-07
CORO6	4815.46	3.5412	0.265375	13.3442	1.28e-40	1.98e-37
ATP6V0D2	115.24	3.54084	0.403292	8.77984	1.64e-18	1.05e-16
IGKV1-9	1177.67	3.54044	0.614706	5.75958	8.43e-09	1.11e-07
IGKV1D-27	44.5839	3.54019	1.07725	3.28634	0.00101499	0.0042024
DPYSL5	24.5585	3.53718	0.481611	7.34448	2.07e-13	6.02e-12
HOXB8	11.3435	3.53586	0.552515	6.39957	1.56e-10	2.84e-09
IGLV1-40	5191.44	3.53583	0.514287	6.8752	6.19e-12	1.44e-10
AL589787.1	15.1698	3.53552	0.556272	6.35573	2.07e-10	3.69e-09
AC005291.2	30.0706	3.53445	0.512137	6.90138	5.15e-12	1.22e-10
AC090125.1	4.63893	3.5312	0.944566	3.73844	0.000185169	0.00093559
TCF21	5.65843	3.53072	0.677699	5.20986	1.89e-07	1.9e-06
SIX1	1079.69	3.52915	0.354948	9.94272	2.71e-23	3.56e-21
OFCC1	604.693	3.52854	0.476939	7.3983	1.38e-13	4.14e-12
AP003497.2	24.2413	3.52853	0.709541	4.97297	6.59e-07	5.92e-06
PMEPA1	22109	3.52812	0.294867	11.9651	5.41e-33	3.07e-30
IGHV1-24	858.47	3.52746	0.609881	5.78385	7.3e-09	9.7e-08
CKM	10953.8	3.5252	0.497146	7.09087	1.33e-12	3.41e-11
AC105105.3	3.49225	3.51974	0.786776	4.47362	7.69e-06	5.49e-05
NLRP10	589.997	3.51926	0.383731	9.17116	4.68e-20	3.81e-18
SPSB4	311.647	3.51779	0.392729	8.9573	3.33e-19	2.38e-17
IGKV1-39	286.767	3.51654	0.57629	6.10204	1.05e-09	1.63e-08
AC010297.1	2.52121	3.51385	0.89549	3.92394	8.71e-05	0.000479721
IGLV3-1	5052.56	3.51311	0.523797	6.70702	1.99e-11	4.23e-10
IGKV1-17	765.558	3.51301	0.639932	5.48967	4.03e-08	4.63e-07
EN2	165.652	3.51286	0.397348	8.84076	9.51e-19	6.36e-17
IGHV3-22	8.43192	3.51211	0.853327	4.11579	3.86e-05	0.000232598
MUCL1	318.474	3.51133	0.480818	7.30283	2.82e-13	8.03e-12
IGKV2D-30	165.661	3.51127	0.682041	5.14818	2.63e-07	2.56e-06
AL357558.3	69.128	3.51119	0.583896	6.01338	1.82e-09	2.72e-08
ADAM12	12281.2	3.50792	0.381625	9.19204	3.85e-20	3.17e-18
AC099684.2	10.0679	3.50526	0.513725	6.82321	8.9e-12	2.02e-10
NIP7P3	5.63856	3.50523	0.671806	5.21763	1.81e-07	1.83e-06
AC012213.4	10.1432	3.50486	0.619056	5.66162	1.5e-08	1.88e-07
AC093915.1	8.23713	3.50375	0.658062	5.32435	1.01e-07	1.08e-06
AC112721.2	120.057	3.50374	0.390906	8.96312	3.16e-19	2.26e-17
MIR1-1	14.49	3.50272	0.806604	4.34255	1.41e-05	9.5e-05
DNAJC5B	24.9597	3.50014	0.46141	7.58575	3.31e-14	1.1e-12
LINC01181	34.172	3.5001	0.604891	5.78632	7.19e-09	9.57e-08
MMP9	13293.3	3.49759	0.297923	11.7399	7.96e-32	3.79e-29
AL450043.1	5.27862	3.49678	0.7212	4.84856	1.24e-06	1.06e-05
AC108174.1	19.194	3.49658	0.648709	5.39007	7.04e-08	7.7e-07
FCRL5	2474.89	3.49618	0.518535	6.74241	1.56e-11	3.38e-10
DCSTAMP	54.1943	3.49364	0.533889	6.54375	6e-11	1.18e-09
RN7SKP106	68.4503	3.49136	0.62551	5.58162	2.38e-08	2.87e-07
IGHV1-69D	885.902	3.48876	0.617987	5.64536	1.65e-08	2.05e-07
INHBA-AS1	33.6417	3.48856	0.523858	6.65936	2.75e-11	5.72e-10
HOXA5	142.899	3.48759	0.402502	8.66477	4.52e-18	2.75e-16
IGLV3-21	6182.14	3.4866	0.514616	6.77514	1.24e-11	2.75e-10
AL512785.1	18	3.48441	0.535245	6.50993	7.52e-11	1.45e-09
CCDC140	8.0863	3.47958	0.669792	5.19502	2.05e-07	2.04e-06
AC063952.4	12.6698	3.47701	0.439247	7.91585	2.46e-15	9.74e-14
IGLV1-47	2413.27	3.47618	0.519306	6.69389	2.17e-11	4.61e-10
WT1	23.8581	3.47564	0.539024	6.44802	1.13e-10	2.12e-09
AC107308.1	112.159	3.47162	0.470135	7.38431	1.53e-13	4.54e-12
MTND1P36	8.69236	3.47147	0.593585	5.84831	4.97e-09	6.83e-08
HOXA3	465.41	3.4713	0.386549	8.98023	2.7e-19	1.96e-17
AC100805.1	54.323	3.47106	0.364886	9.51271	1.86e-21	1.86e-19
IGHV3-33	2292.44	3.47102	0.474842	7.30984	2.67e-13	7.63e-12
IGHV4-59	3766.28	3.47001	0.502026	6.912	4.78e-12	1.14e-10
IGHV3-72	312.314	3.46761	0.642285	5.39886	6.71e-08	7.38e-07
SAA1	3275.94	3.46538	0.492787	7.03222	2.03e-12	5.06e-11
MOGAT2	19.1743	3.46497	0.639951	5.41443	6.15e-08	6.83e-07
AC131157.1	87.1684	3.46401	0.460841	7.51672	5.62e-14	1.79e-12
IGF2BP2	14000.8	3.45855	0.332925	10.3884	2.8e-25	4.94e-23
CDC42P2	12.0499	3.45782	0.682924	5.06326	4.12e-07	3.86e-06
AC100839.2	135.803	3.45734	0.607651	5.68968	1.27e-08	1.61e-07
CSMD2	2321.1	3.4565	0.391536	8.82804	1.07e-18	7.02e-17
AC027584.1	119.862	3.45637	0.540961	6.38932	1.67e-10	3.01e-09
MFAP5	3829.25	3.45592	0.409247	8.44458	3.05e-17	1.65e-15
CCL7	18.7866	3.45534	0.62485	5.52987	3.2e-08	3.76e-07
NBPF21P	8.21938	3.45388	0.847295	4.07636	4.57e-05	0.000270441
MYOT	1696.06	3.45337	0.452846	7.62594	2.42e-14	8.24e-13
AL080285.2	35.5151	3.45227	0.633507	5.44946	5.05e-08	5.69e-07
PTHLH	28344.2	3.4506	0.328768	10.4956	9.05e-26	1.76e-23
SCAT1	369.53	3.44999	0.317634	10.8615	1.76e-27	4.29e-25
C10orf71-AS1	10.7439	3.44987	0.943311	3.65719	0.000254995	0.00124142
LCN1	26.729	3.44921	0.635839	5.42466	5.81e-08	6.48e-07
OR2L6P	43.004	3.44876	0.530436	6.50174	7.94e-11	1.52e-09
AC009542.2	379.419	3.44805	0.396299	8.70061	3.3e-18	2.04e-16
IGLV6-57	5608.43	3.44789	0.577694	5.96836	2.4e-09	3.52e-08
GNGT1	292.289	3.44742	0.542698	6.35238	2.12e-10	3.76e-09
ACTG1P22	15.074	3.44598	0.9174	3.75625	0.000172478	0.000879297
LBP	75.408	3.44463	0.499692	6.89351	5.44e-12	1.28e-10
LINC02392	12.4693	3.44275	0.553186	6.22349	4.86e-10	8.11e-09
IGHD3-3	11.4308	3.44242	0.804679	4.278	1.89e-05	0.000123393
TRIM15	29.0102	3.44163	0.667358	5.1571	2.51e-07	2.45e-06
ACTA1	24939.6	3.44142	0.487771	7.05541	1.72e-12	4.34e-11
AP003171.1	5.66696	3.43411	0.760548	4.51531	6.32e-06	4.62e-05
IFI6	46975.1	3.43149	0.386319	8.88253	6.54e-19	4.5e-17
RN7SL815P	28.9778	3.43113	0.685651	5.00419	5.61e-07	5.12e-06
ZIC2	752.201	3.4309	0.435499	7.87808	3.32e-15	1.29e-13
OR51E2	48.8238	3.42701	0.526304	6.51146	7.44e-11	1.44e-09
SAA4	17.9298	3.42554	0.634684	5.39724	6.77e-08	7.43e-07
RPL3L	453.243	3.41999	0.411281	8.31544	9.14e-17	4.59e-15
CSAG2	19.7532	3.41876	0.730175	4.6821	2.84e-06	2.23e-05
LINC02041	14.8557	3.41701	0.624619	5.47055	4.49e-08	5.12e-07
AC034105.1	61.0267	3.41339	0.786557	4.33966	1.43e-05	9.61e-05
FGA	14.9251	3.40883	1.19693	2.84797	0.00439991	0.0149023
AC017037.3	11.1877	3.40697	0.981067	3.47272	0.000515214	0.00231765
TNFAIP6	1006.17	3.40668	0.332938	10.2322	1.42e-24	2.27e-22
OR10AC1	19.0055	3.40479	0.584733	5.82282	5.79e-09	7.85e-08
LINC01523	12.4611	3.40464	0.816806	4.16823	3.07e-05	0.000190523
MIR548AQ	69.6578	3.40229	0.500108	6.80311	1.02e-11	2.29e-10
FOXC2-AS1	8.62153	3.39685	0.683389	4.97059	6.67e-07	5.99e-06
AL049874.3	3.80192	3.39681	0.801388	4.23866	2.25e-05	0.000144679
IGHV4-34	1193.92	3.3941	0.477373	7.10996	1.16e-12	3.01e-11
IGHV6-1	1341.25	3.38609	0.529895	6.39012	1.66e-10	3e-09
FGF5	118.95	3.38564	0.417028	8.1185	4.72e-16	2.14e-14
ST8SIA2	265.583	3.38461	0.343134	9.86381	5.97e-23	7.37e-21
LINC01426	174.506	3.38303	0.30102	11.2386	2.64e-29	8.48e-27
AC015660.2	10.1794	3.38283	0.748155	4.52157	6.14e-06	4.49e-05
KCNJ6	33.3482	3.38121	0.422179	8.00894	1.16e-15	4.92e-14
RTP1	4.46997	3.37999	1.12163	3.01347	0.00258276	0.00941919
NPY6R	189.122	3.37943	0.484017	6.98204	2.91e-12	7.1e-11
RN7SL33P	116.537	3.37457	0.350229	9.63531	5.67e-22	6.15e-20
LINC02015	222.586	3.37102	0.38698	8.71108	3.01e-18	1.88e-16
IGHV3-20	680.344	3.36835	0.529137	6.36574	1.94e-10	3.46e-09
AC138904.3	22.9864	3.36737	0.623854	5.39768	6.75e-08	7.42e-07
HTR1D	65.8633	3.36582	0.423617	7.94542	1.94e-15	7.85e-14
SERPINE1	59985.6	3.36422	0.339525	9.9086	3.82e-23	4.88e-21
HMX2	8.98278	3.36396	0.922805	3.64537	0.000267008	0.00129177
LAMA1	4998.33	3.36382	0.350651	9.59307	8.55e-22	9.02e-20
AC009262.1	343.294	3.36319	0.558539	6.02142	1.73e-09	2.6e-08
CR589904.2	95.6642	3.36126	0.656857	5.1172	3.1e-07	2.97e-06
IGKV1-12	800.721	3.36089	0.53528	6.27875	3.41e-10	5.85e-09
FLNC	22085.5	3.35629	0.356841	9.40557	5.17e-21	4.85e-19
FOXL2	218.894	3.35457	0.416957	8.04536	8.6e-16	3.73e-14
RN7SKP191	2.72058	3.35335	1.22849	2.72965	0.00634006	0.0203557
AP000844.2	12.6412	3.35316	0.754507	4.44417	8.82e-06	6.23e-05
CSPG4	30407.2	3.35011	0.282236	11.8699	1.7e-32	9.22e-30
AC011352.1	7.38861	3.34912	0.659269	5.08006	3.77e-07	3.56e-06
LINC02412	3.28368	3.34893	0.759533	4.4092	1.04e-05	7.21e-05
IGKV2-40	6.97295	3.34682	0.959456	3.48824	0.000486204	0.0021992
ZFP42	65.7992	3.3446	0.539603	6.19826	5.71e-10	9.37e-09
AGBL1	506.563	3.34412	0.440026	7.59981	2.97e-14	9.91e-13
NEB	69624	3.3441	0.453774	7.36954	1.71e-13	5.02e-12
ZNF469	13262.1	3.34328	0.29411	11.3674	6.07e-30	2.09e-27
IGHV3-53	1464.49	3.34306	0.605214	5.52377	3.32e-08	3.88e-07
AC244102.3	60.1262	3.34271	0.829386	4.03034	5.57e-05	0.000322543
OR2L5	46.369	3.34196	0.571771	5.84493	5.07e-09	6.96e-08
LINC01615	519.152	3.34175	0.315378	10.596	3.11e-26	6.42e-24
AC105177.1	4.35191	3.34064	0.872532	3.82868	0.000128835	0.000679326
MTND2P26	8.58125	3.34028	0.6365	5.24789	1.54e-07	1.57e-06
AC007879.1	5.09732	3.33965	0.556091	6.00559	1.91e-09	2.84e-08
ZP4	17.9078	3.3392	0.620195	5.38412	7.28e-08	7.93e-07
MTNR1B	6.60254	3.33775	0.925435	3.60668	0.000310138	0.00147709
MYLPF	1522.11	3.33769	0.463589	7.19966	6.04e-13	1.64e-11
AL355607.1	45.6007	3.33552	0.504634	6.60978	3.85e-11	7.81e-10
IGLV2-8	1114.42	3.33551	0.605226	5.51117	3.56e-08	4.13e-07
LHX2	95.8695	3.33364	0.530099	6.28871	3.2e-10	5.5e-09
AC092143.2	26.0733	3.33117	0.424928	7.83938	4.53e-15	1.74e-13
AC113346.2	2.13597	3.33011	1.16718	2.85312	0.00432917	0.0146928
RN7SKP202	5.10878	3.33001	0.988884	3.36745	0.000758678	0.00325719
AC092960.2	6.0299	3.32827	0.61152	5.44262	5.25e-08	5.9e-07
HTR7	1960.93	3.32621	0.282772	11.7629	6.06e-32	2.96e-29
DACT1	1577.02	3.32604	0.331076	10.0462	9.55e-24	1.32e-21
RN7SL518P	3.78533	3.31708	0.664418	4.99245	5.96e-07	5.41e-06
AC010595.1	146.243	3.3159	0.804611	4.12112	3.77e-05	0.000227993
TNNC1	2531.88	3.31565	0.45218	7.3326	2.26e-13	6.53e-12
AL353753.1	21.1714	3.31199	0.812053	4.07854	4.53e-05	0.000268326
AC092675.1	5.79239	3.31185	0.588105	5.6314	1.79e-08	2.21e-07
HOXC-AS3	13.0833	3.31141	0.722733	4.58179	4.61e-06	3.46e-05
AL359502.1	7.63673	3.30986	0.918891	3.60202	0.000315756	0.00150162
AC016877.3	6.18024	3.30974	0.698259	4.73998	2.14e-06	1.73e-05
UNC45B	869.228	3.30871	0.417184	7.93105	2.17e-15	8.71e-14
SPINK1	22.1195	3.30699	0.59753	5.53444	3.12e-08	3.67e-07
HOXB7	223.408	3.30678	0.396571	8.33843	7.53e-17	3.84e-15
NKILA	361.037	3.30648	0.28577	11.5705	5.82e-31	2.36e-28
AL390839.2	215.702	3.30553	0.33991	9.72471	2.37e-22	2.7e-20
MYH2	25028.7	3.30545	0.500874	6.59935	4.13e-11	8.31e-10
AC105046.2	9.97408	3.30537	0.539029	6.13209	8.67e-10	1.38e-08
KNOP1P5	5.35279	3.29996	0.853494	3.86641	0.000110449	0.000594234
SLC9A9-AS1	12.1144	3.29669	0.527794	6.24616	4.21e-10	7.1e-09
IGKJ3	47.8296	3.29505	0.660633	4.98772	6.11e-07	5.53e-06
AC009093.1	445.171	3.29339	0.388344	8.48061	2.24e-17	1.24e-15
IGHV4-31	490.476	3.29095	0.509861	6.4546	1.09e-10	2.04e-09
TBX5	16.8232	3.29077	0.668253	4.92443	8.46e-07	7.42e-06
IGHV3-11	3221.09	3.29047	0.585362	5.62126	1.9e-08	2.34e-07
PPP1R11P1	60.1623	3.28742	0.433828	7.5777	3.52e-14	1.16e-12
GPC6	2364.41	3.28717	0.356416	9.22285	2.89e-20	2.41e-18
TDO2	422.853	3.28565	0.346287	9.48822	2.35e-21	2.31e-19
MIR1-1HG-AS1	80.4994	3.28532	0.432338	7.59896	2.99e-14	9.97e-13
RN7SL480P	751.012	3.28416	0.430356	7.63127	2.32e-14	7.92e-13
LMX1B	367.037	3.2815	0.360434	9.10431	8.68e-20	6.81e-18
AC022164.1	4.52931	3.2811	0.783331	4.18865	2.81e-05	0.000175923
IGKV3-15	4885.79	3.28045	0.528349	6.20887	5.34e-10	8.82e-09
CYCSP6	244.211	3.27689	0.782687	4.18672	2.83e-05	0.000177273
HOXA7	193.702	3.27576	0.440921	7.42937	1.09e-13	3.34e-12
KLF8P1	9.44105	3.27467	0.584354	5.60392	2.1e-08	2.56e-07
GOLGA6L2	12.6333	3.27193	0.750881	4.35745	1.32e-05	8.94e-05
AP003097.2	7.42841	3.27176	0.789214	4.1456	3.39e-05	0.000207587
STK25P1	20.2288	3.27104	0.516855	6.32874	2.47e-10	4.33e-09
MYBPC2	5014.37	3.2708	0.451104	7.25065	4.15e-13	1.15e-11
AC097451.1	61.3748	3.2707	0.879202	3.72007	0.000199164	0.00099846
MYH6	361.214	3.27009	0.482959	6.77095	1.28e-11	2.82e-10
SHD	102.948	3.2636	0.392252	8.32014	8.79e-17	4.43e-15
IGLV2-23	5459.93	3.26283	0.571321	5.71103	1.12e-08	1.44e-07
AC061708.1	13.1573	3.2625	0.42859	7.61216	2.7e-14	9.08e-13
AC010457.1	19.323	3.25958	0.511563	6.3718	1.87e-10	3.34e-09
CSAG1	234.101	3.25922	0.673604	4.83848	1.31e-06	1.11e-05
SPP1	6597.59	3.25537	0.369068	8.82051	1.14e-18	7.45e-17
NKX3-2	257.638	3.25487	0.453288	7.18057	6.94e-13	1.86e-11
MMP20	4.51633	3.25444	0.728045	4.47011	7.82e-06	5.57e-05
DERL3	3223.07	3.25402	0.427437	7.61287	2.68e-14	9.04e-13
CCL18	1901.66	3.25383	0.398915	8.15669	3.44e-16	1.59e-14
RNF212B	32.022	3.25356	0.461064	7.05662	1.71e-12	4.3e-11
IGKV3-11	8255.54	3.25145	0.49215	6.60663	3.93e-11	7.96e-10
SOST	228.39	3.25111	0.504973	6.43819	1.21e-10	2.24e-09
ADAMTS18	124.602	3.25091	0.457371	7.10783	1.18e-12	3.05e-11
GAST	121.768	3.2496	0.455605	7.13249	9.86e-13	2.57e-11
GAS2L1P2	9.16088	3.24879	0.55346	5.86995	4.36e-09	6.08e-08
AP000708.1	3.35976	3.24658	0.80765	4.01979	5.83e-05	0.000335422
IGHV3-43	373.799	3.24229	0.635477	5.10213	3.36e-07	3.2e-06
PAPPA-AS2	13.6555	3.24157	0.475864	6.81197	9.63e-12	2.17e-10
DTNB-AS1	61.2305	3.24044	0.544219	5.9543	2.61e-09	3.81e-08
AC073578.1	48.8547	3.24003	0.476465	6.80013	1.05e-11	2.33e-10
IGLV3-9	468.993	3.2373	0.651161	4.97158	6.64e-07	5.96e-06
GUCA1C	3.01217	3.23425	0.959158	3.37197	0.000746316	0.00320948
AP001784.1	19.4046	3.23377	0.785103	4.11891	3.81e-05	0.00022972
Z98257.1	76.6694	3.23348	0.437821	7.3854	1.52e-13	4.5e-12
LINC00973	22.6457	3.2312	0.578878	5.58183	2.38e-08	2.87e-07
BMP8A	1233.25	3.231	0.29044	11.1245	9.54e-29	2.83e-26
RN7SL210P	16.9312	3.23074	0.462862	6.97993	2.95e-12	7.19e-11
ROPN1	32.5457	3.2304	0.757704	4.2634	2.01e-05	0.000130829
FGF16	21.195	3.23038	0.662883	4.87323	1.1e-06	9.42e-06
IGHV3-69-1	69.7724	3.2278	0.629639	5.12643	2.95e-07	2.85e-06
AL161637.1	11.6324	3.22558	0.692057	4.66086	3.15e-06	2.45e-05
SH2D7	3.2516	3.22411	0.803632	4.01192	6.02e-05	0.000345509
AC068473.4	23.9907	3.21883	0.409066	7.86872	3.58e-15	1.39e-13
TGFBI	72830.7	3.21802	0.317696	10.1292	4.1e-24	5.97e-22
IGLV3-25	3608.43	3.21793	0.51692	6.2252	4.81e-10	8.03e-09
FAM92B	48.6033	3.21492	0.532941	6.03242	1.62e-09	2.44e-08
AC034223.2	103.664	3.21429	0.513996	6.25353	4.01e-10	6.8e-09
SIX2	322.328	3.21384	0.336972	9.53739	1.46e-21	1.49e-19
LINC00452	5.99711	3.21363	0.59089	5.43863	5.37e-08	6.03e-07
IGHJ6	489.644	3.21333	0.550809	5.83384	5.42e-09	7.39e-08
NFU1P2	22.9126	3.21279	1.14786	2.79894	0.00512709	0.0169899
TSBP1	380.542	3.21262	0.524271	6.12778	8.91e-10	1.41e-08
SILC1	22.074	3.21023	0.502173	6.39267	1.63e-10	2.96e-09
GALNT6	13077.9	3.20931	0.288775	11.1135	1.08e-28	3.18e-26
TTN	450231	3.20858	0.854789	3.75366	0.000174273	0.000887043
ARL13A	11.3193	3.20818	0.609633	5.26248	1.42e-07	1.46e-06
RN7SL303P	5.37416	3.20743	0.619721	5.1756	2.27e-07	2.24e-06
HOXC13-AS	248.875	3.2051	0.51117	6.27013	3.61e-10	6.15e-09
LINC01563	30.4969	3.2021	0.516949	6.19423	5.86e-10	9.59e-09
ZNF114	615.778	3.2005	0.338531	9.45408	3.26e-21	3.16e-19
FGG	4.88619	3.19923	1.08195	2.95689	0.00310755	0.0110338
TMEM92	299.289	3.19672	0.350738	9.11425	7.92e-20	6.25e-18
RNU7-23P	2.74058	3.19468	0.836177	3.82058	0.000133137	0.000698766
IGHV1-69	172.117	3.19375	0.580201	5.50455	3.7e-08	4.28e-07
IGHV1-46	1654.61	3.19319	0.518028	6.16412	7.09e-10	1.14e-08
AC010343.3	389.557	3.1926	0.46085	6.92763	4.28e-12	1.02e-10
AC002075.1	152.959	3.19215	0.561255	5.68751	1.29e-08	1.63e-07
AP001407.1	3.09371	3.19052	0.689613	4.62653	3.72e-06	2.84e-05
PPP4R4	2169.07	3.18769	0.323443	9.85548	6.49e-23	7.95e-21
C1QL1	268.751	3.18435	0.397123	8.01854	1.07e-15	4.57e-14
CSPG4P13	154.699	3.18309	0.324414	9.81181	1e-22	1.2e-20
AL157702.2	9.60169	3.18292	0.544033	5.8506	4.9e-09	6.75e-08
TNFRSF17	203.079	3.18273	0.5732	5.55256	2.82e-08	3.34e-07
LY6H	31.2817	3.1826	0.451777	7.04462	1.86e-12	4.66e-11
AC083809.1	22.7082	3.18089	0.479631	6.63195	3.31e-11	6.8e-10
AC015909.1	52.3295	3.17987	0.430333	7.38932	1.48e-13	4.39e-12
AP000526.1	73.2858	3.17954	0.405083	7.8491	4.19e-15	1.62e-13
IGKV3D-15	398.1	3.17939	0.615528	5.1653	2.4e-07	2.35e-06
MIR4652	45.1353	3.17919	0.625594	5.08187	3.74e-07	3.53e-06
CD24P2	72.6531	3.17658	0.45965	6.91088	4.82e-12	1.14e-10
AC010729.2	4.66656	3.17486	0.781722	4.06137	4.88e-05	0.000286909
SOD2P1	11.3703	3.17446	2.87746	1.10322	0.269933	0.414859
TCAP	4601.76	3.1729	0.475941	6.66658	2.62e-11	5.47e-10
MTCO3P15	5.2922	3.17275	0.642041	4.94166	7.75e-07	6.85e-06
SALL4	712.902	3.17252	0.349938	9.06595	1.24e-19	9.35e-18
FAM225A	47.5491	3.17225	0.428705	7.39961	1.37e-13	4.11e-12
BCAS2P1	10.5964	3.17108	0.810798	3.91106	9.19e-05	0.000503666
IGLV4-60	293.988	3.16977	0.699107	4.53403	5.79e-06	4.26e-05
TRIM67	26.3102	3.16837	0.49308	6.42567	1.31e-10	2.42e-09
AC004870.2	11.715	3.16786	0.812642	3.89823	9.69e-05	0.000528637
FOXL2NB	122.396	3.16645	0.461617	6.85948	6.91e-12	1.59e-10
BMPR1B	1349.15	3.16458	0.382067	8.28281	1.2e-16	5.95e-15
IGFL3	318.255	3.1609	0.534181	5.9173	3.27e-09	4.68e-08
AL589743.1	998.041	3.16027	0.309534	10.2098	1.79e-24	2.79e-22
RNF144A-AS1	353.43	3.15953	0.30929	10.2154	1.69e-24	2.65e-22
IGF2BP2-AS1	47.7739	3.15917	0.525149	6.01577	1.79e-09	2.68e-08
AC117386.2	7.8772	3.1588	0.546251	5.78269	7.35e-09	9.76e-08
RN7SL43P	21.772	3.15748	0.487526	6.47652	9.39e-11	1.78e-09
MSC	1940.6	3.15659	0.323232	9.76572	1.58e-22	1.87e-20
IGHV1-58	145.925	3.15445	0.555545	5.67811	1.36e-08	1.72e-07
AC079329.1	4.85385	3.15348	0.615474	5.12365	3e-07	2.88e-06
AL355338.1	5.57596	3.1524	0.718325	4.38854	1.14e-05	7.85e-05
RPL35AP28	20.9423	3.15216	0.583572	5.40149	6.61e-08	7.28e-07
SGCA	549.706	3.14766	0.422338	7.45293	9.13e-14	2.82e-12
IGHJ3P	406.083	3.14565	0.5516	5.70277	1.18e-08	1.5e-07
FBP2	60.3779	3.14333	0.589441	5.33273	9.67e-08	1.03e-06
NBEAP5	6.33963	3.13999	0.936023	3.3546	0.000794792	0.00339449
SCT	144.843	3.13872	0.400747	7.83217	4.8e-15	1.84e-13
AC010486.1	125.345	3.13652	0.870557	3.60289	0.000314695	0.00149713
GRIN2D	1883.48	3.13439	0.294958	10.6266	2.24e-26	4.7e-24
ISG15	15316.6	3.13101	0.408236	7.66961	1.73e-14	6e-13
IGHV1OR15-2	9.43395	3.13042	0.847851	3.69218	0.000222337	0.0011002
KLHL41	2790.66	3.13014	0.47047	6.65322	2.87e-11	5.95e-10
AC144450.1	40.0841	3.12747	0.481999	6.48853	8.67e-11	1.66e-09
AC024651.3	21.2102	3.12566	0.597113	5.23462	1.65e-07	1.68e-06
IGLV7-46	666.23	3.12525	0.63473	4.92374	8.49e-07	7.45e-06
LINC02786	5.82577	3.12449	0.74724	4.18137	2.9e-05	0.000181033
AC120498.8	7.05424	3.12427	0.598999	5.21582	1.83e-07	1.84e-06
LINC01926	7.90418	3.12091	0.838912	3.72019	0.000199072	0.000998129
CROCCP5	14.7679	3.12083	0.650725	4.79593	1.62e-06	1.34e-05
FAM30A	1447.04	3.11992	0.460611	6.77344	1.26e-11	2.78e-10
P4HA3	601.353	3.11953	0.343129	9.09141	9.78e-20	7.55e-18
IGHV3-48	1135.72	3.11948	0.514197	6.0667	1.31e-09	2e-08
AL138789.1	275.393	3.11861	0.511869	6.09259	1.11e-09	1.73e-08
LINC01634	11.7351	3.11495	0.544497	5.72078	1.06e-08	1.37e-07
AC100839.1	7.22547	3.11473	0.648545	4.80264	1.57e-06	1.3e-05
AL355474.1	28.9381	3.11397	0.54164	5.74915	8.97e-09	1.17e-07
SRPK3	372.365	3.11349	0.361377	8.61564	6.96e-18	4.13e-16
IL11	874.217	3.11141	0.309287	10.0599	8.31e-24	1.16e-21
CBX3P7	7.97402	3.10835	0.649008	4.78938	1.67e-06	1.38e-05
MCEMP1	54.3148	3.10756	0.463298	6.70746	1.98e-11	4.22e-10
APOC1	632.335	3.10703	0.348829	8.90701	5.24e-19	3.65e-17
LINC02730	7.05755	3.10609	0.978789	3.1734	0.00150664	0.005921
IGHV4-28	81.2944	3.10547	0.579484	5.35902	8.37e-08	9.03e-07
HOTTIP	6.917	3.10537	1.07281	2.89461	0.00379632	0.0131244
VTCN1	252.831	3.10533	0.490231	6.33442	2.38e-10	4.18e-09
APOE	10904.6	3.10374	0.326169	9.51575	1.8e-21	1.81e-19
MYH7	8759.85	3.10093	0.485312	6.38956	1.66e-10	3.01e-09
OR10A6	4.04899	3.10086	0.996344	3.11224	0.00185673	0.00708401
AC005863.1	70.4864	3.09889	0.485035	6.389	1.67e-10	3.02e-09
RBP1	9034.93	3.0982	0.295379	10.4889	9.71e-26	1.86e-23
CREB3L1	2695.19	3.09376	0.302164	10.2387	1.33e-24	2.14e-22
SH2D5	2770.03	3.09141	0.367691	8.40763	4.18e-17	2.21e-15
LINC01449	53.9763	3.09117	0.418424	7.38764	1.49e-13	4.44e-12
KRT8P9	27.4687	3.09047	0.460582	6.70991	1.95e-11	4.16e-10
PRUNE2	7101.27	3.09008	0.36997	8.35225	6.7e-17	3.44e-15
AP000695.1	221.511	3.08969	0.284853	10.8466	2.07e-27	5.02e-25
C4orf54	827.667	3.08944	0.433554	7.12585	1.03e-12	2.7e-11
AC126603.1	7.52223	3.08901	0.61512	5.0218	5.12e-07	4.71e-06
MIR503HG	822.241	3.08684	0.367519	8.39914	4.5e-17	2.36e-15
AC079943.2	6.61435	3.08631	0.883803	3.49208	0.00047928	0.00216915
FADS2B	57.1053	3.08569	0.507723	6.0775	1.22e-09	1.89e-08
AL035696.3	8.35361	3.08511	0.666983	4.62547	3.74e-06	2.85e-05
U62317.1	584.518	3.08412	0.379234	8.13251	4.2e-16	1.92e-14
IGLC6	20.0077	3.08315	0.817739	3.77034	0.000163025	0.000837745
FIBCD1	72.024	3.08211	0.41356	7.45263	9.15e-14	2.82e-12
ZAN	343.279	3.08191	0.462134	6.66887	2.58e-11	5.4e-10
AC018865.2	171.709	3.0812	0.858408	3.58943	0.000331401	0.00156637
SPOCK1	3372.3	3.07846	0.384192	8.01282	1.12e-15	4.78e-14
SSTR3	74.8819	3.07803	0.465645	6.61025	3.84e-11	7.79e-10
LAMC2	126242	3.07746	0.294201	10.4604	1.31e-25	2.46e-23
AC012038.2	4.21222	3.07515	0.914937	3.36105	0.000776472	0.00332397
LINC01802	2.01929	3.07355	1.02461	2.99972	0.0027023	0.009795
UCHL1	2132.86	3.07272	0.375668	8.17934	2.85e-16	1.34e-14
WNT7A	1763.16	3.06678	0.379054	8.0906	5.94e-16	2.65e-14
MYL4	219.685	3.06661	0.408622	7.50475	6.15e-14	1.95e-12
LINC00668	370.217	3.06559	0.495756	6.18367	6.26e-10	1.02e-08
IGKV1D-33	228.454	3.0647	0.801873	3.82193	0.000132413	0.000695346
AL365496.1	8.95708	3.06329	0.85799	3.57032	0.000356551	0.00167304
AC026414.1	5.29512	3.06263	2.92825	1.04589	0.295611	0.443693
SLC6A7	88.4486	3.0621	0.378048	8.09977	5.51e-16	2.47e-14
DIRC1	19.2281	3.05784	0.50173	6.09459	1.1e-09	1.71e-08
RN7SL660P	483.76	3.05768	0.345082	8.86074	7.95e-19	5.39e-17
ENAM	13.3227	3.05728	0.638256	4.79005	1.67e-06	1.38e-05
AC009166.2	10.7813	3.0571	0.539589	5.66561	1.47e-08	1.84e-07
IGFBP1	13.5752	3.05462	0.637759	4.78962	1.67e-06	1.38e-05
AC012236.1	180.77	3.05213	0.472182	6.46388	1.02e-10	1.92e-09
AC087612.1	275.406	3.05175	0.59477	5.13098	2.88e-07	2.78e-06
AL160412.1	23.703	3.05097	0.564535	5.40439	6.5e-08	7.18e-07
RNU6-923P	1.74707	3.05003	0.983462	3.10132	0.00192659	0.0073137
CAVIN4	1009.56	3.04939	0.350321	8.70457	3.19e-18	1.98e-16
AC141930.1	20.1268	3.04814	0.520133	5.8603	4.62e-09	6.4e-08
POSTN	54308	3.04697	0.433931	7.02179	2.19e-12	5.43e-11
COL5A1	137251	3.04652	0.346792	8.78484	1.57e-18	1.01e-16
CR2	142.891	3.04313	0.577681	5.26785	1.38e-07	1.42e-06
AJ011931.2	3.14366	3.04106	0.939291	3.23761	0.00120536	0.00488412
IGF2	1418.36	3.03913	0.329295	9.22922	2.73e-20	2.29e-18
IGHV4-61	747.825	3.0374	0.538333	5.64223	1.68e-08	2.09e-07
JSRP1	562.761	3.03718	0.359467	8.44912	2.94e-17	1.6e-15
DST-AS1	3.67253	3.03681	0.642268	4.72825	2.26e-06	1.82e-05
LINC01714	3.43525	3.03653	0.666543	4.55565	5.22e-06	3.88e-05
LINC01910	23.195	3.03619	0.50879	5.96748	2.41e-09	3.54e-08
LINC01524	174.872	3.03556	0.337356	8.99809	2.3e-19	1.67e-17
AC010424.1	8.81961	3.03551	0.754126	4.0252	5.69e-05	0.000328832
MIR137HG	15.3085	3.0352	0.553012	5.48848	4.05e-08	4.66e-07
AC022915.1	4.98357	3.03366	0.565901	5.36076	8.29e-08	8.96e-07
AC246787.2	55.7376	3.03352	0.550259	5.51289	3.53e-08	4.1e-07
PLA2G2D	399	3.03311	0.530789	5.71434	1.1e-08	1.42e-07
IGLC2	8375.58	3.03291	0.471035	6.43883	1.2e-10	2.24e-09
IGKV1D-43	15.1821	3.03145	0.736862	4.11399	3.89e-05	0.000234234
PYDC2	35.3972	3.03085	0.761182	3.98176	6.84e-05	0.000387033
TMEM239	6.58213	3.03043	0.70388	4.30532	1.67e-05	0.000110684
LINC01460	28.213	3.02941	0.498044	6.08262	1.18e-09	1.83e-08
PAX7	132.51	3.02855	0.515809	5.87146	4.32e-09	6.02e-08
METTL7B	121.446	3.02854	0.447424	6.76884	1.3e-11	2.86e-10
IGLV5-48	63.7661	3.02837	0.688897	4.39597	1.1e-05	7.62e-05
RN7SL342P	59.1143	3.02788	0.403771	7.49899	6.43e-14	2.03e-12
CASC9	1217.17	3.02741	0.609445	4.96748	6.78e-07	6.07e-06
AC100801.1	251.947	3.02693	0.492748	6.14295	8.1e-10	1.29e-08
PLEKHG4B	2706.84	3.0269	0.28285	10.7014	1e-26	2.21e-24
NDUFAF4P2	67.4941	3.02634	0.570541	5.30434	1.13e-07	1.19e-06
RN7SL636P	16.8611	3.02549	0.542525	5.57668	2.45e-08	2.95e-07
IGKV3OR2-268	34.6483	3.02413	0.790564	3.82528	0.000130625	0.000687168
AL161908.1	21.7211	3.02189	0.569735	5.30403	1.13e-07	1.19e-06
TMEM130	68.0778	3.02173	0.389484	7.75829	8.61e-15	3.15e-13
AC008496.3	5.09273	3.02098	0.670539	4.5053	6.63e-06	4.81e-05
CALB1	557.051	3.02032	0.605534	4.98786	6.11e-07	5.53e-06
AL365181.1	17.9484	3.01472	0.548559	5.4957	3.89e-08	4.48e-07
AC026785.3	6.8697	3.01326	0.944209	3.19131	0.0014163	0.00561401
KLK4	36.7361	3.01222	0.625093	4.81884	1.44e-06	1.21e-05
AC087564.1	11.2855	3.01144	0.511621	5.88607	3.95e-09	5.55e-08
IL17B	12.4128	3.01052	0.471597	6.38368	1.73e-10	3.11e-09
FCRLA	192.725	3.00971	0.480038	6.26973	3.62e-10	6.17e-09
IGLV2-14	8042.08	3.00862	0.483901	6.21742	5.05e-10	8.4e-09
HAUS4P1	8.7341	3.00744	0.533484	5.63736	1.73e-08	2.14e-07
AC005909.2	7.25625	3.00656	0.612355	4.90984	9.12e-07	7.95e-06
MZB1	2800.1	3.00612	0.456796	6.58089	4.68e-11	9.35e-10
LRRC30	12.6656	3.00563	0.862376	3.48529	0.000491604	0.00222076
HOXB5	53.3422	3.00457	0.42287	7.1052	1.2e-12	3.11e-11
AC090023.1	2.60579	3.00351	0.861612	3.48592	0.000490452	0.00221608
MIR3907	2.71039	3.00329	1.02088	2.94186	0.00326246	0.0115076
AL356277.3	27.4441	3.00258	0.620961	4.83538	1.33e-06	1.12e-05
MEDAG	1983.66	2.99804	0.350266	8.5593	1.14e-17	6.57e-16
LINC02086	123.818	2.99558	0.438825	6.82637	8.71e-12	1.98e-10
IGLC3	11754.5	2.99514	0.514473	5.82176	5.82e-09	7.9e-08
TGM2	6931.65	2.99487	0.348821	8.58569	9.03e-18	5.28e-16
AL356056.1	9.41424	2.99404	0.579837	5.16358	2.42e-07	2.37e-06
AC022424.1	12.6119	2.98826	0.534914	5.58643	2.32e-08	2.81e-07
AL359237.1	3.68251	2.98576	0.780378	3.82604	0.00013022	0.000685508
HOXC13	1085.26	2.97698	0.53654	5.54848	2.88e-08	3.41e-07
AC083967.1	5.31798	2.97503	0.641265	4.6393	3.5e-06	2.68e-05
AL031736.1	98.9328	2.97421	0.487092	6.10606	1.02e-09	1.6e-08
PLAU	26164.1	2.97251	0.267911	11.0951	1.32e-28	3.79e-26
CHRNA9	207.358	2.97224	0.523527	5.67734	1.37e-08	1.72e-07
SLC13A5	1264.32	2.97196	0.466769	6.36709	1.93e-10	3.44e-09
CNIH3-AS2	10.0157	2.97188	0.575164	5.16701	2.38e-07	2.34e-06
AL139095.1	15.5243	2.97074	0.475425	6.24861	4.14e-10	6.99e-09
AP000820.1	4.43136	2.96807	1.00255	2.96053	0.00307108	0.0109265
COL4A2-AS2	8.58041	2.96696	0.594487	4.99079	6.01e-07	5.45e-06
AL049839.3	1.93613	2.96641	0.981957	3.02091	0.00252015	0.00922834
AC138512.1	6.35827	2.9653	0.536168	5.53055	3.19e-08	3.75e-07
LINC01043	5	2.96341	0.72927	4.06353	4.83e-05	0.000284569
LINC02377	141.428	2.95776	0.927267	3.18976	0.00142391	0.00563951
AC022274.1	40.5933	2.95771	0.560142	5.28028	1.29e-07	1.34e-06
RLBP1	65.7838	2.95677	0.619764	4.7708	1.84e-06	1.5e-05
COL12A1	89200.4	2.95556	0.308671	9.57509	1.02e-21	1.06e-19
MYOM3	5585.95	2.95383	0.29884	9.88431	4.87e-23	6.12e-21
THY1	10821.7	2.95341	0.33995	8.68776	3.7e-18	2.27e-16
AC091812.2	4.58057	2.95293	1.18146	2.49939	0.0124407	0.0359337
ZIC1	422.647	2.95243	0.538794	5.4797	4.26e-08	4.88e-07
VGLL2	91.3266	2.95171	0.454943	6.4881	8.69e-11	1.66e-09
MC4R	11.2732	2.9496	0.768315	3.83904	0.000123514	0.0006553
FGL1	21.4508	2.94855	0.550036	5.36064	8.29e-08	8.96e-07
AC080098.1	1.74408	2.94848	1.19793	2.46131	0.0138429	0.039313
SP9	77.4068	2.94675	0.481045	6.12574	9.03e-10	1.43e-08
AC244102.4	80.0258	2.94501	0.796028	3.69963	0.000215912	0.00107142
IGKV1-33	213.307	2.94278	0.725837	4.05432	5.03e-05	0.00029484
COL22A1	1920.93	2.94193	0.367629	8.00244	1.22e-15	5.17e-14
AP000695.3	153.884	2.9406	0.311488	9.44049	3.71e-21	3.54e-19
KCNA10	3.13004	2.93895	0.719135	4.08679	4.37e-05	0.000259725
AL359813.1	75.2447	2.93858	0.441909	6.64973	2.94e-11	6.07e-10
RN7SKP11	11.1023	2.93828	0.556085	5.28386	1.26e-07	1.31e-06
IGHV1-2	4997.17	2.93804	0.592324	4.96019	7.04e-07	6.29e-06
AC078925.4	67.8845	2.93477	0.898995	3.2645	0.00109658	0.00449776
RFLNA	302.505	2.93384	0.395599	7.41619	1.21e-13	3.67e-12
SMUG1P1	3.13501	2.9323	0.912032	3.21513	0.00130387	0.00522792
CD79A	2066.92	2.93214	0.502466	5.8355	5.36e-09	7.32e-08
DHRS2	175.461	2.93139	0.311791	9.40177	5.37e-21	4.98e-19
KLHDC7B	5415.67	2.93018	0.395236	7.41374	1.23e-13	3.73e-12
AC093281.2	4.10642	2.92883	0.568859	5.1486	2.62e-07	2.55e-06
AL139352.1	4.19792	2.92748	0.860795	3.40091	0.000671626	0.00292852
AC009731.1	18.943	2.92729	0.46209	6.33489	2.38e-10	4.18e-09
LINC01385	2.54174	2.92556	0.746287	3.92015	8.85e-05	0.000486693
LINC01116	391.842	2.92546	0.282671	10.3493	4.21e-25	7.29e-23
ADGRD1-AS1	69.5413	2.92451	0.94253	3.10283	0.0019168	0.00728584
AC073578.3	9.56188	2.92201	0.675109	4.3282	1.5e-05	0.000100828
AC011287.1	291.738	2.92178	0.336164	8.69153	3.58e-18	2.2e-16
AC093895.2	317.859	2.9193	0.547341	5.3336	9.63e-08	1.03e-06
RARRES1	1331.83	2.91802	0.352261	8.2837	1.19e-16	5.92e-15
MIR1305	11.5402	2.91486	0.549114	5.30829	1.11e-07	1.17e-06
FAM181A	74.955	2.91449	0.660831	4.41034	1.03e-05	7.18e-05
IGHV3OR16-11	1.99225	2.91366	1.46487	1.98903	0.0466982	0.106468
AC010255.1	21.2004	2.91013	0.401983	7.23944	4.51e-13	1.24e-11
FOXS1	109.509	2.90719	0.363763	7.99199	1.33e-15	5.56e-14
AL354811.1	9.14186	2.90544	0.554515	5.2396	1.61e-07	1.64e-06
NEXN	1383.18	2.90461	0.312843	9.28458	1.62e-20	1.41e-18
AP000851.1	16.4605	2.90356	0.61993	4.68368	2.82e-06	2.22e-05
AC005256.1	21.6923	2.90287	0.524398	5.53562	3.1e-08	3.65e-07
RBM24	890.776	2.90106	0.366672	7.91187	2.54e-15	1e-13
THBS4	8587.92	2.89934	0.441549	6.56628	5.16e-11	1.02e-09
FAM163A	11.2104	2.89896	0.612816	4.73056	2.24e-06	1.8e-05
AC087190.2	3.59057	2.89793	1.11698	2.59444	0.00947462	0.0285972
NOX4	1811.63	2.89733	0.332886	8.70367	3.21e-18	1.99e-16
KIF12	275.015	2.89733	0.342864	8.45038	2.9e-17	1.59e-15
TMEFF1	120.435	2.89726	0.35946	8.06004	7.63e-16	3.35e-14
IGHV3-23	6397.94	2.89611	0.473503	6.11635	9.57e-10	1.51e-08
IGHV5-10-1	4086.7	2.89446	0.618671	4.67852	2.89e-06	2.26e-05
PXDN	19487.6	2.89444	0.311475	9.2927	1.5e-20	1.31e-18
AP001790.1	35.9467	2.89402	0.524209	5.52074	3.38e-08	3.95e-07
C12orf77	2.86137	2.89385	0.976795	2.9626	0.00305051	0.0108643
COL4A6	8263.91	2.89378	0.294934	9.81164	1e-22	1.2e-20
MEGF10	1173.22	2.89294	0.374249	7.72998	1.08e-14	3.88e-13
FEZ1	3138.96	2.89244	0.307078	9.41924	4.54e-21	4.32e-19
RN7SL521P	164.305	2.89152	0.342378	8.44539	3.03e-17	1.65e-15
DUXAP8	1687.95	2.89113	0.324862	8.89956	5.61e-19	3.88e-17
APLN	877.781	2.89102	0.342989	8.42889	3.49e-17	1.87e-15
FOXA2	82.4821	2.88986	0.540569	5.34597	8.99e-08	9.65e-07
PCAT7	147.686	2.88805	0.395048	7.31063	2.66e-13	7.6e-12
KC877982.1	11.1077	2.88525	0.915125	3.15285	0.00161685	0.00628625
RDH8	29.1328	2.88416	0.623217	4.62785	3.69e-06	2.82e-05
AF222684.1	5.20669	2.88353	0.800811	3.60076	0.000317289	0.00150742
RN7SL705P	3.88777	2.88326	0.888285	3.24587	0.00117093	0.0047627
GSEC	298.702	2.8824	0.272374	10.5825	3.59e-26	7.33e-24
IQCM	187.72	2.88216	0.704053	4.09367	4.25e-05	0.000252833
APOL1	45433.7	2.88201	0.356708	8.07948	6.5e-16	2.88e-14
FNDC1	5425.5	2.88197	0.348732	8.26416	1.41e-16	6.9e-15
KCND2	428.25	2.88103	0.321829	8.95205	3.49e-19	2.49e-17
PRAME	420.681	2.8806	0.520694	5.53224	3.16e-08	3.72e-07
AL355076.3	10.3135	2.87906	0.748611	3.84587	0.000120126	0.000639698
TMEM132D	11.4432	2.87905	0.696519	4.13349	3.57e-05	0.000217593
AC131009.2	13.9811	2.87775	0.516218	5.57468	2.48e-08	2.98e-07
MIR3664	5.53726	2.87769	0.672988	4.27599	1.9e-05	0.000124441
SMOC1	1034.23	2.87711	0.312192	9.21585	3.09e-20	2.57e-18
AC090796.1	1.70235	2.87709	1.38101	2.08332	0.0372223	NA
AC089983.1	12.7285	2.87628	0.607951	4.73111	2.23e-06	1.8e-05
ELOVL3	65.9029	2.87278	0.371473	7.73347	1.05e-14	3.78e-13
NUTM2F	4.38635	2.8711	0.821667	3.49424	0.000475409	0.00215416
IGHV3-15	2791.05	2.87007	0.599641	4.78631	1.7e-06	1.4e-05
RN7SL151P	7573.48	2.86893	0.349206	8.21559	2.11e-16	1.01e-14
CCDC33	154.015	2.86788	0.452105	6.3434	2.25e-10	3.96e-09
DSCAM	223.543	2.86652	0.387776	7.39219	1.44e-13	4.31e-12
ACOXL	218.11	2.86563	0.457309	6.26628	3.7e-10	6.3e-09
SNRPGP3	11.2853	2.86467	0.510232	5.61444	1.97e-08	2.42e-07
DMBT1	833.986	2.86431	0.467638	6.12506	9.06e-10	1.43e-08
IGKV1-13	18.1026	2.86292	1.23211	2.3236	0.020147	0.0537143
RN7SL394P	149.984	2.85986	0.329694	8.67429	4.16e-18	2.54e-16
AC092353.2	43.3243	2.85859	0.562851	5.07877	3.8e-07	3.58e-06
RN7SL116P	940.072	2.85831	0.348507	8.20161	2.37e-16	1.13e-14
AL606500.1	41.0369	2.85814	0.486029	5.88059	4.09e-09	5.73e-08
FOXG1	69.3279	2.85772	0.688868	4.14843	3.35e-05	0.000205456
HDGFL1	24.2316	2.85699	0.660896	4.32291	1.54e-05	0.000103061
DUXAP9	195.075	2.85682	0.344115	8.30195	1.02e-16	5.1e-15
ASB18	17.1687	2.85448	0.558812	5.10812	3.25e-07	3.11e-06
CPXM1	2238.69	2.85448	0.330847	8.62779	6.25e-18	3.73e-16
LINC01993	39.8929	2.85245	0.449626	6.34406	2.24e-10	3.95e-09
HTR3E	4.15287	2.84944	0.664349	4.28907	1.79e-05	0.000118144
MIR3151	2.26948	2.84857	1.04409	2.72828	0.00636656	0.0204221
MIR1245A	79.8535	2.84704	0.486569	5.85126	4.88e-09	6.73e-08
TPM2	16541.4	2.84583	0.330417	8.61285	7.13e-18	4.22e-16
IGKV2D-28	238.394	2.84457	0.54884	5.18287	2.18e-07	2.17e-06
AC025839.1	4.6961	2.84344	0.734938	3.86896	0.000109303	0.00058897
AC233755.1	690.574	2.84271	0.426487	6.6654	2.64e-11	5.51e-10
HMX1	54.0579	2.84196	0.387624	7.33174	2.27e-13	6.57e-12
BVES-AS1	108.15	2.84096	0.36009	7.88957	3.03e-15	1.19e-13
AC106845.1	46.4743	2.84026	0.429054	6.61981	3.6e-11	7.34e-10
MIR133A2	6.12434	2.83553	0.97028	2.92239	0.00347359	0.0121436
ITGA11	3626.54	2.83476	0.396222	7.15446	8.4e-13	2.22e-11
AC011586.2	41.8112	2.83411	0.548476	5.16725	2.38e-07	2.33e-06
LINC00582	12.9358	2.83332	0.776189	3.6503	0.000261939	0.00127074
AC109635.7	14.5377	2.83294	0.690003	4.1057	4.03e-05	0.000241707
AC104454.2	28.8536	2.83192	0.607233	4.66364	3.11e-06	2.42e-05
MB	11674.2	2.83148	0.477003	5.93597	2.92e-09	4.22e-08
PLA2G7	1233.99	2.82872	0.329901	8.57445	9.96e-18	5.79e-16
MIR483	2.05269	2.82799	0.886292	3.19081	0.00141876	0.00562295
EVA1A	1186.44	2.82624	0.296578	9.52948	1.58e-21	1.6e-19
HECW1-IT1	20.0921	2.82502	0.580965	4.86263	1.16e-06	9.91e-06
LINC01235	100.686	2.8247	0.35485	7.96027	1.72e-15	7.04e-14
NXPE4	12.0601	2.82432	0.764655	3.69359	0.000221109	0.00109454
AC012668.3	4.76672	2.82359	0.850071	3.3216	0.000895043	0.00376638
ECEL1	130.839	2.82273	0.440918	6.40194	1.53e-10	2.8e-09
AC097480.1	21.0999	2.82265	0.606194	4.65635	3.22e-06	2.49e-05
C5orf34-AS1	761.563	2.82253	0.328225	8.59938	8.01e-18	4.73e-16
CLDN14	41.5503	2.82147	0.435731	6.47525	9.47e-11	1.79e-09
APOC1P1	6.66276	2.82008	0.509729	5.53251	3.16e-08	3.71e-07
AL138701.2	161.018	2.81846	0.557443	5.05605	4.28e-07	4e-06
AC104564.1	2.71507	2.81778	0.817315	3.4476	0.000565587	0.00251552
AC010132.2	6.63279	2.8172	0.632946	4.45093	8.55e-06	6.05e-05
KLK2	20.5675	2.81663	0.758593	3.71297	0.000204845	0.00102322
SALL1	197.57	2.81498	0.365724	7.69702	1.39e-14	4.92e-13
OR10Y1P	8.04419	2.81301	0.595147	4.72657	2.28e-06	1.83e-05
ARTN	1587.95	2.81272	0.30479	9.22839	2.75e-20	2.3e-18
AC007207.1	5.84477	2.81093	0.719714	3.90562	9.4e-05	0.000514109
AC104365.3	1.78858	2.8103	1.12396	2.50035	0.012407	0.0358579
AC023813.3	16.9639	2.80766	0.370483	7.5784	3.5e-14	1.16e-12
AC011352.2	2.72991	2.80765	1.34523	2.08711	0.0368778	0.088074
ERFE	242.707	2.80689	0.365797	7.67335	1.68e-14	5.84e-13
IGHV3-64	71.6251	2.80474	0.645619	4.34426	1.4e-05	9.44e-05
AP001434.1	22.094	2.80344	0.442619	6.33375	2.39e-10	4.2e-09
RN7SL692P	86.0334	2.80295	0.309986	9.0422	1.54e-19	1.14e-17
IGHJ1	4.81121	2.80196	1.2442	2.25202	0.0243212	0.0626948
NEXN-AS1	59.3693	2.80085	0.30982	9.04025	1.56e-19	1.16e-17
FPR2	420.264	2.80079	0.452539	6.18906	6.05e-10	9.89e-09
FP236383.1	11.8562	2.80061	0.93883	2.98309	0.00285358	0.0102616
AC055736.1	95.0873	2.80029	0.378593	7.39657	1.4e-13	4.18e-12
MYOSLID	640.399	2.79845	0.283615	9.86708	5.78e-23	7.16e-21
RETNLB	9.81645	2.79813	0.75364	3.71282	0.000204965	0.00102368
AC023787.3	2.36017	2.79791	1.11503	2.50927	0.0120982	0.035147
TMEM88B	158.387	2.79603	0.354328	7.89109	3e-15	1.18e-13
MYH4	7.27422	2.79427	0.686389	4.07097	4.68e-05	0.000276436
STEAP1B	733.294	2.79282	0.378155	7.38538	1.52e-13	4.5e-12
SSX6P	3.1886	2.79126	0.944348	2.95576	0.00311902	0.0110644
IGHV3-7	2995.56	2.7908	0.493098	5.65972	1.52e-08	1.9e-07
IGLV10-54	315.017	2.79058	0.681044	4.0975	4.18e-05	0.000249376
IGLV1-36	265.027	2.78996	0.537547	5.19017	2.1e-07	2.09e-06
AL354751.1	10.5952	2.78919	0.59232	4.70893	2.49e-06	1.98e-05
AL162727.1	9.25229	2.78897	0.530433	5.2579	1.46e-07	1.5e-06
ADAMTS2	24126.5	2.78891	0.346322	8.05295	8.08e-16	3.53e-14
AC012462.3	4.38715	2.78744	0.596286	4.67467	2.94e-06	2.3e-05
U82695.1	47.2664	2.78637	0.333383	8.35785	6.39e-17	3.29e-15
SOHLH2	13.8942	2.7863	0.502288	5.54721	2.9e-08	3.44e-07
IGKJ1	69.8542	2.78579	0.505042	5.51595	3.47e-08	4.04e-07
FTH1P14	11.0617	2.78527	0.673963	4.13267	3.59e-05	0.000218265
AC100812.1	7.81513	2.78456	0.631101	4.41223	1.02e-05	7.12e-05
MIR424	7.84613	2.78277	0.553625	5.02645	5e-07	4.61e-06
MIR575	8.42416	2.78241	0.541872	5.13481	2.82e-07	2.73e-06
SHISA2	2979.96	2.78158	0.429877	6.47063	9.76e-11	1.85e-09
AC104564.2	117.194	2.78104	0.275112	10.1087	5.05e-24	7.28e-22
DISP3	302.336	2.78083	0.385541	7.21279	5.48e-13	1.5e-11
SRP72P1	360.077	2.77989	0.50411	5.51444	3.5e-08	4.07e-07
IGHV1-3	3773.86	2.77943	0.513554	5.41216	6.23e-08	6.91e-07
LINC01060	631.475	2.778	0.357033	7.78081	7.21e-15	2.67e-13
IGKV1-8	62.5002	2.77622	0.694562	3.99708	6.41e-05	0.000365619
CHST2	7134.26	2.774	0.314391	8.82342	1.11e-18	7.3e-17
CCDC197	9.85662	2.77242	0.666458	4.15993	3.18e-05	0.000196507
LINC01093	20.1105	2.77145	0.547288	5.06397	4.11e-07	3.84e-06
BRD7P6	6.20703	2.77059	0.676497	4.09549	4.21e-05	0.000251317
AP002957.1	13.5395	2.77028	0.473029	5.85648	4.73e-09	6.54e-08
COL1A2	704683	2.77011	0.356797	7.76383	8.24e-15	3.03e-13
AL357992.1	6.04079	2.76966	0.597691	4.63393	3.59e-06	2.75e-05
ROR1-AS1	29.5229	2.76893	0.500319	5.53432	3.12e-08	3.67e-07
LINC02167	10.4524	2.76884	0.713921	3.87835	0.000105165	0.0005693
AL353740.1	14.0684	2.76641	2.92949	0.944332	0.345	0.496522
AL049775.1	411.886	2.76637	0.296047	9.34438	9.24e-21	8.24e-19
KDELR3	1505.55	2.7661	0.285435	9.69081	3.3e-22	3.72e-20
AC148477.5	7.56218	2.7651	0.886677	3.1185	0.00181775	0.00695247
BTG4	14.5459	2.76428	0.516687	5.35001	8.79e-08	9.46e-07
FOXC2	954.148	2.7631	0.360091	7.67335	1.68e-14	5.84e-13
FAM172BP	27.5143	2.76265	0.489497	5.64385	1.66e-08	2.07e-07
RN7SL97P	2.03217	2.76158	0.710257	3.88814	0.000101015	0.000548991
AC099570.2	6.39773	2.75809	0.865057	3.18833	0.00143095	0.00566393
RN7SL144P	294.679	2.75765	0.341145	8.08351	6.29e-16	2.79e-14
DYTN	2.43468	2.75732	0.907937	3.03691	0.00239017	0.00881679
CRYGN	42.0223	2.75618	0.532199	5.17884	2.23e-07	2.21e-06
PCMTD1P3	15.6127	2.75563	0.623288	4.42112	9.82e-06	6.87e-05
ACKR3	7364.59	2.75501	0.278577	9.88957	4.62e-23	5.83e-21
IGF2-AS	18.3682	2.75437	0.49841	5.52631	3.27e-08	3.83e-07
RNA5SP531	1.58539	2.75379	1.38172	1.99302	0.046259	NA
AC008083.2	27.2462	2.75348	0.525421	5.24052	1.6e-07	1.63e-06
IGLV3-16	141.518	2.7529	0.642746	4.28304	1.84e-05	0.000120962
LINC01681	12.6746	2.75246	0.551289	4.99277	5.95e-07	5.4e-06
AL133405.2	8.79552	2.75181	0.73533	3.74227	0.000182364	0.000923229
AC137549.1	3.97989	2.75147	0.855255	3.21713	0.00129478	0.00519599
MEPE	6.44061	2.75144	0.953092	2.88685	0.00389118	0.0134115
KCNA7	150.666	2.75135	0.458419	6.00182	1.95e-09	2.91e-08
COL3A1	725675	2.75115	1.036	2.65555	0.00791791	0.024537
LINC00355	330.132	2.75112	0.703005	3.91337	9.1e-05	0.000499296
PPIAP78	12.3329	2.74967	0.652935	4.21125	2.54e-05	0.000160937
POU6F2-AS2	52.466	2.74959	0.727264	3.78073	0.000156371	0.00080645
AC010198.2	630.677	2.74952	0.322414	8.52792	1.49e-17	8.44e-16
RN7SKP103	32.6177	2.74917	0.510813	5.38196	7.37e-08	8.02e-07
AP000851.2	7.16489	2.74869	0.747136	3.67897	0.000234174	0.00115036
AQP10	46.6493	2.74844	0.433872	6.33468	2.38e-10	4.18e-09
PLPPR5	25.2363	2.74804	0.589214	4.66391	3.1e-06	2.41e-05
AC090578.2	5.4068	2.74727	1.03712	2.64894	0.00807446	0.0249308
CCDC8	1768.38	2.74627	0.321172	8.55077	1.22e-17	7.02e-16
YRDCP1	10.9594	2.74528	0.739585	3.71192	0.000205693	0.00102679
AC027338.2	15.9009	2.74522	0.596701	4.60066	4.21e-06	3.18e-05
HS3ST5	16.1715	2.74513	0.616478	4.45292	8.47e-06	6e-05
AL355607.2	22.8055	2.74466	0.589713	4.65422	3.25e-06	2.52e-05
LINC02307	1.62011	2.74432	1.00186	2.73923	0.00615841	NA
LINC01405	76.4261	2.74383	0.531017	5.16713	2.38e-07	2.33e-06
FOXG1-AS1	16.6737	2.74336	0.689468	3.97896	6.92e-05	0.000390938
AC025263.3	29.001	2.74319	0.710058	3.86334	0.000111849	0.000600861
LINC02251	4.94199	2.74304	0.540235	5.07749	3.82e-07	3.6e-06
IGHV3OR15-7	10.2052	2.74277	0.835781	3.28168	0.0010319	0.00426509
AC018470.1	12.5425	2.74154	0.535192	5.12254	3.01e-07	2.9e-06
AC018978.1	268.375	2.74001	0.429487	6.37972	1.77e-10	3.19e-09
IGKV1-6	424.719	2.73859	0.657943	4.16235	3.15e-05	0.000194625
MFSD4BP1	3.33313	2.73838	1.19919	2.28352	0.0224	0.0586434
AC010735.1	76.8316	2.73735	0.417399	6.55811	5.45e-11	1.08e-09
AC078788.2	79.0822	2.73689	0.395797	6.91489	4.68e-12	1.11e-10
AC007422.1	2.2866	2.73651	0.978274	2.79729	0.0051534	0.0170683
LINC02324	18.1089	2.73644	0.523056	5.23164	1.68e-07	1.7e-06
WT1-AS	4.55802	2.73596	0.686457	3.98562	6.73e-05	0.000382025
AC244394.1	6.92414	2.73538	0.487577	5.61015	2.02e-08	2.48e-07
LINC02279	16.9462	2.73514	0.776512	3.52234	0.000427754	0.00196569
RNU2-34P	15.0744	2.73499	0.621348	4.4017	1.07e-05	7.44e-05
TBX15	1316.62	2.73452	0.329142	8.30801	9.73e-17	4.87e-15
LBX1-AS1	95.844	2.73389	0.481319	5.67999	1.35e-08	1.7e-07
AL031651.2	27.3037	2.73364	0.543373	5.03087	4.88e-07	4.51e-06
MAFA	212.08	2.73246	0.387709	7.0477	1.82e-12	4.57e-11
FCRL4	45.8855	2.73158	0.539855	5.05984	4.2e-07	3.92e-06
H1-9P	22.6864	2.7307	0.494706	5.51984	3.39e-08	3.96e-07
MIR711	6.01454	2.73022	0.621212	4.39499	1.11e-05	7.65e-05
AC010789.1	94.0783	2.72693	0.819273	3.32848	0.000873218	0.00368397
LINC02535	51.2953	2.72659	0.388012	7.02707	2.11e-12	5.24e-11
AC005323.1	3.84476	2.72626	0.723453	3.76841	0.000164293	0.000843584
IGKV2-29	145.106	2.72584	0.593923	4.58954	4.44e-06	3.34e-05
AC093515.1	84.7883	2.72565	0.516662	5.2755	1.32e-07	1.37e-06
RPL26P31	4.61087	2.72414	1.0237	2.66108	0.00778912	0.0241969
SALL4P7	29.9637	2.72234	0.439194	6.1985	5.7e-10	9.36e-09
OR4F15	1.71199	2.72204	0.945065	2.88027	0.00397334	NA
RN7SL560P	4.2959	2.72174	0.695412	3.91385	9.08e-05	0.00049845
IGHV3-49	840.781	2.72136	0.536677	5.07076	3.96e-07	3.72e-06
LOXL2	11661.6	2.72023	0.290002	9.38005	6.59e-21	6e-19
ZFP57	193.648	2.71975	0.482239	5.63985	1.7e-08	2.11e-07
GREM1	13395.5	2.71901	0.321953	8.44535	3.03e-17	1.65e-15
AC009236.1	5.72315	2.71898	0.628717	4.32464	1.53e-05	0.000102363
DUSP5P1	67.4468	2.71851	0.362802	7.4931	6.73e-14	2.12e-12
THRSP	6.43548	2.71651	0.86905	3.12584	0.00177297	0.00680279
AADACL3	23.2909	2.71474	0.836934	3.24367	0.00118	0.00479453
AP000820.2	6.86676	2.71462	0.605424	4.48383	7.33e-06	5.26e-05
AC131254.1	23.24	2.71379	0.389754	6.96283	3.34e-12	8.08e-11
LINC01857	15.2267	2.71377	0.54823	4.95007	7.42e-07	6.58e-06
CERCAM	8325.74	2.71248	0.258571	10.4903	9.57e-26	1.84e-23
SEMA3C	14348.8	2.71246	0.225216	12.0438	2.09e-33	1.26e-30
AP000695.2	131.31	2.71134	0.277252	9.77934	1.38e-22	1.64e-20
AC108142.1	110.993	2.71115	0.304731	8.89687	5.74e-19	3.97e-17
CSAG3	260.15	2.71021	0.680564	3.9823	6.83e-05	0.000386464
IGLVI-70	16.1864	2.71019	0.77159	3.51247	0.000443969	0.00202981
LINC00898	90.7327	2.70934	0.502764	5.3889	7.09e-08	7.75e-07
IGHV3-66	506.699	2.7076	0.547582	4.94465	7.63e-07	6.75e-06
OLIG2	2.59401	2.70624	0.949261	2.85089	0.00435973	0.01479
ACP4	7.49489	2.70612	0.760079	3.56032	0.000370399	0.00173098
RN7SL681P	5.89438	2.705	0.653443	4.13961	3.48e-05	0.00021257
APCDD1L-DT	654.214	2.70456	0.369551	7.3185	2.51e-13	7.21e-12
AL034417.3	20.4287	2.70415	0.360157	7.50824	5.99e-14	1.9e-12
MYO7B	770.41	2.70255	0.37483	7.21007	5.59e-13	1.53e-11
SPATA8	2.19118	2.70109	1.05655	2.55653	0.0105723	0.0313705
PAEPP1	5.20851	2.69906	0.962569	2.80401	0.00504707	0.0167535
AC022916.4	3.064	2.69842	0.786652	3.43026	0.000603011	0.00266385
S100A1	1145.67	2.69757	0.368513	7.32014	2.48e-13	7.13e-12
B4GALNT1	1432.21	2.69754	0.301451	8.94851	3.6e-19	2.57e-17
MTCO2P15	5.69172	2.69661	0.675373	3.99277	6.53e-05	0.000371611
AC023202.1	15.6828	2.69625	0.465867	5.78761	7.14e-09	9.51e-08
SMPD4P1	623.05	2.69625	0.522126	5.16398	2.42e-07	2.37e-06
AC022613.1	25.3505	2.69448	0.454877	5.92353	3.15e-09	4.53e-08
LINC02547	3.00104	2.69377	0.76037	3.54271	0.00039604	0.00183569
CASC20	120.911	2.69336	0.636707	4.23015	2.34e-05	0.000149318
MIR7515HG	1.38342	2.69227	1.41175	1.90704	0.0565151	NA
VSTM1	5.12247	2.69137	0.573323	4.69434	2.67e-06	2.12e-05
BOLA3P1	12.8147	2.69083	0.542148	4.96329	6.93e-07	6.19e-06
LINC02599	57.4748	2.69003	0.411243	6.54121	6.1e-11	1.2e-09
CSMD3	199.762	2.68981	0.521444	5.15838	2.49e-07	2.43e-06
COPDA1	10.6151	2.6889	0.786347	3.41948	0.000627408	0.00276025
RPSAP74	222.886	2.68819	0.693392	3.87687	0.000105809	0.000572142
RAP2CP1	30.6691	2.68715	0.596621	4.50395	6.67e-06	4.84e-05
FRMD7	13.2358	2.68631	0.501267	5.35905	8.37e-08	9.03e-07
BST2	15483.5	2.68499	0.35609	7.5402	4.69e-14	1.52e-12
AC008069.1	22.3403	2.68479	0.594638	4.51499	6.33e-06	4.62e-05
AL356414.1	7.02165	2.68295	0.850093	3.15607	0.00159913	0.00622739
GTF2IRD2P1	299.416	2.68273	0.363666	7.37689	1.62e-13	4.78e-12
AQP9	533.713	2.68201	0.333695	8.0373	9.18e-16	3.97e-14
TTLL8	11.7207	2.68179	0.566948	4.73022	2.24e-06	1.8e-05
AC012213.1	27.3298	2.68164	0.508045	5.27834	1.3e-07	1.35e-06
IGHD6-25	5.60473	2.68155	0.932855	2.87456	0.0040459	0.0138606
AC128657.1	30.7001	2.67896	0.642055	4.17248	3.01e-05	0.000187426
AC011416.4	19.3965	2.67833	0.534461	5.01128	5.41e-07	4.96e-06
AC012433.2	3.66553	2.67771	0.988219	2.70964	0.00673571	0.0214122
AC007608.1	5.01569	2.67649	0.699064	3.82868	0.000128833	0.000679326
AL121949.2	6.72209	2.67592	0.706749	3.78624	0.000152941	0.000791194
NID2	6627.39	2.6757	0.302916	8.83315	1.02e-18	6.76e-17
GRM4	96.4526	2.67557	0.395974	6.75693	1.41e-11	3.08e-10
TBX18	1753.09	2.67556	0.380245	7.03641	1.97e-12	4.92e-11
AL138740.1	2.3953	2.67382	1.42826	1.87208	0.0611959	0.132121
POU3F2	11.22	2.67352	0.493868	5.41343	6.18e-08	6.86e-07
STMN2	24.8702	2.67219	0.462562	5.77692	7.61e-09	1.01e-07
COL5A2	90388.6	2.67124	0.331981	8.04637	8.53e-16	3.71e-14
SCG2	225.927	2.67122	0.410436	6.50827	7.6e-11	1.46e-09
CREB3L3	5.9467	2.66624	0.601722	4.43101	9.38e-06	6.58e-05
AL445985.1	45.2295	2.66446	0.457736	5.82096	5.85e-09	7.93e-08
AL161431.1	4667.25	2.66412	0.370015	7.20005	6.02e-13	1.63e-11
AC025809.1	44.429	2.66385	0.385199	6.9155	4.66e-12	1.11e-10
LINC01357	86.8276	2.66273	0.395558	6.73157	1.68e-11	3.62e-10
PWWP3B	198.838	2.66264	0.439184	6.0627	1.34e-09	2.05e-08
AL359682.1	1.94148	2.66261	1.45286	1.83266	0.0668527	0.141952
LINC01338	7.76848	2.66246	0.628047	4.23927	2.24e-05	0.00014433
PLCZ1	133.529	2.66223	0.460719	5.77843	7.54e-09	9.99e-08
AL391095.3	5.90837	2.66113	0.771221	3.45054	0.00055946	0.00249286
GRPEL2P1	4.70701	2.66088	0.955807	2.78391	0.00537077	0.0176739
ONECUT2	380.097	2.66086	0.395863	6.72168	1.8e-11	3.86e-10
AL161757.4	4.96181	2.66006	1.11263	2.39079	0.016812	0.0462344
AC078906.1	92.9463	2.65824	0.346713	7.66696	1.76e-14	6.11e-13
AC055854.1	73.5832	2.65734	0.51326	5.17738	2.25e-07	2.22e-06
LINC01436	67.0096	2.65727	0.412908	6.43551	1.23e-10	2.28e-09
AC073370.1	8.01041	2.65595	0.565731	4.69472	2.67e-06	2.11e-05
LANCL1-AS1	24.5889	2.6548	0.509009	5.21562	1.83e-07	1.85e-06
RPL29P30	2.76844	2.65413	0.990345	2.68	0.0073622	0.0230862
LINC01747	2.81524	2.65253	0.690956	3.83893	0.000123574	0.000655347
SCAT8	61.9655	2.65238	0.382773	6.92939	4.23e-12	1.01e-10
LINC01283	3.12955	2.65229	0.755887	3.50885	0.000450053	0.00205422
MARCHF4	49.4818	2.65217	0.48663	5.45007	5.04e-08	5.67e-07
BHMG1	8.07827	2.65181	0.510904	5.19042	2.1e-07	2.09e-06
S100A7A	15284.5	2.6515	0.478909	5.53654	3.09e-08	3.63e-07
FRMD5	190.769	2.65126	0.339957	7.79883	6.25e-15	2.35e-13
IGHV3-73	847.846	2.64985	0.642916	4.12162	3.76e-05	0.000227537
SNCB	47.1616	2.64975	0.489622	5.41184	6.24e-08	6.92e-07
AL355103.1	4.58958	2.64768	0.895726	2.95591	0.00311751	0.0110611
AC131571.1	34.8458	2.64624	0.442563	5.97934	2.24e-09	3.3e-08
AC116348.3	4.41535	2.64607	0.797178	3.3193	0.000902444	0.00379298
AC078860.3	6.80133	2.64577	0.579496	4.56565	4.98e-06	3.71e-05
CHST1	1542.12	2.64525	0.266563	9.92357	3.29e-23	4.26e-21
PURPL	427.82	2.64506	0.529405	4.99628	5.84e-07	5.32e-06
AC018558.7	46.3092	2.64479	0.620186	4.26451	2e-05	0.00013029
AIM2	1914.79	2.64435	0.347821	7.60261	2.9e-14	9.72e-13
AP002961.1	5.24535	2.64339	0.843957	3.13214	0.00173538	0.00668315
SEC14L4	101.897	2.64165	0.383699	6.8847	5.79e-12	1.35e-10
AL445430.2	2.57972	2.64121	0.711855	3.71032	0.000206997	0.00103263
AP000696.3	2.62163	2.64114	0.824587	3.20298	0.00136011	0.00542358
NEURL3	86.6081	2.63944	0.357622	7.38053	1.58e-13	4.66e-12
SRL	1459.24	2.63939	0.392975	6.71645	1.86e-11	3.99e-10
AC092604.1	16.1178	2.63875	2.94518	0.895953	0.370278	0.521924
LINC00707	823.821	2.63583	0.387771	6.79739	1.07e-11	2.38e-10
AC080079.2	10.207	2.63506	0.780098	3.37786	0.000730531	0.00314931
RN7SL301P	28.5274	2.63497	0.371022	7.10192	1.23e-12	3.17e-11
SAA2	416.274	2.63481	0.466103	5.65285	1.58e-08	1.97e-07
AC076968.2	9.84826	2.63311	0.646971	4.06991	4.7e-05	0.000277575
ADAMTS12	7383.39	2.63294	0.327253	8.04557	8.58e-16	3.73e-14
HAGLROS	68.6514	2.63212	0.277638	9.4804	2.53e-21	2.49e-19
RN7SL752P	1585.52	2.63207	0.322206	8.16892	3.11e-16	1.45e-14
CAMK2N2	179.386	2.63146	0.295187	8.91455	4.9e-19	3.42e-17
AL445437.1	125.482	2.62997	0.540865	4.86253	1.16e-06	9.91e-06
RPS16P2	14.5407	2.62935	0.516398	5.0917	3.55e-07	3.37e-06
IGHV3-13	454.968	2.62933	0.640933	4.10235	4.09e-05	0.000244929
HLA-DPA3	6.49037	2.62909	0.553954	4.74604	2.07e-06	1.68e-05
AC124276.2	163.538	2.62896	0.38137	6.89346	5.45e-12	1.28e-10
SLC5A12	323.038	2.62742	0.46027	5.70844	1.14e-08	1.46e-07
FTH1P15	6.54535	2.62699	0.56796	4.6253	3.74e-06	2.85e-05
AP001476.3	4.72362	2.6263	0.977152	2.6877	0.0071945	0.0226413
DPF1	433.905	2.62617	0.345787	7.59477	3.08e-14	1.03e-12
AC087667.1	7.22199	2.62576	0.851113	3.08509	0.00203489	0.00766523
RPL23P4	7.56761	2.62483	0.718617	3.65262	0.000259582	0.00126105
FSTL3	5991.87	2.62324	0.211429	12.4072	2.39e-35	1.92e-32
AC011899.2	35.8692	2.62237	0.381421	6.87527	6.19e-12	1.44e-10
MIR4773-1	2.40908	2.62194	0.789459	3.32118	0.000896368	0.00376997
RPL12P24	16.1661	2.62052	0.636129	4.11948	3.8e-05	0.000229296
BIRC7	76.6473	2.62004	0.474771	5.51853	3.42e-08	3.99e-07
CPN2	14.9314	2.6194	0.553845	4.72948	2.25e-06	1.81e-05
Z82249.1	2.4334	2.61875	0.949935	2.75677	0.00583757	0.0189553
AC244035.3	13.2601	2.61845	0.684852	3.82338	0.000131633	0.000691814
EEF1DP5	9.67385	2.61764	0.752973	3.4764	0.000508195	0.00228848
FBXO40	206.784	2.61545	0.589074	4.43994	9e-06	6.34e-05
TPM1	21214	2.61533	0.274301	9.53455	1.51e-21	1.52e-19
AP003472.1	7.26791	2.61503	0.575078	4.54726	5.43e-06	4.02e-05
ANKRD36BP2	2215.02	2.61485	0.450117	5.80926	6.28e-09	8.46e-08
DMP1	5.60947	2.6146	0.716176	3.65078	0.000261443	0.00126881
COL4A1	66840.6	2.61408	0.253693	10.3041	6.75e-25	1.14e-22
LINC01693	3.5432	2.61271	0.972092	2.68772	0.00719425	0.0226413
SPARC	143042	2.61119	0.343529	7.60107	2.94e-14	9.82e-13
MAGEB2	24.1966	2.61007	0.781885	3.33817	0.000843316	0.00357561
SPTB	5670.29	2.60924	0.398576	6.54641	5.89e-11	1.16e-09
IGKV2-28	182.114	2.60503	0.580642	4.48646	7.24e-06	5.2e-05
CYP27C1	2898.32	2.60397	0.308149	8.45036	2.9e-17	1.59e-15
NKX2-2	117.952	2.60387	0.773779	3.36514	0.000765059	0.0032824
AC007611.1	106.041	2.60351	0.243195	10.7054	9.6e-27	2.13e-24
ABRA	85.4233	2.6029	0.544254	4.78252	1.73e-06	1.43e-05
AC092810.4	9.49731	2.60207	0.824598	3.15556	0.00160189	0.00623443
AC006482.1	2.28355	2.60166	0.910776	2.85653	0.004283	0.0145584
LINC02465	3.99412	2.60154	0.945222	2.75231	0.00591769	0.0191719
AC106712.2	2.01108	2.60147	1.01111	2.57289	0.0100855	0.0301813
MIR2052	16.3928	2.60116	0.756541	3.43823	0.000585521	0.0025952
TMEM244	25.2633	2.60058	0.483903	5.37418	7.69e-08	8.34e-07
AP000525.1	56.8247	2.60023	0.373479	6.96219	3.35e-12	8.12e-11
AC090844.3	30.0535	2.59988	0.554159	4.69158	2.71e-06	2.14e-05
OR10V3P	6.85028	2.59971	0.657274	3.95529	7.64e-05	0.000427051
HSD11B1	194.609	2.59896	0.404838	6.41975	1.37e-10	2.51e-09
AC104459.1	74.6828	2.59854	0.392711	6.61694	3.67e-11	7.46e-10
ACTG2	492.265	2.59575	0.396744	6.54263	6.04e-11	1.19e-09
AC007513.1	2.26225	2.59541	1.1304	2.296	0.0216756	0.0570682
B3GNTL1P1	6.67125	2.59438	0.607419	4.27115	1.94e-05	0.000126792
LINC02466	148.534	2.59362	0.836047	3.10224	0.00192062	0.00729534
LGALS1	20877.3	2.59354	0.30735	8.43839	3.22e-17	1.73e-15
RAET1K	21.238	2.59336	0.359744	7.2089	5.64e-13	1.54e-11
FOXD1	1779.92	2.59308	0.281897	9.19869	3.62e-20	2.99e-18
RN7SL767P	4426.2	2.59075	0.343462	7.54306	4.59e-14	1.49e-12
BATF2	1938.04	2.59023	0.464373	5.57791	2.43e-08	2.93e-07
KISS1	12.5833	2.58937	0.570888	4.53569	5.74e-06	4.23e-05
AC011092.3	66.0491	2.58908	0.318773	8.12204	4.58e-16	2.08e-14
PDPN	11289.4	2.58902	0.302289	8.56472	1.08e-17	6.28e-16
SLC6A2	1305.3	2.5888	0.354155	7.30979	2.68e-13	7.63e-12
CCDC144NL	11.5722	2.58695	0.509377	5.07866	3.8e-07	3.58e-06
DSCAM-IT1	20.019	2.58576	0.555162	4.65766	3.2e-06	2.48e-05
AC009269.4	12.1658	2.58564	0.413039	6.26005	3.85e-10	6.54e-09
UGT2B15	6.64214	2.58366	0.816355	3.16487	0.00155154	0.00606901
AC132154.1	2.13467	2.58297	1.03919	2.48556	0.0129347	0.037152
FOXL1	449.091	2.58249	0.331027	7.80146	6.12e-15	2.3e-13
REXO1L8P	3.38064	2.5813	2.7863	0.926425	0.354225	0.505669
VTA1P1	28.2373	2.57999	0.541119	4.76788	1.86e-06	1.52e-05
AL050327.1	7.67867	2.57929	0.608991	4.23536	2.28e-05	0.000146404
AC078993.1	14.3126	2.5782	0.716712	3.59726	0.000321584	0.00152689
AFAP1-AS1	1883.39	2.57806	0.452135	5.70197	1.18e-08	1.51e-07
AC080129.1	24.8034	2.57734	0.559587	4.60578	4.11e-06	3.11e-05
GDF3	3.91507	2.57688	0.666911	3.8639	0.000111589	0.000599698
SSTR5-AS1	57.1434	2.57684	0.429235	6.00333	1.93e-09	2.88e-08
AC110995.1	356.244	2.57638	0.44882	5.74036	9.45e-09	1.23e-07
AC051635.1	1.47922	2.57617	1.03985	2.47746	0.0132323	NA
AC073648.3	37.2365	2.57574	0.687217	3.74808	0.000178195	0.000905207
AC023282.1	45.974	2.57438	0.403308	6.38316	1.73e-10	3.12e-09
RN7SL126P	319.055	2.57411	0.302147	8.51942	1.6e-17	9.05e-16
AC010328.1	51.5766	2.57354	0.542093	4.74741	2.06e-06	1.67e-05
KATNBL1P2	7.43071	2.57263	0.583407	4.40967	1.04e-05	7.2e-05
RAB3B	1028.61	2.5725	0.344691	7.4632	8.44e-14	2.62e-12
AL162582.1	1.80128	2.57231	1.16714	2.20393	0.0275291	0.069529
AC069528.1	3.06794	2.57184	0.808033	3.18284	0.00145839	0.00575248
AC093791.1	5.14791	2.57094	1.80041	1.42797	0.1533	0.271022
ITGA5	31294.6	2.57074	0.247038	10.4063	2.32e-25	4.15e-23
RN7SL237P	18.2373	2.57034	0.513781	5.0028	5.65e-07	5.16e-06
GDF15	181.964	2.57028	0.35595	7.22089	5.16e-13	1.41e-11
AL390839.1	135.042	2.57017	0.404342	6.35643	2.06e-10	3.67e-09
GATA4	48.3953	2.56832	0.526593	4.87725	1.08e-06	9.24e-06
LINC01648	3.42127	2.56805	0.911217	2.81827	0.00482834	0.0161427
OR7E19P	4.99886	2.56678	2.81029	0.913351	0.361058	0.51256
SERPINA3	195.779	2.56671	0.414792	6.18794	6.1e-10	9.96e-09
MIR4540	1.91663	2.56612	1.24297	2.06451	0.0389691	0.0919758
IGHA1	152850	2.56453	0.5083	5.0453	4.53e-07	4.21e-06
AC002076.1	21.3791	2.56378	0.58191	4.4058	1.05e-05	7.32e-05
IGHD	828.647	2.56369	0.537546	4.76926	1.85e-06	1.52e-05
IL22RA2	109.693	2.5623	0.343802	7.45281	9.14e-14	2.82e-12
AC098656.1	7.23606	2.56223	1.13752	2.25248	0.0242921	0.0626534
AC133961.1	1.87694	2.56074	0.962875	2.65947	0.00782627	0.0242904
RNU6-880P	11.1123	2.56055	0.473782	5.40448	6.5e-08	7.18e-07
AC016877.2	16.9332	2.55971	0.569194	4.49708	6.89e-06	4.98e-05
LINC01389	36.3056	2.5589	0.488501	5.23827	1.62e-07	1.65e-06
SULT1C2	80.0484	2.55841	0.387625	6.6002	4.11e-11	8.27e-10
HOXA-AS2	184.429	2.55793	0.322878	7.92228	2.33e-15	9.32e-14
IGKV2D-24	103.826	2.55779	0.586818	4.35875	1.31e-05	8.9e-05
HOXD10	2058.12	2.55659	0.389156	6.56958	5.05e-11	1e-09
RPL23AP8	3.24745	2.55598	0.842781	3.03279	0.00242301	0.00891832
BVES	1226.97	2.5538	0.286083	8.92678	4.39e-19	3.09e-17
AL359976.1	68.6675	2.55028	0.881256	2.89392	0.00380466	0.0131497
AC010149.1	17.793	2.54956	0.506867	5.03004	4.9e-07	4.53e-06
AC069360.1	148.985	2.54937	0.353032	7.22136	5.15e-13	1.41e-11
MIR133A1HG	294.963	2.54853	0.456879	5.57814	2.43e-08	2.92e-07
LINC01611	2.36101	2.54781	1.00778	2.52815	0.0114665	0.0335749
UNC5C	529.151	2.54658	0.360007	7.07369	1.51e-12	3.84e-11
MAGED4B	6.62532	2.54616	0.481076	5.29264	1.21e-07	1.26e-06
GDF6	125.982	2.54522	0.395958	6.42801	1.29e-10	2.38e-09
DLL3	49.6112	2.54503	0.452585	5.62331	1.87e-08	2.31e-07
MIR6746	11.4976	2.5445	0.468829	5.42736	5.72e-08	6.39e-07
AC008055.2	5.13332	2.54395	1.02931	2.47151	0.0134542	0.0383731
RN7SL60P	18.4526	2.5434	0.519522	4.89566	9.8e-07	8.5e-06
IGHV3-74	2392.81	2.54228	0.592164	4.2932	1.76e-05	0.000116083
AC109454.3	122.361	2.54067	0.736793	3.44828	0.000564168	0.00251036
IGKV2-24	1242.42	2.53977	0.514239	4.9389	7.86e-07	6.93e-06
AL591742.2	2.31979	2.53956	1.14362	2.22063	0.026376	0.067118
BAALC	239.991	2.53878	0.343407	7.39293	1.44e-13	4.29e-12
TPRG1LP1	14.179	2.53827	0.582567	4.35704	1.32e-05	8.95e-05
TBXT	4.0856	2.53777	0.829925	3.05783	0.00222947	0.0083002
RNA5SP328	2.16441	2.53776	0.883865	2.8712	0.00408911	0.0139825
AC112715.1	5.57167	2.5376	0.560088	4.53072	5.88e-06	4.32e-05
C1QTNF6	4316.75	2.53748	0.317687	7.98736	1.38e-15	5.75e-14
PI15	2262.06	2.53637	0.37245	6.80997	9.76e-12	2.2e-10
AC073365.1	405.212	2.53564	0.697655	3.63452	0.000278494	0.00134111
AL355601.1	18.1029	2.5356	0.512486	4.94764	7.51e-07	6.66e-06
AL121977.2	8.76396	2.53511	0.435804	5.8171	5.99e-09	8.11e-08
AC069503.1	8.29931	2.53497	0.500798	5.06185	4.15e-07	3.88e-06
AL359091.4	22.0082	2.53484	0.355106	7.13825	9.45e-13	2.48e-11
PCSK1	550.374	2.53353	0.30848	8.21294	2.16e-16	1.03e-14
RNU7-95P	3.65142	2.53281	0.734131	3.45008	0.000560422	0.00249571
IGHD3-22	2.63495	2.53233	1.30321	1.94314	0.0519987	0.11601
AL138885.1	5.0725	2.53203	0.545772	4.63937	3.49e-06	2.68e-05
PF4V1	9.29652	2.53119	0.534612	4.73462	2.19e-06	1.77e-05
RN7SL778P	188.195	2.52948	0.328244	7.7061	1.3e-14	4.61e-13
ADAMDEC1	966.709	2.52871	0.378282	6.68472	2.31e-11	4.89e-10
AC007879.5	3.90115	2.52646	0.761809	3.3164	0.000911858	0.00382463
NMNAT1P3	9.5665	2.52607	0.599878	4.21098	2.54e-05	0.000161103
AC008592.4	11.5029	2.52585	0.63703	3.96504	7.34e-05	0.000411805
AL160191.3	6.25789	2.52538	0.708389	3.56496	0.000363912	0.00170314
GSDME	4087.61	2.52495	0.228638	11.0435	2.36e-28	6.32e-26
SLCO1B3-SLCO1B7	14.6682	2.5244	1.3619	1.85359	0.0637977	0.136585
AC010878.1	16.2751	2.52409	0.423563	5.9592	2.53e-09	3.7e-08
RNASE3	2.62241	2.52328	0.781742	3.22777	0.00124758	0.00503206
ACTBL2	35.7758	2.52134	0.461735	5.46058	4.75e-08	5.38e-07
AC023494.1	6.06146	2.52103	0.621921	4.05363	5.04e-05	0.000295548
AC026369.3	11.6	2.52051	0.559936	4.50143	6.75e-06	4.89e-05
SLC12A5-AS1	12.9245	2.51972	0.472911	5.32812	9.92e-08	1.06e-06
HOMER3-AS1	118.841	2.51859	0.311337	8.0896	5.99e-16	2.66e-14
RPS20P20	61.0511	2.51812	0.331089	7.60556	2.84e-14	9.52e-13
AC024651.1	32.2963	2.51723	0.438679	5.73819	9.57e-09	1.24e-07
HTRA1	21187	2.5169	0.306354	8.21567	2.11e-16	1.01e-14
AC006058.3	15.0002	2.51531	0.581207	4.32774	1.51e-05	0.000101022
AP003100.2	26.8816	2.51438	0.441982	5.68888	1.28e-08	1.62e-07
ACAN	429.385	2.51373	0.474715	5.29523	1.19e-07	1.24e-06
DSCR4	2.36264	2.51288	1.37616	1.82601	0.067848	0.143666
AL122034.1	12.2951	2.51044	1.52842	1.64251	0.100484	0.195754
PTGES3L	108.624	2.51015	0.308109	8.14697	3.73e-16	1.71e-14
AL359095.1	56.1067	2.51	0.388621	6.45872	1.06e-10	1.99e-09
AP005482.3	6.04666	2.50946	0.677876	3.70195	0.000213949	0.00106319
C5orf46	110.521	2.50889	0.544781	4.60532	4.12e-06	3.12e-05
HOXA9	28.2325	2.50863	0.388568	6.45611	1.07e-10	2.02e-09
SOX1	60.9078	2.5065	0.528556	4.74217	2.11e-06	1.71e-05
OR10S1	2.76169	2.50633	1.10915	2.2597	0.0238401	0.0617309
UBTFL8	45.0149	2.5051	0.690287	3.62907	0.000284446	0.00136738
EGILA	133.332	2.50456	0.488819	5.12369	3e-07	2.88e-06
AP000785.1	2.01369	2.50373	1.07433	2.3305	0.0197797	0.0529141
CDK14	3983.1	2.50363	0.231676	10.8066	3.2e-27	7.49e-25
MISP	1869.01	2.50214	0.422347	5.92437	3.14e-09	4.51e-08
AL049775.3	9.63229	2.50168	0.436391	5.73266	9.89e-09	1.28e-07
AC103702.1	26.1854	2.50121	0.457929	5.46201	4.71e-08	5.34e-07
LINC01842	13.1716	2.49968	0.475139	5.26094	1.43e-07	1.47e-06
AC007750.1	5.48468	2.49941	0.505421	4.9452	7.61e-07	6.74e-06
FABP4	523.415	2.49881	0.407982	6.12481	9.08e-10	1.44e-08
LINC00642	7.8646	2.4986	0.619482	4.03338	5.5e-05	0.000319026
AC025419.1	16.0595	2.49731	0.420683	5.93633	2.91e-09	4.21e-08
AC103855.4	5.30679	2.49653	1.08458	2.30183	0.0213447	0.0563458
LINC02408	123.459	2.49613	0.315135	7.92084	2.36e-15	9.41e-14
WDR66	5042.38	2.49558	0.269125	9.27293	1.81e-20	1.56e-18
GTSF1L	13.3332	2.49336	0.545726	4.56888	4.9e-06	3.67e-05
HMGB1P17	7.47874	2.49284	0.787025	3.16742	0.00153797	0.00602142
KC877373.1	22.3622	2.49268	0.46084	5.409	6.34e-08	7.02e-07
PAX3	234.135	2.49268	0.424481	5.87228	4.3e-09	6e-08
RAB42	270.033	2.49263	0.311197	8.00981	1.15e-15	4.89e-14
AC096721.1	38.3157	2.49258	0.676898	3.68235	0.00023109	0.00113767
AC062015.1	4.63787	2.49168	0.636621	3.91392	9.08e-05	0.000498372
AC079780.1	3.94781	2.49156	0.615328	4.04916	5.14e-05	0.000300884
AC021755.2	3.38405	2.49026	0.629896	3.95344	7.7e-05	0.000429796
GRM5	82.4379	2.49016	0.376903	6.6069	3.92e-11	7.95e-10
IGHV3-71	16.3699	2.48995	0.752507	3.30887	0.000936742	0.00391496
U62631.1	26.8948	2.4889	0.562608	4.42386	9.7e-06	6.79e-05
GPR39	881.873	2.48749	0.326786	7.61201	2.7e-14	9.08e-13
H3C5P	4.63416	2.48746	0.89226	2.78782	0.00530637	0.0174954
OPRD1	21.1711	2.48742	0.427204	5.82255	5.8e-09	7.86e-08
AL359555.2	5.1186	2.48727	0.608988	4.08426	4.42e-05	0.000262323
IGKV1-16	638.016	2.487	0.662545	3.75371	0.00017424	0.000886988
IGLV8-61	948.432	2.48699	0.637854	3.89899	9.66e-05	0.000527192
MAP1A	5770.35	2.48629	0.264234	9.40943	4.99e-21	4.68e-19
AL357558.2	8.93065	2.48602	0.856341	2.90307	0.00369524	0.0128278
C1orf94	4.54754	2.48493	0.719421	3.45407	0.000552192	0.00246475
AC239859.5	31.7746	2.48385	0.442239	5.61653	1.95e-08	2.4e-07
GKN3P	2.60868	2.48335	0.845724	2.93636	0.00332094	0.0116841
AC009656.1	4.83494	2.48315	0.892431	2.78246	0.0053949	0.0177388
AL049874.2	5.28264	2.48217	0.598615	4.14653	3.38e-05	0.00020691
DDN	2294.98	2.48191	0.404229	6.13985	8.26e-10	1.31e-08
ADAMTS15	2686.09	2.48169	0.312606	7.93873	2.04e-15	8.23e-14
SIX6	1.28304	2.48105	1.55068	1.59997	0.109604	NA
TMEM92-AS1	72.9893	2.47975	0.285173	8.69561	3.45e-18	2.13e-16
TREML3P	73.6187	2.47809	0.458519	5.40456	6.5e-08	7.18e-07
KIF26B	10462	2.47772	0.301962	8.2054	2.3e-16	1.1e-14
UGT2B17	110.872	2.47737	0.780939	3.1723	0.00151237	0.00594051
RN7SL596P	10.3362	2.47728	0.519977	4.76421	1.9e-06	1.55e-05
UNC5A	148.823	2.47718	0.335062	7.3932	1.43e-13	4.28e-12
GAP43	128.483	2.4762	0.39425	6.2808	3.37e-10	5.77e-09
AL034550.3	8.59661	2.4758	0.548734	4.51185	6.43e-06	4.69e-05
FOXE3	6.66865	2.47434	0.440414	5.61821	1.93e-08	2.37e-07
PSMD4P1	5.98946	2.47415	0.678607	3.64593	0.000266429	0.00128961
COMETT	5.48785	2.47311	0.526075	4.70106	2.59e-06	2.05e-05
AL359736.1	9.68315	2.47261	0.520862	4.74715	2.06e-06	1.67e-05
RETN	11.0016	2.47226	0.552886	4.47155	7.77e-06	5.54e-05
FGF19	4.28764	2.47161	0.97481	2.53548	0.0112294	0.0329905
CDK5R2	7.02933	2.46989	0.600771	4.1112	3.94e-05	0.000236787
AC106881.1	13.1603	2.46933	0.514487	4.7996	1.59e-06	1.32e-05
RTP3	44.7829	2.46818	0.666906	3.70095	0.000214797	0.00106658
CSF3	1528.29	2.46804	0.444	5.55865	2.72e-08	3.24e-07
CLIC4P3	8.7044	2.46702	0.40396	6.10709	1.01e-09	1.59e-08
VEGFC	3606.01	2.46697	0.317086	7.78012	7.25e-15	2.68e-13
LINC01270	164.977	2.46562	0.327635	7.5255	5.25e-14	1.68e-12
RN7SL822P	6.07501	2.46541	0.464691	5.30547	1.12e-07	1.18e-06
AC010737.1	1.88542	2.46524	1.59994	1.54083	0.123357	0.229803
PRND	152.557	2.46414	0.43369	5.68181	1.33e-08	1.68e-07
ARHGAP36	22.5421	2.4634	0.636951	3.86749	0.00010996	0.00059177
AC091812.3	12.5518	2.46272	0.810937	3.03688	0.0023904	0.00881682
AC245047.8	2.78673	2.46241	0.84018	2.93082	0.00338072	0.0118619
PPEF1	157.126	2.46188	0.376436	6.53997	6.15e-11	1.2e-09
BHLHB9P1	11.3485	2.46095	0.576103	4.27172	1.94e-05	0.000126535
HMGN1P16	35.7024	2.46054	0.663189	3.71016	0.000207129	0.00103316
AC010551.1	1.36205	2.45981	1.25734	1.95636	0.0504228	NA
AC105390.1	2.39005	2.45771	0.899012	2.73379	0.006261	0.0201387
ALPP	93.5518	2.45707	0.741862	3.31203	0.000926218	0.0038777
TNNC2	721.103	2.45639	0.424542	5.78598	7.21e-09	9.58e-08
RN7SL672P	181.587	2.45617	0.452442	5.4287	5.68e-08	6.35e-07
RPS24P13	37.173	2.45545	0.733924	3.34565	0.000820897	0.00349245
AL359834.1	28.8803	2.45338	0.480563	5.10522	3.3e-07	3.16e-06
TREM2	880.532	2.45328	0.300442	8.16556	3.2e-16	1.49e-14
LINC00520	145.51	2.45311	0.458463	5.35073	8.76e-08	9.44e-07
AC018641.1	30.1914	2.45306	0.572732	4.28309	1.84e-05	0.000120962
AC008885.1	11.944	2.45304	0.500471	4.90145	9.51e-07	8.26e-06
RNU1-20P	4.52571	2.45237	1.0882	2.2536	0.0242216	0.0625216
AC090241.2	7.39227	2.45225	0.620029	3.95506	7.65e-05	0.000427279
MPO	33.0233	2.45219	0.260598	9.40984	4.97e-21	4.68e-19
AL031289.2	10.4977	2.45166	0.527808	4.64499	3.4e-06	2.62e-05
AC137936.1	2.2107	2.45132	0.89604	2.73573	0.00622421	0.0200338
HTR2C	152.789	2.4479	0.871976	2.8073	0.00499584	0.0166178
RNU6-1135P	10.0355	2.44653	0.737422	3.31768	0.000907694	0.00381089
IFNG-AS1	258.058	2.44574	0.439668	5.56271	2.66e-08	3.17e-07
AC021218.1	11.5627	2.44541	0.479638	5.09844	3.42e-07	3.26e-06
IGHG2	54082.8	2.44453	0.47243	5.17436	2.29e-07	2.25e-06
AC079466.1	7.07428	2.44432	0.85535	2.85768	0.00426748	0.014513
C1QTNF8	3.3611	2.44399	0.807111	3.02808	0.00246117	0.00903725
AL138828.1	43.1104	2.43967	0.379343	6.43132	1.26e-10	2.34e-09
AC055714.1	4.07484	2.43819	0.784474	3.10806	0.00188322	0.00717162
MUC16	8333.46	2.43767	0.435233	5.60084	2.13e-08	2.6e-07
AL591378.1	22.3769	2.4373	0.507772	4.79999	1.59e-06	1.32e-05
CD248	5754.07	2.43688	0.322698	7.55157	4.3e-14	1.41e-12
RGS4	1995.31	2.43551	0.30535	7.97612	1.51e-15	6.27e-14
VAT1L	43.1208	2.43502	0.40212	6.05545	1.4e-09	2.14e-08
TEX11	40.6841	2.4331	0.525361	4.63129	3.63e-06	2.78e-05
SPATA20P1	35.3817	2.43299	0.417313	5.83012	5.54e-09	7.55e-08
IGKV2-26	16.3694	2.43102	0.765833	3.17435	0.00150175	0.00590478
SELENOKP3	2.24517	2.43007	1.04802	2.31873	0.0204096	0.0543017
AL391704.1	16.7272	2.42944	0.506252	4.79888	1.6e-06	1.32e-05
LINC02574	7.3923	2.42941	0.541001	4.49058	7.1e-06	5.11e-05
DOK5	170.962	2.42834	0.318076	7.63447	2.27e-14	7.74e-13
MYOZ3	618.829	2.42809	0.424071	5.72567	1.03e-08	1.33e-07
AC104024.1	23.7842	2.42734	0.521329	4.65606	3.22e-06	2.5e-05
AC140479.6	123.239	2.42727	0.472091	5.14152	2.73e-07	2.64e-06
AC060809.1	5.39948	2.42703	0.731794	3.31655	0.000911349	0.00382291
AC010735.2	294.717	2.42498	0.323798	7.48917	6.93e-14	2.17e-12
C4orf48	721.98	2.42145	0.306506	7.90017	2.79e-15	1.1e-13
LCTL	23.223	2.42121	0.493098	4.9102	9.1e-07	7.93e-06
NXPE1	2.75674	2.42046	0.847636	2.85554	0.00429635	0.0145955
LRRC10B	71.911	2.42035	0.424376	5.70333	1.17e-08	1.5e-07
FAM181A-AS1	42.3131	2.42006	0.494526	4.89369	9.9e-07	8.57e-06
MYOZ2	486.399	2.41967	0.457189	5.29249	1.21e-07	1.26e-06
ANO1-AS1	23.9924	2.41882	0.502928	4.80948	1.51e-06	1.26e-05
AC018716.1	132.353	2.41615	0.545154	4.43205	9.33e-06	6.55e-05
CCDC144NL-AS1	458.212	2.4157	0.395819	6.10304	1.04e-09	1.62e-08
MRPS31P2	36.0286	2.41562	0.467139	5.17111	2.33e-07	2.29e-06
KCNA1	30.8274	2.41483	0.369739	6.53118	6.53e-11	1.27e-09
MIR3606	5.78968	2.41467	0.701572	3.44179	0.000577874	0.00256455
GATA5	11.7994	2.41383	0.736872	3.27578	0.00105369	0.00434075
OR1A1	2.8998	2.41368	0.713389	3.3834	0.000715934	0.00309401
AC010947.1	5.04031	2.41201	1.03305	2.33484	0.0195518	0.0523916
KCNE4	1096.4	2.41169	0.301814	7.99064	1.34e-15	5.61e-14
PNPLA5	5.94451	2.41165	0.888347	2.71476	0.00663241	0.0211553
AC007529.2	26.3395	2.41118	0.510559	4.72262	2.33e-06	1.86e-05
SRMP1	6.48225	2.41111	0.676481	3.5642	0.000364973	0.00170748
LAMP5-AS1	3.93786	2.41089	0.578325	4.16875	3.06e-05	0.000190154
C7orf69	3.17351	2.41059	0.962147	2.50543	0.0122302	0.0354532
RN7SL634P	7.45665	2.40791	0.49822	4.83303	1.34e-06	1.13e-05
LINC02849	12.5246	2.40754	0.504681	4.77042	1.84e-06	1.51e-05
LINC02266	5.31284	2.4069	0.651722	3.69313	0.000221507	0.00109637
CHRNB3	1.31102	2.40683	1.09915	2.18973	0.0285441	NA
COL4A2	60113.5	2.40658	0.241006	9.98559	1.76e-23	2.37e-21
AC012462.1	3.90625	2.4053	1.19201	2.01785	0.0436066	0.100614
MUC12	76.0278	2.40494	0.384322	6.25763	3.91e-10	6.64e-09
FER1L4	3608.46	2.40492	0.366846	6.55566	5.54e-11	1.09e-09
MYLK2	309.372	2.40467	0.365621	6.57696	4.8e-11	9.57e-10
PRAMENP	10.5792	2.40439	0.683676	3.51686	0.000436679	0.00200075
OACYLP	37.232	2.40426	0.327345	7.34472	2.06e-13	6.01e-12
LINC01234	92.0917	2.40405	0.465009	5.1699	2.34e-07	2.3e-06
IGHV3-52	2.57057	2.40388	1.20006	2.00313	0.0451632	0.103472
AL121612.2	29.6818	2.40347	0.511515	4.69873	2.62e-06	2.07e-05
AC079328.2	4.25774	2.40314	0.508199	4.72873	2.26e-06	1.81e-05
LINC00461	49.175	2.40265	0.543632	4.41962	9.89e-06	6.91e-05
SERPINH1	33131.5	2.40188	0.306723	7.83075	4.85e-15	1.85e-13
AC025569.1	531.119	2.40182	0.370554	6.4817	9.07e-11	1.73e-09
AL133255.1	6.96316	2.40169	0.709967	3.38282	0.000717462	0.0030999
WTAPP1	416.794	2.40155	0.299712	8.01285	1.12e-15	4.78e-14
IFITM3P9	32.9731	2.40101	0.417656	5.74877	8.99e-09	1.18e-07
AP002358.2	6.23877	2.40063	0.863513	2.78008	0.00543461	0.017845
RN7SL563P	9.88183	2.39932	0.516761	4.64299	3.43e-06	2.64e-05
AC015878.2	3.50445	2.39874	0.656852	3.65188	0.000260328	0.00126404
KCNJ10	73.8204	2.39773	0.526976	4.54999	5.36e-06	3.97e-05
SULF1	19718.2	2.39711	0.316285	7.57896	3.48e-14	1.15e-12
AC126768.1	8.27741	2.39539	0.638425	3.75203	0.000175407	0.000891992
NKX2-5	116.504	2.39214	0.440698	5.42807	5.7e-08	6.36e-07
AL355974.2	2.47848	2.39168	0.759905	3.14734	0.00164762	0.00638981
AP003097.1	87.0701	2.39167	0.412317	5.80056	6.61e-09	8.88e-08
AP003548.1	2.5317	2.39125	0.638319	3.74617	0.000179554	0.000910678
NKAIN4	64.6608	2.39076	0.50055	4.77627	1.79e-06	1.47e-05
KIRREL3-AS1	1.55684	2.39061	0.988358	2.41877	0.0155733	NA
AC048344.1	6.75133	2.39046	0.59548	4.01434	5.96e-05	0.000342136
TUBA3FP	14.9144	2.3899	0.353264	6.76519	1.33e-11	2.93e-10
MLLT11	1820.86	2.38968	0.317666	7.5226	5.37e-14	1.72e-12
AC099520.1	24.897	2.38939	0.711942	3.35615	0.000790354	0.00337927
SBK3	112.412	2.38834	0.421844	5.66166	1.5e-08	1.88e-07
RN7SL253P	18.0853	2.3879	0.408959	5.83896	5.25e-09	7.19e-08
VN2R1P	1.49831	2.3879	1.03967	2.29679	0.021631	NA
HPCAL4	74.6445	2.38766	0.393435	6.06876	1.29e-09	1.98e-08
CLDN19	190.717	2.38763	0.573612	4.16245	3.15e-05	0.000194625
CCN4	4627.83	2.38757	0.330517	7.22373	5.06e-13	1.39e-11
AC008273.1	2.21869	2.38522	0.800052	2.98133	0.00286999	0.0103127
KRT12	1.35408	2.38429	1.39834	1.70508	0.0881791	NA
GDF5	29.9175	2.38269	0.441458	5.39731	6.76e-08	7.43e-07
SLC35F4	11.9939	2.38254	0.411216	5.79388	6.88e-09	9.2e-08
LINC01732	11.2832	2.38245	0.565315	4.21438	2.5e-05	0.000159009
HRC	634.802	2.38178	0.404274	5.89149	3.83e-09	5.39e-08
AC113174.1	1.16869	2.38175	0.966277	2.46487	0.0137062	NA
IGLJ3	8.87926	2.38039	0.797945	2.98315	0.00285298	0.0102612
AC109635.4	67.6147	2.38039	0.702332	3.38927	0.000700798	0.0030381
AC084083.1	2.42655	2.38007	1.09514	2.1733	0.0297578	0.0741056
IFITM3P1	54.9144	2.37998	0.480559	4.95253	7.33e-07	6.51e-06
GPAA1P2	2.24335	2.37875	0.759734	3.13104	0.00174191	0.00670428
AC020718.1	2.47245	2.37838	1.60315	1.48357	0.137924	0.250106
SYPL2	562.144	2.37817	0.37595	6.32576	2.52e-10	4.4e-09
CGB3	2.96725	2.37748	1.36252	1.74491	0.0810011	0.165493
AC022364.2	20.9707	2.37716	0.581251	4.08973	4.32e-05	0.000256844
MTND5P32	11.5927	2.37686	0.512087	4.64152	3.46e-06	2.66e-05
IGKV1D-8	206.895	2.37647	0.786438	3.02181	0.00251264	0.00920436
AC010928.1	1.2873	2.37606	1.19454	1.9891	0.04669	NA
AC130467.1	1.82086	2.37504	1.27698	1.85988	0.062902	0.135042
AC008592.1	7.15563	2.37397	0.518263	4.58063	4.64e-06	3.48e-05
LINC02475	3.94811	2.37189	1.18036	2.00946	0.0444888	0.102221
LINC01837	2.54377	2.37156	2.77015	0.856112	0.391936	0.542992
TENM3	7458.51	2.37109	0.28082	8.44346	3.08e-17	1.67e-15
ST6GALNAC5	215.467	2.37056	0.339916	6.97395	3.08e-12	7.49e-11
ALG1L	1013.4	2.36967	0.353082	6.71137	1.93e-11	4.12e-10
ONECUT1	42.1513	2.36961	0.404577	5.85702	4.71e-09	6.52e-08
SNAP25-AS1	306.539	2.36922	0.436884	5.42299	5.86e-08	6.53e-07
AC136616.2	13.1688	2.36908	0.649421	3.64798	0.000264312	0.00128032
MIR4297	1.9205	2.36846	0.771388	3.07039	0.0021378	0.0080029
AC079949.3	18.6855	2.36832	0.739012	3.20471	0.00135197	0.00539548
MAGEA4	1124.44	2.36696	0.628543	3.76579	0.000166023	0.00085077
PPIAP45	34.5199	2.36681	0.427203	5.54026	3.02e-08	3.56e-07
LBX2	233.508	2.36674	0.19425	12.184	3.78e-34	2.43e-31
IGLV4-3	9.65395	2.36635	0.902525	2.62192	0.00874358	0.0266796
AL021877.2	268.887	2.36571	0.485892	4.8688	1.12e-06	9.62e-06
AC136621.1	97.4497	2.36567	0.431787	5.47878	4.28e-08	4.9e-07
MARCKSL1	10384	2.36554	0.272086	8.6941	3.5e-18	2.15e-16
AC026495.1	1.47424	2.36525	1.39859	1.69117	0.090804	NA
GDPD4	10.2626	2.36494	0.547255	4.32146	1.55e-05	0.000103653
ABCA9-AS1	14.2981	2.36452	0.502618	4.70441	2.55e-06	2.02e-05
CCN6	567.154	2.36439	0.455025	5.19617	2.03e-07	2.03e-06
AC114803.1	2.18546	2.36235	1.07435	2.19886	0.0278877	0.0702874
RN7SL573P	1372.5	2.36208	0.333843	7.07542	1.49e-12	3.79e-11
GFY	1.64382	2.36182	1.12419	2.10091	0.0356491	NA
PTP4A1P3	31.7992	2.35964	0.379183	6.22296	4.88e-10	8.13e-09
IGHV2-70	861.382	2.35834	0.511295	4.61248	3.98e-06	3.02e-05
CXCL11	2263.95	2.35801	0.576807	4.08805	4.35e-05	0.000258434
AL355303.1	2.5817	2.35571	0.890082	2.64663	0.00812992	0.0250679
HCN4	5.65452	2.35558	0.579783	4.06286	4.85e-05	0.000285346
PRSS41	3.05693	2.35557	0.648109	3.63453	0.000278486	0.00134111
AC148477.3	2.32242	2.3555	1.22417	1.92416	0.0543339	0.120109
AC010150.1	1.72465	2.35531	1.12128	2.10055	0.0356801	0.0856695
AL606807.1	39.0924	2.35509	0.419174	5.61841	1.93e-08	2.37e-07
TNC	192812	2.35384	0.307002	7.66716	1.76e-14	6.11e-13
AL732406.1	3.14446	2.35376	0.807569	2.91463	0.0035611	0.012418
IGHD2-2	2.68335	2.35258	0.93927	2.50469	0.012256	0.0354986
FKBP10	10322.3	2.35152	0.300546	7.82418	5.11e-15	1.94e-13
NXPH4	2039.72	2.35059	0.365559	6.43014	1.27e-10	2.35e-09
LINC01142	7.61316	2.3499	0.441209	5.32605	1e-07	1.07e-06
IGHV2-70D	105.626	2.34969	0.59381	3.95697	7.59e-05	0.000424299
G2E3-AS1	199.004	2.34889	0.796049	2.95068	0.00317071	0.0112281
MOCS1P1	4.12635	2.34814	1.2352	1.90102	0.057299	0.125264
AL591178.1	1.65452	2.3455	1.28544	1.82467	0.0680514	NA
CTNNA3	314.791	2.34379	0.414518	5.65426	1.57e-08	1.95e-07
AL354824.2	4.62475	2.34378	0.837063	2.80001	0.00511015	0.0169411
AP000445.1	2.11408	2.34335	0.796011	2.94387	0.00324138	0.0114406
HLA-V	555.408	2.34271	0.293409	7.98445	1.41e-15	5.88e-14
RN7SL617P	13.0323	2.34233	0.43572	5.37578	7.63e-08	8.28e-07
LINC02139	8.36162	2.34211	0.524159	4.46833	7.88e-06	5.61e-05
COL6A3	233893	2.342	0.32011	7.31625	2.55e-13	7.31e-12
IGHV1-12	10.4784	2.33959	0.858469	2.72531	0.0064242	0.020583
AL354989.2	16.2259	2.33895	0.432826	5.4039	6.52e-08	7.2e-07
UBXN10-AS1	8.85054	2.33876	0.526294	4.44383	8.84e-06	6.23e-05
PSG9	5.40698	2.33844	0.564822	4.14013	3.47e-05	0.000212156
AC023908.1	101.894	2.338	0.359658	6.50062	8e-11	1.53e-09
AL049775.2	8.38788	2.33796	0.543827	4.29909	1.71e-05	0.000113447
AC112198.2	13.9693	2.33692	0.403786	5.78751	7.14e-09	9.51e-08
TTYH3	26355.3	2.33647	0.178759	13.0705	4.85e-39	5.93e-36
LINC02769	8.65371	2.33632	0.875796	2.66765	0.00763832	0.0238031
HS1BP3-IT1	76.7767	2.33628	0.284975	8.19817	2.44e-16	1.16e-14
SST	4.15998	2.33542	0.903716	2.58424	0.00975938	0.0293374
AC005993.1	222.012	2.33541	0.407945	5.72482	1.04e-08	1.34e-07
MYH3	3940.64	2.33472	0.398595	5.85738	4.7e-09	6.51e-08
TGFB3	7455.98	2.33457	0.313348	7.45039	9.31e-14	2.87e-12
RPS18P13	12.7899	2.33457	0.448456	5.20579	1.93e-07	1.93e-06
MMP2	43925.3	2.33373	0.361549	6.45481	1.08e-10	2.04e-09
AC034199.1	25.703	2.33288	0.359605	6.48736	8.74e-11	1.67e-09
IGHE	75.5117	2.33284	0.362162	6.44143	1.18e-10	2.2e-09
AC108879.1	4.53837	2.33262	0.734369	3.17636	0.00149134	0.00586864
AC007225.1	4.69207	2.33212	0.649619	3.58999	0.000330696	0.00156381
AL158216.1	1.80261	2.33156	1.11755	2.08632	0.0369498	0.0882241
AKR1D1P1	2.8149	2.33075	0.834953	2.79147	0.00524692	0.017329
TINAGL1	9525.99	2.33009	0.284682	8.18489	2.73e-16	1.29e-14
AC066612.1	7.68928	2.32928	0.684687	3.40197	0.000669016	0.00291934
LINC01699	5.78891	2.32911	0.737952	3.15619	0.00159847	0.0062261
SLC22A16	15.1416	2.32866	0.527673	4.41306	1.02e-05	7.1e-05
AL356417.2	26.331	2.32822	0.374158	6.22257	4.89e-10	8.14e-09
TMEM190	23.2616	2.32802	0.590989	3.93919	8.18e-05	0.000453196
LINC00706	1.37661	2.32771	1.32489	1.75691	0.0789339	NA
PTPRH	783.247	2.32765	0.260411	8.93838	3.95e-19	2.8e-17
AC007731.6	2.01889	2.32723	1.31907	1.76429	0.0776836	0.160105
RNU6-371P	2.14332	2.32698	1.57968	1.47308	0.14073	0.254122
TBC1D27P	205.517	2.32637	0.530699	4.38359	1.17e-05	8.01e-05
AC100801.2	26.3275	2.3261	0.502732	4.62692	3.71e-06	2.83e-05
PKD2L1	23.7768	2.32556	0.430517	5.4018	6.6e-08	7.27e-07
FZD2	1052.54	2.3255	0.30257	7.68583	1.52e-14	5.34e-13
AL391425.1	3.19378	2.32402	0.591699	3.9277	8.58e-05	0.000472948
TH	314.156	2.32334	0.444868	5.22253	1.76e-07	1.79e-06
AC005906.2	12.2303	2.32322	0.518042	4.48462	7.3e-06	5.24e-05
BEND6	626.519	2.32261	0.279362	8.31398	9.25e-17	4.64e-15
MAGEA4-AS1	639.235	2.32199	0.827499	2.80604	0.0050155	0.0166649
RFX8	263.205	2.32155	0.261571	8.87544	6.97e-19	4.76e-17
CNGB3	31.099	2.32058	0.598449	3.87766	0.000105467	0.000570693
LINC00862	176.751	2.32042	0.277898	8.34992	6.83e-17	3.51e-15
AC066616.2	9.80249	2.32025	0.590853	3.92695	8.6e-05	0.000474361
AC135068.2	6.40868	2.31892	2.31694	1.00086	0.316896	0.466478
EPDR1	683.622	2.31837	0.29787	7.78318	7.07e-15	2.63e-13
AF233439.3	1.44134	2.31757	1.10803	2.09161	0.0364732	NA
RTBDN	12.9417	2.31594	0.521203	4.44345	8.85e-06	6.24e-05
HOXB6	125.481	2.31583	0.349038	6.63488	3.25e-11	6.67e-10
SYN1	128.907	2.31528	0.370972	6.24111	4.34e-10	7.31e-09
AC025434.1	7.13961	2.31507	0.850916	2.72067	0.00651491	0.0208356
AC090673.1	9.34324	2.31451	0.744549	3.1086	0.00187975	0.00715911
AL135926.2	2.6964	2.3143	0.852365	2.71515	0.0066246	0.0211356
CACNA1A	442.088	2.3136	0.286232	8.08297	6.32e-16	2.8e-14
LINC02857	1.9952	2.31269	0.773389	2.99033	0.00278672	0.0100622
SERPINA4	7.42184	2.31255	1.84178	1.2556	0.209259	0.343535
TLL1	2606.95	2.31181	0.322232	7.17437	7.26e-13	1.94e-11
OR1N2	9.58985	2.31151	0.688933	3.3552	0.000793073	0.00338865
CHIT1	1385.1	2.31114	0.423516	5.45704	4.84e-08	5.47e-07
LINC02188	271.16	2.31107	0.447692	5.16219	2.44e-07	2.39e-06
LINC01479	16.6852	2.31048	0.552575	4.18131	2.9e-05	0.000181054
AL451062.1	8.51012	2.31039	0.851096	2.71461	0.00663544	0.0211632
AC116003.1	5.00554	2.31036	0.652194	3.54245	0.000396425	0.00183704
AC110926.2	7.89052	2.31001	0.425224	5.43245	5.56e-08	6.22e-07
THBS2	58248.8	2.30953	0.352907	6.54431	5.98e-11	1.18e-09
TMEM26-AS1	9.42614	2.30937	0.426636	5.41299	6.2e-08	6.88e-07
AP002989.1	26.3491	2.30888	0.428181	5.39229	6.96e-08	7.61e-07
ERVV-2	57.8722	2.30878	0.9894	2.33352	0.019621	0.0525515
SNX10	2197.39	2.30842	0.239904	9.62227	6.44e-22	6.92e-20
C11orf87	82.2699	2.30783	0.576136	4.00571	6.18e-05	0.000353612
LAMP5	814.352	2.30592	0.322863	7.14209	9.19e-13	2.42e-11
OR4F13P	1.69342	2.30547	1.17136	1.9682	0.0490449	NA
AMPD1	371.233	2.30536	0.479273	4.81011	1.51e-06	1.26e-05
LINC00652	27.9206	2.30427	0.478258	4.81804	1.45e-06	1.22e-05
AC092546.1	14.4717	2.30366	0.506357	4.54948	5.38e-06	3.98e-05
LINC02051	1.46572	2.30357	0.875266	2.63185	0.00849204	NA
ADGRB2	844.789	2.30356	0.230886	9.97704	1.92e-23	2.57e-21
LARP6	1141.94	2.30338	0.253199	9.09713	9.28e-20	7.23e-18
AC080132.1	2.53391	2.30327	1.06781	2.157	0.0310055	0.0765949
IGLJ2	5.17832	2.30271	1.28516	1.79177	0.0731694	0.152553
ANXA10	81.9577	2.30182	0.651543	3.53288	0.000411063	0.00189712
CASQ1	955.59	2.30147	0.456725	5.03906	4.68e-07	4.34e-06
AC008011.2	58.6658	2.30136	0.332196	6.92771	4.28e-12	1.02e-10
FO681548.1	33.5811	2.30026	0.490256	4.69195	2.71e-06	2.14e-05
AC009236.2	1.8833	2.30019	0.804382	2.85958	0.00424208	0.0144391
RN7SKP240	37.5835	2.29921	0.402996	5.7053	1.16e-08	1.48e-07
AC104971.3	6.35774	2.29909	0.542711	4.23631	2.27e-05	0.000145855
AC010086.1	9.60178	2.29846	0.676393	3.39811	0.000678524	0.00295449
LINC01476	3.87113	2.29806	0.587929	3.90874	9.28e-05	0.000508015
AC012178.1	4.8528	2.29691	0.603187	3.80796	0.00014012	0.000732727
AP005209.1	4.80817	2.29686	0.684163	3.35718	0.00078743	0.00336752
AL096854.1	31.5136	2.29672	0.563011	4.07936	4.52e-05	0.000267463
RPL3P5	39.2343	2.29601	0.522195	4.39684	1.1e-05	7.59e-05
AP002852.1	17.6312	2.29593	0.388944	5.90298	3.57e-09	5.06e-08
AC124301.1	2.48967	2.29556	1.46876	1.56292	0.118071	0.221981
AC012625.1	3.3001	2.29552	0.914786	2.50935	0.0120954	0.0351441
RN7SL5P	11193.5	2.29539	0.410733	5.58851	2.29e-08	2.77e-07
AC044784.1	17.2952	2.29524	0.859399	2.67074	0.00756834	0.0236194
RN7SKP241	1.58399	2.29423	0.954135	2.40451	0.0161942	NA
AC013457.1	11.2657	2.29398	0.723326	3.17144	0.00151685	0.00595263
MYMX	12.3446	2.29387	0.413329	5.54975	2.86e-08	3.39e-07
KLHL34	99.6288	2.29345	0.452597	5.06731	4.03e-07	3.78e-06
AC018678.1	14.2063	2.2922	0.594923	3.85293	0.000116711	0.000623405
KLHL6-AS1	1.27912	2.29176	1.41526	1.61932	0.105379	NA
AL590004.3	103.232	2.29161	0.394497	5.80893	6.29e-09	8.47e-08
PLEKHG7	181.084	2.29071	0.415965	5.50698	3.65e-08	4.22e-07
AL133383.4	4.99662	2.2902	0.732176	3.12794	0.00176037	0.00676116
MUSK	382.492	2.28974	0.394866	5.79877	6.68e-09	8.96e-08
AL035045.1	20.8667	2.28912	0.381675	5.99758	2e-09	2.97e-08
FAM225B	35.5947	2.28906	0.408403	5.60491	2.08e-08	2.55e-07
RBM46	18.5222	2.28889	1.16004	1.97312	0.0484818	0.109731
RN7SL674P	3755.33	2.28836	0.302196	7.57242	3.66e-14	1.21e-12
CGA	1.60529	2.28716	1.20262	1.90181	0.0571958	NA
AC117505.1	6.97835	2.28714	0.922854	2.47833	0.0131998	0.0377701
MIOX	41.8842	2.28662	0.4316	5.29801	1.17e-07	1.23e-06
AC010149.2	9.08295	2.28582	0.563042	4.05976	4.91e-05	0.00028872
AC087273.2	2.03666	2.28441	0.85192	2.68149	0.00732957	0.0230044
IGHD3-9	7.42814	2.28409	0.770948	2.96271	0.00304947	0.0108616
NHP2P2	59.3966	2.28398	0.606215	3.7676	0.000164821	0.000845737
SLC25A34-AS1	7.30442	2.28334	0.55186	4.13754	3.51e-05	0.000214223
LINC01356	21.2183	2.28333	0.520914	4.38332	1.17e-05	8.02e-05
AP000696.2	6.62131	2.28268	0.810648	2.81587	0.00486451	0.0162454
AC004692.1	23.6939	2.28217	0.458594	4.97646	6.48e-07	5.84e-06
C1QTNF5	3.3216	2.28148	0.631254	3.6142	0.000301282	0.00144078
SLC6A5	5.9761	2.28139	0.736757	3.09653	0.00195801	0.00741544
PSG5	20.594	2.28025	0.436775	5.22064	1.78e-07	1.8e-06
IGHV3OR16-15	2.86224	2.27959	1.38328	1.64796	0.0993614	0.194021
AC023034.1	14.7853	2.27924	0.440238	5.17729	2.25e-07	2.22e-06
AC025594.1	1.57137	2.27887	0.894987	2.54626	0.0108885	NA
IGLV2-34	9.28631	2.27883	0.687063	3.31677	0.000910662	0.00382086
AC122136.1	1.92935	2.27854	1.13648	2.00492	0.044972	0.103117
LINC02657	237.394	2.27766	0.35343	6.44445	1.16e-10	2.16e-09
AC009154.1	6.86005	2.27655	0.626228	3.63534	0.000277614	0.00133771
TINAG	17.9795	2.27614	0.497299	4.577	4.72e-06	3.53e-05
SDS	592.783	2.27558	0.371729	6.12159	9.26e-10	1.46e-08
AC027329.1	72.2522	2.27547	0.369176	6.16364	7.11e-10	1.15e-08
SUPT20HL2	1.89976	2.27537	0.793915	2.86602	0.00415672	0.0141785
LINC02341	66.3649	2.27499	0.362511	6.27566	3.48e-10	5.96e-09
AC009299.1	14.3793	2.27491	0.809976	2.80861	0.00497557	0.0165561
AL161669.2	31.4276	2.2744	0.424625	5.35625	8.5e-08	9.17e-07
AC034245.1	11.2775	2.2744	0.605845	3.75409	0.000173972	0.000885781
LINC02393	5.13477	2.27418	2.93837	0.773961	0.438954	0.588504
AL121885.2	4.88097	2.27312	0.655073	3.47002	0.000520424	0.00233809
CLEC17A	126.692	2.2727	0.37481	6.06361	1.33e-09	2.04e-08
EPHA8	29.9755	2.27217	0.581272	3.90896	9.27e-05	0.000507619
LINC01638	13.7619	2.27192	0.471875	4.81467	1.47e-06	1.23e-05
LINC00163	80.5191	2.27161	0.435733	5.21331	1.85e-07	1.86e-06
LINC02474	2.92628	2.27043	0.734109	3.09278	0.00198294	0.00749957
RBMXL2	27.7122	2.2696	0.475611	4.77197	1.82e-06	1.5e-05
AC104561.1	12.6987	2.26827	0.40541	5.59499	2.21e-08	2.68e-07
AP000944.1	4.61681	2.26783	0.671136	3.37909	0.000727258	0.00313661
KCNS1	337.584	2.26652	0.409364	5.53668	3.08e-08	3.63e-07
AC018450.1	24.2763	2.26638	0.498179	4.54932	5.38e-06	3.99e-05
MIR3170	3.28374	2.26605	0.836097	2.71027	0.00672282	0.0213801
AC114956.1	137.67	2.26594	0.274976	8.24051	1.71e-16	8.3e-15
AP000676.3	6.74061	2.26569	0.823848	2.75013	0.00595715	0.0192803
BPI	22.0798	2.26553	0.440197	5.14663	2.65e-07	2.58e-06
AEBP1	46874.5	2.26468	0.281198	8.05369	8.03e-16	3.51e-14
AMER2	11.7192	2.26445	0.667165	3.39414	0.00068844	0.00299294
OR1F2P	3.09175	2.26417	0.63802	3.54875	0.000387072	0.00179996
AC108488.3	617.91	2.26412	0.259059	8.73979	2.34e-18	1.48e-16
OLFML2B	5706.53	2.26411	0.297342	7.61452	2.65e-14	8.94e-13
LINC02777	149.901	2.26396	0.273539	8.27654	1.27e-16	6.26e-15
LINC02244	11.6054	2.26385	0.560326	4.04025	5.34e-05	0.000311185
SOGA3	5.16844	2.26373	0.560343	4.03991	5.35e-05	0.000311395
AC016074.2	129.504	2.26338	0.384263	5.89018	3.86e-09	5.43e-08
AC022601.1	9.54926	2.26324	0.613619	3.68835	0.00022571	0.00111475
SPDYC	81.7443	2.26128	0.80729	2.80107	0.00509331	0.0168925
AL390862.1	2.4028	2.26036	2.78837	0.810637	0.417574	0.56797
AC005515.1	155.842	2.25876	0.490524	4.60479	4.13e-06	3.13e-05
AC011595.2	20.6583	2.25843	0.380994	5.92772	3.07e-09	4.42e-08
FADS2	5949.2	2.25824	0.270859	8.33732	7.6e-17	3.87e-15
RN7SL597P	44.9285	2.2581	0.423622	5.33047	9.8e-08	1.04e-06
AL713899.1	8.3864	2.25778	0.533732	4.23017	2.34e-05	0.000149318
KLF14	96.6058	2.25715	0.381892	5.91043	3.41e-09	4.86e-08
ANKRD63	3.89128	2.25633	0.550111	4.10159	4.1e-05	0.000245539
AC025809.2	84.4476	2.256	0.335006	6.73421	1.65e-11	3.57e-10
AL354743.1	21.6851	2.25574	0.663474	3.39989	0.00067414	0.00293772
AC015712.6	49.7557	2.2551	0.432907	5.2092	1.9e-07	1.9e-06
AC092484.1	7.13166	2.2549	2.22819	1.01199	0.311545	0.460952
FOXD1-AS1	1.94417	2.25361	1.10454	2.04032	0.0413185	0.0963773
FADS3	3813.62	2.25306	0.216433	10.4099	2.23e-25	4.05e-23
AC131392.2	13.0063	2.25293	0.549244	4.10188	4.1e-05	0.000245312
LINC01925	3.41536	2.25268	1.0331	2.1805	0.0292202	0.0730069
AC092447.1	1.2928	2.2522	1.73571	1.29757	0.194435	NA
AL672032.1	1.5464	2.25175	0.829613	2.71422	0.00664318	NA
GOLGA6L1	4.50105	2.25167	0.881019	2.55576	0.0105957	0.031428
AC078788.1	191.87	2.25147	0.353509	6.36892	1.9e-10	3.4e-09
RN7SKP179	11.6829	2.2509	0.49926	4.50847	6.53e-06	4.75e-05
AC063949.1	1.27451	2.24834	1.28274	1.75277	0.0796423	NA
IGLV1-41	51.6525	2.24801	0.571154	3.93591	8.29e-05	0.000458767
LINC02128	26.2804	2.2478	0.382421	5.87781	4.16e-09	5.81e-08
AL035604.1	3.96132	2.24633	0.832546	2.69815	0.0069726	0.0220508
AL035425.1	4.96517	2.24533	0.52435	4.28212	1.85e-05	0.000121336
NMNAT1P1	11.1828	2.24523	0.523631	4.28781	1.8e-05	0.000118733
AC022523.1	8.11179	2.24428	1.11528	2.0123	0.0441884	0.101689
NRIP3	719.806	2.24365	0.290361	7.72711	1.1e-14	3.96e-13
GLIS3	3370.28	2.24363	0.262872	8.53507	1.4e-17	7.96e-16
MIR3132	4.54201	2.24336	0.726599	3.08748	0.00201858	0.00761497
ERFL	87.2294	2.24299	0.304369	7.36931	1.72e-13	5.03e-12
AC005144.1	2.86935	2.24264	1.02693	2.18383	0.0289745	0.0725151
AL121827.2	220.003	2.2425	0.428119	5.23803	1.62e-07	1.65e-06
IGHEP1	2.72169	2.2419	0.693229	3.23399	0.00122074	0.00493876
AC117464.1	15.2908	2.24183	0.57651	3.88863	0.00010081	0.000548031
LRRN4	100.888	2.24131	0.400387	5.59786	2.17e-08	2.64e-07
IGSF23	3.33931	2.24091	0.846444	2.64745	0.00811022	0.0250132
MAGEB6	1.96903	2.24052	1.64261	1.364	0.172567	0.296264
TGM4	56.2745	2.24014	0.426693	5.25001	1.52e-07	1.56e-06
NES	9432.7	2.23961	0.241396	9.27773	1.73e-20	1.5e-18
IGFN1	4059.31	2.23906	0.480787	4.65707	3.21e-06	2.48e-05
FRMPD4	16.5319	2.23849	0.401518	5.57506	2.47e-08	2.97e-07
IGKV6D-21	1752.36	2.23788	0.850955	2.62985	0.00854235	0.0261661
CARD18	190.739	2.23707	0.412986	5.41681	6.07e-08	6.75e-07
SPEG	5670.89	2.23647	0.292595	7.64356	2.11e-14	7.25e-13
COL4A3	946.45	2.23643	0.426023	5.24955	1.52e-07	1.56e-06
SLC30A2	42.7712	2.23639	0.436893	5.11887	3.07e-07	2.95e-06
SLCO1A2	600.285	2.23598	0.527491	4.2389	2.25e-05	0.000144547
LINC01193	33.8001	2.23589	0.96216	2.32382	0.0201352	0.0537013
AC068228.3	44.169	2.23495	0.397253	5.62603	1.84e-08	2.28e-07
ALDH1L2	3615.21	2.23489	0.281238	7.94663	1.92e-15	7.79e-14
AC007991.2	87.4764	2.23429	0.523111	4.27116	1.94e-05	0.000126792
AL596442.3	43.0163	2.23421	0.574937	3.88601	0.000101903	0.00055335
JPH3	81.8158	2.23326	0.428257	5.21477	1.84e-07	1.85e-06
LINC01936	18.7165	2.2316	0.39627	5.63152	1.79e-08	2.21e-07
ASB2	1181.39	2.2311	0.279907	7.97086	1.58e-15	6.52e-14
AC080037.2	52.6023	2.22999	0.524757	4.24956	2.14e-05	0.000138343
PARAL1	3.50892	2.22962	1.11441	2.00071	0.0454234	0.103973
GXYLT2	2946.78	2.22841	0.312238	7.1369	9.55e-13	2.5e-11
LCE1F	270.137	2.22839	0.709033	3.14285	0.0016731	0.00647429
CLC	4.40507	2.22794	0.533047	4.17964	2.92e-05	0.000182263
HOXB1	5.09709	2.2271	0.793013	2.8084	0.00497887	0.0165656
SIX3	7.49951	2.22554	0.530247	4.19717	2.7e-05	0.000169988
MYHAS	114.495	2.22534	0.390279	5.70191	1.18e-08	1.51e-07
C19orf84	33.81	2.22356	0.428896	5.18438	2.17e-07	2.15e-06
MTCYBP23	8.32623	2.22292	0.540653	4.11155	3.93e-05	0.000236508
COL19A1	281.397	2.222	0.344606	6.44794	1.13e-10	2.12e-09
RN7SL861P	9.03144	2.22189	0.497592	4.46529	8e-06	5.69e-05
AC103740.1	17.8664	2.22161	0.476904	4.65841	3.19e-06	2.47e-05
AC010533.1	136.66	2.22052	0.38589	5.75429	8.7e-09	1.14e-07
AC073316.1	13.6375	2.22003	0.474035	4.68326	2.82e-06	2.22e-05
FHAD1-AS1	9.60578	2.21932	0.468445	4.73762	2.16e-06	1.75e-05
TNFRSF12A	11882	2.21906	0.349134	6.35591	2.07e-10	3.68e-09
SCG5	271.178	2.21878	0.263655	8.41545	3.91e-17	2.07e-15
POU2AF1	3711.24	2.21795	0.389592	5.69302	1.25e-08	1.59e-07
BX546033.1	4.31571	2.21787	0.866521	2.55951	0.0104821	0.0311579
AL512604.4	2.41935	2.21787	0.763051	2.90658	0.00365406	0.012702
RN7SL262P	41.7345	2.21748	0.328681	6.74661	1.51e-11	3.29e-10
AC074290.2	15.0558	2.21734	0.765716	2.89577	0.00378229	0.0130879
AC108734.4	39.0904	2.21663	0.427368	5.18668	2.14e-07	2.13e-06
ART3	108.471	2.21657	0.413923	5.35504	8.55e-08	9.23e-07
LINC02528	9.14103	2.21599	0.641869	3.4524	0.000555616	0.00247802
RN7SL8P	305.303	2.21502	0.281858	7.85865	3.88e-15	1.5e-13
CDSN	20405.7	2.21481	0.515616	4.29547	1.74e-05	0.00011506
AC026369.2	37.4843	2.21428	0.429535	5.15506	2.54e-07	2.47e-06
CASC15	2950.49	2.21423	0.287	7.71511	1.21e-14	4.32e-13
SCN4A	906.272	2.21398	0.405838	5.45533	4.89e-08	5.52e-07
DLX2-DT	8.10869	2.21286	0.587129	3.76895	0.000163937	0.000841871
AC073957.1	70.879	2.21266	0.59863	3.6962	0.000218847	0.00108464
LNCOG	53.8044	2.21254	0.308499	7.17194	7.39e-13	1.97e-11
GBP5	12999.6	2.21243	0.415335	5.32687	9.99e-08	1.06e-06
LINC02837	1.88256	2.21239	1.16056	1.90632	0.0566093	0.124132
AC022784.6	3.01714	2.21238	0.975596	2.26772	0.0233462	0.060635
AC011313.1	12.0078	2.2123	0.485199	4.55957	5.13e-06	3.81e-05
PRSS54	1.94581	2.21163	0.752768	2.938	0.00330335	0.0116338
ENPP7	47.4023	2.21124	0.540102	4.09411	4.24e-05	0.000252512
FKBP9P1	608.538	2.21034	0.26063	8.48075	2.24e-17	1.24e-15
KCNF1	68.4613	2.20893	0.435126	5.07652	3.84e-07	3.61e-06
LINC02416	20.7445	2.20869	0.548669	4.02555	5.68e-05	0.000328493
AC092969.1	97.0745	2.20857	0.471795	4.68121	2.85e-06	2.24e-05
IGKV5-2	207.059	2.20803	0.663794	3.32638	0.00087982	0.00370943
LINC01048	2.3731	2.20705	1.30702	1.68861	0.091294	0.181592
BGN	51427.4	2.20688	0.301564	7.31809	2.52e-13	7.22e-12
KRT17P6	91.5639	2.20627	0.328931	6.70738	1.98e-11	4.22e-10
AL512356.4	5.79843	2.20509	0.795304	2.77264	0.00556028	0.0181913
CXCL3	947.615	2.20441	0.386824	5.69873	1.21e-08	1.54e-07
AL354824.1	3.27887	2.20416	0.722362	3.05132	0.00227835	0.00846419
DDIT4L	1101.33	2.20372	0.477895	4.6113	4e-06	3.04e-05
AL137161.1	8.52173	2.20303	0.705755	3.12152	0.00179919	0.006889
AC011246.1	64.8983	2.20271	0.396479	5.55567	2.77e-08	3.29e-07
LINC00392	65.6186	2.20189	0.547371	4.02266	5.75e-05	0.000331947
AL162585.1	4.35645	2.20046	0.659945	3.33432	0.000855094	0.0036188
SIGLEC12	370.634	2.19902	0.310573	7.08053	1.44e-12	3.67e-11
AC112236.3	3.96085	2.19885	0.638364	3.44451	0.000572093	0.00254299
OR51E1	63.5072	2.19843	0.366467	5.999	1.99e-09	2.95e-08
MIR1915	10.8475	2.19797	0.527455	4.16713	3.08e-05	0.000191304
AL133467.4	4.01954	2.19739	0.816504	2.69122	0.00711919	0.0224495
MEIS3	1463.92	2.19732	0.256043	8.58184	9.34e-18	5.45e-16
GORAB-AS1	70.5534	2.1969	0.259977	8.45038	2.9e-17	1.59e-15
DCLK3	149.825	2.19682	0.246382	8.91634	4.82e-19	3.37e-17
RNU6-564P	13.3492	2.19667	0.471548	4.65843	3.19e-06	2.47e-05
IFIT1	8524.5	2.1965	0.379569	5.78684	7.17e-09	9.54e-08
DMRTC1B	1.42918	2.19634	1.15817	1.8964	0.0579074	NA
SFTPB	10.1267	2.19592	0.579839	3.78712	0.000152404	0.000788519
GAPDHP32	6.09181	2.19544	0.668205	3.28558	0.00101773	0.0042133
LINC01435	40.016	2.19498	0.636191	3.45019	0.0005602	0.0024953
CPB1	2.85956	2.19367	0.757067	2.89758	0.00376049	0.0130215
AL627223.2	3.09137	2.19356	1.14922	1.90873	0.056297	0.123634
LINC01096	11.9583	2.19235	0.498958	4.39385	1.11e-05	7.68e-05
LINC00487	31.577	2.19148	0.473166	4.63153	3.63e-06	2.78e-05
TMEM26	261.929	2.19117	0.306252	7.1548	8.38e-13	2.22e-11
RN7SL732P	1102.44	2.19116	0.28442	7.70394	1.32e-14	4.68e-13
AC002072.1	7.88178	2.19069	0.671993	3.25999	0.00111416	0.00456113
CMYA5	15870.8	2.18962	0.380275	5.75798	8.51e-09	1.12e-07
TSHZ3	3026.96	2.18915	0.202181	10.8277	2.54e-27	6.1e-25
CAVIN3	3804.32	2.18852	0.274647	7.9685	1.61e-15	6.62e-14
ISLR	8602.82	2.18752	0.343255	6.37286	1.86e-10	3.32e-09
AC097512.1	41.8718	2.1866	0.459316	4.76055	1.93e-06	1.58e-05
LINC01121	6.3315	2.18627	0.485292	4.50506	6.64e-06	4.82e-05
NPM1P38	16.8518	2.18572	0.771022	2.83483	0.00458499	0.0154419
FCRL2	196.299	2.18565	0.463904	4.71143	2.46e-06	1.96e-05
AP003327.1	16.9922	2.18376	0.731232	2.98641	0.00282278	0.0101686
C5orf38	618.836	2.18315	0.330475	6.60612	3.95e-11	7.99e-10
NPFFR1	214.505	2.18142	0.294295	7.41238	1.24e-13	3.76e-12
OBP2B	10.1	2.18023	0.646851	3.37052	0.000750257	0.00322509
CNIH3-AS1	2.35212	2.18004	0.842459	2.58771	0.00966167	0.0290822
FOXD3-AS1	35.1875	2.17949	0.389556	5.59482	2.21e-08	2.68e-07
ADAMTS6	1377.75	2.17932	0.326393	6.67698	2.44e-11	5.15e-10
ANKRD26P3	107.604	2.17868	0.500359	4.35424	1.34e-05	9.05e-05
HAPLN1	154.058	2.17607	0.438431	4.96332	6.93e-07	6.19e-06
AC073316.2	2.82163	2.17575	0.706529	3.07949	0.00207354	0.00779637
RN7SL202P	6.65425	2.17544	0.589281	3.69168	0.000222778	0.00110209
AC019117.2	264.617	2.17532	0.31771	6.84687	7.55e-12	1.73e-10
AC245884.12	2.74375	2.17499	0.74409	2.92301	0.00346661	0.0121258
AL357518.1	3.40886	2.17432	0.649914	3.34555	0.000821194	0.00349333
MIR3977	4.88675	2.17385	0.74178	2.93058	0.00338327	0.0118687
AC005280.1	2.89842	2.17266	0.746203	2.91163	0.00359553	0.0125199
CBSL	27.7563	2.17221	0.443744	4.89518	9.82e-07	8.51e-06
[truncated: 38,150 more rows]

## Sheet: DEseq.results.TvsC
gene	baseMean	log2FoldChange	lfcSE	stat	pvalue	padj
LRCH3	2261.65	2.08119	0.137838	15.0988	1.65e-51	1.74e-49
RN7SL836P	214.712	7.41019	0.526218	14.082	4.9e-45	3.82e-43
ACVR1	1618.8	1.85943	0.140928	13.1941	9.48e-40	5.86e-38
EIF2AK2	4729.3	2.53968	0.193533	13.1227	2.44e-39	1.48e-37
CCDC88A	3346.06	2.94773	0.228014	12.9279	3.13e-38	1.8e-36
SPATS2	1218.94	2.21508	0.171745	12.8975	4.65e-38	2.65e-36
APP	17874.3	2.28948	0.179026	12.7885	1.9e-37	1.05e-35
RNF217	3326.5	2.78603	0.218735	12.737	3.68e-37	1.97e-35
C1orf216	335.668	2.92666	0.230262	12.7101	5.2e-37	2.76e-35
DYRK3	987.791	3.56766	0.281078	12.6927	6.49e-37	3.43e-35
RPS6KC1	1391.07	2.07944	0.164147	12.6681	8.88e-37	4.64e-35
ROCK2	3542.82	1.83352	0.145015	12.6436	1.21e-36	6.28e-35
BICD1	1220.59	2.87275	0.228029	12.5982	2.16e-36	1.1e-34
RN7SL732P	238.247	6.55062	0.52203	12.5484	4.06e-36	2.05e-34
EVA1A	260.275	5.21075	0.41587	12.5298	5.13e-36	2.58e-34
STX2	540.733	3.20358	0.255881	12.5198	5.82e-36	2.92e-34
BNC1	5022.39	3.06246	0.246047	12.4467	1.46e-35	7.21e-34
CBLB	2953.17	2.56957	0.206758	12.4279	1.84e-35	9.08e-34
ABL2	4028.54	2.51233	0.202521	12.4052	2.45e-35	1.2e-33
TTYH3	6174.32	2.48027	0.200847	12.3491	4.93e-35	2.38e-33
FUBP1	3025.23	1.84832	0.150634	12.2703	1.31e-34	6.22e-33
NF1	6115.38	1.88101	0.153578	12.248	1.72e-34	8.15e-33
TTBK2	1281.58	1.96068	0.160295	12.2317	2.11e-34	9.92e-33
SCRN1	3061.67	2.62928	0.215687	12.1903	3.5e-34	1.63e-32
MTHFD1L	1325.97	2.43063	0.199839	12.1629	4.9e-34	2.28e-32
HNRNPLL	1341.93	1.29091	0.106168	12.1592	5.13e-34	2.38e-32
PTPDC1	538.59	2.68927	0.221712	12.1296	7.36e-34	3.35e-32
GPR176	495.037	4.15601	0.342789	12.1241	7.87e-34	3.56e-32
WDR66	1117.08	3.12786	0.258555	12.0975	1.09e-33	4.9e-32
MSANTD3	755.902	2.73051	0.226305	12.0656	1.6e-33	7.13e-32
CGAS	987.349	2.8311	0.234648	12.0653	1.61e-33	7.15e-32
PHC3	4887.78	1.81033	0.150132	12.0583	1.75e-33	7.77e-32
IQCJ-SCHIP1	257.546	3.14167	0.260681	12.0518	1.9e-33	8.39e-32
CHROMR	703.995	3.21139	0.267098	12.0233	2.68e-33	1.18e-31
NXPE3	1033.89	2.97331	0.247739	12.0018	3.48e-33	1.51e-31
COL4A1	14049	4.42325	0.369431	11.9732	4.91e-33	2.13e-31
UGGT2	1018.43	2.67453	0.223406	11.9716	5e-33	2.16e-31
TASOR2	4800.23	2.24055	0.187363	11.9584	5.87e-33	2.53e-31
PLXNA1	10604.5	2.46209	0.206349	11.9317	8.09e-33	3.47e-31
PLOD3	1634.09	3.17628	0.266972	11.8974	1.22e-32	5.2e-31
LHFPL2	2139.6	2.67066	0.225395	11.8488	2.18e-32	9.19e-31
LIMA1	6675.21	2.95678	0.249787	11.8372	2.51e-32	1.05e-30
ZNF699	539.708	2.0808	0.176433	11.7938	4.2e-32	1.74e-30
SFXN3	1507.89	2.52597	0.214309	11.7866	4.58e-32	1.88e-30
BFAR	1088.44	2.00833	0.170582	11.7734	5.35e-32	2.19e-30
EFNB1	5794.76	2.49301	0.211827	11.7691	5.63e-32	2.3e-30
LINC01615	117.614	4.7101	0.400687	11.7551	6.65e-32	2.7e-30
U2SURP	4716.16	1.76433	0.150263	11.7416	7.8e-32	3.16e-30
PLOD1	3065.7	2.59331	0.221433	11.7114	1.11e-31	4.46e-30
MYH10	3087.47	2.2341	0.190859	11.7055	1.2e-31	4.77e-30
RABEP1	2479.18	1.41461	0.12104	11.6871	1.48e-31	5.89e-30
MCAM	2325.57	3.41795	0.292605	11.6811	1.59e-31	6.31e-30
NFE2L1	11682.1	1.75806	0.150707	11.6654	1.92e-31	7.54e-30
ARTN	340.66	4.51623	0.387745	11.6474	2.37e-31	9.23e-30
DCBLD1	1738.73	2.90214	0.249467	11.6333	2.79e-31	1.08e-29
ATF2	1584.1	1.94941	0.167588	11.6321	2.83e-31	1.1e-29
ANKRD10	2420.03	2.15635	0.185672	11.6138	3.51e-31	1.36e-29
TCP11L1	1160.16	2.13167	0.184025	11.5836	4.99e-31	1.92e-29
DNAJC13	4705.8	1.7141	0.148072	11.5761	5.45e-31	2.09e-29
COL4A2	12638.4	4.10164	0.354603	11.5668	6.07e-31	2.32e-29
PRIM2	734.084	2.59629	0.225261	11.5257	9.79e-31	3.71e-29
DZIP1	911.848	3.71757	0.323138	11.5046	1.25e-30	4.72e-29
LAMC1	8199.87	3.15225	0.274137	11.4988	1.34e-30	5.04e-29
TRAM2	2265.64	2.91169	0.253512	11.4854	1.56e-30	5.84e-29
DOCK7	1895.64	2.41335	0.210446	11.4678	1.91e-30	7.13e-29
LBX2-AS1	119.1	2.77169	0.241792	11.4631	2.02e-30	7.51e-29
MYLK	2184.44	3.65943	0.319615	11.4495	2.37e-30	8.75e-29
STC2	292.921	4.10392	0.358581	11.4449	2.49e-30	9.21e-29
SNTB2	3456.17	1.63158	0.143059	11.405	3.95e-30	1.44e-28
VPS13C	7557.96	2.88686	0.253224	11.4004	4.16e-30	1.52e-28
HTR7	444.885	4.59818	0.403572	11.3937	4.49e-30	1.63e-28
FADS1	1056.27	3.88288	0.340848	11.3918	4.59e-30	1.66e-28
FMNL2	3296.98	3.0594	0.268759	11.3834	5.06e-30	1.83e-28
XPR1	3366.58	2.64114	0.232419	11.3637	6.34e-30	2.28e-28
CAVIN3	799.188	3.85943	0.340912	11.3209	1.03e-29	3.68e-28
TEAD2	706.602	3.32582	0.293808	11.3197	1.05e-29	3.72e-28
EIF5A2	312.309	3.83831	0.339804	11.2957	1.38e-29	4.86e-28
OSR2	371.936	4.10602	0.363739	11.2884	1.5e-29	5.26e-28
EXT1	5127.72	2.83729	0.251373	11.2872	1.52e-29	5.33e-28
COLGALT1	4756.17	2.44715	0.216919	11.2814	1.62e-29	5.68e-28
SYNC	302.639	3.21196	0.284952	11.2719	1.81e-29	6.29e-28
P3H1	1438.14	3.3916	0.301368	11.254	2.21e-29	7.67e-28
FXR1	3729.61	1.55264	0.138046	11.2473	2.39e-29	8.27e-28
NUDCD1	884.017	3.00884	0.267567	11.2452	2.45e-29	8.46e-28
BVES	266.418	4.13017	0.367341	11.2434	2.5e-29	8.62e-28
ICE1	3236.24	1.78053	0.158461	11.2364	2.7e-29	9.3e-28
PARN	1646.65	1.75081	0.155895	11.2307	2.88e-29	9.9e-28
TTC7B	931.911	2.57661	0.229432	11.2304	2.89e-29	9.93e-28
ANO6	3706.65	1.94106	0.172981	11.2212	3.21e-29	1.1e-27
CBX3	2610.37	2.59343	0.231121	11.2211	3.21e-29	1.1e-27
TBCCD1	500.825	2.1313	0.189941	11.2208	3.22e-29	1.1e-27
PGM2L1	893.836	3.69093	0.329455	11.2031	3.94e-29	1.34e-27
RIF1	5095.45	2.17643	0.194413	11.1949	4.32e-29	1.47e-27
ZNF532	3709.46	2.40109	0.214786	11.179	5.17e-29	1.74e-27
ITGAV	10854	2.6642	0.238708	11.1609	6.33e-29	2.12e-27
SERPINE2	2437.85	4.25213	0.381145	11.1562	6.68e-29	2.23e-27
LTBP2	8415.3	3.44989	0.309285	11.1544	6.82e-29	2.28e-27
NID1	3055.99	4.25695	0.381649	11.1541	6.84e-29	2.28e-27
KATNAL1	643.467	2.77267	0.248893	11.14	8.01e-29	2.65e-27
ZNF559	310.693	2.9238	0.26308	11.1137	1.08e-28	3.53e-27
ITM2C	1557.54	3.16287	0.284884	11.1023	1.22e-28	4e-27
ZNF451	3406.35	1.74069	0.156901	11.0942	1.34e-28	4.36e-27
ENAH	8168.12	2.80548	0.253414	11.0707	1.74e-28	5.63e-27
NOX4	413.153	4.61279	0.417228	11.0558	2.05e-28	6.62e-27
PARVB	772.929	2.49117	0.225401	11.0522	2.14e-28	6.88e-27
BBX	3139.3	2.21128	0.200158	11.0477	2.25e-28	7.23e-27
BAG2	314.973	3.96675	0.360191	11.0129	3.31e-28	1.05e-26
LTBP1	6703.27	3.62811	0.329457	11.0124	3.33e-28	1.06e-26
KLHL5	1302.94	2.09901	0.191234	10.9762	4.98e-28	1.56e-26
AMIGO2	1133.12	4.31911	0.394586	10.9459	6.95e-28	2.17e-26
LAMC2	29435.8	3.40317	0.311104	10.939	7.5e-28	2.34e-26
PPHLN1	1446.53	1.58853	0.145236	10.9376	7.62e-28	2.37e-26
VAV2	2491.62	2.93982	0.26901	10.9283	8.44e-28	2.62e-26
GALNT6	2961.17	3.35824	0.307384	10.9252	8.73e-28	2.71e-26
SEL1L3	1749.65	2.90149	0.266083	10.9044	1.1e-27	3.39e-26
PTPRK	5103.69	2.32809	0.213626	10.8979	1.18e-27	3.63e-26
SMC6	1991.78	2.01029	0.184466	10.8979	1.18e-27	3.63e-26
CDK17	2582.68	1.38338	0.12699	10.8936	1.24e-27	3.79e-26
NLGN2	1335.85	2.10988	0.193705	10.8922	1.26e-27	3.85e-26
PDIA3P1	172.675	2.38972	0.21957	10.8837	1.38e-27	4.21e-26
CDC27	2319.89	1.75835	0.161912	10.8599	1.79e-27	5.42e-26
REV3L	2828.54	1.52196	0.140498	10.8325	2.41e-27	7.24e-26
RIN2	5222.27	2.10778	0.194676	10.8271	2.56e-27	7.67e-26
LAMA3	19479.3	3.80313	0.352331	10.7942	3.67e-27	1.08e-25
LINC01679	114.911	2.21672	0.205405	10.7919	3.76e-27	1.11e-25
EOGT	1073.83	1.76379	0.163526	10.786	4.01e-27	1.18e-25
PRKCA	1336.31	2.28926	0.212256	10.7854	4.04e-27	1.18e-25
ABL1	4302.39	1.29878	0.120459	10.7819	4.19e-27	1.23e-25
PARP12	2925.61	2.37794	0.22068	10.7755	4.49e-27	1.31e-25
GSDME	905.074	3.57435	0.33176	10.7739	4.57e-27	1.33e-25
ANKRD50	2291.65	2.37885	0.220964	10.7658	4.99e-27	1.45e-25
ENPEP	317.881	4.11657	0.382765	10.7548	5.62e-27	1.63e-25
PHLPP2	584.002	2.23124	0.208016	10.7263	7.66e-27	2.2e-25
SIX5	766.62	1.96068	0.182894	10.7203	8.17e-27	2.34e-25
ATP6V1C1	2021.61	1.89575	0.177576	10.6757	1.32e-26	3.76e-25
CHN1	352.395	3.18742	0.298843	10.6659	1.47e-26	4.17e-25
TRIM37	1089.54	1.67048	0.156741	10.6576	1.61e-26	4.55e-25
RN7SL38P	51.1593	5.47147	0.513799	10.6491	1.76e-26	4.98e-25
CLMP	1386.25	4.69979	0.441347	10.6487	1.77e-26	4.99e-25
MFAP2	702.801	4.58776	0.430948	10.6457	1.83e-26	5.15e-25
ASB2	248.721	3.35238	0.314951	10.6441	1.86e-26	5.23e-25
MSC-AS1	453.78	3.22279	0.302938	10.6385	1.97e-26	5.55e-25
C17orf80	576.517	1.78954	0.168302	10.6329	2.09e-26	5.87e-25
CPSF6	3241.87	1.30976	0.123184	10.6326	2.1e-26	5.89e-25
ANGPT2	338.294	3.68966	0.347192	10.6272	2.23e-26	6.23e-25
DDX60	4502.44	3.60126	0.339122	10.6194	2.42e-26	6.76e-25
COPS8	1027.69	1.82194	0.17167	10.6131	2.59e-26	7.2e-25
S100PBP	1090.34	2.00067	0.188596	10.6083	2.73e-26	7.56e-25
TPBG	2347.26	2.50033	0.235731	10.6067	2.77e-26	7.68e-25
CDC42BPA	2460.64	2.03955	0.192514	10.5943	3.17e-26	8.75e-25
CDR2	496.392	2.36441	0.223247	10.591	3.28e-26	9.05e-25
AC008771.1	171.417	2.74095	0.258944	10.5851	3.49e-26	9.62e-25
APLN	192.882	3.77565	0.356766	10.583	3.57e-26	9.82e-25
VEGFC	826.581	4.64729	0.439232	10.5805	3.67e-26	1.01e-24
SCD5	772.958	3.56769	0.337278	10.5779	3.77e-26	1.03e-24
SUPT3H	302.683	3.01493	0.285224	10.5704	4.09e-26	1.12e-24
SNHG26	708.824	3.5958	0.340209	10.5694	4.13e-26	1.13e-24
RN7SL660P	105.816	5.96899	0.565142	10.5619	4.47e-26	1.22e-24
CD276	3204.05	2.89048	0.274175	10.5425	5.5e-26	1.5e-24
LGALS1	4575.49	3.67085	0.348569	10.5312	6.2e-26	1.68e-24
POLK	1216.4	2.18697	0.207759	10.5265	6.52e-26	1.76e-24
B4GALNT1	321.522	4.77116	0.453822	10.5133	7.5e-26	2.02e-24
RN7SL359P	83.942	5.17935	0.492734	10.5115	7.65e-26	2.06e-24
CEP290	1256.04	3.49532	0.332548	10.5107	7.71e-26	2.07e-24
AGO3	2301.02	1.78233	0.16962	10.5078	7.95e-26	2.14e-24
RN7SL126P	70.4436	5.92217	0.56372	10.5055	8.15e-26	2.19e-24
FOXN2	1380.39	2.11596	0.201538	10.4991	8.72e-26	2.33e-24
ORC3	724.773	1.89017	0.1802	10.4893	9.68e-26	2.58e-24
PDPN	2370.34	4.15472	0.396295	10.4839	1.02e-25	2.73e-24
PTPN9	1262.58	1.3591	0.129657	10.4823	1.04e-25	2.77e-24
HOXD8	122.484	3.18258	0.30366	10.4807	1.06e-25	2.81e-24
MTRR	1162.66	1.67591	0.159971	10.4763	1.11e-25	2.94e-24
ADA	516.626	3.05964	0.292155	10.4726	1.15e-25	3.06e-24
MGA	4041.17	1.43452	0.13716	10.4588	1.34e-25	3.53e-24
LOXL2	2590.97	4.07917	0.390024	10.4587	1.34e-25	3.53e-24
LRRC8C	1407.39	3.44673	0.329888	10.4482	1.49e-25	3.93e-24
PLBD2	4118.74	1.86861	0.178858	10.4475	1.51e-25	3.95e-24
FAT1	24453.9	3.36506	0.32215	10.4456	1.53e-25	4.03e-24
CALD1	7002.33	3.87856	0.371374	10.4438	1.56e-25	4.1e-24
SGIP1	495.241	3.94389	0.377734	10.4409	1.61e-25	4.23e-24
DHX36	3483.38	1.73939	0.166619	10.4393	1.64e-25	4.29e-24
SYNPO	4454.92	2.77115	0.265917	10.4211	1.99e-25	5.18e-24
FSTL3	1331.68	4.01402	0.385245	10.4194	2.02e-25	5.27e-24
AC025171.1	167.016	2.84592	0.273377	10.4102	2.23e-25	5.78e-24
NR2C1	771.178	2.58332	0.248269	10.4053	2.34e-25	6.08e-24
FST	1389.02	4.4666	0.429381	10.4024	2.42e-25	6.26e-24
IGF2	338.498	3.83346	0.368618	10.3996	2.49e-25	6.44e-24
CNTLN	659.042	2.97094	0.28569	10.3992	2.5e-25	6.46e-24
NEDD1	951.065	2.28025	0.219523	10.3873	2.83e-25	7.3e-24
AC099066.2	71.4132	5.40925	0.520795	10.3865	2.86e-25	7.35e-24
USP31	3128.99	1.69054	0.162763	10.3865	2.86e-25	7.35e-24
SNX5	3074.3	2.05415	0.197838	10.383	2.96e-25	7.61e-24
ARHGEF17	2095.99	2.77637	0.267498	10.379	3.09e-25	7.93e-24
CCDC14	1909.17	3.01943	0.29099	10.3764	3.17e-25	8.15e-24
FSD1L	405.05	2.99251	0.288421	10.3755	3.21e-25	8.22e-24
STON2	7828.97	1.92088	0.185248	10.3692	3.42e-25	8.77e-24
GABPB1	700.601	1.17697	0.113524	10.3676	3.48e-25	8.91e-24
TCFL5	637.585	1.50804	0.145462	10.3672	3.49e-25	8.94e-24
DDHD1	1310.73	2.65526	0.256204	10.3638	3.62e-25	9.26e-24
HDGFL3	770.723	2.63071	0.253964	10.3586	3.83e-25	9.77e-24
RUNX1	6046.26	2.21132	0.213549	10.3551	3.97e-25	1.01e-23
NRSN2	547.224	2.59953	0.25114	10.3509	4.15e-25	1.06e-23
ZNF281	1059.69	1.81969	0.175948	10.3422	4.54e-25	1.15e-23
DCAF6	2245.03	2.05251	0.198522	10.3389	4.7e-25	1.19e-23
PMP22	1323.81	3.37098	0.326064	10.3384	4.72e-25	1.2e-23
TUT4	2603.46	2.17146	0.210046	10.338	4.74e-25	1.2e-23
MYOSLID	146.883	4.12809	0.399447	10.3345	4.92e-25	1.25e-23
FSCN1	20261.4	3.17031	0.307089	10.3237	5.5e-25	1.39e-23
CDK6	6583.15	2.63135	0.254895	10.3233	5.53e-25	1.39e-23
CEP97	966.788	1.85368	0.179645	10.3186	5.81e-25	1.46e-23
EIF2AK4	2252.38	2.17028	0.210402	10.3149	6.03e-25	1.51e-23
ATR	3587.99	2.27855	0.220912	10.3143	6.07e-25	1.52e-23
SRSF10	2804.85	1.76858	0.171552	10.3093	6.4e-25	1.6e-23
ATP11C	1186.63	2.33891	0.226883	10.3089	6.42e-25	1.61e-23
CMTR1	2354.46	1.1512	0.111681	10.3079	6.49e-25	1.62e-23
TARS3	517.616	2.49545	0.242093	10.3078	6.5e-25	1.62e-23
MPDZ	805.819	3.25141	0.31547	10.3066	6.58e-25	1.64e-23
LINC01116	88.6404	4.03633	0.391787	10.3024	6.87e-25	1.71e-23
RN7SL664P	257.872	4.59639	0.446828	10.2867	8.09e-25	2.01e-23
ZBTB25	1116.96	1.93553	0.188163	10.2864	8.11e-25	2.01e-23
ZBTB1	1905.04	1.28944	0.125388	10.2836	8.36e-25	2.07e-23
ATM	4918.32	2.50393	0.243586	10.2794	8.72e-25	2.15e-23
AC016747.1	182.867	2.80134	0.272612	10.276	9.04e-25	2.23e-23
PDIA5	851.923	2.93107	0.285255	10.2753	9.11e-25	2.25e-23
PCED1B	323.239	2.54138	0.247363	10.2739	9.24e-25	2.27e-23
ECT2	1902.24	2.48279	0.242105	10.255	1.12e-24	2.75e-23
ZNF484	558.525	2.82956	0.276168	10.2458	1.24e-24	3.01e-23
ANXA5	4045.89	2.49081	0.243121	10.2452	1.24e-24	3.03e-23
FADS3	864.296	3.1363	0.306224	10.2419	1.29e-24	3.13e-23
TENM2	7362.65	3.19729	0.312288	10.2383	1.34e-24	3.25e-23
MIA3	2350.85	1.34142	0.131132	10.2295	1.46e-24	3.54e-23
RECQL	1307.95	2.16979	0.212117	10.2292	1.47e-24	3.55e-23
BEND6	134.322	4.56633	0.446459	10.2279	1.49e-24	3.6e-23
SGTB	547.636	1.82809	0.178815	10.2233	1.56e-24	3.77e-23
MPHOSPH9	1006.98	2.52862	0.247484	10.2173	1.66e-24	4e-23
SGMS1	1550.11	1.45491	0.14257	10.2049	1.89e-24	4.53e-23
BISPR	182.059	2.88046	0.282278	10.2043	1.9e-24	4.55e-23
MBD4	1117.41	1.86603	0.182934	10.2005	1.97e-24	4.73e-23
HOXC8	45.8073	4.77049	0.467958	10.1943	2.1e-24	5.03e-23
TRIO	10888.4	2.37979	0.233487	10.1924	2.14e-24	5.12e-23
UHRF2	2480.11	2.22816	0.218736	10.1865	2.28e-24	5.43e-23
PLXDC1	1263.74	3.68769	0.362278	10.1792	2.46e-24	5.85e-23
TMEM263	1148.94	2.87607	0.282606	10.177	2.51e-24	5.98e-23
COL4A5	4714.09	3.65524	0.359227	10.1753	2.56e-24	6.06e-23
ADAMTS15	594.704	4.68009	0.459964	10.1749	2.57e-24	6.08e-23
LIMS1	2513.31	1.36649	0.13437	10.1696	2.71e-24	6.42e-23
GNA12	3701.57	2.40802	0.236886	10.1653	2.83e-24	6.69e-23
ZNF639	997.988	1.78807	0.176119	10.1526	3.23e-24	7.6e-23
SSB	1288.09	2.0421	0.201263	10.1464	3.44e-24	8.08e-23
PTHLH	6675.03	5.24615	0.517072	10.1459	3.46e-24	8.13e-23
PDGFC	1181.69	3.66986	0.361961	10.1388	3.72e-24	8.72e-23
HSPG2	26864.6	3.00513	0.296501	10.1353	3.85e-24	9.03e-23
ETS1	3910.73	2.63749	0.260252	10.1344	3.89e-24	9.1e-23
RAB29	598.51	2.24188	0.221253	10.1326	3.96e-24	9.26e-23
AHR	5853.99	1.91043	0.188565	10.1314	4.01e-24	9.37e-23
JRKL	438.006	2.05295	0.20266	10.13	4.06e-24	9.49e-23
MNAT1	643.181	2.45771	0.242653	10.1285	4.13e-24	9.63e-23
SPRY4	831.804	2.92383	0.288674	10.1285	4.13e-24	9.63e-23
DIPK1A	463.189	2.43566	0.24051	10.1271	4.19e-24	9.76e-23
LRP12	957.504	2.78293	0.274981	10.1205	4.48e-24	1.04e-22
MGME1	890.003	2.39044	0.236276	10.1172	4.64e-24	1.07e-22
LAMB1	7885.14	3.59303	0.355266	10.1136	4.81e-24	1.11e-22
ARMC8	1928.52	1.33393	0.131924	10.1113	4.92e-24	1.14e-22
BCL7A	666.893	1.90093	0.188091	10.1064	5.17e-24	1.19e-22
RAB11FIP3	1611.79	2.54877	0.252197	10.1063	5.18e-24	1.2e-22
SMIM3	771.991	2.43795	0.241275	10.1045	5.28e-24	1.22e-22
TCF12	3127.67	1.73398	0.171698	10.099	5.58e-24	1.28e-22
SNAI2	2284.77	3.92877	0.389041	10.0986	5.6e-24	1.29e-22
RSRC1	1023.07	1.84969	0.183228	10.095	5.81e-24	1.34e-22
TP53BP1	2566.42	1.55179	0.153724	10.0946	5.84e-24	1.34e-22
FAM168A	2293.61	1.67603	0.16606	10.0929	5.94e-24	1.36e-22
HLTF	1315.16	3.30883	0.328063	10.086	6.37e-24	1.46e-22
SH3BP4	2774.07	1.73347	0.171871	10.0859	6.38e-24	1.46e-22
KNTC1	2186.09	2.33884	0.23191	10.0851	6.43e-24	1.47e-22
SNX4	900.855	2.06961	0.205355	10.0782	6.9e-24	1.58e-22
C5orf34-AS1	159.191	4.456	0.442301	10.0746	7.16e-24	1.63e-22
ZNF518B	1305.23	1.77539	0.176512	10.0582	8.45e-24	1.92e-22
FERMT2	1050.39	4.14888	0.412508	10.0577	8.5e-24	1.93e-22
DNAJC2	822.677	2.33604	0.232331	10.0548	8.75e-24	1.98e-22
TLL1	588.333	4.06623	0.40449	10.0527	8.94e-24	2.02e-22
SSBP4	858.68	2.02669	0.201914	10.0374	1.04e-23	2.35e-22
CEP192	2803.36	1.71321	0.170799	10.0306	1.12e-23	2.51e-22
CEP170	1723.5	2.12594	0.212078	10.0243	1.19e-23	2.68e-22
TP53I13	1035.82	2.02456	0.202183	10.0135	1.33e-23	2.98e-22
DNA2	350.716	2.17161	0.216875	10.0132	1.33e-23	2.99e-22
COL5A2	19995.7	4.89671	0.48906	10.0125	1.34e-23	3.01e-22
SLC25A32	144.68	2.36249	0.235967	10.012	1.35e-23	3.02e-22
GALNT10	1890.24	2.49384	0.249176	10.0083	1.4e-23	3.13e-22
PXDN	4348.16	4.32937	0.4326	10.0078	1.41e-23	3.15e-22
PTK7	7398.55	3.19166	0.319112	10.0017	1.5e-23	3.34e-22
NEU3	630.89	1.76127	0.176151	9.99867	1.54e-23	3.44e-22
CELSR3	782.298	3.1866	0.318709	9.99844	1.55e-23	3.45e-22
PRKG1	512.433	3.5518	0.355371	9.99464	1.61e-23	3.57e-22
TAF1A	195.366	2.34835	0.235001	9.99295	1.64e-23	3.63e-22
CEP295	1192.56	2.48847	0.249398	9.97793	1.9e-23	4.21e-22
RPLP0P2	203.024	4.47684	0.448822	9.97463	1.97e-23	4.35e-22
NID2	1439.1	4.43522	0.444836	9.97047	2.05e-23	4.54e-22
CCDC82	1031.13	2.21011	0.22192	9.95902	2.3e-23	5.08e-22
SMARCA1	1239.63	3.56279	0.35797	9.95275	2.45e-23	5.41e-22
RASSF8	722.535	3.17623	0.319237	9.94943	2.54e-23	5.58e-22
ZNF618	1011.13	2.52614	0.253974	9.94644	2.61e-23	5.74e-22
DYNC2H1	2262.26	2.71448	0.273059	9.94099	2.76e-23	6.06e-22
FPGS	1790.29	1.77762	0.178926	9.93498	2.93e-23	6.43e-22
EPSTI1	1318.98	3.29165	0.331375	9.93332	2.98e-23	6.53e-22
HSPB11	397.205	1.96132	0.197479	9.93178	3.03e-23	6.63e-22
GOLIM4	1507.69	2.95367	0.297401	9.93162	3.03e-23	6.63e-22
NAV1	7181.53	2.67655	0.269499	9.93155	3.03e-23	6.63e-22
PPP3CB	1791.09	1.09565	0.110334	9.93028	3.07e-23	6.72e-22
ZKSCAN5	607.395	1.70969	0.172218	9.92744	3.16e-23	6.9e-22
CORO6	1148.34	3.91087	0.394437	9.91507	3.58e-23	7.79e-22
TENM3	1614.08	4.11682	0.415212	9.91497	3.58e-23	7.79e-22
CIP2A	600.33	3.09178	0.311859	9.91401	3.62e-23	7.86e-22
FOXC2	201.94	5.29738	0.534634	9.90843	3.83e-23	8.28e-22
CSPG4	6911.64	4.24766	0.428717	9.90782	3.85e-23	8.33e-22
CAV1	7990.83	4.20701	0.424655	9.90689	3.89e-23	8.4e-22
LINC00888	47.1163	3.63224	0.366901	9.89978	4.17e-23	9e-22
DUXAP8	391.08	5.25979	0.531381	9.89834	4.23e-23	9.13e-22
COL4A6	1783.06	4.19661	0.424174	9.89361	4.44e-23	9.56e-22
PDE7A	2135.28	2.27051	0.229798	9.88047	5.06e-23	1.09e-21
AL358334.2	73.4209	5.07821	0.51418	9.87633	5.27e-23	1.13e-21
SACS	2629.5	2.89085	0.292745	9.87495	5.35e-23	1.15e-21
IFI16	5971.93	2.21593	0.224516	9.86982	5.63e-23	1.21e-21
ZNF146	2180.53	2.32433	0.235583	9.86628	5.83e-23	1.25e-21
THSD1	894.441	2.49237	0.252759	9.86069	6.16e-23	1.32e-21
SLC38A6	301.341	2.67759	0.271631	9.85746	6.36e-23	1.36e-21
PCDHGB2	313.136	3.59418	0.364847	9.8512	6.77e-23	1.44e-21
PRSS23	3339.14	3.1584	0.320893	9.84253	7.38e-23	1.57e-21
NEDD4	2095.73	2.63225	0.26745	9.84205	7.42e-23	1.58e-21
GTF2IRD2P1	63.0776	4.5711	0.464716	9.83632	7.85e-23	1.67e-21
PROCR	409.34	3.39079	0.344829	9.83326	8.1e-23	1.72e-21
INHBB	252.716	3.49319	0.355406	9.82874	8.47e-23	1.79e-21
CTSC	8318.55	2.85691	0.290724	9.82686	8.63e-23	1.82e-21
PTPRG	1892.08	2.9271	0.297869	9.82682	8.63e-23	1.82e-21
SDK2	1700.58	3.1857	0.324311	9.82296	8.97e-23	1.89e-21
LAMA4	3425.47	3.67115	0.373836	9.82021	9.21e-23	1.94e-21
CENPJ	379.512	2.73588	0.278718	9.81594	9.61e-23	2.02e-21
CLIC4	5729.12	2.04567	0.208517	9.81053	1.01e-22	2.13e-21
RNF115	1618.17	1.81156	0.184719	9.80712	1.05e-22	2.2e-21
ARSB	639.946	2.42177	0.247065	9.80217	1.1e-22	2.31e-21
SATB2	597.006	2.6472	0.270069	9.80195	1.1e-22	2.31e-21
EN1	257.362	6.58139	0.671733	9.79763	1.15e-22	2.41e-21
MEDAG	409.092	4.44663	0.453876	9.79701	1.16e-22	2.43e-21
FOXD2	42.8109	3.46205	0.35343	9.79557	1.18e-22	2.46e-21
ITGA6	27351.4	3.13143	0.320406	9.77331	1.47e-22	3.04e-21
NUP160	2254.82	1.39472	0.142742	9.77092	1.5e-22	3.11e-21
CCDC102B	246.758	3.54031	0.362442	9.76794	1.55e-22	3.2e-21
STARD3NL	569.337	1.84394	0.188779	9.76776	1.55e-22	3.2e-21
ZIC5	86.0354	5.58052	0.571585	9.76322	1.62e-22	3.35e-21
HMGXB3	2632.62	1.49884	0.153547	9.76142	1.65e-22	3.4e-21
QSOX2	937.743	2.02146	0.207233	9.75452	1.76e-22	3.64e-21
GORAB	395.144	2.19951	0.225524	9.7529	1.79e-22	3.7e-21
POPDC3	125.642	5.38656	0.552377	9.7516	1.82e-22	3.74e-21
RYK	2704.27	1.20645	0.123794	9.74562	1.93e-22	3.96e-21
APBB2	2406.08	2.56702	0.263423	9.74484	1.94e-22	3.99e-21
DBN1	2061.05	3.09148	0.317271	9.74397	1.96e-22	4.02e-21
CENPE	1171.28	3.0975	0.318218	9.73389	2.16e-22	4.43e-21
TAF8	1549.12	1.11633	0.114747	9.72862	2.28e-22	4.66e-21
ERG	639.493	2.98856	0.307276	9.72597	2.34e-22	4.78e-21
ARHGAP18	767.365	2.15453	0.221611	9.72217	2.43e-22	4.96e-21
PHLDB2	7425.77	3.80995	0.391914	9.72138	2.44e-22	4.99e-21
C5orf15	941.492	2.26711	0.23324	9.72007	2.48e-22	5.04e-21
ZNF678	433.26	2.27887	0.234578	9.71475	2.61e-22	5.31e-21
NSUN2	3190.99	1.66462	0.1714	9.71192	2.68e-22	5.45e-21
RTKN	1731.3	1.51954	0.156552	9.70629	2.83e-22	5.75e-21
CDH6	210.052	3.47595	0.358172	9.70468	2.88e-22	5.83e-21
ZNF510	618.294	2.22285	0.22907	9.70382	2.9e-22	5.88e-21
PMEPA1	5414.47	3.18367	0.328102	9.70329	2.92e-22	5.91e-21
OAF	1150.75	3.08425	0.317901	9.70192	2.96e-22	5.97e-21
RN7SL151P	1751.12	4.3398	0.447315	9.7019	2.96e-22	5.97e-21
XAF1	4966.81	3.32163	0.342592	9.6956	3.15e-22	6.35e-21
FLRT3	1627.17	4.18703	0.431862	9.69528	3.16e-22	6.36e-21
MAST2	1937.5	1.79886	0.185575	9.69343	3.22e-22	6.47e-21
MMP14	18039.9	2.47137	0.255106	9.6876	3.4e-22	6.83e-21
DPY19L1	756.24	2.96222	0.305839	9.68556	3.47e-22	6.97e-21
IFI44	1967.16	3.33715	0.344724	9.68064	3.64e-22	7.31e-21
AF117829.1	770.027	2.4958	0.257821	9.68037	3.65e-22	7.32e-21
ZIC2	142.48	4.34961	0.449344	9.67992	3.67e-22	7.35e-21
TRAF5	593.614	2.44628	0.252785	9.67731	3.77e-22	7.53e-21
ITGB6	2957.94	3.19689	0.330507	9.6727	3.94e-22	7.86e-21
DGKH	4210.71	2.6105	0.27001	9.66819	4.12e-22	8.21e-21
ITGA1	1699.98	3.62112	0.374599	9.66666	4.18e-22	8.32e-21
MAD2L2	531.484	2.08496	0.215741	9.66416	4.28e-22	8.52e-21
L3MBTL3	368.091	2.56077	0.265128	9.65861	4.52e-22	8.96e-21
SLC39A13	1291.4	2.46432	0.255359	9.65043	4.9e-22	9.67e-21
RNF216	2470.12	1.55662	0.161301	9.65039	4.9e-22	9.67e-21
NUAK1	1250.68	3.69673	0.383112	9.64922	4.95e-22	9.78e-21
ADAMTS6	295.281	3.69064	0.382876	9.63925	5.46e-22	1.07e-20
UBE2Q2	1679.44	2.36403	0.245266	9.63862	5.49e-22	1.08e-20
PI15	464.026	4.1459	0.430174	9.63774	5.54e-22	1.09e-20
SDK1	1578.12	3.8331	0.397994	9.63106	5.91e-22	1.16e-20
TMEM268	824.17	1.69948	0.176471	9.63036	5.95e-22	1.17e-20
TMEM67	489.465	2.99677	0.311189	9.63007	5.97e-22	1.17e-20
PDE3A	333.496	4.03097	0.418621	9.62916	6.02e-22	1.18e-20
IGFBP7	6970.03	4.25284	0.441749	9.62727	6.13e-22	1.2e-20
ENTR1	1159.12	2.03351	0.211245	9.62629	6.19e-22	1.21e-20
CD99L2	870.416	2.14802	0.223146	9.6261	6.2e-22	1.21e-20
FUT8	1127.62	2.92782	0.304269	9.62246	6.43e-22	1.25e-20
NCBP2	1255.26	1.88596	0.19601	9.62176	6.47e-22	1.26e-20
PLEK2	1524.28	2.37558	0.246943	9.61994	6.59e-22	1.28e-20
ZFHX3	2621.56	1.96797	0.204626	9.6174	6.75e-22	1.32e-20
TM4SF19	350.41	4.49157	0.467057	9.61675	6.79e-22	1.32e-20
KIRREL1	2863.27	3.4768	0.361868	9.60793	7.4e-22	1.44e-20
PLA2G4C	265.174	2.64764	0.275654	9.60493	7.62e-22	1.48e-20
MCPH1	975.933	1.53808	0.160147	9.60414	7.68e-22	1.49e-20
TGS1	1558.43	1.79091	0.186474	9.60408	7.68e-22	1.49e-20
BMP8A	293.292	3.95596	0.412306	9.59472	8.41e-22	1.62e-20
ADAMTS7	679.084	3.13336	0.326669	9.59185	8.65e-22	1.67e-20
SP4	466.099	2.26138	0.235858	9.58789	8.99e-22	1.73e-20
ZCCHC24	1152.56	2.58405	0.269515	9.58778	9e-22	1.73e-20
C2orf27A	417.73	2.54155	0.265336	9.57861	9.84e-22	1.89e-20
ERCC6L2	1736.02	1.67747	0.175207	9.57422	1.03e-21	1.97e-20
XRN2	2913.59	1.69485	0.177081	9.57102	1.06e-21	2.03e-20
RNF168	2288.98	1.9657	0.20552	9.56452	1.13e-21	2.16e-20
FBLIM1	4905.9	2.22542	0.232684	9.56412	1.13e-21	2.17e-20
KIF14	780.42	2.9811	0.31177	9.56183	1.16e-21	2.21e-20
SERPINE1	13026.7	4.74726	0.496488	9.56167	1.16e-21	2.21e-20
FEZ1	711.178	4.25523	0.445033	9.56159	1.16e-21	2.22e-20
UVRAG	1193.41	1.46255	0.152985	9.56012	1.18e-21	2.24e-20
LAMA1	1125.77	4.58924	0.480052	9.55987	1.18e-21	2.25e-20
GTF2H3	1270.25	1.48927	0.155787	9.55967	1.18e-21	2.25e-20
NLK	782.85	1.3896	0.145375	9.55872	1.19e-21	2.27e-20
PAPPA	2003.85	3.365	0.352142	9.55582	1.23e-21	2.33e-20
RCBTB1	748.814	1.91314	0.200215	9.55544	1.23e-21	2.34e-20
CENPV	65.0428	3.40305	0.356284	9.55152	1.28e-21	2.43e-20
DLEU1	756.055	3.3084	0.346409	9.55056	1.29e-21	2.44e-20
CKAP5	4771.13	1.32792	0.139051	9.54989	1.3e-21	2.46e-20
C11orf24	806.038	2.27655	0.238537	9.54381	1.38e-21	2.6e-20
LDLRAD4	1196.9	2.46309	0.258315	9.53521	1.5e-21	2.82e-20
SHOX2	247.959	4.05643	0.425614	9.53076	1.56e-21	2.95e-20
GLT8D2	322.074	4.50068	0.472319	9.5289	1.59e-21	3e-20
NUP107	1272.01	2.23701	0.234763	9.52878	1.59e-21	3e-20
R3HDM1	1416.61	1.9988	0.209786	9.52781	1.61e-21	3.03e-20
TNS4	20251.4	3.71982	0.390467	9.52659	1.63e-21	3.06e-20
ROCK1	4182.73	1.70629	0.17918	9.52274	1.69e-21	3.17e-20
TCIM	244.079	3.67986	0.386439	9.52247	1.69e-21	3.18e-20
HEXA	1050.73	2.02533	0.212707	9.52167	1.7e-21	3.2e-20
NOL8	1581.59	2.05774	0.216153	9.51982	1.73e-21	3.26e-20
GLIS1	109.079	3.28108	0.344742	9.51749	1.77e-21	3.32e-20
SLC25A24	1336.5	1.98867	0.209052	9.51278	1.86e-21	3.48e-20
TBC1D19	380.534	2.34793	0.246882	9.51032	1.9e-21	3.56e-20
MDC1	1407.2	2.28709	0.240486	9.51025	1.9e-21	3.56e-20
LRRC40	571.837	1.95177	0.205291	9.50734	1.96e-21	3.66e-20
C12orf65	302.836	2.15929	0.22725	9.50181	2.06e-21	3.85e-20
CCDC50	2681.06	2.0527	0.216097	9.49898	2.12e-21	3.95e-20
HAUS6	961.447	2.16591	0.228041	9.49788	2.14e-21	3.99e-20
PCDHGC5	286.736	3.25034	0.34238	9.49335	2.24e-21	4.16e-20
CWF19L2	785.694	1.93725	0.204168	9.48848	2.34e-21	4.35e-20
PRKAB2	1152.29	2.08783	0.220065	9.48736	2.37e-21	4.39e-20
PHLDB1	2910.53	2.98948	0.315112	9.48704	2.38e-21	4.41e-20
DPY19L4	1309.93	2.11213	0.222652	9.48624	2.4e-21	4.44e-20
HOXA6	29.6572	5.14384	0.542304	9.48516	2.42e-21	4.48e-20
SOAT1	1494.46	2.19667	0.23163	9.48354	2.46e-21	4.55e-20
HPS3	956.217	1.42681	0.150495	9.48079	2.52e-21	4.66e-20
SMIM10L1	558.464	2.46028	0.25953	9.47977	2.55e-21	4.71e-20
RIC8B	424.969	2.46801	0.260351	9.47954	2.55e-21	4.71e-20
ARSJ	1028.2	4.34285	0.45823	9.47744	2.61e-21	4.81e-20
PRKD1	144.785	3.44296	0.363361	9.47531	2.66e-21	4.9e-20
TBX18	342.902	4.35224	0.459333	9.47513	2.66e-21	4.9e-20
TOPBP1	2445.22	2.12601	0.224441	9.47247	2.73e-21	5.03e-20
AL161773.1	24.4695	4.06752	0.429425	9.47202	2.74e-21	5.04e-20
NELL2	1613.61	4.55105	0.480559	9.47033	2.79e-21	5.12e-20
STAG1	3125.27	1.33205	0.140668	9.46942	2.81e-21	5.16e-20
TWIST1	457.407	3.79505	0.401131	9.46087	3.05e-21	5.59e-20
MSX1	72.6315	3.06306	0.323829	9.45889	3.11e-21	5.69e-20
BRIX1	598.213	2.26662	0.239769	9.45335	3.28e-21	5.99e-20
TGFBI	16693.3	3.71373	0.393087	9.44759	3.47e-21	6.31e-20
FAM111A	1512.6	2.05592	0.217622	9.44718	3.48e-21	6.33e-20
TNS3	4447.95	3.02342	0.320153	9.44366	3.6e-21	6.54e-20
TSPAN9	2732.43	1.46989	0.155678	9.44183	3.66e-21	6.64e-20
TGFBR1	4818.01	1.76099	0.186568	9.43888	3.77e-21	6.82e-20
GLI3	2755.07	2.94247	0.312038	9.42985	4.11e-21	7.42e-20
IGDCC4	265.607	3.91019	0.415017	9.42175	4.44e-21	8.01e-20
CLEC11A	468.531	3.32462	0.352891	9.4211	4.46e-21	8.05e-20
ZNF354A	245.887	2.18418	0.231857	9.42036	4.5e-21	8.1e-20
KIAA1549L	817.123	3.1595	0.33546	9.41842	4.58e-21	8.24e-20
ATP8B2	1880.1	2.39048	0.253911	9.41461	4.75e-21	8.54e-20
TGFB3	1634.87	3.90458	0.41493	9.4102	4.95e-21	8.88e-20
ZFR	3522.8	1.10581	0.117549	9.40725	5.09e-21	9.13e-20
BMP8B	165.572	2.8348	0.301382	9.40601	5.15e-21	9.23e-20
SHFL	1262.25	2.16403	0.230105	9.40454	5.23e-21	9.36e-20
ABHD10	489.798	2.28243	0.242813	9.39996	5.46e-21	9.77e-20
MTDH	7368.6	1.5724	0.167309	9.39822	5.55e-21	9.93e-20
AC026356.1	73.9044	2.77893	0.295902	9.39139	5.92e-21	1.06e-19
SERPINH1	7293.09	3.12112	0.332722	9.38055	6.56e-21	1.17e-19
CHPF2	2582.58	2.04937	0.218484	9.37992	6.6e-21	1.17e-19
RBM12B	2073.35	2.42403	0.258516	9.3767	6.81e-21	1.21e-19
ALMS1	2335.65	2.20949	0.235643	9.37645	6.82e-21	1.21e-19
FOXK1	8335.28	2.26538	0.241671	9.37382	7e-21	1.24e-19
JHY	300.306	2.53274	0.270272	9.37107	7.18e-21	1.27e-19
BRAT1	1759.04	1.78368	0.190571	9.35969	8e-21	1.41e-19
L3HYPDH	437.188	2.74202	0.29304	9.35714	8.19e-21	1.44e-19
PDGFA	751.614	2.76381	0.295424	9.35541	8.33e-21	1.47e-19
COL12A1	19762.1	4.53448	0.484755	9.35416	8.43e-21	1.48e-19
TEX10	1405.83	2.16944	0.231926	9.354	8.44e-21	1.49e-19
APOLD1	680.892	2.69129	0.287722	9.35377	8.46e-21	1.49e-19
PDGFRB	5861.57	3.98173	0.425703	9.35332	8.49e-21	1.49e-19
ST7	614.624	1.62196	0.173463	9.35047	8.73e-21	1.53e-19
CEP57L1	369.763	2.21336	0.236726	9.3499	8.77e-21	1.54e-19
FMNL3	2962.09	2.49282	0.266637	9.3491	8.84e-21	1.55e-19
IFT81	456.643	2.12997	0.227879	9.34692	9.02e-21	1.58e-19
P3H4	733.191	2.54744	0.272588	9.34539	9.15e-21	1.6e-19
SLC2A9	991.136	2.50513	0.268094	9.3442	9.26e-21	1.62e-19
IL11	197.186	4.02789	0.431202	9.34107	9.54e-21	1.67e-19
THBS1	16764.8	3.40538	0.364645	9.3389	9.73e-21	1.7e-19
FKBP10	2166.53	4.36362	0.46727	9.33855	9.77e-21	1.7e-19
DENND2A	174.908	3.34892	0.358736	9.33534	1.01e-20	1.76e-19
TBC1D2B	2906.37	1.80477	0.193355	9.33399	1.02e-20	1.78e-19
XPO1	5859.87	1.10914	0.118829	9.33394	1.02e-20	1.78e-19
AKR1B1	1331.74	2.56954	0.27536	9.33156	1.04e-20	1.82e-19
ZNF428	433.158	1.48597	0.159356	9.32483	1.11e-20	1.93e-19
ODF2	1255.88	1.97907	0.212263	9.32366	1.12e-20	1.95e-19
INPP5F	1027.02	1.51584	0.162598	9.3226	1.14e-20	1.97e-19
PAPOLG	1082.96	1.24867	0.133943	9.32244	1.14e-20	1.97e-19
INTS8	1871.76	1.45865	0.156483	9.32146	1.15e-20	1.99e-19
TENM3-AS1	134.97	4.81076	0.516109	9.32121	1.15e-20	1.99e-19
CALU	6033.56	2.23625	0.239934	9.32028	1.16e-20	2.01e-19
SLC4A7	2084.01	2.36231	0.253504	9.31864	1.18e-20	2.04e-19
PRXL2C	455.479	2.97468	0.319396	9.31344	1.24e-20	2.14e-19
FCF1	1932.3	1.56077	0.167586	9.31324	1.24e-20	2.14e-19
RASSF8-AS1	143.383	3.39255	0.3649	9.2972	1.44e-20	2.48e-19
TPM1	4687.49	3.81614	0.410581	9.29447	1.48e-20	2.54e-19
CCDC8	396.56	4.42827	0.476509	9.29315	1.5e-20	2.57e-19
PKD2	1087.38	2.50648	0.269827	9.2892	1.55e-20	2.66e-19
WDR54	237.146	2.93237	0.315683	9.28896	1.56e-20	2.67e-19
ASXL1	4273.03	1.45956	0.157145	9.28797	1.57e-20	2.69e-19
HIC1	691.735	2.73365	0.29462	9.27856	1.72e-20	2.93e-19
PLXND1	4010.58	2.39235	0.257841	9.27839	1.72e-20	2.93e-19
AKT3	1106.31	2.96972	0.320155	9.27588	1.76e-20	3e-19
CACNA1H	352.975	3.36571	0.362913	9.27415	1.79e-20	3.04e-19
FNDC3A	2918.32	1.85226	0.199742	9.27327	1.81e-20	3.07e-19
MATR3	7089.88	1.00311	0.108177	9.27283	1.81e-20	3.08e-19
POT1	471.836	2.34501	0.2529	9.27248	1.82e-20	3.09e-19
EGFLAM	200.06	2.66903	0.287897	9.2708	1.85e-20	3.14e-19
GUCY1A1	920.344	3.4966	0.377366	9.26581	1.94e-20	3.28e-19
RN7SL778P	42.2472	5.7303	0.618511	9.26467	1.96e-20	3.31e-19
TGFB1I1	670.516	3.26245	0.352324	9.2598	2.05e-20	3.46e-19
ADGRB2	191.352	3.41721	0.369077	9.2588	2.07e-20	3.49e-19
AP2B1	4612.11	1.7173	0.185509	9.2572	2.1e-20	3.54e-19
ENOX1	46.328	3.46661	0.374647	9.253	2.18e-20	3.68e-19
ADAMTS9	689.585	3.16649	0.342246	9.25207	2.2e-20	3.71e-19
SRGAP2C	430.828	1.85893	0.200948	9.25077	2.23e-20	3.75e-19
CHEK2	339.622	2.18041	0.235733	9.24948	2.26e-20	3.8e-19
PPP3CC	644.622	1.54615	0.16725	9.24455	2.36e-20	3.97e-19
BST2	3200.42	3.50298	0.379281	9.23583	2.56e-20	4.29e-19
PABPC4	5188.37	1.62652	0.176171	9.23259	2.64e-20	4.42e-19
TMED8	1211.34	1.70952	0.185248	9.22831	2.75e-20	4.6e-19
CEP89	722.434	1.53452	0.166286	9.22823	2.75e-20	4.6e-19
HABP4	238.558	2.075	0.224856	9.22814	2.75e-20	4.6e-19
FAM92A	258.102	3.51316	0.380718	9.22773	2.76e-20	4.61e-19
SEMA4F	380.447	2.78958	0.302317	9.22732	2.77e-20	4.63e-19
TREM2	188.146	4.01452	0.435286	9.22272	2.9e-20	4.82e-19
JADE2	2358.89	2.61483	0.283522	9.22269	2.9e-20	4.82e-19
ST8SIA1	249.086	2.78408	0.301913	9.22146	2.93e-20	4.88e-19
CSTF3	917.851	1.58782	0.17225	9.21808	3.02e-20	5.03e-19
RHOBTB2	766.053	3.01623	0.32721	9.21802	3.03e-20	5.03e-19
ZFPM2	220.521	3.64312	0.395219	9.21797	3.03e-20	5.03e-19
RILPL1	780.609	2.34931	0.254891	9.21689	3.06e-20	5.08e-19
ZNF182	233.183	2.3417	0.254089	9.21606	3.08e-20	5.11e-19
HCG11	282.543	2.82588	0.306669	9.21475	3.12e-20	5.17e-19
CAPRIN2	1037.6	2.25157	0.244351	9.21448	3.13e-20	5.18e-19
STRN3	2733.78	1.50176	0.162987	9.214	3.14e-20	5.2e-19
SMARCA5	3854.48	1.32722	0.144054	9.21333	3.16e-20	5.23e-19
EXT2	3272.24	1.92454	0.208939	9.21101	3.23e-20	5.34e-19
SUPT16H	3951.37	1.94348	0.211121	9.20553	3.4e-20	5.61e-19
HDAC9	722.405	2.91454	0.316688	9.20319	3.47e-20	5.73e-19
USP28	1293.11	1.46151	0.158805	9.20312	3.48e-20	5.73e-19
NOP58	1741.06	1.72903	0.187904	9.20164	3.53e-20	5.81e-19
CCDC24	184.734	2.20619	0.239799	9.20016	3.57e-20	5.88e-19
GPR180	711.184	2.43888	0.265218	9.19574	3.72e-20	6.13e-19
EXOSC9	413.233	1.71689	0.186709	9.19554	3.73e-20	6.13e-19
ANKRD26	873.836	2.27551	0.247503	9.19384	3.79e-20	6.23e-19
SOCS4	1431.93	2.02487	0.220263	9.19297	3.82e-20	6.28e-19
CERS5	1097.42	1.80264	0.196145	9.19035	3.92e-20	6.42e-19
GEM	973.248	3.22255	0.350779	9.18683	4.05e-20	6.63e-19
CTSK	2401.1	4.09739	0.446011	9.18675	4.05e-20	6.64e-19
SLC12A4	2699.65	2.37657	0.258697	9.18671	4.05e-20	6.64e-19
TTI1	1109.84	1.5524	0.169019	9.18478	4.12e-20	6.75e-19
SLC39A10	724.906	2.33318	0.25406	9.1836	4.17e-20	6.82e-19
CASD1	525.194	2.46952	0.268909	9.1835	4.17e-20	6.83e-19
S1PR3	522.805	2.87138	0.312713	9.18215	4.23e-20	6.91e-19
NVL	924.948	1.89954	0.206904	9.1808	4.28e-20	6.99e-19
DNM1L	2574.27	1.50091	0.163514	9.17909	4.35e-20	7.1e-19
AC037198.1	155.016	4.01587	0.437555	9.17798	4.39e-20	7.17e-19
FEZ2	1313.77	1.41521	0.154244	9.17515	4.51e-20	7.35e-19
MTERF3	455.677	2.81384	0.306744	9.17325	4.59e-20	7.48e-19
BLM	346.81	2.48793	0.271232	9.17269	4.61e-20	7.51e-19
F2RL3	100.758	3.32706	0.362859	9.169	4.77e-20	7.76e-19
ZNF318	1649.79	1.87803	0.204832	9.16864	4.79e-20	7.78e-19
ITGA3	13286.1	3.11924	0.340278	9.16674	4.88e-20	7.92e-19
KDM1A	3378.17	2.22309	0.242761	9.15753	5.31e-20	8.6e-19
LINC02454	35.2256	5.3787	0.587625	9.1533	5.52e-20	8.94e-19
ZSCAN26	260.196	2.54907	0.278548	9.15129	5.63e-20	9.1e-19
DLC1	1194.12	2.82407	0.308709	9.14801	5.8e-20	9.36e-19
SRBD1	597.764	1.4411	0.157596	9.14422	6.01e-20	9.67e-19
NEMP1	863.091	1.8793	0.205548	9.14291	6.08e-20	9.79e-19
COL27A1	5083.87	3.19422	0.349422	9.14145	6.16e-20	9.91e-19
ECM2	263.458	3.69533	0.404319	9.13965	6.27e-20	1.01e-18
ZFP90	1053.53	2.11037	0.230904	9.13959	6.27e-20	1.01e-18
GUCY1A2	773.18	3.82682	0.418776	9.13811	6.36e-20	1.02e-18
KRBOX4	217.526	2.14681	0.235042	9.13373	6.62e-20	1.06e-18
RC3H2	5319.8	0.955488	0.104666	9.12894	6.92e-20	1.11e-18
ZNF275	696.499	2.50231	0.274353	9.12078	7.46e-20	1.19e-18
HTRA1	4615.56	4.23096	0.463992	9.11861	7.61e-20	1.22e-18
DMTF1	2712.99	1.87482	0.205608	9.11838	7.63e-20	1.22e-18
C1QTNF1	1429.8	3.68924	0.404635	9.11745	7.69e-20	1.23e-18
LINC01278	568.557	2.19082	0.240377	9.11409	7.93e-20	1.26e-18
NIPSNAP2	1631.39	2.34566	0.257418	9.11227	8.07e-20	1.28e-18
SNUPN	266.818	1.44602	0.158702	9.11159	8.12e-20	1.29e-18
TCF3	2518.4	2.0301	0.222823	9.11081	8.18e-20	1.3e-18
HFE	280.356	2.17328	0.23854	9.11079	8.18e-20	1.3e-18
CCDC18	553.207	2.29029	0.251388	9.11059	8.19e-20	1.3e-18
PCDH17	349.38	3.23343	0.35499	9.10851	8.35e-20	1.33e-18
SINHCAF	1735.42	1.64939	0.181099	9.10765	8.42e-20	1.34e-18
LPL	246.527	3.76973	0.413962	9.10648	8.51e-20	1.35e-18
CLSTN3	1862.64	2.3377	0.256906	9.09945	9.08e-20	1.44e-18
FAM76B	595.006	1.83541	0.201732	9.09826	9.18e-20	1.45e-18
IRX2	439.35	3.76713	0.414108	9.09697	9.29e-20	1.47e-18
MSRB3	607.254	3.21528	0.353504	9.09547	9.42e-20	1.49e-18
CERS2	2244.45	1.85756	0.204257	9.09422	9.53e-20	1.5e-18
TSC22D1	4299.74	1.62781	0.179175	9.08504	1.04e-19	1.63e-18
MAP1B	2738.22	3.74945	0.412741	9.08426	1.04e-19	1.64e-18
MXRA8	1642.3	3.97151	0.43719	9.08418	1.04e-19	1.64e-18
MRE11	1275.55	1.88566	0.207671	9.08006	1.09e-19	1.71e-18
PCDHB15	106.001	3.07114	0.338318	9.07766	1.11e-19	1.74e-18
AC008147.2	203.22	2.983	0.328722	9.07455	1.14e-19	1.79e-18
GDF11	244.673	2.56943	0.283339	9.06837	1.21e-19	1.89e-18
DARS2	894.262	2.00256	0.220855	9.0673	1.22e-19	1.91e-18
AC114956.1	29.5513	3.36235	0.370845	9.0667	1.23e-19	1.92e-18
ELK4	4954.52	1.53764	0.169719	9.05989	1.31e-19	2.04e-18
YLPM1	4503.98	1.23108	0.135888	9.05951	1.31e-19	2.05e-18
TRIM27	1724.68	1.66488	0.1838	9.05809	1.33e-19	2.07e-18
RPGRIP1L	355.377	2.79115	0.308168	9.05722	1.34e-19	2.09e-18
TTC17	3289.98	1.39262	0.153761	9.05704	1.34e-19	2.09e-18
PNPT1	1207.55	2.39221	0.264206	9.05434	1.37e-19	2.14e-18
ELP1	1889.04	1.79984	0.198785	9.05421	1.38e-19	2.14e-18
TRPC6	309.558	2.98377	0.32959	9.05299	1.39e-19	2.16e-18
NEMP2	411.146	2.41403	0.266718	9.05087	1.42e-19	2.2e-18
EAF2	175.446	2.55444	0.2823	9.04868	1.45e-19	2.24e-18
SPOCK1	796.505	4.43625	0.490357	9.04699	1.47e-19	2.28e-18
NAA25	2202.99	1.64483	0.181815	9.04671	1.47e-19	2.28e-18
ZEB1	1257.43	2.51832	0.278417	9.04514	1.49e-19	2.31e-18
DUSP6	3531.33	2.39919	0.265255	9.04486	1.5e-19	2.32e-18
HECW1	197.972	3.5932	0.3973	9.04405	1.51e-19	2.33e-18
NEK1	815.414	1.76491	0.195181	9.04243	1.53e-19	2.37e-18
HEYL	412.935	3.82285	0.422931	9.03894	1.58e-19	2.44e-18
C1QTNF6	1021.94	2.67782	0.296283	9.03807	1.59e-19	2.46e-18
HTRA3	1802.62	4.68463	0.518402	9.03669	1.61e-19	2.49e-18
SPATA5	1000.6	2.1329	0.236107	9.0336	1.66e-19	2.56e-18
AIM2	432.849	3.27358	0.362406	9.03291	1.67e-19	2.57e-18
MBNL1	7959.36	1.28825	0.142663	9.03002	1.72e-19	2.64e-18
MAP7D3	395.962	2.97438	0.329491	9.02719	1.76e-19	2.7e-18
OLFML2B	1224.38	4.06092	0.449959	9.0251	1.8e-19	2.75e-18
TCF4	4832.97	2.8168	0.312269	9.02042	1.87e-19	2.87e-18
ATP2B4	9953.75	1.60562	0.178131	9.01369	1.99e-19	3.05e-18
RIOK1	876.98	1.79852	0.199537	9.01347	2e-19	3.05e-18
ZMYM4	2603.8	1.38209	0.153444	9.00717	2.11e-19	3.23e-18
TCEAL3	94.5483	2.36304	0.262471	9.00305	2.2e-19	3.35e-18
INHBA	6688.84	4.49847	0.499677	9.00277	2.2e-19	3.36e-18
NOL10	1107.85	1.43581	0.159517	9.00099	2.24e-19	3.41e-18
LRIG1	1355.34	3.05401	0.339564	8.99393	2.39e-19	3.63e-18
SDC2	787.325	3.1697	0.352463	8.99301	2.41e-19	3.66e-18
PFN2	2717.3	2.41504	0.268753	8.98608	2.56e-19	3.89e-18
CUL7	1345.22	1.9741	0.219714	8.98488	2.59e-19	3.93e-18
SH3RF3	692.891	2.51414	0.279939	8.98105	2.68e-19	4.07e-18
HENMT1	180.139	2.5564	0.284764	8.97727	2.78e-19	4.2e-18
KIF3C	625.097	1.94272	0.216411	8.97698	2.78e-19	4.21e-18
E2F6	377.775	1.70403	0.189881	8.97419	2.85e-19	4.31e-18
CAV2	2357.66	2.9676	0.330723	8.97306	2.88e-19	4.35e-18
TMEM131L	1848.03	1.99541	0.222486	8.96869	3e-19	4.52e-18
RAB23	612.653	2.65436	0.296128	8.96355	3.14e-19	4.73e-18
FUCA2	837.868	2.30369	0.257137	8.95901	3.28e-19	4.92e-18
MTBP	371.214	2.62622	0.293163	8.95821	3.3e-19	4.95e-18
WDHD1	797.911	2.39759	0.267687	8.95669	3.35e-19	5.02e-18
WNT11	205.256	4.12432	0.460582	8.95459	3.41e-19	5.11e-18
CNTRL	1495.54	2.37829	0.265608	8.95416	3.42e-19	5.13e-18
GATA6	163.542	4.14987	0.463474	8.95384	3.43e-19	5.14e-18
BRCA2	854.835	2.72886	0.304821	8.95235	3.48e-19	5.2e-18
PRKDC	20856.3	1.91423	0.21383	8.95209	3.49e-19	5.21e-18
TSHZ3	703.224	2.58095	0.28844	8.94797	3.62e-19	5.4e-18
FLNA	66819.5	2.09947	0.234633	8.94788	3.62e-19	5.41e-18
DDR2	1632.35	3.22945	0.361053	8.94452	3.74e-19	5.57e-18
POU3F1	479.167	3.13854	0.350916	8.94384	3.76e-19	5.6e-18
DIP2C	1358.28	2.41738	0.270381	8.94065	3.87e-19	5.76e-18
SDC3	2161.67	2.75353	0.307994	8.94023	3.88e-19	5.78e-18
COL6A1	24685.7	3.83351	0.428816	8.93975	3.9e-19	5.8e-18
NUP88	1246.89	1.34968	0.150993	8.93869	3.94e-19	5.86e-18
CPNE8	675.219	2.59733	0.290848	8.9302	4.25e-19	6.31e-18
HTRA2	759.51	1.15338	0.129182	8.92837	4.32e-19	6.42e-18
SNORD3C	194.952	4.32082	0.483957	8.92811	4.33e-19	6.43e-18
NAPEPLD	463.933	2.5327	0.283815	8.92378	4.51e-19	6.68e-18
LRFN4	1075.46	2.89674	0.324728	8.9205	4.64e-19	6.87e-18
CD109	7076.88	2.8333	0.317745	8.91691	4.79e-19	7.1e-18
RBM26	2641.36	1.52394	0.170942	8.91498	4.88e-19	7.21e-18
FBXL4	1109.6	1.36283	0.152897	8.91342	4.95e-19	7.3e-18
FLVCR1	447.694	1.87543	0.210525	8.90833	5.18e-19	7.64e-18
DNAJB4	627.647	2.18089	0.244824	8.90803	5.19e-19	7.66e-18
MIGA1	697.492	2.03688	0.228717	8.90566	5.31e-19	7.82e-18
MARVELD1	2119.63	3.0771	0.345535	8.90532	5.32e-19	7.84e-18
PTGFRN	10534.4	2.59405	0.291406	8.90182	5.49e-19	8.08e-18
UTP14A	836.78	1.70873	0.191975	8.90078	5.55e-19	8.15e-18
APOE	2401.05	4.15799	0.467426	8.8955	5.82e-19	8.53e-18
SLC39A14	2898.37	3.31025	0.372284	8.89175	6.02e-19	8.82e-18
CHST1	345.366	3.75426	0.422358	8.88881	6.18e-19	9.04e-18
RN7SL144P	68.3908	5.29925	0.596179	8.88868	6.18e-19	9.05e-18
GFM1	1875.27	2.01787	0.227056	8.8871	6.27e-19	9.17e-18
TMEM126B	382.2	1.77798	0.200075	8.88657	6.3e-19	9.21e-18
GGT5	1122.26	3.19184	0.359355	8.88213	6.56e-19	9.58e-18
CDH13	1697.07	3.11948	0.351252	8.88101	6.63e-19	9.67e-18
RFC4	381.505	2.48647	0.280001	8.88021	6.67e-19	9.74e-18
MRPL32	961.841	1.26563	0.142546	8.87877	6.76e-19	9.86e-18
IFI6	10157.9	3.93464	0.443283	8.87614	6.92e-19	1.01e-17
DCBLD2	3442.7	3.75701	0.423303	8.87546	6.96e-19	1.01e-17
CPLANE1	2243.27	2.49382	0.280991	8.8751	6.99e-19	1.02e-17
CHCHD3	838.853	1.50025	0.169121	8.87088	7.26e-19	1.05e-17
GLS	5674.06	1.66253	0.187423	8.87046	7.28e-19	1.06e-17
EPAS1	8953.22	1.3359	0.150628	8.86892	7.39e-19	1.07e-17
ZSCAN21	214.539	1.70063	0.191789	8.86717	7.5e-19	1.09e-17
KIF3B	2217.22	1.68715	0.190284	8.86648	7.55e-19	1.09e-17
CENPI	343.345	2.75693	0.311006	8.86455	7.68e-19	1.11e-17
CDK14	951.837	2.75104	0.310392	8.86313	7.78e-19	1.13e-17
AHI1	1020.04	2.1313	0.240478	8.86278	7.8e-19	1.13e-17
RSPRY1	1734.5	1.28249	0.144717	8.86208	7.85e-19	1.14e-17
RCN1	622.988	3.08395	0.348045	8.86078	7.95e-19	1.15e-17
KIF26B	2417.11	2.98234	0.336604	8.86011	7.99e-19	1.15e-17
APOBEC3F	347.619	2.5286	0.285396	8.85996	8e-19	1.16e-17
COL6A2	26195.6	4.04313	0.456394	8.85886	8.08e-19	1.17e-17
FADS2	1316.6	3.76223	0.425016	8.85197	8.6e-19	1.24e-17
NUP43	1478.52	1.48182	0.167412	8.85136	8.65e-19	1.24e-17
PARP14	13658.2	2.57892	0.291372	8.85097	8.68e-19	1.25e-17
ABI2	1240.18	2.0161	0.227807	8.85003	8.75e-19	1.26e-17
KRT8P12	164.942	1.4818	0.167438	8.84986	8.76e-19	1.26e-17
SELENOM	604.326	3.1512	0.356413	8.84144	9.45e-19	1.36e-17
DEK	4064.73	1.7027	0.192608	8.84027	9.55e-19	1.37e-17
GALNT15	447.767	3.44618	0.389877	8.83914	9.65e-19	1.38e-17
FBLN7	230.788	2.78358	0.314936	8.83856	9.7e-19	1.39e-17
HMGN4	1149.07	2.0154	0.228095	8.83577	9.94e-19	1.42e-17
CEP83	788.714	2.41409	0.273247	8.83484	1e-18	1.43e-17
MSC	440.061	4.0741	0.461162	8.83442	1.01e-18	1.44e-17
FZD2	227.627	3.34921	0.379173	8.83293	1.02e-18	1.46e-17
CEP162	633.478	2.23336	0.252956	8.82904	1.06e-18	1.51e-17
RSF1	2831.67	0.986879	0.111789	8.82809	1.06e-18	1.52e-17
NCK1-DT	156.986	1.96161	0.222349	8.82224	1.12e-18	1.6e-17
ZNF22	415.11	2.66151	0.301822	8.81815	1.16e-18	1.66e-17
USP24	5145.77	1.65654	0.187864	8.81778	1.17e-18	1.66e-17
PRPF40A	4084.44	1.29087	0.14644	8.81499	1.2e-18	1.71e-17
IGFBP4	8589.07	3.31386	0.376034	8.81264	1.22e-18	1.74e-17
USPL1	767.142	1.65228	0.187595	8.80771	1.28e-18	1.82e-17
PDE4D	1402.22	2.35654	0.267583	8.80675	1.29e-18	1.83e-17
RNASE10	57.4194	5.62598	0.638988	8.80452	1.31e-18	1.87e-17
NUP42	598.51	1.62317	0.184403	8.80233	1.34e-18	1.9e-17
CSPP1	1094.92	2.23775	0.254299	8.79969	1.37e-18	1.95e-17
SLC30A7	2331.85	1.47938	0.168274	8.7915	1.48e-18	2.09e-17
SCMH1	870.78	1.9893	0.226348	8.78868	1.51e-18	2.14e-17
TAF5L	984.225	1.29252	0.147119	8.78552	1.56e-18	2.2e-17
ITGA7	1038.73	3.07903	0.350535	8.7838	1.58e-18	2.23e-17
WRAP53	380.745	1.38466	0.157644	8.78343	1.59e-18	2.24e-17
PTPRZ1	3684.45	2.78641	0.3174	8.77883	1.65e-18	2.33e-17
HAGLR	98.3749	3.19618	0.364127	8.77765	1.67e-18	2.36e-17
SENP1	1015.87	1.44021	0.164079	8.77756	1.67e-18	2.36e-17
YAF2	784.921	1.22032	0.139053	8.77593	1.7e-18	2.39e-17
FBXO2	738.731	2.78278	0.317103	8.77562	1.7e-18	2.39e-17
CPNE2	853.748	1.54292	0.175834	8.7749	1.71e-18	2.41e-17
SCHIP1	93.6286	2.67997	0.305432	8.77437	1.72e-18	2.42e-17
GPR4	116.943	2.71455	0.309426	8.77286	1.74e-18	2.45e-17
SCCPDH	279.157	2.65185	0.302296	8.77235	1.75e-18	2.45e-17
NPHP3	220.959	2.29349	0.261468	8.77158	1.76e-18	2.47e-17
GAREM2	192.231	2.72596	0.310791	8.77104	1.77e-18	2.48e-17
POC5	290.907	2.29847	0.262103	8.76935	1.8e-18	2.52e-17
PLEKHA8P1	66.7519	2.2486	0.256519	8.76583	1.85e-18	2.6e-17
SLC25A17	678.191	1.24451	0.141986	8.765	1.87e-18	2.61e-17
CDKAL1	1157.03	1.93298	0.220537	8.76487	1.87e-18	2.61e-17
ZKSCAN2	320.818	1.75041	0.199796	8.76101	1.94e-18	2.7e-17
SLFN11	936.095	2.56072	0.2923	8.76059	1.94e-18	2.71e-17
EBF1	487.794	2.95674	0.337586	8.75847	1.98e-18	2.76e-17
RPAP2	1641.21	2.26266	0.258354	8.75798	1.99e-18	2.77e-17
RNF215	462.05	2.1184	0.241931	8.75621	2.02e-18	2.81e-17
TMEM181	1925.63	1.04275	0.119096	8.7555	2.03e-18	2.83e-17
BRCA1	862.139	2.21621	0.253189	8.75319	2.07e-18	2.89e-17
HAS2	395.964	3.87516	0.442722	8.75302	2.08e-18	2.89e-17
MLH3	1201.06	2.09568	0.239457	8.7518	2.1e-18	2.92e-17
PEAR1	393.703	2.6793	0.306153	8.75151	2.11e-18	2.93e-17
EBF3	214.676	2.8052	0.320557	8.75102	2.11e-18	2.94e-17
NFATC4	810.578	2.98005	0.340586	8.74977	2.14e-18	2.97e-17
MAP1A	1229.88	3.71484	0.424589	8.74927	2.15e-18	2.98e-17
LAMB3	21062.6	2.54397	0.290776	8.74888	2.15e-18	2.99e-17
RN7SL564P	485.68	4.26644	0.487724	8.74765	2.18e-18	3.02e-17
SLC16A1	4079.09	2.92977	0.334963	8.74657	2.2e-18	3.05e-17
RGCC	648.863	2.25852	0.258279	8.74449	2.24e-18	3.1e-17
C16orf74	541.158	2.94672	0.337123	8.74076	2.32e-18	3.2e-17
NAA15	2848.82	1.70265	0.194824	8.73944	2.34e-18	3.24e-17
PHF11	763.259	1.7893	0.204795	8.73701	2.39e-18	3.3e-17
FTO	1802.83	1.72978	0.19799	8.7367	2.4e-18	3.31e-17
TNFRSF10B	3016.97	2.26834	0.259665	8.73561	2.42e-18	3.34e-17
NOL9	1798.73	1.43583	0.164391	8.73424	2.45e-18	3.38e-17
EHD2	5589.38	2.45663	0.281269	8.7341	2.46e-18	3.39e-17
INTS4	902.754	1.26056	0.144333	8.73369	2.46e-18	3.4e-17
CYGB	344.145	2.75679	0.315666	8.73326	2.47e-18	3.41e-17
PCED1A	940.51	2.0943	0.239812	8.73309	2.48e-18	3.41e-17
COL15A1	2167.64	2.71064	0.310416	8.73227	2.5e-18	3.44e-17
ZNF114	147.963	4.35245	0.49847	8.73161	2.51e-18	3.46e-17
CCAR1	2742.17	1.8377	0.210708	8.72154	2.74e-18	3.77e-17
ZBTB38	4087.08	1.16093	0.133136	8.71988	2.78e-18	3.83e-17
SLC23A2	1508.98	1.87567	0.215121	8.71914	2.8e-18	3.85e-17
ADGRF5	587.32	2.54929	0.29244	8.71733	2.85e-18	3.91e-17
TMEM260	864.022	1.52768	0.175248	8.71724	2.85e-18	3.91e-17
NT5C3B	700.346	1.8294	0.209861	8.7172	2.85e-18	3.91e-17
DBR1	539.971	1.54448	0.177198	8.71611	2.88e-18	3.95e-17
AC104083.1	176.608	3.71742	0.426742	8.71117	3.01e-18	4.12e-17
SUMF2	3641.73	1.88092	0.216001	8.70792	3.09e-18	4.23e-17
ASIC1	128.36	2.65301	0.304693	8.70716	3.12e-18	4.26e-17
ZNF614	332.089	1.87685	0.21564	8.70365	3.21e-18	4.39e-17
SLC38A2	21138.3	1.94203	0.223218	8.70015	3.31e-18	4.53e-17
PRKCQ	396.647	2.7709	0.318734	8.69346	3.52e-18	4.79e-17
F2RL2	686.037	4.02751	0.463298	8.69312	3.53e-18	4.8e-17
STX1A	326.169	2.7756	0.319334	8.69184	3.57e-18	4.86e-17
AC010533.1	29.9041	5.11497	0.588632	8.68959	3.64e-18	4.95e-17
KIAA0586	1273.44	1.68623	0.194106	8.68717	3.72e-18	5.06e-17
TRIB2	1630.61	2.06402	0.237668	8.68445	3.81e-18	5.18e-17
SLC26A6	722.631	2.42919	0.279753	8.68335	3.84e-18	5.22e-17
SLC35G2	151.253	3.17113	0.365225	8.68267	3.87e-18	5.25e-17
DDX24	4415.72	1.29116	0.148709	8.68246	3.87e-18	5.26e-17
CDK18	1057.59	2.28691	0.263459	8.68033	3.95e-18	5.36e-17
GJC1	978.113	3.2611	0.375859	8.6764	4.08e-18	5.53e-17
C4orf48	166.824	2.61645	0.301627	8.67446	4.16e-18	5.62e-17
ST3GAL5	563.981	2.53419	0.292219	8.67222	4.24e-18	5.73e-17
STON1	308.784	2.80564	0.32354	8.67171	4.26e-18	5.76e-17
NUP62	1977.58	1.33509	0.153976	8.67076	4.29e-18	5.8e-17
DENND5B	397.169	3.06762	0.353819	8.67002	4.32e-18	5.84e-17
CASC15	664.874	3.60793	0.416428	8.664	4.56e-18	6.14e-17
DNM3OS	183.26	4.36541	0.503974	8.66197	4.64e-18	6.25e-17
MYOM3	1334.16	3.53349	0.407937	8.66184	4.64e-18	6.25e-17
MSR1	547.194	3.34176	0.385813	8.6616	4.65e-18	6.26e-17
SIRT5	497.114	1.93	0.222918	8.65787	4.81e-18	6.46e-17
IAH1	604.128	1.29636	0.149761	8.6562	4.88e-18	6.55e-17
TMEM39A	1310.43	1.4961	0.172892	8.6534	5e-18	6.71e-17
KIAA1755	265.141	3.92124	0.453277	8.65086	5.11e-18	6.86e-17
AC092807.4	64.3179	3.96979	0.459012	8.64855	5.22e-18	6.99e-17
ARHGEF25	185.217	3.29667	0.381232	8.64741	5.27e-18	7.06e-17
COL5A1	31543.8	4.57181	0.528769	8.64613	5.33e-18	7.13e-17
ABCC9	896.67	4.05274	0.468789	8.64514	5.37e-18	7.18e-17
TNPO1	5375.32	0.888065	0.102729	8.64471	5.39e-18	7.2e-17
MGP	697.34	4.2937	0.496687	8.64468	5.4e-18	7.2e-17
TCERG1	2444.57	1.7284	0.19999	8.64247	5.5e-18	7.34e-17
PCOLCE	1696.28	3.45587	0.399891	8.64203	5.52e-18	7.37e-17
POMGNT1	1280.59	2.33994	0.270832	8.63982	5.63e-18	7.51e-17
NFE2L3	399.468	2.92867	0.339006	8.63899	5.67e-18	7.56e-17
NEXN	306.909	4.29943	0.497696	8.63869	5.69e-18	7.57e-17
AXL	2651.43	2.72725	0.315889	8.63357	5.95e-18	7.91e-17
DTNBP1	328.672	1.26775	0.146853	8.6328	5.99e-18	7.96e-17
OCIAD2	755.601	2.69117	0.311776	8.63173	6.04e-18	8.03e-17
NCDN	1417.86	2.01069	0.233025	8.62865	6.21e-18	8.24e-17
VAC14	2345.05	1.42284	0.164933	8.62679	6.31e-18	8.37e-17
ARL13B	466.39	2.00263	0.232433	8.61595	6.94e-18	9.18e-17
E2F7	457.031	2.71001	0.314566	8.61509	6.99e-18	9.24e-17
TCF7L1	475.451	2.55132	0.296146	8.61507	6.99e-18	9.24e-17
EXOG	324.391	2.31764	0.2692	8.60937	7.35e-18	9.71e-17
CALHM5	284.988	3.87891	0.450621	8.60793	7.44e-18	9.83e-17
RHOBTB1	354.579	2.95565	0.34338	8.60753	7.47e-18	9.86e-17
RBBP8	2245.5	2.55939	0.297371	8.60674	7.52e-18	9.92e-17
SET	9801.71	1.53725	0.178623	8.60611	7.56e-18	9.97e-17
HNRNPR	3094.19	1.47624	0.171541	8.60572	7.58e-18	1e-16
HACD1	131.012	2.49912	0.29046	8.60402	7.7e-18	1.01e-16
GNL3L	4267.46	1.11629	0.129758	8.60288	7.77e-18	1.02e-16
KNL1	1083.23	2.57714	0.299607	8.60176	7.85e-18	1.03e-16
FZD4	687.702	2.89391	0.336457	8.60112	7.89e-18	1.04e-16
ANKRD29	657.228	3.02997	0.352302	8.60048	7.94e-18	1.04e-16
CD3EAP	447.69	1.72124	0.200143	8.60003	7.97e-18	1.05e-16
BAZ1B	4636.56	0.984459	0.114486	8.59892	8.05e-18	1.06e-16
LRRCC1	312.4	2.58848	0.301084	8.59722	8.17e-18	1.07e-16
PCDHB14	394.868	2.70756	0.315082	8.59319	8.46e-18	1.11e-16
PTBP2	1040.36	2.06221	0.240002	8.59243	8.51e-18	1.12e-16
ALPK2	292.464	3.86219	0.449498	8.59223	8.53e-18	1.12e-16
SDAD1	1485.51	1.84907	0.215221	8.59146	8.59e-18	1.12e-16
DDX50	1018.38	1.45032	0.168839	8.58993	8.7e-18	1.14e-16
GATA3	276.488	2.95585	0.344126	8.58943	8.74e-18	1.14e-16
PDK4	721.939	4.47065	0.520552	8.58829	8.83e-18	1.15e-16
SCG2	53.2488	5.07309	0.590728	8.58786	8.86e-18	1.16e-16
SH2D5	643.681	3.16081	0.368316	8.58177	9.34e-18	1.22e-16
ZNF721	1046.58	1.9988	0.232937	8.58088	9.42e-18	1.23e-16
PCGF6	314.983	1.33517	0.155633	8.57896	9.57e-18	1.25e-16
MTF2	1097.39	1.37129	0.159854	8.57839	9.62e-18	1.25e-16
DTX3L	5892.62	2.0201	0.235496	8.57806	9.65e-18	1.26e-16
ZNF572	96.415	3.13842	0.365872	8.57793	9.66e-18	1.26e-16
STXBP4	590.526	2.10659	0.245604	8.57718	9.72e-18	1.26e-16
RAB34	1290.24	2.09925	0.244757	8.57687	9.75e-18	1.27e-16
AL139095.3	48.5287	4.53613	0.529073	8.57374	1e-17	1.3e-16
FCHSD2	1589.57	1.79284	0.209166	8.57141	1.02e-17	1.33e-16
PDE4DIP	2596.48	2.83388	0.330638	8.57092	1.03e-17	1.33e-16
PSME2	2152.46	2.09742	0.244891	8.56469	1.08e-17	1.4e-16
TMEM65	1633.28	1.16471	0.136019	8.56279	1.1e-17	1.42e-16
DAB2	1522.85	2.74963	0.321206	8.56034	1.13e-17	1.45e-16
UTP25	937.217	1.96038	0.229042	8.55903	1.14e-17	1.47e-16
KHDC1	58.0035	2.88272	0.33687	8.55736	1.15e-17	1.49e-16
GPER1	96.1267	2.58901	0.302617	8.5554	1.17e-17	1.52e-16
SPRED1	1827.87	2.43008	0.284155	8.55196	1.21e-17	1.56e-16
GMPS	2818.61	1.97078	0.230527	8.54901	1.24e-17	1.6e-16
TENT4A	1564.74	1.57265	0.183972	8.54829	1.25e-17	1.61e-16
NKRF	804.835	1.99815	0.233803	8.5463	1.27e-17	1.63e-16
ATP1A1	22130.7	2.21992	0.2598	8.54471	1.29e-17	1.66e-16
LINC02693	354.136	2.62622	0.307461	8.54165	1.32e-17	1.7e-16
MAGOHB	412.882	2.0246	0.237071	8.54005	1.34e-17	1.72e-16
NEPRO	1293.39	2.22304	0.260307	8.54005	1.34e-17	1.72e-16
PRR16	89.9946	3.58426	0.419701	8.54002	1.34e-17	1.72e-16
GAS1	1493.57	3.57921	0.419125	8.53972	1.35e-17	1.72e-16
SHISA2	616.248	4.40236	0.515614	8.53811	1.36e-17	1.75e-16
ERCC4	590.617	1.73805	0.203618	8.53584	1.39e-17	1.78e-16
ZBTB41	1105.99	2.47661	0.290157	8.53542	1.4e-17	1.79e-16
TRPM7	3912.98	1.80449	0.21142	8.53509	1.4e-17	1.79e-16
SFMBT2	1027.31	2.72018	0.318707	8.53504	1.4e-17	1.79e-16
CREBZF	2183.43	1.5503	0.18164	8.53498	1.4e-17	1.79e-16
MTR	2355.21	2.15099	0.252086	8.53277	1.43e-17	1.82e-16
PEAK1	2667.02	1.66437	0.195077	8.53186	1.44e-17	1.84e-16
BORA	277.18	1.84813	0.216659	8.53011	1.46e-17	1.87e-16
FILIP1	325.904	3.565	0.417942	8.52988	1.47e-17	1.87e-16
FAM167B	38.274	2.68875	0.315255	8.52883	1.48e-17	1.88e-16
C1QL1	62.9638	4.94596	0.579967	8.528	1.49e-17	1.9e-16
SH2D2A	407.886	2.7355	0.320769	8.52794	1.49e-17	1.9e-16
FILIP1L	1019.09	2.7324	0.320441	8.52698	1.5e-17	1.91e-16
PARP10	2368.72	2.1081	0.247261	8.52579	1.52e-17	1.93e-16
CEP120	707.51	1.72849	0.202744	8.52552	1.52e-17	1.94e-16
PTPRM	1227.68	2.68132	0.314518	8.52514	1.53e-17	1.94e-16
IL12RB2	685.66	3.68591	0.432593	8.52051	1.59e-17	2.02e-16
RNF144A-AS1	82.5306	3.90153	0.458088	8.51699	1.64e-17	2.08e-16
TBC1D31	492.957	1.68411	0.197764	8.51576	1.65e-17	2.1e-16
PKIG	464.102	2.05808	0.241777	8.51233	1.7e-17	2.16e-16
LIN9	227.922	1.92725	0.226412	8.51215	1.71e-17	2.16e-16
AATF	1377.66	1.28724	0.151278	8.50912	1.75e-17	2.21e-16
ADH5	1975.06	2.15191	0.252966	8.50672	1.79e-17	2.26e-16
ADGRA3	1058.35	2.64576	0.311239	8.50074	1.88e-17	2.38e-16
DBF4	418.335	2.2301	0.262389	8.49921	1.91e-17	2.41e-16
TBC1D24	491.01	1.46849	0.172827	8.4969	1.95e-17	2.46e-16
APBA2	292.501	2.91292	0.342822	8.49688	1.95e-17	2.46e-16
LINC00240	42.6808	2.99391	0.352354	8.49687	1.95e-17	2.46e-16
DMD	1189.74	2.93342	0.345356	8.49392	2e-17	2.52e-16
CASK	3531.77	2.01655	0.237456	8.49233	2.03e-17	2.55e-16
PLTP	3064.24	2.70874	0.31909	8.48895	2.09e-17	2.62e-16
USP13	721.527	2.7016	0.318275	8.48824	2.1e-17	2.64e-16
EPHB4	3788.85	1.81795	0.214184	8.4878	2.11e-17	2.65e-16
LARP6	261.368	2.71026	0.319337	8.48714	2.12e-17	2.66e-16
BHMT2	39.7776	3.37972	0.398251	8.48641	2.13e-17	2.68e-16
WDR75	1305.55	2.17085	0.255809	8.48621	2.13e-17	2.68e-16
ADAMTS2	5278.57	4.3116	0.508077	8.48612	2.14e-17	2.68e-16
AL589743.1	244.803	4.63756	0.546743	8.48215	2.21e-17	2.77e-16
OBI1	473.767	2.09375	0.246861	8.48148	2.22e-17	2.78e-16
RAB3IL1	249.989	3.18891	0.375989	8.48138	2.23e-17	2.79e-16
GPATCH2L	3728.13	1.24134	0.146378	8.48038	2.24e-17	2.81e-16
NOL7	625.648	1.49658	0.176483	8.48002	2.25e-17	2.82e-16
MFAP5	850.522	5.34846	0.630749	8.47954	2.26e-17	2.83e-16
COL16A1	8097.01	3.53734	0.417187	8.47904	2.27e-17	2.84e-16
P3H3	613.089	3.13797	0.370205	8.4763	2.32e-17	2.9e-16
PPP2R3A	2587.76	2.2876	0.269921	8.47508	2.35e-17	2.93e-16
VGLL3	977.011	3.45506	0.407686	8.47482	2.35e-17	2.93e-16
TMEM135	640.007	1.54881	0.182777	8.47377	2.38e-17	2.96e-16
MPP6	768.788	2.0329	0.239912	8.47354	2.38e-17	2.96e-16
ASPN	1183.58	4.87493	0.575426	8.47186	2.41e-17	3.01e-16
FBXL2	291.75	2.52711	0.298302	8.47165	2.42e-17	3.01e-16
ENY2	1031.73	1.43895	0.169937	8.46756	2.51e-17	3.11e-16
RHOJ	286.006	2.83258	0.334679	8.46355	2.59e-17	3.22e-16
TMEM120B	1063.04	1.90262	0.224814	8.46309	2.6e-17	3.23e-16
KIAA1614	222.639	2.75053	0.325004	8.46307	2.6e-17	3.23e-16
OBSL1	1597.53	2.52634	0.298515	8.46302	2.61e-17	3.23e-16
IKBIP	684.956	2.40162	0.284138	8.45233	2.86e-17	3.53e-16
ACVRL1	590.395	2.60422	0.308129	8.45172	2.87e-17	3.55e-16
AC124276.2	38.8852	4.90532	0.58046	8.45076	2.89e-17	3.58e-16
TXNDC5	186.618	2.43939	0.288696	8.44967	2.92e-17	3.61e-16
DST	47669.4	2.89405	0.342513	8.44946	2.93e-17	3.62e-16
F2R	1898.66	3.50876	0.415358	8.44755	2.97e-17	3.67e-16
IL15RA	609.222	2.65018	0.313769	8.44627	3.01e-17	3.71e-16
POGZ	3421.16	0.930377	0.110158	8.44587	3.02e-17	3.72e-16
FLT4	534.568	2.86856	0.339775	8.44253	3.11e-17	3.83e-16
STC1	438.808	3.28992	0.389715	8.44185	3.12e-17	3.85e-16
SLC41A2	403.403	2.35647	0.279223	8.4394	3.19e-17	3.93e-16
ADAM12	2870.67	4.07906	0.483397	8.43832	3.22e-17	3.96e-16
CUEDC1	1109.5	2.03973	0.241766	8.4368	3.26e-17	4.01e-16
DUBR	211.662	2.48923	0.295068	8.43614	3.28e-17	4.03e-16
DEPDC7	288.946	2.60695	0.309037	8.43571	3.29e-17	4.05e-16
ITGA11	843.052	4.59874	0.545369	8.43235	3.39e-17	4.16e-16
KLHL42	1336.52	2.36745	0.280802	8.43102	3.43e-17	4.21e-16
ZRANB3	275.489	2.50509	0.297147	8.43047	3.44e-17	4.23e-16
LHFPL6	970.895	3.2196	0.381924	8.42996	3.46e-17	4.24e-16
PDE10A	295.144	2.65164	0.314554	8.42982	3.46e-17	4.25e-16
TERF1	665.967	1.6834	0.199727	8.42854	3.5e-17	4.29e-16
TANGO6	904.576	2.11148	0.250571	8.42666	3.56e-17	4.36e-16
KIF3A	492.112	1.84468	0.21893	8.42585	3.58e-17	4.38e-16
ZKSCAN8	1065.1	2.41493	0.286623	8.42547	3.59e-17	4.4e-16
SENP6	3674.05	1.35143	0.160414	8.42468	3.62e-17	4.43e-16
AC060766.1	39.5042	2.51275	0.298336	8.42255	3.68e-17	4.5e-16
C12orf43	454.924	1.59428	0.189326	8.42078	3.74e-17	4.57e-16
CDH5	703.614	2.59363	0.308028	8.42012	3.76e-17	4.59e-16
AKAP12	1036.13	3.68041	0.437118	8.41972	3.77e-17	4.61e-16
ARMC9	585.814	2.39854	0.284917	8.41838	3.82e-17	4.66e-16
NRG1	2876.09	3.30135	0.392273	8.41595	3.9e-17	4.75e-16
COL18A1	12052	2.39749	0.284927	8.41441	3.95e-17	4.81e-16
POMT2	987.533	1.66171	0.197589	8.40996	4.1e-17	5e-16
CLSPN	618.074	2.56762	0.305349	8.40878	4.14e-17	5.04e-16
TAF4B	679.161	2.38393	0.283523	8.40823	4.16e-17	5.07e-16
TIA1	1998.47	1.46617	0.174373	8.4082	4.16e-17	5.07e-16
ZNF827	1127.75	1.8912	0.224924	8.40816	4.16e-17	5.07e-16
ZNF616	301.747	1.49786	0.178144	8.40813	4.17e-17	5.07e-16
CSPG4P13	36.8474	4.176	0.496693	8.40762	4.18e-17	5.09e-16
G2E3	1170.08	1.76098	0.209472	8.40678	4.21e-17	5.12e-16
DYNC1H1	35280	1.41378	0.1682	8.40539	4.26e-17	5.17e-16
PXYLP1	275.459	1.98723	0.236447	8.40457	4.29e-17	5.21e-16
NETO2	1099.92	3.16104	0.376153	8.4036	4.33e-17	5.25e-16
RN7SL481P	45.8458	2.74178	0.326286	8.40298	4.35e-17	5.28e-16
TAF2	2809.47	1.32409	0.157588	8.40223	4.38e-17	5.31e-16
PRR11	1085.24	2.65977	0.316589	8.40135	4.41e-17	5.35e-16
ACOT9	1327.15	1.78454	0.212442	8.40014	4.46e-17	5.4e-16
AC241952.2	873.81	2.83105	0.337115	8.39787	4.55e-17	5.5e-16
FBLN2	4102.11	3.80439	0.453088	8.39659	4.6e-17	5.56e-16
TIE1	562.514	2.63561	0.313955	8.39485	4.67e-17	5.64e-16
CEP112	295.087	2.90991	0.346675	8.39379	4.71e-17	5.69e-16
BCL2L12	398.952	1.65059	0.196671	8.39264	4.75e-17	5.74e-16
ATAD2	1975.66	1.94947	0.232336	8.39072	4.83e-17	5.83e-16
TRMT61B	403.005	1.68359	0.20067	8.38988	4.87e-17	5.87e-16
SLC1A5	4654.26	2.03108	0.242093	8.38968	4.87e-17	5.88e-16
TAF1D	3545.77	1.84376	0.219767	8.38959	4.88e-17	5.88e-16
TOX	239.392	2.93574	0.350078	8.38594	5.03e-17	6.06e-16
CARMIL1	1969.25	1.54153	0.18385	8.38473	5.08e-17	6.12e-16
POLI	681.38	1.59656	0.190433	8.38384	5.12e-17	6.16e-16
IPO9	2870.75	1.70866	0.203806	8.38375	5.13e-17	6.17e-16
KIF4A	781.287	2.87982	0.343574	8.38194	5.21e-17	6.26e-16
RRN3P1	222.406	2.56431	0.305973	8.38084	5.25e-17	6.32e-16
CEP128	894.705	2.35859	0.281447	8.38024	5.28e-17	6.35e-16
KDELR3	355.321	3.17827	0.379349	8.37822	5.37e-17	6.45e-16
SNAP47	891.716	1.02589	0.122469	8.37668	5.44e-17	6.53e-16
RIPOR3	525.101	2.98244	0.356051	8.37645	5.45e-17	6.54e-16
PPIG	1981.37	1.11064	0.132596	8.37614	5.47e-17	6.56e-16
TCAF1	721.915	2.1149	0.252524	8.37503	5.52e-17	6.62e-16
TEAD4	743.226	2.57723	0.30777	8.37389	5.57e-17	6.68e-16
ERICH6-AS1	49.0608	1.94497	0.23228	8.37337	5.6e-17	6.71e-16
ICE2	1492.92	1.7214	0.205609	8.37218	5.66e-17	6.77e-16
STEAP3	1459.8	2.67663	0.31975	8.371	5.71e-17	6.84e-16
VIM	21126.7	2.25069	0.268895	8.37016	5.75e-17	6.88e-16
DSEL	331.65	3.03708	0.362869	8.36962	5.78e-17	6.91e-16
RBM43	273.233	2.16905	0.259193	8.36849	5.84e-17	6.98e-16
CHIC1	355.604	2.45012	0.29281	8.3676	5.88e-17	7.03e-16
CTPS1	2380.57	2.29889	0.27475	8.36722	5.9e-17	7.05e-16
NBPF9	476.461	1.90238	0.227409	8.36546	5.99e-17	7.14e-16
DROSHA	1953.89	1.92799	0.23047	8.36545	5.99e-17	7.14e-16
EMC1	3171.23	1.67861	0.200664	8.36526	6e-17	7.15e-16
AHCTF1	3678.38	1.58597	0.189628	8.36363	6.08e-17	7.24e-16
WRN	945.978	2.10539	0.251743	8.36326	6.1e-17	7.26e-16
TTC21B	782.475	1.90064	0.227278	8.36261	6.13e-17	7.3e-16
C17orf67	106.475	1.89051	0.226091	8.36174	6.18e-17	7.35e-16
IQCB1	792.533	2.22229	0.265779	8.36142	6.2e-17	7.36e-16
LINC01050	59.1249	4.83472	0.578283	8.36047	6.25e-17	7.42e-16
EPHB2	1094.63	3.79319	0.45377	8.35929	6.31e-17	7.49e-16
HOXB-AS1	27.4407	3.46145	0.41412	8.35857	6.35e-17	7.53e-16
FBN1	10914.1	4.23688	0.506988	8.35698	6.43e-17	7.63e-16
ZNF234	425.905	1.96997	0.235807	8.35415	6.59e-17	7.82e-16
TLCD5	71.512	2.35926	0.282426	8.35357	6.62e-17	7.85e-16
MYL9	1633.39	3.13211	0.374987	8.35258	6.68e-17	7.91e-16
THAP12	1115.73	1.84349	0.220739	8.35146	6.74e-17	7.98e-16
C12orf4	806.665	1.65027	0.197668	8.34866	6.9e-17	8.17e-16
ZNF558	768.554	1.86288	0.223143	8.34839	6.92e-17	8.19e-16
SASS6	334.628	2.47551	0.296561	8.34736	6.98e-17	8.25e-16
SPARC	31301.9	4.1883	0.501762	8.34718	6.99e-17	8.26e-16
OLFML2A	3599.63	3.02504	0.362436	8.3464	7.04e-17	8.31e-16
DHX33	1188.05	1.68557	0.201973	8.34555	7.09e-17	8.37e-16
EMSY	1383.2	0.899297	0.107778	8.34397	7.18e-17	8.48e-16
RFTN2	107.243	2.99987	0.359544	8.34354	7.21e-17	8.51e-16
SRP14-AS1	56.7947	2.22302	0.266446	8.3432	7.23e-17	8.53e-16
ALDH1B1	543.465	3.1062	0.372362	8.34189	7.31e-17	8.62e-16
CMTM3	873.768	2.21048	0.264987	8.34183	7.31e-17	8.62e-16
USP42	1085.55	1.15706	0.138724	8.34073	7.38e-17	8.7e-16
LRP1	28555.9	2.29057	0.274633	8.34049	7.4e-17	8.72e-16
COPZ2	525.521	2.00544	0.240496	8.33879	7.51e-17	8.84e-16
LAPTM4B	3183.01	2.78046	0.333453	8.33836	7.53e-17	8.87e-16
CMAHP	420.176	2.52035	0.302261	8.33833	7.53e-17	8.87e-16
IQCG	411.588	1.8693	0.224212	8.33719	7.61e-17	8.94e-16
LACTB	676.094	0.9902	0.118817	8.33385	7.83e-17	9.19e-16
CCN4	994.521	4.16725	0.500212	8.33097	8.02e-17	9.4e-16
ACTN1	17447.6	1.97415	0.236982	8.33037	8.06e-17	9.44e-16
TAF3	608.182	1.18372	0.142118	8.32912	8.14e-17	9.54e-16
SLC5A3	2869.82	1.86115	0.223482	8.32795	8.23e-17	9.63e-16
CHD6	3293.86	1.7608	0.211463	8.32674	8.31e-17	9.72e-16
TFPI	583.803	2.81788	0.338427	8.32641	8.33e-17	9.75e-16
PCDHGA8	177.166	3.33721	0.400819	8.32598	8.36e-17	9.78e-16
FANCM	650.349	2.39233	0.287347	8.3256	8.39e-17	9.81e-16
LGALS3BP	13242	2.50809	0.301274	8.32493	8.44e-17	9.86e-16
PHF14	1983.62	2.16043	0.259662	8.32017	8.78e-17	1.03e-15
ANXA4	2034.18	1.34462	0.161629	8.31921	8.86e-17	1.03e-15
HEATR1	2876.45	2.13707	0.256923	8.31791	8.95e-17	1.04e-15
SGO2	331.635	2.60174	0.312816	8.31716	9.01e-17	1.05e-15
PIP4K2B	2011.72	2.14711	0.258177	8.31643	9.07e-17	1.06e-15
LINC01179	39.1092	5.92056	0.711923	8.31629	9.08e-17	1.06e-15
CDK5RAP2	2323.08	1.60109	0.192585	8.31369	9.28e-17	1.08e-15
MELK	612.952	2.35345	0.28309	8.31346	9.3e-17	1.08e-15
CSRP2	1131.53	2.93823	0.353445	8.31311	9.32e-17	1.08e-15
TMEM204	402.699	2.81107	0.33815	8.31308	9.33e-17	1.08e-15
GOPC	1151.73	1.55215	0.186786	8.30977	9.59e-17	1.11e-15
CHSY3	221.298	3.9081	0.470478	8.30666	9.84e-17	1.14e-15
SPOCD1	313.357	3.7241	0.448364	8.30596	9.9e-17	1.15e-15
C9orf64	426.599	1.74945	0.210637	8.30551	9.94e-17	1.15e-15
BTN3A3	1193.47	2.5676	0.309153	8.30529	9.96e-17	1.15e-15
DCLK3	34.0186	3.40259	0.409786	8.30335	1.01e-16	1.17e-15
TFPI2	29.5835	4.75212	0.572339	8.30299	1.02e-16	1.18e-15
ADGRL4	256.468	2.94259	0.354433	8.30225	1.02e-16	1.18e-15
EFCAB7	245.938	2.53359	0.3052	8.30141	1.03e-16	1.19e-15
NR2F1-AS1	230.102	2.88025	0.346963	8.30131	1.03e-16	1.19e-15
HSCB	176.013	1.61403	0.194431	8.30128	1.03e-16	1.19e-15
CEP152	579.706	2.24958	0.271004	8.30093	1.03e-16	1.19e-15
AUNIP	118.905	2.46051	0.296446	8.30003	1.04e-16	1.2e-15
RN7SL752P	384.04	3.07305	0.37029	8.29905	1.05e-16	1.21e-15
MMD	362.09	2.47971	0.298832	8.29802	1.06e-16	1.22e-15
MBTPS1	4074.08	1.21077	0.14594	8.29633	1.07e-16	1.24e-15
ESR1	174.64	2.51736	0.303479	8.29501	1.09e-16	1.25e-15
KLF9	2275.34	2.1193	0.255584	8.29201	1.11e-16	1.28e-15
MIS18BP1	1640.6	1.82103	0.219628	8.29147	1.12e-16	1.29e-15
TASP1	449.647	1.80275	0.217439	8.29086	1.12e-16	1.29e-15
BBS4	344.94	1.95564	0.235911	8.28972	1.14e-16	1.31e-15
SCARF2	465.148	3.42541	0.413474	8.28446	1.19e-16	1.36e-15
TRMT11	549.064	2.28528	0.275856	8.28433	1.19e-16	1.37e-15
FBXO41	756.598	1.75658	0.212052	8.28373	1.19e-16	1.37e-15
NBPF15	942.707	1.71523	0.207082	8.28285	1.2e-16	1.38e-15
AC092427.1	39.7058	4.6509	0.561561	8.28209	1.21e-16	1.39e-15
CATSPERE	74.0787	2.70767	0.327013	8.27999	1.23e-16	1.41e-15
CARMN	1098.62	3.37263	0.407347	8.27949	1.24e-16	1.42e-15
GASK1B	1624.33	3.47808	0.420084	8.27948	1.24e-16	1.42e-15
SEC23A	3219.69	1.89621	0.229067	8.27797	1.25e-16	1.43e-15
EXTL2	262.272	3.18207	0.384431	8.27735	1.26e-16	1.44e-15
FAP	1531.85	4.4861	0.541992	8.27706	1.26e-16	1.44e-15
TOR3A	1052.97	1.66357	0.201027	8.27537	1.28e-16	1.46e-15
SHTN1	1795.86	1.79983	0.2175	8.27505	1.28e-16	1.47e-15
ZNF496	1243.83	1.96216	0.237193	8.27243	1.31e-16	1.5e-15
SEC22C	808.908	2.07266	0.250553	8.27236	1.31e-16	1.5e-15
KIF16B	2255.09	1.78615	0.215948	8.27123	1.33e-16	1.51e-15
ZNF623	1682.34	1.19955	0.145034	8.27084	1.33e-16	1.52e-15
GPX7	226.256	3.38824	0.409749	8.26907	1.35e-16	1.54e-15
NECTIN3	175.202	2.90611	0.351561	8.26631	1.38e-16	1.58e-15
PODXL	1361.29	2.3552	0.284953	8.26521	1.39e-16	1.59e-15
RN7SL394P	32.6977	5.14451	0.622493	8.26437	1.4e-16	1.6e-15
AC018629.1	1264.83	3.39859	0.411268	8.26369	1.41e-16	1.61e-15
SPART	1087.28	1.89371	0.229178	8.26305	1.42e-16	1.62e-15
SDCCAG8	850.43	1.61993	0.196077	8.26173	1.44e-16	1.63e-15
XRCC4	228.243	1.39762	0.169178	8.26125	1.44e-16	1.64e-15
PRIMPOL	353.387	1.76734	0.214004	8.25846	1.48e-16	1.68e-15
IL31RA	227.984	2.72259	0.329717	8.25737	1.49e-16	1.69e-15
COL5A3	5230.5	2.77272	0.335831	8.25632	1.5e-16	1.71e-15
SCG5	59.9043	3.41788	0.414104	8.25368	1.54e-16	1.74e-15
HOXC6	48.933	4.39407	0.532436	8.25276	1.55e-16	1.76e-15
ERH	1659.47	2.0574	0.249349	8.25109	1.57e-16	1.78e-15
NR2F2	841.154	2.87992	0.349077	8.2501	1.58e-16	1.79e-15
PTRH2	389.034	1.86605	0.22637	8.24338	1.67e-16	1.89e-15
DNMT1	3805.84	1.79914	0.218269	8.24273	1.68e-16	1.9e-15
CRIM1	4304.09	2.04321	0.247887	8.24253	1.69e-16	1.91e-15
CALCRL	760.536	2.34197	0.284139	8.24235	1.69e-16	1.91e-15
SYNE1	4073.16	2.24173	0.272059	8.23985	1.72e-16	1.95e-15
FAM3C	1199.02	2.43908	0.296115	8.23694	1.77e-16	2e-15
AARS1	3117.54	1.60041	0.194304	8.23664	1.77e-16	2e-15
POLR3A	1630.29	1.44468	0.175413	8.2359	1.78e-16	2.01e-15
ZBED5	1258.09	1.53476	0.186356	8.23568	1.79e-16	2.01e-15
FAM204A	1070.24	1.19312	0.14489	8.23463	1.8e-16	2.03e-15
ERO1B	290.336	1.93425	0.234896	8.23448	1.8e-16	2.03e-15
IFT88	326.628	1.64492	0.199774	8.23393	1.81e-16	2.04e-15
ASTE1	252.017	1.88893	0.229466	8.23186	1.84e-16	2.08e-15
CELF1	6617.86	0.882786	0.107243	8.23161	1.85e-16	2.08e-15
DZIP3	486.691	1.98442	0.2411	8.23069	1.86e-16	2.09e-15
ADAR	16299.6	1.3208	0.160486	8.22998	1.87e-16	2.11e-15
IGFBP7-AS1	29.1158	4.76172	0.578648	8.22903	1.89e-16	2.12e-15
TJAP1	1006.24	1.3185	0.160274	8.22657	1.93e-16	2.16e-15
PRPS1	725.516	1.90366	0.231427	8.22577	1.94e-16	2.18e-15
MDM1	280.434	2.02972	0.246779	8.22483	1.95e-16	2.19e-15
FOXO1	2222.44	1.34197	0.163194	8.22315	1.98e-16	2.22e-15
ZNF480	574.503	2.01762	0.245396	8.2219	2e-16	2.24e-15
WDR70	1022.36	1.91947	0.233508	8.22012	2.03e-16	2.28e-15
LBX2	59.074	2.32113	0.282427	8.21849	2.06e-16	2.31e-15
FHOD3	856.447	2.57758	0.313671	8.21747	2.08e-16	2.33e-15
DDX10	1288	2.25201	0.274058	8.21725	2.08e-16	2.33e-15
RECK	284.707	2.65938	0.323699	8.2156	2.11e-16	2.36e-15
UHRF1BP1	1861.71	1.10592	0.134658	8.21282	2.16e-16	2.41e-15
CCDC58	270.066	2.01871	0.245853	8.21104	2.19e-16	2.45e-15
TMEM138	707.89	2.0205	0.24608	8.21075	2.2e-16	2.45e-15
POFUT1	2413.23	1.60934	0.196068	8.20807	2.25e-16	2.51e-15
PARVA	2284.81	2.40669	0.293231	8.20748	2.26e-16	2.52e-15
C10orf88	291.347	1.20489	0.14683	8.20599	2.29e-16	2.55e-15
FAM13A	993.334	1.6186	0.197293	8.20403	2.32e-16	2.59e-15
HOXB7	53.1757	4.96553	0.60526	8.20396	2.33e-16	2.59e-15
URI1	2006.59	1.49629	0.182392	8.2037	2.33e-16	2.59e-15
ESYT1	5125.73	1.20231	0.146559	8.20355	2.33e-16	2.6e-15
TCN2	352.55	3.08151	0.375805	8.19975	2.41e-16	2.68e-15
CLIP3	249.914	3.11077	0.379542	8.19611	2.48e-16	2.76e-15
CEP126	198.79	2.97118	0.362549	8.19526	2.5e-16	2.78e-15
CLNS1A	1620.96	1.43251	0.174799	8.19519	2.5e-16	2.78e-15
ZNF594	354.252	2.70226	0.329756	8.19472	2.51e-16	2.79e-15
PTCD3	1897.07	1.78258	0.217612	8.19153	2.58e-16	2.86e-15
MIR503HG	180.613	3.73734	0.45646	8.18765	2.66e-16	2.95e-15
WTAPP1	96.0029	3.49463	0.426874	8.18657	2.69e-16	2.98e-15
SLC45A3	189.518	2.40807	0.294201	8.18513	2.72e-16	3.01e-15
NDN	356.482	3.33428	0.407616	8.17995	2.84e-16	3.14e-15
TMEM209	701.547	1.76004	0.215182	8.17931	2.85e-16	3.16e-15
MTA1	2314.4	1.8243	0.223177	8.17425	2.98e-16	3.29e-15
ZGRF1	473.812	2.46592	0.301683	8.17387	2.99e-16	3.3e-15
COL24A1	280.258	3.56426	0.43624	8.1704	3.07e-16	3.39e-15
SETBP1	1754.34	1.67428	0.204959	8.16888	3.11e-16	3.43e-15
C1orf112	324.984	2.24011	0.274246	8.16827	3.13e-16	3.45e-15
FANCL	432.169	1.35049	0.165379	8.16606	3.19e-16	3.51e-15
FARS2	614.385	1.96218	0.240292	8.16581	3.19e-16	3.51e-15
HEY1	219.063	2.86039	0.350456	8.16189	3.3e-16	3.63e-15
GPR39	194.068	3.58198	0.438926	8.16077	3.33e-16	3.66e-15
SHISA4	195.746	2.80395	0.343646	8.1594	3.37e-16	3.7e-15
MSI2	1842.06	1.66979	0.204677	8.15819	3.4e-16	3.74e-15
CUL5	1781.49	1.48836	0.182445	8.15784	3.41e-16	3.75e-15
BMERB1	174.314	2.468	0.302547	8.15741	3.42e-16	3.76e-15
SMARCD1	2005.8	2.06414	0.253078	8.15615	3.46e-16	3.8e-15
COL6A3	49978.4	4.32956	0.530889	8.1553	3.48e-16	3.82e-15
DIXDC1	635.33	2.05841	0.252434	8.15426	3.51e-16	3.85e-15
CHST3	2608.39	2.70801	0.332119	8.15372	3.53e-16	3.87e-15
DLGAP5	753.98	3.16952	0.388923	8.14948	3.66e-16	4e-15
ELFN1	121.404	3.22261	0.395622	8.14568	3.77e-16	4.12e-15
MLLT3	580.978	2.51555	0.308903	8.14351	3.84e-16	4.2e-15
GRB10	1192.4	2.19422	0.269451	8.14332	3.85e-16	4.2e-15
DNAJC24	612.016	1.78078	0.218787	8.13933	3.97e-16	4.34e-15
RIOX1	606.899	1.67143	0.205369	8.13867	4e-16	4.37e-15
DLX1	89.4539	3.05287	0.37514	8.13794	4.02e-16	4.39e-15
NT5DC3	709.33	2.57882	0.316914	8.13727	4.04e-16	4.41e-15
STAT1	16432.2	2.39274	0.294149	8.13447	4.14e-16	4.51e-15
ANLN	2430.15	2.8651	0.352262	8.13343	4.17e-16	4.55e-15
AKAP5	127.346	3.06354	0.376702	8.13252	4.2e-16	4.58e-15
THBS2	12106.1	3.37688	0.41524	8.13237	4.21e-16	4.59e-15
IGHG4	4319.85	6.34442	0.780303	8.13071	4.27e-16	4.65e-15
ATAD5	669.549	2.3694	0.291467	8.12921	4.32e-16	4.7e-15
NREP	1397.6	3.10009	0.381393	8.12833	4.35e-16	4.73e-15
TASOR	2906.2	1.56746	0.19287	8.12701	4.4e-16	4.78e-15
RBBP4	4226.86	1.34972	0.166085	8.12666	4.41e-16	4.8e-15
MEST	697.521	3.36103	0.413614	8.126	4.44e-16	4.82e-15
GREM1	2856.02	4.32414	0.532228	8.1246	4.49e-16	4.88e-15
CSMD2	558.545	4.09266	0.503746	8.12444	4.49e-16	4.88e-15
AC004943.2	190.065	2.74535	0.337994	8.12249	4.57e-16	4.96e-15
KIF7	394.952	3.32545	0.409448	8.12177	4.59e-16	4.99e-15
NOL11	1206.65	1.87552	0.230926	8.12172	4.6e-16	4.99e-15
RAD51AP1	268.76	3.2385	0.398812	8.12038	4.65e-16	5.04e-15
CD248	1198.32	4.06276	0.500439	8.11841	4.72e-16	5.12e-15
ZNF302	566.76	1.77196	0.218299	8.11714	4.77e-16	5.17e-15
SERPINF1	2095.76	3.24124	0.399315	8.11699	4.78e-16	5.17e-15
PRRX1	2949.98	3.75678	0.463021	8.11364	4.91e-16	5.31e-15
CDH15	79.7132	4.31368	0.531662	8.11357	4.92e-16	5.31e-15
GCFC2	611.505	1.65937	0.204543	8.11256	4.96e-16	5.35e-15
SYNJ2BP	992.973	1.86466	0.229857	8.11225	4.97e-16	5.36e-15
MAP4K3	1686.12	1.13354	0.139795	8.10859	5.12e-16	5.52e-15
ZFPM2-AS1	320.911	5.17767	0.638548	8.10851	5.12e-16	5.52e-15
FUT4	321.047	2.01916	0.249023	8.1083	5.13e-16	5.53e-15
EMILIN1	1890.59	4.17833	0.515391	8.10711	5.18e-16	5.58e-15
CKAP2	1238.97	2.34098	0.288756	8.10711	5.18e-16	5.58e-15
NTM	429.974	3.54592	0.437385	8.10708	5.18e-16	5.58e-15
BCAM	3374.64	2.60851	0.321791	8.10623	5.22e-16	5.61e-15
PRKAA1	2028.47	0.986627	0.121719	8.1058	5.24e-16	5.63e-15
HS2ST1	1048.89	1.66859	0.2059	8.10387	5.32e-16	5.72e-15
SLFN12	286.922	2.43401	0.300381	8.10306	5.36e-16	5.75e-15
IL32	1302.53	2.76392	0.341112	8.10267	5.38e-16	5.77e-15
PYY2	130.737	4.98289	0.615065	8.1014	5.43e-16	5.82e-15
RAP2C-AS1	117.184	2.08869	0.257842	8.10064	5.47e-16	5.86e-15
MCM9	928.777	1.36824	0.168908	8.10051	5.47e-16	5.86e-15
SGCB	568.641	2.98038	0.367935	8.1003	5.48e-16	5.87e-15
ZFP69	129.341	2.39085	0.295246	8.09783	5.59e-16	5.99e-15
RNF217-AS1	259.687	3.37759	0.417125	8.0973	5.62e-16	6.01e-15
ZFP69B	101.772	2.07413	0.25622	8.09513	5.72e-16	6.12e-15
TWIST2	385.849	3.21963	0.397731	8.095	5.73e-16	6.12e-15
TMEM47	278.254	3.66767	0.453124	8.09418	5.77e-16	6.16e-15
DCN	7581.55	3.64132	0.449881	8.09397	5.78e-16	6.17e-15
NUP133	1838.44	1.10108	0.136039	8.09383	5.78e-16	6.17e-15
PTGES3L	23.6333	3.19839	0.395256	8.09194	5.87e-16	6.26e-15
CAVIN4	223.84	4.31319	0.533111	8.0906	5.94e-16	6.32e-15
PIK3R3	456.33	2.11532	0.261536	8.08807	6.06e-16	6.45e-15
ANKMY2	432.137	1.18592	0.146634	8.08761	6.08e-16	6.48e-15
PKM	45949.1	1.26832	0.156851	8.08615	6.16e-16	6.55e-15
OTUD6B	636.007	2.09254	0.258801	8.08552	6.19e-16	6.58e-15
GBX2	19.7764	4.45944	0.551611	8.0844	6.25e-16	6.64e-15
PLEKHA3	1162.68	1.28535	0.159028	8.08252	6.34e-16	6.74e-15
NKAP	548.815	1.33728	0.165547	8.07796	6.59e-16	6.99e-15
CYP27B1	348.135	2.97771	0.36863	8.07776	6.6e-16	7e-15
PCSK1	117.017	3.92445	0.485881	8.07697	6.64e-16	7.04e-15
ITPKB	2881.69	1.63903	0.20296	8.07564	6.71e-16	7.12e-15
SNX30	1594.9	1.1674	0.144562	8.0754	6.73e-16	7.13e-15
HAS3	5296.59	3.4105	0.422385	8.07437	6.78e-16	7.19e-15
RBL1	796.173	2.30238	0.285153	8.0742	6.79e-16	7.2e-15
CNTNAP1	334.198	2.36686	0.293158	8.07366	6.82e-16	7.23e-15
ROR2	581.317	3.2271	0.399831	8.07116	6.96e-16	7.37e-15
IFITM3	8197.03	2.38412	0.295425	8.07016	7.02e-16	7.43e-15
MSL2	2254.54	1.13834	0.141063	8.06969	7.05e-16	7.46e-15
MSN	18685.6	1.75881	0.217965	8.06923	7.07e-16	7.48e-15
ME2	924.987	1.41847	0.175796	8.06883	7.1e-16	7.51e-15
SP100	3593.35	2.01813	0.250117	8.06872	7.1e-16	7.51e-15
VPS13B	6543.65	1.80164	0.223326	8.06734	7.18e-16	7.59e-15
CYP27C1	708.378	2.52141	0.312645	8.06476	7.34e-16	7.75e-15
PGBD1	134.247	2.57682	0.319561	8.06361	7.41e-16	7.82e-15
AC108488.3	142.741	2.55477	0.316832	8.06348	7.42e-16	7.82e-15
BMS1	2165.13	1.58507	0.196595	8.06264	7.47e-16	7.88e-15
C4A	206.932	3.0284	0.375622	8.06234	7.48e-16	7.89e-15
METTL5	469.862	2.30584	0.286043	8.06117	7.56e-16	7.97e-15
CPED1	313.025	2.74346	0.340364	8.06039	7.61e-16	8.02e-15
AC018645.3	24.4734	2.69339	0.334167	8.05999	7.63e-16	8.04e-15
ARHGAP42	733.458	2.29691	0.284986	8.0597	7.65e-16	8.06e-15
TBX15	280.877	4.28067	0.53113	8.05954	7.66e-16	8.06e-15
SCARB2	5355.6	1.36409	0.169256	8.05934	7.67e-16	8.08e-15
TMEFF1	27.1098	4.38537	0.544154	8.05905	7.69e-16	8.09e-15
DUXAP9	48.2383	5.09641	0.632385	8.05903	7.69e-16	8.09e-15
LPP	10587.5	1.07873	0.133939	8.05384	8.02e-16	8.44e-15
SMARCAD1	1593.91	1.99826	0.248132	8.05322	8.06e-16	8.48e-15
ACTL6A	1044.02	2.07692	0.257925	8.05239	8.12e-16	8.53e-15
KCNN3	371.182	2.34989	0.291839	8.052	8.15e-16	8.56e-15
KIF18A	442.369	3.00057	0.372654	8.05191	8.15e-16	8.56e-15
FKBP5	4419.67	2.79108	0.34664	8.05182	8.16e-16	8.57e-15
ZNF84	870.438	1.79998	0.223564	8.0513	8.19e-16	8.6e-15
C2CD5	1552.46	1.35536	0.168347	8.051	8.21e-16	8.62e-15
USP18	280.818	2.9239	0.36329	8.04838	8.39e-16	8.8e-15
NTRK1	45.5954	3.21128	0.399047	8.04737	8.46e-16	8.87e-15
ATIC	1243.95	1.85354	0.230405	8.0447	8.65e-16	9.06e-15
SLC4A3	672.435	3.18971	0.396506	8.04456	8.66e-16	9.07e-15
TDO2	101.534	3.23458	0.402149	8.04323	8.75e-16	9.16e-15
EXOSC10	2016.1	1.33653	0.166173	8.04299	8.77e-16	9.18e-15
NSD2	3272.57	1.69902	0.211246	8.04285	8.78e-16	9.18e-15
NT5E	1283.17	3.41407	0.424621	8.04027	8.96e-16	9.37e-15
BARX1	132.451	3.71847	0.462513	8.0397	9.01e-16	9.41e-15
POLA1	1228.75	1.8558	0.23084	8.03936	9.03e-16	9.43e-15
LRRC34	38.5226	3.77687	0.469916	8.03734	9.18e-16	9.58e-15
LINC00294	624.897	1.95384	0.243099	8.03724	9.19e-16	9.59e-15
RN7SL33P	27.2625	5.30911	0.660651	8.03619	9.27e-16	9.66e-15
CCDC32	514.841	1.24845	0.155372	8.03527	9.34e-16	9.73e-15
AC025171.2	317.04	2.11794	0.26358	8.03526	9.34e-16	9.73e-15
FJX1	1018.93	2.97374	0.370129	8.03434	9.41e-16	9.79e-15
PAXBP1	1421.42	2.03836	0.253721	8.03385	9.45e-16	9.83e-15
NEK11	346.937	1.9763	0.246002	8.03368	9.46e-16	9.84e-15
BUB3	2460.53	1.64141	0.204332	8.03306	9.51e-16	9.89e-15
C19orf12	597.209	1.67903	0.209082	8.03052	9.71e-16	1.01e-14
POLQ	784.042	2.65549	0.330724	8.02934	9.8e-16	1.02e-14
DDX55	913.784	1.63482	0.203622	8.02869	9.85e-16	1.02e-14
ZNF469	3051.89	4.07412	0.507508	8.0277	9.93e-16	1.03e-14
PLPP7	104.767	3.84652	0.479158	8.02766	9.94e-16	1.03e-14
TOX2	328.204	3.1271	0.389551	8.02744	9.95e-16	1.03e-14
ZHX2	1595.19	1.32172	0.164658	8.02703	9.99e-16	1.04e-14
B3GAT3	926.978	1.14853	0.143143	8.02364	1.03e-15	1.06e-14
USP40	1887.47	1.47217	0.183507	8.02241	1.04e-15	1.07e-14
TBRG4	2291.94	1.54419	0.192532	8.02045	1.05e-15	1.09e-14
FGFR1	1358.61	2.92991	0.365368	8.01907	1.07e-15	1.1e-14
IPO7	5719.77	1.21821	0.15192	8.01879	1.07e-15	1.1e-14
IL33	404.764	3.79811	0.473652	8.01876	1.07e-15	1.1e-14
SHISAL1	702.421	3.6384	0.453777	8.01805	1.07e-15	1.11e-14
HOXC11	56.9538	4.5204	0.563813	8.01755	1.08e-15	1.11e-14
PLK4	398.762	2.78021	0.346855	8.01549	1.1e-15	1.13e-14
LOXL4	210.35	4.42785	0.552491	8.01434	1.11e-15	1.14e-14
BMPR1B	290.156	3.85198	0.480671	8.01377	1.11e-15	1.15e-14
GBP3	1230.13	2.25365	0.281256	8.0128	1.12e-15	1.16e-14
EFHD1	84.5381	2.73461	0.341304	8.01224	1.13e-15	1.16e-14
TTC8	444.243	2.12573	0.265514	8.00608	1.18e-15	1.22e-14
KCNJ8	137.751	3.65627	0.456758	8.00484	1.2e-15	1.23e-14
COL1A2	157103	4.72238	0.590128	8.0023	1.22e-15	1.26e-14
POGLUT3	1386.59	2.08529	0.260588	8.00224	1.22e-15	1.26e-14
DNAL1	496.898	1.85287	0.231821	7.9927	1.32e-15	1.36e-14
AC073912.3	26.9829	3.40663	0.426292	7.99132	1.34e-15	1.37e-14
STIM2	1467.31	1.14594	0.143411	7.99061	1.34e-15	1.38e-14
SSPN	650.018	3.31246	0.414571	7.99009	1.35e-15	1.38e-14
ZNF141	1032.28	1.82659	0.22864	7.98893	1.36e-15	1.4e-14
KCND2	94.5372	4.35053	0.544631	7.98803	1.37e-15	1.4e-14
TPX2	2036.27	2.99595	0.375058	7.98796	1.37e-15	1.41e-14
C4B	176.542	3.96862	0.496843	7.98768	1.38e-15	1.41e-14
LPAR1	697.002	2.15384	0.269651	7.9875	1.38e-15	1.41e-14
ESF1	727.425	2.19613	0.274978	7.98656	1.39e-15	1.42e-14
COL13A1	185.749	2.64171	0.330835	7.98499	1.41e-15	1.44e-14
SSC5D	601.073	3.2149	0.402627	7.98481	1.41e-15	1.44e-14
SETDB1	1574.04	1.33118	0.16675	7.98309	1.43e-15	1.46e-14
AP1M1	1473.37	1.81789	0.227777	7.98098	1.45e-15	1.48e-14
ZDBF2	859.07	2.52432	0.316305	7.98065	1.46e-15	1.49e-14
AEBP1	10081.7	4.26796	0.534806	7.9804	1.46e-15	1.49e-14
MYC	7178.13	2.85318	0.357561	7.97956	1.47e-15	1.5e-14
PUS7	1002.55	2.22666	0.279056	7.97927	1.47e-15	1.5e-14
MIR181A1HG	124.619	2.50404	0.313837	7.97878	1.48e-15	1.51e-14
CORO2B	51.7104	3.14692	0.394587	7.97524	1.52e-15	1.55e-14
SMYD4	746.606	1.51634	0.190155	7.97425	1.53e-15	1.56e-14
GXYLT2	655.861	3.83352	0.480753	7.974	1.54e-15	1.57e-14
TTLL7	237.476	2.88999	0.362519	7.97195	1.56e-15	1.59e-14
CEP55	627.598	3.12794	0.392391	7.97147	1.57e-15	1.6e-14
LAMA2	1724.93	3.48278	0.436912	7.97136	1.57e-15	1.6e-14
TMEM245	2948.97	1.38863	0.174217	7.97068	1.58e-15	1.61e-14
SMARCAL1	780.068	1.40174	0.175886	7.96961	1.59e-15	1.62e-14
SRFBP1	540.616	2.04273	0.256343	7.96873	1.6e-15	1.63e-14
MMP16	462.547	4.06889	0.51075	7.96651	1.63e-15	1.66e-14
THOC1	1170.68	2.38237	0.299077	7.96573	1.64e-15	1.67e-14
SMAD4	2095.06	1.37956	0.173197	7.96524	1.65e-15	1.68e-14
B3GNT9	805.201	1.72439	0.216505	7.96466	1.66e-15	1.68e-14
MEG3	1185.03	3.38966	0.425611	7.96421	1.66e-15	1.69e-14
LUM	5680.49	4.26697	0.535937	7.96169	1.7e-15	1.72e-14
RASGRP3	380.131	2.21932	0.278761	7.96138	1.7e-15	1.73e-14
NAB1	4061.88	1.21036	0.15205	7.9603	1.72e-15	1.74e-14
TMEM182	178.167	2.43969	0.306544	7.95869	1.74e-15	1.76e-14
FRA10AC1	463.208	1.84229	0.231564	7.95585	1.78e-15	1.8e-14
THADA	2404.04	1.90168	0.239082	7.95409	1.8e-15	1.83e-14
AL162595.1	226.484	2.02727	0.254877	7.95391	1.81e-15	1.83e-14
HOXD11	69.5053	4.72073	0.593553	7.95335	1.82e-15	1.84e-14
ZKSCAN7	87.9916	2.40216	0.302074	7.95224	1.83e-15	1.85e-14
MELTF	862.768	1.96368	0.246952	7.95164	1.84e-15	1.86e-14
KCNE4	233.627	4.08764	0.514129	7.95062	1.86e-15	1.88e-14
NIFK	719.962	1.87295	0.235582	7.9503	1.86e-15	1.88e-14
GPX8	556.603	3.20885	0.403692	7.94874	1.88e-15	1.91e-14
DHFR2	257.064	2.13977	0.269203	7.94852	1.89e-15	1.91e-14
BOD1	668.323	1.52152	0.191424	7.9484	1.89e-15	1.91e-14
ZNF549	311.669	1.72541	0.217167	7.94505	1.94e-15	1.96e-14
GDPD5	308.209	1.91699	0.241348	7.94284	1.98e-15	2e-14
AL390728.4	993.813	1.89862	0.2391	7.94068	2.01e-15	2.03e-14
SEC63	2647.15	1.22739	0.154572	7.94055	2.01e-15	2.03e-14
ZNF175	342.675	2.23477	0.281437	7.94054	2.01e-15	2.03e-14
PMS2P1	264.079	1.60905	0.202742	7.93643	2.08e-15	2.1e-14
ZEB1-AS1	108.918	1.8507	0.233355	7.93081	2.18e-15	2.19e-14
PLCB1	792.801	2.56217	0.323164	7.92839	2.22e-15	2.23e-14
GRK3	1022.08	1.91075	0.241014	7.92796	2.23e-15	2.24e-14
ZCCHC3	569.909	1.60338	0.202248	7.92781	2.23e-15	2.24e-14
NAGLU	661.597	1.58571	0.20007	7.9258	2.27e-15	2.28e-14
DHX58	609.74	2.21635	0.279666	7.925	2.28e-15	2.29e-14
ASCC1	726.838	0.994308	0.125476	7.92427	2.29e-15	2.3e-14
SALL4	176.933	4.23574	0.534578	7.92353	2.31e-15	2.32e-14
NEK3	197.549	2.2997	0.290271	7.92259	2.33e-15	2.33e-14
VRK1	578.505	1.70818	0.215653	7.92097	2.36e-15	2.36e-14
SLC52A1	233.285	3.40304	0.429704	7.9195	2.38e-15	2.39e-14
EDNRA	1013.89	3.18254	0.40189	7.91892	2.4e-15	2.4e-14
ERCC3	1736.71	1.35289	0.170847	7.91872	2.4e-15	2.4e-14
IFI27	11350.3	2.42881	0.306735	7.91826	2.41e-15	2.41e-14
MYBL2	1406.37	2.97116	0.375388	7.91492	2.47e-15	2.48e-14
LRCH1	1493.77	1.62836	0.205735	7.91484	2.48e-15	2.48e-14
NHLRC2	2127.08	1.15125	0.145465	7.91427	2.49e-15	2.49e-14
DCAF17	859.408	1.7464	0.220672	7.91402	2.49e-15	2.49e-14
A2M	6097.55	2.76878	0.349866	7.91383	2.5e-15	2.5e-14
DPYSL2	3598.19	2.11071	0.266745	7.91283	2.52e-15	2.52e-14
PARP1	3130.09	2.07655	0.26243	7.91275	2.52e-15	2.52e-14
MMP10	2982.89	4.76111	0.601701	7.91274	2.52e-15	2.52e-14
ZNF25	256.95	1.98304	0.250682	7.9106	2.56e-15	2.56e-14
HPRT1	822.962	2.28874	0.289442	7.90742	2.63e-15	2.62e-14
DCAF13	1391.68	2.48123	0.31387	7.90526	2.67e-15	2.67e-14
ZNF680	459.293	1.87977	0.237795	7.905	2.68e-15	2.67e-14
DCHS1	1214.33	3.1481	0.398261	7.90462	2.69e-15	2.68e-14
PRICKLE1	865.816	2.91372	0.368629	7.90422	2.7e-15	2.69e-14
C1RL-AS1	984.216	2.26863	0.287019	7.9041	2.7e-15	2.69e-14
ISY1	358.754	1.08008	0.13667	7.90277	2.73e-15	2.72e-14
CHML	997.953	1.51218	0.191468	7.89781	2.84e-15	2.83e-14
KCNMA1	789.43	2.87011	0.363439	7.89709	2.85e-15	2.84e-14
PDE7B	160.225	2.43998	0.308977	7.89694	2.86e-15	2.84e-14
WDPCP	431.942	1.95411	0.247466	7.89649	2.87e-15	2.85e-14
KANK4	463.08	5.08334	0.643945	7.89406	2.93e-15	2.91e-14
ADAMTS14	828.65	2.87512	0.364239	7.8935	2.94e-15	2.92e-14
TNC	41502.8	3.90704	0.494988	7.8932	2.95e-15	2.93e-14
FOXL1	101.639	4.41656	0.559571	7.89276	2.96e-15	2.93e-14
EID2B	29.5167	2.39493	0.303449	7.89235	2.97e-15	2.94e-14
FARP1	1817.62	2.24352	0.284284	7.89183	2.98e-15	2.95e-14
PCDHB12	83.7139	3.2657	0.413827	7.89145	2.99e-15	2.96e-14
KCNT2	93.8027	3.29769	0.417904	7.89103	3e-15	2.97e-14
FHOD1	1821.7	1.83113	0.232069	7.89045	3.01e-15	2.98e-14
SYT11	415.518	2.47274	0.313451	7.88874	3.05e-15	3.02e-14
GPR135	241.008	2.8494	0.361211	7.88847	3.06e-15	3.03e-14
FAM171B	257.209	2.63729	0.334359	7.8876	3.08e-15	3.05e-14
PLEKHA4	781.104	2.49183	0.315987	7.88587	3.12e-15	3.09e-14
CHRD	267.767	2.99449	0.379742	7.88559	3.13e-15	3.1e-14
TXNDC12	180.969	1.44004	0.182643	7.88446	3.16e-15	3.12e-14
NDUFAF6	496.468	1.88099	0.238608	7.8832	3.19e-15	3.15e-14
STIL	682.58	1.77883	0.22566	7.88279	3.2e-15	3.16e-14
THNSL2	394.864	2.87561	0.36482	7.88229	3.21e-15	3.18e-14
PICSAR	90.2834	5.09433	0.646398	7.88111	3.24e-15	3.2e-14
RN7SL767P	1088.23	2.96813	0.376622	7.88091	3.25e-15	3.21e-14
TDG	1523.12	0.92558	0.117446	7.88088	3.25e-15	3.21e-14
RRN3	1037.4	1.9736	0.25052	7.87801	3.33e-15	3.28e-14
RHEX	259.864	3.80488	0.483005	7.87751	3.34e-15	3.29e-14
GNAI1	1868.67	1.79661	0.228094	7.87661	3.36e-15	3.32e-14
MLF1	447.53	2.74766	0.348861	7.87611	3.38e-15	3.33e-14
C1orf131	290.441	1.67142	0.212234	7.87535	3.4e-15	3.35e-14
ZC3HC1	356.381	2.12106	0.269422	7.87261	3.47e-15	3.42e-14
ADAMTS12	1644.7	4.29689	0.545981	7.87003	3.55e-15	3.49e-14
YARS2	507.189	1.4438	0.183468	7.86948	3.56e-15	3.5e-14
SRPK3	85.6986	3.63127	0.461468	7.86895	3.58e-15	3.52e-14
ACP2	895.547	2.03264	0.258317	7.86876	3.58e-15	3.52e-14
UBFD1	1955.07	1.3489	0.171434	7.86829	3.6e-15	3.53e-14
CCDC136	91.3277	2.44714	0.311024	7.86802	3.6e-15	3.54e-14
CERCAM	2047.66	2.48377	0.315706	7.86733	3.62e-15	3.56e-14
NUP155	2469.98	1.83291	0.23303	7.86557	3.67e-15	3.61e-14
MMS22L	886.359	2.09697	0.266617	7.86509	3.69e-15	3.62e-14
HSPA12A	730.75	2.21413	0.281619	7.86217	3.78e-15	3.7e-14
S1PR2	510.176	2.24502	0.285557	7.86192	3.78e-15	3.71e-14
MEIS3	331.187	3.44748	0.438566	7.8608	3.82e-15	3.74e-14
WASHC5	2990.7	1.2042	0.153222	7.85916	3.87e-15	3.79e-14
VWA8	1864.99	2.01897	0.256913	7.85855	3.89e-15	3.81e-14
PRTFDC1	135.46	3.30208	0.420274	7.85695	3.94e-15	3.86e-14
NFYB	594.396	1.30616	0.16629	7.85473	4.01e-15	3.92e-14
AC108142.1	26.1543	4.68482	0.596459	7.85438	4.02e-15	3.93e-14
NOC3L	876.997	2.38917	0.304185	7.85431	4.02e-15	3.93e-14
DDX18	2123.14	1.79341	0.228394	7.85223	4.09e-15	3.99e-14
MICAL3	3323.46	2.39165	0.304591	7.85202	4.09e-15	4e-14
STARD9	1101.29	2.33857	0.297838	7.85182	4.1e-15	4e-14
RPAP3	992.322	1.25669	0.160058	7.85146	4.11e-15	4.01e-14
NOD1	900.624	1.89609	0.241514	7.85084	4.13e-15	4.03e-14
NAT14	248.055	1.84293	0.234783	7.84952	4.18e-15	4.07e-14
HAGHL	155.955	2.13794	0.272477	7.84631	4.28e-15	4.18e-14
TBC1D32	941.751	2.61225	0.332987	7.84489	4.33e-15	4.22e-14
PPIL4	883.09	1.17967	0.150381	7.84459	4.34e-15	4.23e-14
ZNF22-AS1	19.9245	3.06913	0.391255	7.84432	4.35e-15	4.24e-14
EMG1	1099.25	1.57755	0.201109	7.84427	4.35e-15	4.24e-14
ADGRA2	1577.51	3.11585	0.397272	7.84311	4.4e-15	4.28e-14
PPP5C	1314.86	1.2673	0.161617	7.84136	4.46e-15	4.33e-14
C1S	8807.41	3.68188	0.469569	7.84099	4.47e-15	4.34e-14
DIAPH3	478.14	2.36765	0.301962	7.84091	4.47e-15	4.35e-14
TTC14	2185.91	2.17447	0.277339	7.84049	4.49e-15	4.36e-14
E2F3	1051.45	1.6557	0.211175	7.84044	4.49e-15	4.36e-14
KRI1	1287.51	2.05203	0.261798	7.8382	4.57e-15	4.43e-14
IFI35	1097.78	2.49488	0.318372	7.83638	4.64e-15	4.49e-14
PMS2	679.845	1.38074	0.176207	7.83592	4.65e-15	4.51e-14
CAP2	402.477	1.94001	0.247617	7.83473	4.7e-15	4.55e-14
TRIM44	2849.58	2.22736	0.284301	7.83451	4.71e-15	4.56e-14
EBAG9	471.279	1.85136	0.236359	7.83282	4.77e-15	4.62e-14
QTRT2	1013.34	1.91704	0.244829	7.8301	4.87e-15	4.72e-14
SART3	2097.2	0.650717	0.0831065	7.82992	4.88e-15	4.72e-14
C11orf95	978.198	1.62763	0.207881	7.8296	4.89e-15	4.73e-14
NBPF20	202.95	2.25905	0.288615	7.82723	4.99e-15	4.82e-14
RPL29P19	45.4356	4.25973	0.544244	7.82687	5e-15	4.83e-14
NKILA	87.6462	3.32746	0.425148	7.82659	5.01e-15	4.84e-14
TNS2	1102.13	2.23958	0.286171	7.82601	5.04e-15	4.86e-14
ZNF337	719.007	1.7382	0.222118	7.82558	5.05e-15	4.88e-14
ETAA1	748.521	1.42534	0.182272	7.81985	5.29e-15	5.1e-14
ZNF354B	437.054	2.15928	0.276199	7.81782	5.37e-15	5.17e-14
ATRX	6822.88	1.45481	0.1861	7.81736	5.39e-15	5.19e-14
AL356124.1	93.0687	2.78833	0.356733	7.81631	5.44e-15	5.23e-14
RBM45	284.342	2.16671	0.277212	7.81606	5.45e-15	5.24e-14
NAP1L1	4407.57	1.6549	0.211779	7.81428	5.53e-15	5.32e-14
PYCR2	557.11	2.00326	0.256391	7.81332	5.57e-15	5.35e-14
XRCC2	260.338	3.24939	0.415931	7.81234	5.61e-15	5.39e-14
TTC3	6562.26	1.37676	0.176244	7.8117	5.64e-15	5.42e-14
LINC00346	256.416	2.36676	0.303044	7.80994	5.72e-15	5.49e-14
SLF1	333.536	1.71163	0.219164	7.80979	5.73e-15	5.49e-14
BDP1	3536.52	1.76488	0.225984	7.80977	5.73e-15	5.49e-14
AL024507.3	32.4784	2.23791	0.286592	7.80871	5.78e-15	5.53e-14
AL137186.2	42.643	2.96079	0.37919	7.80819	5.8e-15	5.55e-14
SUPT20H	1797.96	1.23374	0.158046	7.80623	5.89e-15	5.63e-14
ZNF37A	897.01	2.11054	0.270376	7.80593	5.91e-15	5.65e-14
RBM41	877.021	1.65534	0.212076	7.80538	5.93e-15	5.67e-14
HOXA7	45.5304	5.38917	0.690486	7.80489	5.96e-15	5.69e-14
LIX1L	1110.02	2.00788	0.257265	7.8047	5.96e-15	5.7e-14
METTL16	1339.38	1.40585	0.18017	7.80295	6.05e-15	5.77e-14
ADAT1	1003.29	1.17017	0.149984	7.80195	6.1e-15	5.82e-14
ABHD15	618.025	1.72252	0.220792	7.80154	6.12e-15	5.84e-14
CEP85L	591.804	2.17523	0.278832	7.80123	6.13e-15	5.85e-14
LNP1	56.5655	2.40623	0.308465	7.80066	6.16e-15	5.87e-14
CERNA2	303.377	3.13449	0.40186	7.79995	6.19e-15	5.9e-14
TRRAP	6160.23	0.85848	0.110085	7.79831	6.27e-15	5.98e-14
LINC02577	137.777	4.35699	0.558734	7.79798	6.29e-15	5.99e-14
WDR43	1996.54	1.97646	0.253467	7.79772	6.3e-15	6e-14
TATDN1	509.354	1.78957	0.229537	7.79644	6.37e-15	6.06e-14
ULK2	809.173	1.95925	0.251393	7.79357	6.51e-15	6.19e-14
FTX	5808.66	1.81125	0.232421	7.79295	6.55e-15	6.22e-14
ZNF697	440.005	1.67294	0.214674	7.79293	6.55e-15	6.22e-14
C12orf75	1081.6	2.65787	0.341125	7.79148	6.62e-15	6.29e-14
GART	2630.27	1.16978	0.15017	7.78972	6.72e-15	6.38e-14
ALOX12P2	553.688	3.05851	0.392658	7.78923	6.74e-15	6.4e-14
ITGA5	7474.84	2.61918	0.33629	7.78845	6.78e-15	6.44e-14
CENPF	3034.55	2.75167	0.353312	7.7882	6.8e-15	6.45e-14
HMGB3	881.7	2.45444	0.31528	7.78494	6.97e-15	6.62e-14
CMSS1	475.984	2.41454	0.310168	7.78461	6.99e-15	6.63e-14
UCHL1	522.368	4.61928	0.593497	7.78316	7.07e-15	6.71e-14
KIF20B	1023.49	2.01494	0.258936	7.78162	7.16e-15	6.79e-14
CARD11	514.881	2.44865	0.314676	7.78149	7.17e-15	6.79e-14
KNSTRN	418.316	2.04551	0.26287	7.78146	7.17e-15	6.79e-14
DDHD2	1115.98	1.94688	0.250195	7.78142	7.17e-15	6.79e-14
CLEC2D	660.011	2.25255	0.289485	7.78123	7.18e-15	6.8e-14
PLCL1	218.159	2.54578	0.327345	7.77705	7.42e-15	7.02e-14
AZIN2	229.314	2.44925	0.314937	7.77694	7.43e-15	7.02e-14
FKRP	550.517	1.01119	0.130062	7.77474	7.56e-15	7.14e-14
PCDHB9	92.0303	2.88476	0.371099	7.77357	7.63e-15	7.21e-14
FNIP2	2357.56	1.42963	0.183915	7.77331	7.65e-15	7.22e-14
AL136981.2	61.106	2.43725	0.313543	7.77324	7.65e-15	7.22e-14
FLNB	22101.8	1.84795	0.237839	7.76974	7.87e-15	7.42e-14
TXLNG	619.31	1.7954	0.231109	7.76863	7.93e-15	7.48e-14
HOXD9	285.532	3.23686	0.416664	7.7685	7.94e-15	7.49e-14
TMEM87B	2225.21	1.12991	0.145483	7.76659	8.06e-15	7.6e-14
RFX8	62.7977	2.87743	0.370535	7.76561	8.13e-15	7.65e-14
KIAA1841	482.556	1.64745	0.212271	7.76108	8.42e-15	7.93e-14
ANAPC4	875.745	1.87692	0.241844	7.76087	8.43e-15	7.94e-14
SHCBP1	450.571	2.68238	0.345686	7.75958	8.52e-15	8.02e-14
PTPRD	967.599	4.4196	0.569588	7.75929	8.54e-15	8.03e-14
ZNF449	227.48	1.84206	0.237414	7.75882	8.57e-15	8.06e-14
APH1B	307.538	1.95718	0.252267	7.75834	8.6e-15	8.09e-14
HOMER3	688.708	1.68642	0.21738	7.75797	8.63e-15	8.11e-14
LRRC39	73.6957	3.05807	0.394227	7.75711	8.69e-15	8.16e-14
CNRIP1	127.891	3.19303	0.411628	7.75708	8.69e-15	8.16e-14
NPM1P27	130.921	1.63314	0.210542	7.75682	8.71e-15	8.18e-14
LOXL3	199.984	1.99968	0.2578	7.75671	8.72e-15	8.18e-14
PUS1	902.363	1.98956	0.256513	7.75619	8.75e-15	8.21e-14
DAB2IP	6019.26	1.30965	0.168891	7.75441	8.88e-15	8.32e-14
MAPKAPK5	1556.68	1.18625	0.152981	7.75424	8.89e-15	8.33e-14
ECPAS	6490.25	1.18433	0.152761	7.7528	8.99e-15	8.42e-14
P4HA2	2611.41	1.74509	0.225122	7.75174	9.06e-15	8.49e-14
AP3M2	548.427	1.30736	0.168671	7.75096	9.12e-15	8.54e-14
AC026356.2	45.818	2.62367	0.338506	7.75072	9.14e-15	8.55e-14
GMNN	418.01	1.95998	0.252882	7.75056	9.15e-15	8.56e-14
PODN	514.165	4.0314	0.520284	7.74846	9.3e-15	8.7e-14
DTWD1	468.583	1.86185	0.240299	7.74806	9.33e-15	8.72e-14
ZNF280D	570.274	2.22723	0.287458	7.74803	9.33e-15	8.72e-14
MTERF1	308.862	1.77702	0.229382	7.74702	9.41e-15	8.79e-14
CSNK2A2	3461.36	1.04549	0.134971	7.74606	9.48e-15	8.85e-14
HOXC4	68.2492	3.7227	0.480652	7.74511	9.55e-15	8.92e-14
AC134312.5	189.448	4.36003	0.562945	7.74504	9.56e-15	8.92e-14
AC010186.3	363.505	2.25015	0.290543	7.74465	9.58e-15	8.94e-14
SLFN5	4466.03	1.77599	0.229352	7.74352	9.67e-15	9.02e-14
ZNF107	1007.99	1.84739	0.23858	7.74327	9.69e-15	9.04e-14
CCDC86	1058.35	2.29026	0.295797	7.74267	9.74e-15	9.08e-14
AC006042.2	70.6243	2.65771	0.343272	7.74228	9.76e-15	9.1e-14
MYH3	896.935	3.60244	0.46535	7.74137	9.84e-15	9.17e-14
EDEM2	920.491	1.16544	0.150548	7.74133	9.84e-15	9.17e-14
DCLK1	579.804	3.61585	0.46719	7.73956	9.98e-15	9.29e-14
RN7SL480P	172.817	3.82285	0.493961	7.73919	1e-14	9.32e-14
ZNF483	283.125	2.40661	0.31108	7.73632	1.02e-14	9.52e-14
KIAA0753	948.044	1.41568	0.183065	7.73322	1.05e-14	9.75e-14
KIAA1586	212.904	2.62434	0.339443	7.73131	1.06e-14	9.89e-14
THY1	2386.21	4.20835	0.544361	7.73081	1.07e-14	9.93e-14
RASGRF2	441.621	2.90225	0.375464	7.72978	1.08e-14	1e-13
DTX3	447.44	2.43907	0.315548	7.72963	1.08e-14	1e-13
AC069360.1	21.0491	2.95816	0.382761	7.72846	1.09e-14	1.01e-13
ANO1	5049.01	2.56801	0.332325	7.7274	1.1e-14	1.02e-13
AHCTF1P1	42.8729	1.93521	0.250457	7.7267	1.1e-14	1.02e-13
LGI4	82.9574	2.48602	0.321784	7.72576	1.11e-14	1.03e-13
TXNRD2	585.01	1.70704	0.220978	7.72491	1.12e-14	1.04e-13
CDK5RAP1	885.583	1.67142	0.21642	7.72302	1.14e-14	1.05e-13
GNGT1	60.6044	4.50625	0.583542	7.72223	1.14e-14	1.06e-13
HOXC9	39.4642	4.48056	0.580339	7.72059	1.16e-14	1.07e-13
FOXF2	224.439	2.95077	0.38229	7.71867	1.18e-14	1.09e-13
RAD51B	456.788	1.85999	0.241005	7.71763	1.19e-14	1.09e-13
ACOX2	46.2045	3.20936	0.415886	7.7169	1.19e-14	1.1e-13
GUCY1B1	305.167	3.1065	0.402595	7.7162	1.2e-14	1.11e-13
SNORD3A	790.628	2.76503	0.358369	7.71559	1.2e-14	1.11e-13
ANKRD39	105.024	1.75852	0.227926	7.71533	1.21e-14	1.11e-13
CTHRC1	1498.06	4.92567	0.638663	7.71248	1.23e-14	1.14e-13
PRNP	8720.4	1.63388	0.21194	7.70919	1.27e-14	1.17e-13
AL132712.2	77.5242	2.80377	0.363693	7.70917	1.27e-14	1.17e-13
AC245297.4	151.283	2.21965	0.287927	7.70908	1.27e-14	1.17e-13
MAP3K10	1075.69	1.32792	0.172281	7.70789	1.28e-14	1.18e-13
SPON2	3255.19	2.67271	0.346756	7.70774	1.28e-14	1.18e-13
FOXM1	2017.46	3.14389	0.407976	7.70607	1.3e-14	1.19e-13
KIFAP3	1783.96	1.51452	0.196539	7.70596	1.3e-14	1.19e-13
PTPN4	1561.92	1.45602	0.18898	7.70464	1.31e-14	1.21e-13
ZNF473	433.928	1.2571	0.163209	7.70238	1.34e-14	1.23e-13
TBC1D8B	461.185	2.17239	0.282072	7.70153	1.34e-14	1.23e-13
TRIP13	362.486	2.33939	0.303876	7.69849	1.38e-14	1.26e-13
TSPAN11	648.563	3.02896	0.393456	7.69833	1.38e-14	1.27e-13
AC118549.1	1959.15	1.86235	0.241921	7.69817	1.38e-14	1.27e-13
MIR31HG	1257.55	2.97252	0.386139	7.69805	1.38e-14	1.27e-13
AC096992.2	37.396	2.68087	0.348263	7.69785	1.38e-14	1.27e-13
ATG4C	237.983	1.95543	0.254034	7.69749	1.39e-14	1.27e-13
DPP8	1935.88	1.20328	0.156324	7.69734	1.39e-14	1.27e-13
NARS2	556.601	2.00241	0.260148	7.69719	1.39e-14	1.27e-13
NEXN-AS1	14.1414	3.6758	0.4777	7.6948	1.42e-14	1.3e-13
ALCAM	2859.47	1.90806	0.248034	7.69275	1.44e-14	1.32e-13
SLC25A36	2564.86	1.44581	0.187954	7.69233	1.44e-14	1.32e-13
PDE5A	356.604	2.2766	0.296011	7.69095	1.46e-14	1.34e-13
GSS	1827.55	2.11997	0.275648	7.69084	1.46e-14	1.34e-13
NNMT	1505.26	4.12666	0.536572	7.69078	1.46e-14	1.34e-13
PDE4A	666.452	1.76279	0.229239	7.68975	1.47e-14	1.35e-13
ZFHX4	956.416	2.68784	0.349575	7.68886	1.48e-14	1.36e-13
RBM19	1982.91	1.63704	0.212951	7.6874	1.5e-14	1.37e-13
GSDMD	1933.14	1.79594	0.233682	7.6854	1.53e-14	1.39e-13
MAP3K21	525.078	2.13667	0.278019	7.68533	1.53e-14	1.39e-13
TMEM92	72.6516	3.14488	0.409301	7.68355	1.55e-14	1.41e-13
LMCD1	1078.8	2.20719	0.287282	7.68299	1.55e-14	1.42e-13
GSTO1	1695.25	1.94188	0.252755	7.68287	1.56e-14	1.42e-13
FLYWCH1	2039.8	1.8005	0.234455	7.67952	1.6e-14	1.46e-13
AC093423.2	29.3136	3.1175	0.406	7.67856	1.61e-14	1.47e-13
GPNMB	13550.4	2.87504	0.37443	7.67843	1.61e-14	1.47e-13
AC007336.3	12.2913	3.75788	0.489463	7.67757	1.62e-14	1.48e-13
CDH11	2467.2	4.20212	0.547357	7.67711	1.63e-14	1.48e-13
AMZ2	1058.43	1.43804	0.18737	7.67484	1.66e-14	1.51e-13
CLCC1	827.748	1.36381	0.177746	7.67281	1.68e-14	1.53e-13
HSPD1	5349.77	1.59491	0.207867	7.67274	1.68e-14	1.53e-13
C18orf21	262.281	1.51697	0.197739	7.6716	1.7e-14	1.54e-13
RARRES1	290.131	4.34952	0.567019	7.67085	1.71e-14	1.55e-13
LGR5	101.637	4.43442	0.578148	7.67004	1.72e-14	1.56e-13
DNM1	1448.75	2.13272	0.278095	7.66903	1.73e-14	1.57e-13
CSGALNACT2	1196.45	1.52297	0.198659	7.66625	1.77e-14	1.61e-13
RGS4	418.663	4.13467	0.53948	7.66417	1.8e-14	1.63e-13
FMOD	1524.19	3.07513	0.401343	7.6621	1.83e-14	1.66e-13
MAP3K20	3393.45	1.94883	0.25442	7.65992	1.86e-14	1.69e-13
EFTUD2	3244.41	1.37939	0.180087	7.65956	1.87e-14	1.69e-13
PDGFRL	123.369	4.24748	0.554702	7.65722	1.9e-14	1.72e-13
AL138789.1	54.5889	5.81917	0.760286	7.65392	1.95e-14	1.77e-13
SYT12	355.741	3.6531	0.477296	7.65373	1.95e-14	1.77e-13
LINC01060	144.06	4.1738	0.545347	7.65348	1.96e-14	1.77e-13
UAP1L1	1153.41	1.26706	0.165565	7.65297	1.96e-14	1.78e-13
DFFB	185.13	1.94798	0.254601	7.65109	1.99e-14	1.8e-13
SNAP25	34.9644	3.21805	0.4207	7.64928	2.02e-14	1.83e-13
CDH3	11627.3	2.57686	0.336991	7.64667	2.06e-14	1.86e-13
NUBPL	373.575	2.23533	0.292364	7.64572	2.08e-14	1.88e-13
DDN-AS1	23.5997	3.43954	0.450184	7.6403	2.17e-14	1.96e-13
COL7A1	39604.6	3.46595	0.453829	7.63712	2.22e-14	2e-13
ZNF423	271.918	3.0391	0.397996	7.63602	2.24e-14	2.02e-13
LINC00519	47.3432	2.97809	0.390008	7.63598	2.24e-14	2.02e-13
GRIN2D	472.322	3.26118	0.427199	7.63386	2.28e-14	2.05e-13
HEATR6	784.657	1.72331	0.225762	7.6333	2.29e-14	2.06e-13
KPNA5	348.314	1.86891	0.244844	7.63303	2.29e-14	2.07e-13
SP140L	861.1	2.30333	0.301774	7.63264	2.3e-14	2.07e-13
LINC01160	48.6192	4.29535	0.562801	7.63208	2.31e-14	2.08e-13
AC079298.3	29.5755	3.81809	0.50029	7.63176	2.32e-14	2.08e-13
CCDC66	517.353	1.67458	0.219434	7.63136	2.32e-14	2.09e-13
CCDC80	3073.21	3.64029	0.477205	7.62836	2.38e-14	2.14e-13
AMPH	121.534	3.66641	0.48066	7.62787	2.39e-14	2.14e-13
RNF133	12.6791	3.46418	0.454226	7.62654	2.41e-14	2.16e-13
EDIL3	969.556	2.67648	0.35095	7.62638	2.41e-14	2.17e-13
PCDHB16	123.343	2.80894	0.368323	7.62629	2.42e-14	2.17e-13
HMGA2	1737.91	4.24614	0.556807	7.62588	2.42e-14	2.17e-13
NLRP3P1	197.379	3.13954	0.411758	7.62473	2.45e-14	2.19e-13
DGKI	229.185	2.97173	0.389755	7.62462	2.45e-14	2.19e-13
SOCS5	1026.66	1.23704	0.162244	7.6246	2.45e-14	2.19e-13
DHX57	1012.67	1.697	0.222573	7.62449	2.45e-14	2.2e-13
SLC33A1	537.386	1.77202	0.232486	7.62204	2.5e-14	2.24e-13
HNRNPH1	9938.21	1.35584	0.177968	7.61849	2.57e-14	2.3e-13
SREK1	3217.35	1.24081	0.162888	7.61754	2.59e-14	2.31e-13
C3orf70	129.683	2.38156	0.312885	7.61161	2.71e-14	2.42e-13
CDPF1	121.492	1.76244	0.231569	7.61086	2.72e-14	2.43e-13
ODF2L	2647.77	1.96064	0.257636	7.6101	2.74e-14	2.45e-13
PSMA3	1870.87	1.44748	0.19021	7.6099	2.74e-14	2.45e-13
PHF6	1045.63	1.43731	0.188887	7.60936	2.75e-14	2.46e-13
UTP23	596.268	1.60185	0.210522	7.60895	2.76e-14	2.47e-13
STAMBPL1	385.751	2.19306	0.288264	7.60781	2.79e-14	2.49e-13
SAAL1	262.833	2.04715	0.269115	7.60697	2.81e-14	2.5e-13
BMPR1A	1345.13	1.14261	0.150238	7.60531	2.84e-14	2.53e-13
GLMN	413.418	2.07112	0.272372	7.60401	2.87e-14	2.56e-13
RFX5	1290.92	1.6552	0.217688	7.60351	2.88e-14	2.57e-13
SRPX	330.003	3.72596	0.490104	7.60237	2.91e-14	2.59e-13
CHST2	1613.9	2.4412	0.32116	7.60119	2.93e-14	2.61e-13
SESN3	9336.59	1.77511	0.233544	7.60073	2.94e-14	2.62e-13
CDC16	1620.84	1.41839	0.186647	7.59932	2.98e-14	2.65e-13
FBXW8	818.612	2.12405	0.279611	7.59644	3.04e-14	2.71e-13
SEMA3A	252.181	3.22343	0.424344	7.59626	3.05e-14	2.71e-13
GFI1	193.61	2.52509	0.332422	7.59606	3.05e-14	2.71e-13
LMF2	2918	1.88234	0.24784	7.59499	3.08e-14	2.73e-13
CPNE1	3369.46	1.50836	0.198627	7.59394	3.1e-14	2.75e-13
ALKBH8	370.547	2.09631	0.276075	7.59325	3.12e-14	2.77e-13
HMMR	278.494	2.61669	0.344732	7.59053	3.19e-14	2.83e-13
TAGLN	2347.19	2.96225	0.390257	7.59051	3.19e-14	2.83e-13
DCUN1D5	1424.4	1.27845	0.168437	7.59007	3.2e-14	2.83e-13
COL3A1	162689	4.64812	0.612455	7.58931	3.22e-14	2.85e-13
POLD1	1098.91	1.54576	0.203698	7.58849	3.24e-14	2.87e-13
ZFP1	288.552	1.93715	0.255324	7.58703	3.27e-14	2.9e-13
SUGCT	244.831	2.31588	0.305347	7.58442	3.34e-14	2.96e-13
EXOSC3	356.486	1.38036	0.181999	7.58442	3.34e-14	2.96e-13
IRX4	771.604	2.74116	0.361432	7.58416	3.35e-14	2.96e-13
SGCD	619.085	3.82199	0.503952	7.58404	3.35e-14	2.96e-13
EPB41L2	1232.44	2.24606	0.296199	7.58294	3.38e-14	2.99e-13
TRIM5	741.683	1.67436	0.220828	7.58218	3.4e-14	3e-13
SMYD2	1112.97	1.85032	0.244162	7.57824	3.5e-14	3.09e-13
NFS1	637.62	1.52402	0.201108	7.57811	3.51e-14	3.1e-13
MED27	578.057	1.47419	0.194555	7.57724	3.53e-14	3.11e-13
TTL	2340.55	1.24346	0.164105	7.5772	3.53e-14	3.12e-13
DDX58	2301.82	1.92681	0.254359	7.57519	3.59e-14	3.16e-13
LRRC8C-DT	90.7655	2.35304	0.310684	7.57375	3.63e-14	3.2e-13
IFITM1	1632.59	2.54203	0.335646	7.57355	3.63e-14	3.2e-13
RNF2	671.913	1.31045	0.173039	7.57312	3.64e-14	3.21e-13
GNPAT	1114.8	1.58843	0.20978	7.57187	3.68e-14	3.24e-13
METTL3	1166.96	1.74903	0.231036	7.57038	3.72e-14	3.28e-13
ZDHHC17	1091.97	1.80871	0.238932	7.56998	3.73e-14	3.29e-13
AL122035.1	53.4741	2.59386	0.342666	7.56966	3.74e-14	3.29e-13
HOMER1	1022.66	1.74548	0.230606	7.56911	3.76e-14	3.31e-13
CRTC3	1694.31	1.30764	0.172804	7.56717	3.81e-14	3.36e-13
HOXB3	124.311	3.46584	0.458081	7.566	3.85e-14	3.38e-13
SLC43A1	144.347	2.46095	0.325268	7.5659	3.85e-14	3.38e-13
JPH2	612.872	3.52866	0.466434	7.56518	3.87e-14	3.4e-13
NOP56	2236.61	2.05482	0.271642	7.56444	3.9e-14	3.42e-13
CXCL12	1012.92	3.25094	0.429809	7.5637	3.92e-14	3.44e-13
ZNF227	408.649	1.53022	0.202366	7.56167	3.98e-14	3.49e-13
C7orf50	1405.06	1.27829	0.169061	7.56112	4e-14	3.5e-13
CDC42EP4	2937.75	1.75039	0.231626	7.55696	4.13e-14	3.61e-13
TRMT6	584.702	1.80211	0.238528	7.55515	4.18e-14	3.66e-13
AL049775.1	100.066	3.95419	0.523385	7.55503	4.19e-14	3.67e-13
CHM	1152.97	1.34436	0.177984	7.55324	4.25e-14	3.72e-13
CD163	1593.25	3.13823	0.415496	7.55296	4.25e-14	3.72e-13
IP6K3	138.067	4.55131	0.602587	7.55294	4.26e-14	3.72e-13
CFH	2370.74	3.18833	0.422199	7.55171	4.3e-14	3.76e-13
UBXN4	4631.36	0.846225	0.112062	7.55142	4.31e-14	3.76e-13
COL9A2	313.123	2.48547	0.329206	7.54991	4.36e-14	3.81e-13
ZBTB40	1851.46	1.28456	0.170147	7.54971	4.36e-14	3.81e-13
CKAP2L	450.007	2.498	0.330893	7.54926	4.38e-14	3.82e-13
CASP8AP2	1408.6	1.13489	0.150332	7.54922	4.38e-14	3.82e-13
RPTOR	2639.07	1.37443	0.182076	7.54866	4.4e-14	3.84e-13
FBXO17	222.019	2.19476	0.290763	7.54829	4.41e-14	3.85e-13
CDC6	672.916	1.90762	0.252731	7.54802	4.42e-14	3.85e-13
SFPQ	9225.54	0.963993	0.12773	7.54708	4.45e-14	3.88e-13
TMEM121	43.826	2.93457	0.388865	7.54651	4.47e-14	3.9e-13
MMP2	9340.36	4.12158	0.546432	7.54272	4.6e-14	4.01e-13
CYCSP24	22.3316	3.47167	0.4603	7.54218	4.62e-14	4.02e-13
PKP2	922.234	2.13606	0.28322	7.54205	4.63e-14	4.03e-13
PRMT3	845.363	1.89767	0.251622	7.54178	4.64e-14	4.03e-13
TIGD1	241.746	2.07581	0.275242	7.54176	4.64e-14	4.03e-13
PIK3CA	2485.81	1.12137	0.148694	7.54146	4.65e-14	4.04e-13
DYNC2LI1	303.569	1.78091	0.236159	7.54115	4.66e-14	4.05e-13
UBE2L6	3083.37	2.07613	0.275394	7.53877	4.74e-14	4.12e-13
ABCA6	644.134	3.09774	0.41094	7.53817	4.77e-14	4.14e-13
ISYNA1	345.081	2.08984	0.277305	7.53625	4.84e-14	4.2e-13
NONO	9326.13	0.950481	0.126141	7.53506	4.88e-14	4.24e-13
EHHADH	496.248	2.20455	0.292617	7.53391	4.92e-14	4.27e-13
RIMKLB	1216.97	1.90967	0.253493	7.53343	4.94e-14	4.29e-13
AC105460.1	134.203	5.69317	0.755731	7.53333	4.95e-14	4.29e-13
SF3A3	1709.82	1.60416	0.212954	7.53288	4.96e-14	4.3e-13
CD101	256.49	2.21789	0.294598	7.52854	5.13e-14	4.45e-13
ZNF551	490.412	1.9461	0.258527	7.52767	5.17e-14	4.47e-13
ALG1L	217.349	3.0984	0.411605	7.52761	5.17e-14	4.47e-13
PTPRB	914.944	2.27913	0.30278	7.52734	5.18e-14	4.48e-13
NORAD	12950.8	1.41423	0.187895	7.52673	5.2e-14	4.5e-13
LINC01358	60.5407	2.89593	0.384781	7.52618	5.22e-14	4.52e-13
TSPAN4	667.762	2.18642	0.290577	7.5244	5.3e-14	4.58e-13
KIF12	66.5056	4.34182	0.577065	7.52398	5.31e-14	4.59e-13
AC036176.3	291.174	3.51675	0.467452	7.52323	5.34e-14	4.62e-13
ZNF189	596.775	1.38151	0.183699	7.52049	5.46e-14	4.71e-13
NRCAM	679.923	3.64293	0.484558	7.51805	5.56e-14	4.8e-13
AC010677.1	58.4802	5.30323	0.705405	7.51799	5.56e-14	4.8e-13
MMP17	331.766	1.88985	0.25144	7.51608	5.64e-14	4.87e-13
ZNF691	168.264	1.39464	0.185556	7.51602	5.65e-14	4.87e-13
RBMX	3197.89	2.03335	0.270575	7.51495	5.69e-14	4.91e-13
TOP2A	3566.71	2.88568	0.383992	7.51495	5.69e-14	4.91e-13
PIGK	499.147	1.95802	0.26055	7.51494	5.69e-14	4.91e-13
TCTN1	423.285	1.73819	0.231301	7.51484	5.7e-14	4.91e-13
TTC26	174.772	2.08744	0.277865	7.51243	5.8e-14	5e-13
VCAM1	531.11	3.40873	0.453749	7.51238	5.81e-14	5e-13
TXLNB	191.506	3.51241	0.467551	7.51234	5.81e-14	5e-13
KPNA2	3012.57	2.04426	0.272122	7.51228	5.81e-14	5e-13
DHX9	5498.59	1.0987	0.146262	7.51181	5.83e-14	5.02e-13
Z97200.1	81.1432	2.91704	0.388335	7.51165	5.84e-14	5.02e-13
RAB2B	1059.02	1.09822	0.146217	7.51091	5.87e-14	5.05e-13
TIMM9	399.163	2.25261	0.299916	7.5108	5.88e-14	5.05e-13
IRX5	141.271	2.23057	0.296992	7.51053	5.89e-14	5.06e-13
TAS2R64P	88.6278	2.75934	0.367446	7.5095	5.94e-14	5.1e-13
TTC28	785.417	2.45708	0.327217	7.509	5.96e-14	5.12e-13
C6orf141	772.978	3.58009	0.476811	7.5084	5.99e-14	5.14e-13
PRDM11	776.607	2.16398	0.288231	7.50781	6.01e-14	5.16e-13
ZNF37BP	731.826	1.75168	0.23334	7.50699	6.05e-14	5.19e-13
NUFIP1	295.835	2.06274	0.274828	7.50556	6.12e-14	5.25e-13
PRELID3A	130.778	2.73706	0.364681	7.50535	6.13e-14	5.26e-13
SGCE	150.562	3.05254	0.406765	7.50443	6.17e-14	5.29e-13
FANCB	155.293	2.12238	0.282837	7.50391	6.19e-14	5.31e-13
ZNF26	1159.45	1.64276	0.218943	7.50314	6.23e-14	5.34e-13
TMC7	234.625	2.21336	0.294996	7.503	6.24e-14	5.34e-13
AP4S1	457.104	1.60541	0.213972	7.50292	6.24e-14	5.35e-13
JAG1	19718.8	2.26867	0.302434	7.50137	6.32e-14	5.41e-13
GMFB	1799.3	1.63159	0.217556	7.49963	6.4e-14	5.48e-13
BGN	11256.3	3.31192	0.441612	7.49961	6.4e-14	5.48e-13
WDR35	477.701	1.63305	0.217758	7.49939	6.41e-14	5.48e-13
MMACHC	300.005	2.29743	0.306353	7.49929	6.42e-14	5.49e-13
ADAMTS10	450.193	2.73048	0.364118	7.49889	6.44e-14	5.5e-13
AL928654.1	40.245	3.35621	0.44759	7.49839	6.46e-14	5.52e-13
SLC12A2	1841.56	1.7179	0.229115	7.49799	6.48e-14	5.54e-13
ADAMTS5	216.933	2.90629	0.387739	7.49549	6.61e-14	5.64e-13
KIZ	793.994	1.82912	0.244031	7.49546	6.61e-14	5.64e-13
ZNF215	162.698	2.97854	0.397397	7.49512	6.62e-14	5.66e-13
ZNF70	578.589	1.70404	0.227359	7.49492	6.63e-14	5.66e-13
SLC52A2	2253.04	1.77391	0.236694	7.49454	6.65e-14	5.68e-13
IGLV7-43	40.6423	4.93008	0.658128	7.49107	6.83e-14	5.83e-13
CEP78	897.27	2.09839	0.280129	7.49078	6.85e-14	5.84e-13
C5orf38	142.912	2.87065	0.383243	7.49042	6.87e-14	5.85e-13
IFNE	235.852	3.37284	0.450321	7.48987	6.89e-14	5.88e-13
RNF220	1698.69	1.15975	0.154893	7.48744	7.02e-14	5.98e-13
BOP1	2370.13	2.4308	0.324665	7.4871	7.04e-14	6e-13
TIAM2	409.456	1.57635	0.2106	7.48506	7.15e-14	6.09e-13
AGPS	1786.09	1.86341	0.248961	7.48477	7.17e-14	6.1e-13
ELP2	1514.63	1.7241	0.230399	7.4831	7.26e-14	6.17e-13
GPALPP1	731.581	1.18511	0.158396	7.48197	7.32e-14	6.23e-13
PMS1	516.732	2.0203	0.270078	7.48044	7.41e-14	6.3e-13
RHOBTB3	1292.16	2.69877	0.360831	7.47933	7.47e-14	6.35e-13
NUF2	216.617	2.79184	0.373439	7.47603	7.66e-14	6.51e-13
CFAP97	1481.46	2.0288	0.271385	7.47573	7.68e-14	6.52e-13
NAP1L3	32.928	3.55387	0.475398	7.47556	7.69e-14	6.53e-13
AC020909.2	148.614	4.6166	0.617788	7.47279	7.85e-14	6.66e-13
AL589182.3	29.4867	5.32294	0.712338	7.47249	7.87e-14	6.68e-13
FHL5	38.0719	4.11788	0.551108	7.47201	7.9e-14	6.7e-13
SGPP1	648.071	1.65605	0.221674	7.47065	7.98e-14	6.77e-13
TXNRD3	360.258	2.38671	0.319518	7.46972	8.04e-14	6.81e-13
GAS2L3	319.656	1.90666	0.255265	7.46933	8.06e-14	6.83e-13
CCT5	5140.31	1.7994	0.240922	7.46882	8.09e-14	6.86e-13
DCAF16	1645.67	1.01465	0.135853	7.46878	8.09e-14	6.86e-13
TRMT13	454.01	1.95026	0.261146	7.46808	8.14e-14	6.89e-13
PCDH7	5091.44	2.55492	0.342119	7.46791	8.15e-14	6.9e-13
AL137022.1	111.25	3.80969	0.51015	7.46779	8.16e-14	6.9e-13
HNRNPU	16070.6	0.795757	0.106581	7.46624	8.25e-14	6.98e-13
MTRF1	396.199	1.76894	0.236949	7.46549	8.3e-14	7.02e-13
NLN	938.989	2.17164	0.290894	7.46541	8.3e-14	7.02e-13
RAD1	656.384	1.65459	0.221691	7.46349	8.43e-14	7.12e-13
XCL1	60.8666	3.67858	0.492929	7.4627	8.48e-14	7.16e-13
FZD6	2668.75	2.26681	0.303767	7.46235	8.5e-14	7.18e-13
PRELID2	165.033	2.27521	0.304926	7.46152	8.55e-14	7.22e-13
Z99289.3	9.45722	4.06704	0.545092	7.4612	8.57e-14	7.24e-13
SRGAP2B	213.507	1.40962	0.188936	7.46083	8.6e-14	7.25e-13
B3GLCT	459.832	2.10263	0.281866	7.45968	8.67e-14	7.32e-13
ASAP1	3923.37	1.24036	0.166282	7.45938	8.69e-14	7.33e-13
DKK3	3568.78	2.9882	0.400672	7.45798	8.79e-14	7.41e-13
HSPA12B	200.859	2.51743	0.337556	7.45783	8.8e-14	7.41e-13
PCDHGA4	157.461	3.59445	0.481983	7.45764	8.81e-14	7.42e-13
ADCY3	2475.73	2.11731	0.283961	7.45635	8.9e-14	7.49e-13
GLB1L	206.342	2.28933	0.307066	7.45551	8.95e-14	7.54e-13
LINC02450	19.1784	4.37785	0.587254	7.45479	9e-14	7.58e-13
PYCR3	663.375	2.14603	0.28789	7.45435	9.03e-14	7.6e-13
RN7SL735P	54.7412	3.12772	0.419586	7.45431	9.03e-14	7.6e-13
TARBP1	2040.9	2.22741	0.298864	7.45292	9.13e-14	7.68e-13
ARMC2	157.328	1.88823	0.253358	7.45282	9.14e-14	7.68e-13
IFT74	269.74	1.80729	0.2425	7.45276	9.14e-14	7.69e-13
DPYSL3	3028.07	2.64347	0.354699	7.45271	9.14e-14	7.69e-13
FADD	1177.08	2.23096	0.299368	7.45225	9.18e-14	7.71e-13
RCN3	870.941	2.94638	0.395383	7.45197	9.2e-14	7.73e-13
MSANTD2	426.379	1.75476	0.235498	7.45125	9.25e-14	7.77e-13
THUMPD2	410.423	2.11947	0.284511	7.44953	9.37e-14	7.86e-13
SAMD14	64.2154	2.39015	0.320871	7.44895	9.41e-14	7.9e-13
NES	2165.16	2.7879	0.374313	7.44805	9.47e-14	7.95e-13
LINC01357	19.4756	4.62557	0.621078	7.44764	9.5e-14	7.97e-13
CFAP54	212.867	3.06542	0.411649	7.44668	9.57e-14	8.03e-13
PCDHGB1	170.408	3.62419	0.486697	7.44649	9.59e-14	8.04e-13
MAGED1	3260.02	2.07391	0.278547	7.44543	9.66e-14	8.1e-13
ZBTB20	2566.61	1.92201	0.258158	7.44509	9.69e-14	8.12e-13
RTP4	285.762	3.22538	0.433496	7.4404	1e-13	8.41e-13
LARP1B	876.553	1.3751	0.184838	7.43948	1.01e-13	8.46e-13
MRAS	417.218	2.81291	0.378129	7.43902	1.01e-13	8.49e-13
PRKACB	1109.78	1.7881	0.2404	7.43803	1.02e-13	8.55e-13
CDX1	12.2965	4.38673	0.589854	7.43697	1.03e-13	8.62e-13
CRLS1	273.793	2.16892	0.291675	7.43609	1.04e-13	8.67e-13
APOBEC3G	498.87	2.34837	0.315843	7.43525	1.04e-13	8.73e-13
DSG2	5420.82	2.39546	0.322268	7.43313	1.06e-13	8.86e-13
ANKRD36BP2	474.81	3.58353	0.482197	7.43168	1.07e-13	8.96e-13
ERAP1	2370.18	2.07819	0.279682	7.43055	1.08e-13	9.03e-13
A1BG-AS1	136.842	2.40666	0.32389	7.43049	1.08e-13	9.03e-13
GSTCD	515.265	1.1985	0.161296	7.43045	1.08e-13	9.04e-13
TNNT3	1148.85	3.58343	0.482318	7.42961	1.09e-13	9.09e-13
NUDC	1505.34	1.01987	0.137275	7.42935	1.09e-13	9.11e-13
NCAPD2	3517.03	1.79485	0.241734	7.4249	1.13e-13	9.41e-13
GLG1	9720.77	1.25493	0.16907	7.42255	1.15e-13	9.57e-13
LCAL1	178.443	3.57839	0.48223	7.42051	1.17e-13	9.72e-13
CD44	34025.6	1.73147	0.233357	7.41982	1.17e-13	9.76e-13
RAD23A	2701.37	1.42805	0.192472	7.41953	1.18e-13	9.78e-13
ARHGAP22	249.712	2.00701	0.270558	7.41805	1.19e-13	9.89e-13
SLF2	1411.27	1.67266	0.225508	7.41732	1.2e-13	9.94e-13
PCDHGA6	338.045	2.91443	0.392932	7.41713	1.2e-13	9.95e-13
LATS1	2708.65	0.934345	0.125983	7.41645	1.2e-13	1e-12
ZNF845	586.881	0.992554	0.13384	7.41596	1.21e-13	1e-12
BHLHE41	761.7	2.48506	0.335125	7.41532	1.21e-13	1.01e-12
CREB3	663.895	1.82914	0.246713	7.41406	1.22e-13	1.02e-12
SYNGAP1	1237.81	2.00726	0.270821	7.41174	1.25e-13	1.03e-12
MCF2L2	159.165	1.8598	0.250935	7.41147	1.25e-13	1.04e-12
ZC3HAV1L	549.029	2.39056	0.322636	7.40947	1.27e-13	1.05e-12
COL22A1	456.012	4.09595	0.553005	7.40672	1.29e-13	1.07e-12
AC009093.1	104.857	3.69492	0.498889	7.4063	1.3e-13	1.08e-12
TBK1	1340.25	1.12964	0.152528	7.40611	1.3e-13	1.08e-12
AC108925.1	87.0332	3.0131	0.406846	7.40598	1.3e-13	1.08e-12
DGUOK	765.669	1.04001	0.14043	7.40594	1.3e-13	1.08e-12
BTN2A3P	189.155	2.03065	0.274297	7.40311	1.33e-13	1.1e-12
LYRM2	743.453	1.52458	0.205956	7.40243	1.34e-13	1.11e-12
LINC02614	460.5	2.69109	0.363542	7.40241	1.34e-13	1.11e-12
DERL1	3042.52	1.04447	0.141143	7.40009	1.36e-13	1.12e-12
MTFR2	88.3317	2.10548	0.284552	7.39925	1.37e-13	1.13e-12
ANAPC5	4658.66	1.19025	0.160909	7.39703	1.39e-13	1.15e-12
BTN3A2	1534.43	1.92764	0.260863	7.38947	1.47e-13	1.22e-12
DCAF4	679.501	2.09229	0.283149	7.38936	1.48e-13	1.22e-12
APOL1	10670.4	3.3059	0.447406	7.38903	1.48e-13	1.22e-12
C3orf52	1196.86	2.10771	0.285269	7.3885	1.48e-13	1.22e-12
TCF7L2	1180.27	1.47966	0.200279	7.388	1.49e-13	1.23e-12
KLHL6	1168.84	2.50417	0.338998	7.38697	1.5e-13	1.24e-12
MCUB	722.931	1.76789	0.239359	7.38596	1.51e-13	1.25e-12
ANXA2R	128.656	2.50746	0.339496	7.38585	1.51e-13	1.25e-12
ZBTB10	638.581	2.05366	0.278068	7.38545	1.52e-13	1.25e-12
PIWIL4	83.9774	2.17607	0.294692	7.38423	1.53e-13	1.26e-12
LURAP1L	435.142	3.27346	0.443383	7.38292	1.55e-13	1.27e-12
SKP2	1178.99	1.67362	0.226726	7.38171	1.56e-13	1.28e-12
NUP37	565.829	1.47913	0.200387	7.38138	1.57e-13	1.29e-12
RNF216P1	505.022	1.06873	0.144795	7.38101	1.57e-13	1.29e-12
RASGEF1A	216.798	2.70747	0.366817	7.381	1.57e-13	1.29e-12
PALD1	804.463	1.91669	0.259704	7.38028	1.58e-13	1.3e-12
UTP4	1536.41	2.08785	0.282946	7.37897	1.6e-13	1.31e-12
ZWILCH	585.296	1.89249	0.256555	7.37656	1.62e-13	1.33e-12
FER	2083.16	1.34554	0.182434	7.37551	1.64e-13	1.34e-12
PRPF31	1346.99	1.22551	0.166192	7.37405	1.66e-13	1.36e-12
ANK2	585.566	3.27016	0.443518	7.37324	1.67e-13	1.36e-12
KNOP1	811.589	1.65488	0.224464	7.3726	1.67e-13	1.37e-12
ATP1B3	9741.41	1.93007	0.261893	7.36969	1.71e-13	1.4e-12
MYBL1	204.271	2.46587	0.334677	7.36791	1.73e-13	1.42e-12
TPP1	2866.89	1.27976	0.173697	7.36779	1.73e-13	1.42e-12
SEPTIN6	991.399	1.97672	0.268342	7.36641	1.75e-13	1.43e-12
ERI3	1103.04	1.85883	0.252388	7.36498	1.77e-13	1.45e-12
NUP205	3733.95	1.36453	0.185284	7.36455	1.78e-13	1.45e-12
FAM133CP	50.1881	4.04464	0.549256	7.36385	1.79e-13	1.46e-12
SPAG5	669.249	2.01397	0.273514	7.3633	1.79e-13	1.46e-12
ZNF136	401.531	1.53129	0.207987	7.3624	1.81e-13	1.47e-12
PUM3	1474.97	2.02863	0.275559	7.36188	1.81e-13	1.48e-12
MSH2	1033.75	1.69104	0.229728	7.36103	1.82e-13	1.49e-12
CRNDE	407.157	2.18678	0.29709	7.36067	1.83e-13	1.49e-12
FIBIN	229.569	4.24149	0.576285	7.36005	1.84e-13	1.5e-12
AC023908.1	20.8737	5.11816	0.695451	7.35948	1.85e-13	1.5e-12
EEF1DP2	50.6324	2.76084	0.375206	7.35818	1.86e-13	1.52e-12
CEP41	265.05	1.92004	0.260967	7.35741	1.88e-13	1.53e-12
AC108479.1	20.819	3.13729	0.426502	7.35587	1.9e-13	1.54e-12
PAXIP1-AS2	223.637	1.97946	0.269139	7.35478	1.91e-13	1.56e-12
RUNX1T1	298.484	2.76744	0.376282	7.3547	1.91e-13	1.56e-12
PSME2P2	51.7515	2.48757	0.338253	7.35418	1.92e-13	1.56e-12
ABCA9	379.307	3.1471	0.428009	7.35289	1.94e-13	1.58e-12
RFC3	346.915	2.18289	0.296893	7.35247	1.95e-13	1.58e-12
TMA16	495.02	2.2381	0.304464	7.35095	1.97e-13	1.6e-12
RRAGB	360.909	1.28319	0.174575	7.35038	1.98e-13	1.6e-12
DNAJC10	2326.19	1.90667	0.259419	7.34979	1.99e-13	1.61e-12
XYLT2	1116.2	1.6329	0.222226	7.34791	2.01e-13	1.63e-12
ECHDC1	902.41	1.83532	0.249795	7.34731	2.02e-13	1.64e-12
HOXD13	46.7024	5.7021	0.776097	7.34714	2.02e-13	1.64e-12
EML4	3793.32	1.29986	0.176961	7.34547	2.05e-13	1.66e-12
RN7SL230P	71.1569	2.73524	0.372379	7.34531	2.05e-13	1.66e-12
PAM	4695.23	1.35837	0.184952	7.34444	2.07e-13	1.67e-12
USP45	615.59	1.32866	0.180913	7.34417	2.07e-13	1.67e-12
[truncated: 36,080 more rows]

## Sheet: DESeq.results.NvsC
gene	baseMean	log2FoldChange	lfcSE	stat	pvalue	padj
PAPPA	2324.87	3.67155	0.318742	11.5189	1.06e-30	7.39e-29
FAR1	6241.6	2.05129	0.185172	11.0778	1.61e-28	9.58e-27
ROCK2	3069.51	1.64691	0.151463	10.8734	1.54e-27	8.48e-26
ARHGEF3	2198.78	1.55425	0.144161	10.7813	4.22e-27	2.25e-25
NUP160	2261.23	1.48479	0.138954	10.6855	1.19e-26	6.11e-25
TASOR2	3737.18	1.87005	0.175435	10.6595	1.57e-26	8e-25
NAA15	3325.97	2.06554	0.194269	10.6324	2.11e-26	1.06e-24
TCF12	2938.64	1.69869	0.160812	10.5632	4.41e-26	2.15e-24
NF1	4888.2	1.54061	0.145995	10.5524	4.95e-26	2.4e-24
CPSF6	3274.85	1.41754	0.134759	10.5191	7.05e-26	3.4e-24
APOLD1	946.942	3.29601	0.313421	10.5162	7.27e-26	3.49e-24
GCFC2	754.734	2.12376	0.202289	10.4986	8.76e-26	4.16e-24
RIF1	4902.56	2.1852	0.20856	10.4776	1.1e-25	5.16e-24
ROR1	584.947	3.21223	0.309212	10.3884	2.8e-25	1.28e-23
POLK	1142.76	2.15379	0.208855	10.3124	6.2e-25	2.74e-23
FUBP1	2728.61	1.74091	0.169557	10.2674	9.88e-25	4.31e-23
REV3L	3275.41	1.88272	0.18417	10.2227	1.57e-24	6.72e-23
EHBP1	4683.48	2.50418	0.24584	10.1862	2.28e-24	9.68e-23
SINHCAF	1686.79	1.67324	0.16452	10.1704	2.69e-24	1.13e-22
SCAF11	7624.52	0.978193	0.0964871	10.1381	3.74e-24	1.56e-22
MIA3	2229.85	1.32256	0.130471	10.1368	3.79e-24	1.58e-22
RORB	143.236	3.68878	0.365852	10.0827	6.59e-24	2.7e-22
RN7SL836P	50.7654	5.37165	0.53306	10.077	6.98e-24	2.86e-22
PRPF40A	4477.95	1.55996	0.154827	10.0755	7.09e-24	2.89e-22
ARHGAP20	511.202	2.40614	0.240084	10.0221	1.22e-23	4.92e-22
U2SURP	3893.5	1.48188	0.148074	10.0078	1.41e-23	5.63e-22
VIT	191.792	3.77787	0.378797	9.97333	1.99e-23	7.88e-22
ICE1	2559.78	1.41319	0.141827	9.96415	2.19e-23	8.61e-22
MGA	3704.15	1.34702	0.135864	9.91447	3.6e-23	1.39e-21
RPS6KC1	1055.13	1.65234	0.16757	9.86055	6.17e-23	2.35e-21
FER	2205.1	1.53989	0.156265	9.85436	6.56e-23	2.48e-21
NUP88	1482.32	1.77234	0.179886	9.85261	6.68e-23	2.52e-21
EOGT	994.864	1.70206	0.172835	9.84789	7e-23	2.63e-21
LARP1B	1116.74	1.91875	0.195308	9.82424	8.85e-23	3.3e-21
AGO3	2122.61	1.71197	0.174279	9.82316	8.95e-23	3.33e-21
AC036176.3	356.254	3.87848	0.395072	9.81715	9.5e-23	3.52e-21
HSPD1	5656.16	1.78033	0.18172	9.79706	1.16e-22	4.22e-21
RYK	2471.36	1.11116	0.113908	9.75492	1.76e-22	6.29e-21
ITPR2	10160.4	2.24733	0.230599	9.7456	1.93e-22	6.88e-21
RBBP8	1910.42	2.35635	0.242471	9.71803	2.53e-22	8.92e-21
MATR3	7846.75	1.30824	0.1351	9.68353	3.54e-22	1.24e-20
SMARCA5	3420.28	1.16837	0.120886	9.66509	4.24e-22	1.47e-20
PPHLN1	1417.2	1.63348	0.169147	9.65722	4.58e-22	1.58e-20
MAP4K3	1743.74	1.29264	0.134106	9.63895	5.47e-22	1.88e-20
TGS1	1250.94	1.45343	0.150811	9.63744	5.56e-22	1.91e-20
UGGT2	823.438	2.39068	0.24822	9.63128	5.9e-22	2.02e-20
KCNT2	127.063	3.85767	0.400566	9.63055	5.94e-22	2.03e-20
NOL10	1148.97	1.59194	0.165328	9.62898	6.03e-22	2.06e-20
DOCK7	1461.48	2.03362	0.211294	9.62462	6.29e-22	2.14e-20
COPS8	835.972	1.51129	0.157133	9.61786	6.72e-22	2.28e-20
SNX4	696.293	1.67926	0.175033	9.59391	8.48e-22	2.84e-20
DGKH	4228.37	2.6909	0.281351	9.5642	1.13e-21	3.74e-20
RBM26	2906.57	1.78915	0.187532	9.54051	1.42e-21	4.66e-20
MTREX	2444.04	1.63022	0.171243	9.51995	1.73e-21	5.63e-20
STAG1	3027.41	1.35546	0.142382	9.51991	1.73e-21	5.63e-20
ERCC6L2	1630.54	1.6401	0.17259	9.50286	2.04e-21	6.6e-20
CCSER1	420.007	2.93496	0.309168	9.49309	2.24e-21	7.22e-20
ARHGAP18	594.955	1.77631	0.18719	9.48932	2.33e-21	7.48e-20
ZFR	3306.06	1.0621	0.111999	9.48312	2.47e-21	7.92e-20
MCPH1	1025.9	1.71973	0.181562	9.47189	2.75e-21	8.78e-20
ATE1	1697	0.973535	0.10287	9.46376	2.97e-21	9.48e-20
ATF2	1329.95	1.70407	0.180193	9.45692	3.17e-21	1.01e-19
SSBP2	1409.89	1.91831	0.202965	9.45143	3.34e-21	1.06e-19
ZMYM4	2540.85	1.41985	0.150373	9.44224	3.65e-21	1.15e-19
SMAD4	2244.51	1.59775	0.169296	9.43762	3.81e-21	1.2e-19
SRSF10	2890.34	1.90499	0.20186	9.43722	3.83e-21	1.2e-19
DNAJC13	3831.63	1.40168	0.148619	9.43134	4.05e-21	1.27e-19
EEA1	4722.52	1.62371	0.172334	9.42191	4.43e-21	1.38e-19
LRRC40	557.988	1.98698	0.210992	9.41731	4.63e-21	1.44e-19
IBTK	2982.24	1.10057	0.116872	9.41693	4.64e-21	1.44e-19
PTPRG	1549.84	2.67043	0.283925	9.40542	5.18e-21	1.61e-19
ATP11C	926.567	1.97846	0.210766	9.38698	6.17e-21	1.9e-19
PPP3CC	610.975	1.52699	0.162989	9.36865	7.35e-21	2.26e-19
SMC6	2263.78	2.31273	0.247118	9.3588	8.06e-21	2.47e-19
WEE1	8884.29	1.95096	0.208503	9.35696	8.21e-21	2.51e-19
VPS54	1590.7	1.54065	0.16499	9.33782	9.83e-21	2.98e-19
TASOR	3292.86	1.88349	0.201929	9.32748	1.08e-20	3.27e-19
CEP126	215.93	3.17422	0.340366	9.3259	1.1e-20	3.32e-19
NUP133	1900.18	1.25876	0.135037	9.32153	1.15e-20	3.45e-19
SENP6	4031.23	1.61843	0.17372	9.3163	1.2e-20	3.61e-19
TRIM37	954.015	1.49966	0.160979	9.31588	1.21e-20	3.62e-19
ZNF678	399.836	2.21506	0.238504	9.28734	1.58e-20	4.66e-19
MTRR	973.691	1.41704	0.152595	9.28627	1.6e-20	4.7e-19
MRE11	1439.21	2.17755	0.235032	9.26493	1.95e-20	5.7e-19
RNF217	1910.28	1.90262	0.205506	9.25823	2.08e-20	6.05e-19
ZNF721	1137.15	2.22343	0.240353	9.2507	2.23e-20	6.48e-19
NAA25	2718.07	2.11236	0.228571	9.24158	2.43e-20	7.03e-19
NOP58	2167.03	2.20927	0.239106	9.2397	2.47e-20	7.14e-19
NKRF	627.489	1.60164	0.173467	9.23308	2.63e-20	7.55e-19
ACOX2	75.3699	4.02517	0.436302	9.22565	2.82e-20	8.06e-19
TUBGCP4	1273.6	1.50883	0.163687	9.21778	3.03e-20	8.66e-19
EGFLAM	180.929	2.5755	0.280012	9.19781	3.65e-20	1.03e-18
KLF9	2633.39	2.4495	0.266726	9.18359	4.17e-20	1.16e-18
GART	2788.25	1.37706	0.149959	9.18289	4.2e-20	1.17e-18
ZNF451	2843.59	1.47846	0.161294	9.16628	4.9e-20	1.36e-18
DIRAS3	39.2842	2.50099	0.273017	9.16056	5.16e-20	1.43e-18
NUDCD1	572.202	2.35572	0.257279	9.15627	5.37e-20	1.48e-18
PLPP3	1117.22	2.80581	0.306538	9.15321	5.53e-20	1.52e-18
SPRY2	782.417	3.16691	0.346189	9.14792	5.8e-20	1.59e-18
MLLT3	581.327	2.58907	0.283086	9.14587	5.92e-20	1.62e-18
THSD4	6225.83	3.07292	0.336362	9.13576	6.49e-20	1.77e-18
ABCA8	899.884	3.39098	0.371368	9.13106	6.78e-20	1.84e-18
PAXBP1	1855.9	2.57746	0.282391	9.12724	7.03e-20	1.91e-18
DST	60248.9	3.34359	0.366934	9.11223	8.07e-20	2.18e-18
BRIX1	550.755	2.19832	0.241412	9.10611	8.54e-20	2.3e-18
PRKDC	17361.3	1.65204	0.181454	9.10443	8.67e-20	2.33e-18
VWA8	2328.91	2.48275	0.272756	9.10245	8.83e-20	2.37e-18
TOP2B	5022.26	1.68094	0.184675	9.10218	8.85e-20	2.38e-18
PRKD1	94.3872	2.83945	0.312168	9.0959	9.38e-20	2.51e-18
RPRD1A	1631.78	1.23796	0.136114	9.09499	9.46e-20	2.53e-18
MYC	7803.7	3.05966	0.336842	9.08337	1.05e-19	2.8e-18
SSB	1118.75	1.86551	0.205384	9.08302	1.06e-19	2.81e-18
WDR43	2420.49	2.39086	0.263352	9.07856	1.1e-19	2.91e-18
NPM1P27	175.192	2.24844	0.247703	9.07715	1.11e-19	2.95e-18
TCERG1	2719.58	2.00549	0.220992	9.07494	1.14e-19	3.01e-18
ICE2	1568.52	1.8933	0.208846	9.06553	1.24e-19	3.26e-18
SNTB2	2943.69	1.40619	0.155387	9.04961	1.43e-19	3.76e-18
LRCH3	1513.19	1.40814	0.155627	9.0482	1.45e-19	3.8e-18
DNAJB4	549.17	2.01664	0.22289	9.04769	1.46e-19	3.82e-18
PDE4D	1338.23	2.34998	0.259963	9.03967	1.57e-19	4.09e-18
CDH6	155.806	3.07855	0.340673	9.03667	1.62e-19	4.2e-18
NR2C1	720.603	2.54705	0.281941	9.03395	1.66e-19	4.29e-18
PPIG	2101.08	1.32226	0.146557	9.02218	1.84e-19	4.76e-18
ZNF644	3158.17	1.35157	0.149893	9.0169	1.93e-19	4.98e-18
SLC38A2	22416.1	2.12802	0.236035	9.0157	1.96e-19	5.03e-18
ZNF510	529.027	2.02215	0.224509	9.007	2.12e-19	5.42e-18
TTC21B	925.331	2.27721	0.252945	9.0028	2.2e-19	5.63e-18
TMLHE	364.985	1.25488	0.139412	9.00123	2.23e-19	5.71e-18
FREM1	337.99	2.95809	0.328761	8.99767	2.31e-19	5.88e-18
PDK4	592.737	4.23554	0.470838	8.99575	2.35e-19	5.97e-18
NSMCE4A	871.029	2.237	0.248922	8.98675	2.55e-19	6.47e-18
PPP3CB	1748.05	1.13972	0.126888	8.98205	2.66e-19	6.74e-18
MBNL1	7728.49	1.31636	0.146627	8.97761	2.77e-19	6.99e-18
UTP14A	766.568	1.62482	0.181108	8.97153	2.92e-19	7.38e-18
NUP205	3645.32	1.40268	0.156599	8.95712	3.33e-19	8.38e-18
TUT4	2212.41	1.95909	0.219117	8.94081	3.86e-19	9.68e-18
IPO7	5622.3	1.27229	0.142324	8.93941	3.91e-19	9.79e-18
HS3ST3A1	460.441	2.78349	0.311555	8.93419	4.1e-19	1.02e-17
PALMD	1911.02	2.54717	0.285144	8.93291	4.15e-19	1.04e-17
CHD9	7502.19	1.43147	0.160273	8.93141	4.21e-19	1.05e-17
WRN	1160.82	2.53663	0.284162	8.9267	4.39e-19	1.09e-17
ANKRD10	1867.82	1.76605	0.19799	8.91985	4.67e-19	1.16e-17
ANKRD50	1359.83	1.50709	0.169009	8.91719	4.78e-19	1.18e-17
TEX10	1185.97	1.94189	0.218139	8.90208	5.48e-19	1.35e-17
DPY19L4	1096.19	1.86794	0.209952	8.89696	5.74e-19	1.41e-17
NFIA	10936.6	1.80868	0.203341	8.8948	5.85e-19	1.43e-17
TRMT13	528.497	2.29333	0.258058	8.88688	6.28e-19	1.53e-17
AC011195.1	287.932	3.91318	0.440748	8.8785	6.78e-19	1.65e-17
NEK1	866.739	1.9568	0.220652	8.86827	7.43e-19	1.8e-17
MCM9	1028.43	1.65241	0.186465	8.86178	7.87e-19	1.91e-17
NOL8	1418.21	1.93965	0.219062	8.85434	8.42e-19	2.04e-17
ABCA6	625.039	3.12057	0.352569	8.85095	8.68e-19	2.1e-17
SMARCAD1	1777.46	2.26822	0.256283	8.85047	8.72e-19	2.1e-17
TSC22D1	4869.63	1.94305	0.219716	8.84346	9.28e-19	2.24e-17
THOC1	1304.47	2.63925	0.298578	8.83941	9.62e-19	2.32e-17
NTRK2	1711.99	2.94876	0.333762	8.83492	1e-18	2.41e-17
NUP43	1490.64	1.58505	0.179411	8.83477	1e-18	2.41e-17
ATR	3114.6	2.10709	0.238798	8.82374	1.11e-18	2.65e-17
RNF115	1559.58	1.82692	0.207054	8.8234	1.11e-18	2.65e-17
FAM107A	466.038	3.55572	0.40299	8.82334	1.11e-18	2.65e-17
SDAD1	1550.83	2.00772	0.227554	8.82303	1.11e-18	2.65e-17
CAPN6	194.419	3.50564	0.397783	8.81294	1.22e-18	2.89e-17
DDX24	3736.99	1.03194	0.117131	8.81017	1.25e-18	2.96e-17
DNM1L	2437.76	1.48177	0.168225	8.80826	1.27e-18	3.01e-17
URI1	1909.25	1.48378	0.16849	8.80632	1.29e-18	3.06e-17
HDGFL3	513.67	2.00038	0.227547	8.79107	1.48e-18	3.49e-17
CENPE	1128.92	3.11004	0.35424	8.77948	1.64e-18	3.85e-17
BDP1	4491.12	2.27506	0.259246	8.77565	1.7e-18	3.98e-17
TTC37	4149.19	1.41161	0.160928	8.77169	1.76e-18	4.12e-17
PKD2	955.831	2.35924	0.269024	8.76963	1.79e-18	4.19e-17
OTUD6B	563.301	1.94646	0.222132	8.76262	1.91e-18	4.44e-17
NUP107	1160.28	2.15398	0.245855	8.76119	1.93e-18	4.49e-17
DCAF1	1897.4	0.990249	0.113091	8.75618	2.02e-18	4.69e-17
RAB3GAP2	3212.03	1.00697	0.115002	8.75609	2.02e-18	4.69e-17
ZBTB20	2056.24	1.591	0.181777	8.75248	2.09e-18	4.83e-17
PHC3	3981.82	1.50232	0.171717	8.74883	2.16e-18	4.98e-17
ULK2	763.905	1.93343	0.221083	8.74528	2.22e-18	5.13e-17
NAB1	4232.86	1.38011	0.157844	8.74346	2.26e-18	5.21e-17
TBCCD1	357.123	1.58839	0.181887	8.73286	2.48e-18	5.7e-17
DIAPH2	1884.32	2.10295	0.240907	8.72931	2.56e-18	5.88e-17
TFPI	515.975	2.6849	0.307632	8.72764	2.6e-18	5.96e-17
COMMD10	593.501	1.94092	0.222631	8.71811	2.83e-18	6.47e-17
C12orf4	691.395	1.4292	0.16402	8.7136	2.94e-18	6.73e-17
PNPT1	1088.35	2.28743	0.262519	8.71339	2.95e-18	6.74e-17
FOXN2	1105.2	1.78918	0.205528	8.70533	3.17e-18	7.21e-17
USP24	5148.04	1.74069	0.200011	8.70297	3.23e-18	7.35e-17
EXOC2	1620.32	0.965549	0.11099	8.69944	3.34e-18	7.56e-17
FKBP5	4410.12	2.85649	0.328731	8.68945	3.64e-18	8.21e-17
LONP2	4903.68	0.94531	0.108794	8.68899	3.66e-18	8.23e-17
TRMT61B	424.048	1.86304	0.214664	8.67886	4e-18	8.97e-17
PUS7	989.841	2.27449	0.262126	8.67708	4.06e-18	9.1e-17
RBMS3	737.728	2.71478	0.312898	8.67624	4.09e-18	9.16e-17
BBX	2248.02	1.68189	0.193934	8.67248	4.23e-18	9.46e-17
RPAP2	1408.22	2.06752	0.238566	8.66645	4.46e-18	9.94e-17
SHLD2	1394.65	1.49115	0.172131	8.66289	4.6e-18	1.02e-16
CYP4X1	299.124	3.1999	0.369713	8.65508	4.93e-18	1.09e-16
TOPBP1	2102.68	1.93349	0.22349	8.65135	5.09e-18	1.12e-16
MELK	458.32	1.91325	0.22122	8.64863	5.21e-18	1.15e-16
ORC3	639.013	1.74452	0.201837	8.64322	5.47e-18	1.2e-16
INTS9	608.9	1.28735	0.149231	8.62656	6.32e-18	1.39e-16
NSUN2	2941.07	1.59396	0.184824	8.62418	6.46e-18	1.41e-16
WDR75	1373.83	2.33633	0.271041	8.61986	6.7e-18	1.46e-16
PUM3	1898.44	2.54369	0.29517	8.61772	6.83e-18	1.49e-16
HAUS6	732.366	1.74932	0.203103	8.61299	7.12e-18	1.55e-16
CPLANE1	1963.7	2.34093	0.271833	8.61163	7.2e-18	1.57e-16
ATAD2	1852.4	1.91118	0.221972	8.60999	7.31e-18	1.59e-16
DLL1	2188.25	2.80718	0.326317	8.60264	7.79e-18	1.69e-16
ZNF559	198.955	2.24608	0.261106	8.60218	7.82e-18	1.7e-16
WDR3	1230.94	1.83595	0.213542	8.59762	8.14e-18	1.76e-16
RAVER2	831.381	2.00019	0.232738	8.59417	8.39e-18	1.82e-16
MGME1	727.337	2.11482	0.246105	8.59317	8.46e-18	1.83e-16
DHX36	2647.46	1.28987	0.150108	8.59299	8.47e-18	1.83e-16
POLA1	1464.4	2.25088	0.262007	8.5909	8.63e-18	1.86e-16
RAB28	437.955	0.861613	0.10032	8.58868	8.8e-18	1.9e-16
GEM	854.241	3.08562	0.359352	8.58662	8.96e-18	1.93e-16
CDK17	2149.37	1.09594	0.127645	8.58581	9.02e-18	1.94e-16
KIAA0586	1350.25	1.87581	0.218569	8.58224	9.3e-18	2e-16
TBC1D4	1994.08	1.77958	0.207374	8.58152	9.36e-18	2.01e-16
HSPB11	356.656	1.84787	0.215487	8.57534	9.88e-18	2.11e-16
DIS3L2	2560.19	2.32531	0.271537	8.5635	1.09e-17	2.33e-16
GTF2H3	1127.7	1.33916	0.156449	8.55971	1.13e-17	2.41e-16
SSBP4	678.442	1.67184	0.195336	8.5588	1.14e-17	2.42e-16
TAF1A	166.768	2.14935	0.251149	8.55808	1.15e-17	2.44e-16
LRRCC1	294.116	2.55758	0.299	8.5538	1.19e-17	2.52e-16
PTCD3	2113.79	2.06125	0.241096	8.54951	1.24e-17	2.62e-16
CLOCK	3267.89	1.53891	0.180084	8.54552	1.28e-17	2.7e-16
PARN	1327.78	1.42329	0.166586	8.54388	1.3e-17	2.74e-16
SUPT16H	3070.91	1.55013	0.181475	8.54182	1.32e-17	2.78e-16
PABPC4	4428.88	1.40286	0.164368	8.53486	1.4e-17	2.95e-16
NOC3L	981.562	2.65217	0.310994	8.52804	1.49e-17	3.13e-16
PTPN4	1663.94	1.663	0.195008	8.52782	1.49e-17	3.13e-16
ZNF529	446.695	1.5344	0.179962	8.52625	1.51e-17	3.17e-16
RIOK1	916.358	1.96256	0.230376	8.51894	1.61e-17	3.37e-16
ABCA10	560.527	2.76488	0.324574	8.51849	1.62e-17	3.38e-16
TMEM67	356.968	2.54632	0.298931	8.51809	1.62e-17	3.39e-16
TTC3	5642.16	1.1567	0.135833	8.5156	1.66e-17	3.46e-16
GPALPP1	747.766	1.31751	0.154722	8.51531	1.66e-17	3.46e-16
C2CD5	1780.79	1.70705	0.20059	8.51015	1.74e-17	3.61e-16
SMARCA1	577.229	2.38686	0.280518	8.50878	1.76e-17	3.65e-16
IQCB1	716.359	2.12341	0.249576	8.50808	1.77e-17	3.67e-16
RNF138	733.617	1.43527	0.168888	8.49837	1.92e-17	3.97e-16
ZNF608	695.188	2.42202	0.28506	8.49653	1.95e-17	4.03e-16
ZFP28	228.594	1.99449	0.234912	8.49037	2.06e-17	4.25e-16
AHI1	1128.26	2.3887	0.281425	8.48787	2.1e-17	4.33e-16
TBCK	1602	2.06585	0.243485	8.48449	2.17e-17	4.45e-16
ASPA	70.9763	3.51579	0.414644	8.47906	2.27e-17	4.66e-16
GLMN	457.456	2.32332	0.274018	8.47869	2.28e-17	4.67e-16
LAMA2	1454.54	3.28422	0.387461	8.47624	2.33e-17	4.76e-16
HEATR1	2861.07	2.20349	0.259962	8.47622	2.33e-17	4.76e-16
SPRED1	1567.83	2.23911	0.264328	8.47095	2.43e-17	4.97e-16
KPNA5	359.015	1.9966	0.235775	8.46824	2.49e-17	5.08e-16
PRKG1	308.631	2.81563	0.332526	8.46738	2.51e-17	5.12e-16
AC093591.3	266.838	4.5377	0.535978	8.46622	2.53e-17	5.17e-16
DLG1	8318.84	1.19556	0.141317	8.46016	2.67e-17	5.43e-16
B3GALNT2	2645.02	0.928899	0.109867	8.45472	2.8e-17	5.69e-16
TRPM7	3871.8	1.86623	0.22078	8.45291	2.84e-17	5.77e-16
PMS1	578.491	2.29622	0.271706	8.4511	2.89e-17	5.85e-16
CEP120	737.449	1.88615	0.223231	8.44932	2.93e-17	5.93e-16
CDC40	949.132	1.54222	0.182627	8.44464	3.05e-17	6.16e-16
ZNF280D	611.82	2.42276	0.286988	8.44201	3.12e-17	6.3e-16
EXOSC8	508.403	1.81618	0.215259	8.43716	3.25e-17	6.55e-16
MLLT10	2735.7	1.81113	0.214683	8.43632	3.27e-17	6.59e-16
MPHOSPH9	903.487	2.41416	0.286585	8.4239	3.64e-17	7.31e-16
FLVCR1	407.161	1.77746	0.211016	8.42332	3.66e-17	7.34e-16
MIPOL1	806.525	2.72854	0.324141	8.41776	3.84e-17	7.68e-16
ANK2	534.035	3.20764	0.381064	8.41759	3.84e-17	7.69e-16
SASS6	326.836	2.50902	0.298095	8.41685	3.87e-17	7.74e-16
ATM	3904.95	2.17961	0.259391	8.40279	4.36e-17	8.67e-16
EIF2AK4	1706.26	1.7453	0.207735	8.40157	4.41e-17	8.76e-16
FGFR1	1135.63	2.70461	0.322035	8.3985	4.52e-17	8.99e-16
CEP295	1147.16	2.49851	0.297586	8.39594	4.62e-17	9.18e-16
AIMP1	1221.07	1.20187	0.143156	8.39555	4.64e-17	9.2e-16
TRPC6	247.148	2.6882	0.320597	8.38498	5.07e-17	1e-15
TTBK2	984.061	1.55032	0.18495	8.38239	5.19e-17	1.02e-15
CPNE8	597.604	2.46675	0.294369	8.37978	5.3e-17	1.05e-15
NUP54	1219.58	1.30801	0.156182	8.37491	5.53e-17	1.09e-15
CEP162	647.709	2.34953	0.280626	8.37246	5.64e-17	1.11e-15
HSPD1P1	21.714	2.37692	0.28395	8.37092	5.72e-17	1.13e-15
SLC35F3	141.844	2.71185	0.324008	8.3697	5.78e-17	1.14e-15
UTP25	834.47	1.82523	0.218364	8.35867	6.34e-17	1.24e-15
PDGFD	105.837	2.67541	0.32019	8.35571	6.5e-17	1.27e-15
PTGER4	1082.56	1.86818	0.223701	8.35124	6.76e-17	1.32e-15
CLCC1	857.518	1.51898	0.181921	8.34968	6.84e-17	1.33e-15
CCAR1	2926.84	2.03723	0.244026	8.34839	6.92e-17	1.35e-15
CNTLN	510.873	2.61748	0.313626	8.34588	7.07e-17	1.37e-15
TNXB	3100.11	2.09295	0.250851	8.34341	7.22e-17	1.4e-15
TTC17	3622.11	1.66535	0.199661	8.34087	7.37e-17	1.43e-15
CDC27	1796.12	1.34996	0.161852	8.3407	7.39e-17	1.43e-15
PLK4	390.505	2.81355	0.337507	8.33626	7.67e-17	1.48e-15
CDC16	1519.59	1.37423	0.164914	8.33301	7.88e-17	1.52e-15
NTRK3	334.802	3.6909	0.442941	8.3327	7.9e-17	1.52e-15
RPAP3	996.329	1.35311	0.162393	8.33235	7.93e-17	1.53e-15
DNA2	332.708	2.16585	0.26001	8.32987	8.09e-17	1.56e-15
AGL	2402.14	2.26209	0.271567	8.32978	8.1e-17	1.56e-15
FNDC3A	2377.28	1.54659	0.185771	8.32525	8.42e-17	1.62e-15
ZNF37A	905.465	2.20538	0.264923	8.32461	8.46e-17	1.63e-15
CSRP2	1129.5	3.00678	0.361219	8.32397	8.51e-17	1.63e-15
IFT74	301.453	2.08591	0.250607	8.32343	8.55e-17	1.64e-15
ZC3H13	2251.46	1.19076	0.143151	8.31816	8.93e-17	1.71e-15
PTBP2	1112.09	2.25428	0.271047	8.31694	9.03e-17	1.73e-15
CEP192	2785.09	1.78436	0.214567	8.31607	9.09e-17	1.74e-15
PHKA1	1087.06	1.59991	0.192416	8.31488	9.18e-17	1.76e-15
CEP83	830.366	2.5726	0.309619	8.30891	9.66e-17	1.84e-15
DDX50	961.366	1.4226	0.171267	8.30632	9.87e-17	1.88e-15
PDE5A	334.915	2.23466	0.26906	8.30542	9.95e-17	1.89e-15
SP4	334.444	1.74076	0.210025	8.28837	1.15e-16	2.18e-15
PLXDC1	797.161	3.02616	0.365175	8.28687	1.16e-16	2.2e-15
HCFC2	1088.02	1.06765	0.128841	8.28659	1.17e-16	2.21e-15
ZNF484	412.898	2.3985	0.289531	8.28409	1.19e-16	2.25e-15
UHRF2	1719.94	1.64027	0.198024	8.2832	1.2e-16	2.27e-15
GTF2I	4473.13	1.49075	0.18009	8.27784	1.25e-16	2.37e-15
MRTFB	3833.66	1.61071	0.194588	8.27754	1.26e-16	2.37e-15
CNOT10	974.715	1.30105	0.15718	8.27743	1.26e-16	2.37e-15
KIF15	494.728	2.67616	0.323471	8.27328	1.3e-16	2.46e-15
THSD7A	151.265	2.32941	0.281591	8.27232	1.31e-16	2.47e-15
MRPS31	477.722	1.39073	0.168292	8.26379	1.41e-16	2.65e-15
NOL11	1187.71	1.92613	0.233157	8.26109	1.44e-16	2.71e-15
EMCN	143.396	2.56085	0.310034	8.25988	1.46e-16	2.73e-15
ECT2	1246.14	1.81189	0.219551	8.25271	1.55e-16	2.89e-15
DYNC2H1	1617	2.21597	0.268626	8.2493	1.59e-16	2.98e-15
SREK1	3993.01	1.74969	0.212104	8.24918	1.59e-16	2.98e-15
TTC27	805.485	2.29822	0.278641	8.24794	1.61e-16	3.01e-15
DHX30	2335.45	1.35647	0.16448	8.24706	1.62e-16	3.03e-15
ATL2	3763.08	1.26754	0.153716	8.24603	1.64e-16	3.05e-15
INTS10	2306.2	1.71534	0.20808	8.24363	1.67e-16	3.11e-15
KLHL20	815.641	1.61586	0.196028	8.24299	1.68e-16	3.12e-15
SENP7	1034.83	1.82751	0.221729	8.2421	1.69e-16	3.14e-15
DNAJC2	803.295	2.36568	0.287106	8.23974	1.73e-16	3.2e-15
DOP1A	2451.21	1.31485	0.15959	8.2389	1.74e-16	3.22e-15
SVEP1	840.712	3.36277	0.408164	8.23877	1.74e-16	3.22e-15
BFAR	701.238	1.2473	0.151453	8.23556	1.79e-16	3.3e-15
KCNK5	434.963	2.15706	0.262005	8.23287	1.83e-16	3.37e-15
UBA2	2782.97	1.04115	0.12647	8.23242	1.83e-16	3.38e-15
CCDC138	367.576	2.15111	0.261303	8.23225	1.84e-16	3.38e-15
AC118549.1	2098.96	2.06611	0.25098	8.23216	1.84e-16	3.38e-15
NAE1	1156.96	1.2766	0.155091	8.23132	1.85e-16	3.41e-15
ITGB6	1668.06	2.32557	0.28261	8.22891	1.89e-16	3.47e-15
FAF1	2817.79	1.17062	0.142262	8.2286	1.89e-16	3.48e-15
FAT4	992.791	2.74221	0.333273	8.22813	1.9e-16	3.49e-15
SLF1	372.571	1.99348	0.242317	8.22675	1.92e-16	3.53e-15
RAD18	571.711	2.15449	0.262013	8.22283	1.99e-16	3.64e-15
NUP35	448.801	2.30719	0.280685	8.21986	2.04e-16	3.73e-15
ZDBF2	730.692	2.32649	0.283046	8.21947	2.04e-16	3.74e-15
USP28	1213.38	1.42358	0.17321	8.21882	2.06e-16	3.76e-15
BRCA2	769.949	2.62959	0.320027	8.21678	2.09e-16	3.82e-15
NT5DC3	731.238	2.69989	0.328605	8.21621	2.1e-16	3.83e-15
TAF4B	697.436	2.50246	0.304601	8.21555	2.11e-16	3.85e-15
ANKRD26	1051.59	2.66871	0.32493	8.21319	2.15e-16	3.92e-15
RECK	260.847	2.58859	0.315449	8.20606	2.29e-16	4.15e-15
OSR1	177.686	3.8628	0.47099	8.20145	2.38e-16	4.31e-15
BX322639.1	104.808	3.04385	0.371191	8.20022	2.4e-16	4.35e-15
MNAT1	410.146	1.73446	0.211645	8.19514	2.5e-16	4.53e-15
CASD1	432.421	2.20902	0.269773	8.18845	2.65e-16	4.78e-15
RN7SL732P	45.3869	4.15539	0.507593	8.18646	2.69e-16	4.85e-15
ELP1	1807.5	1.80023	0.220027	8.1819	2.79e-16	5.03e-15
MIS18BP1	1547.39	1.79544	0.219442	8.18182	2.8e-16	5.03e-15
BMPR1A	1268.41	1.10686	0.135292	8.18127	2.81e-16	5.05e-15
VPS13A	6736.59	1.85707	0.227156	8.17534	2.95e-16	5.31e-15
PYROXD1	752.584	1.47999	0.181077	8.17327	3e-16	5.39e-15
OTULINL	401.793	1.64779	0.20161	8.17314	3e-16	5.39e-15
TIA1	1969.88	1.52441	0.186532	8.17238	3.02e-16	5.42e-15
COX10-AS1	799.052	1.95691	0.23956	8.16876	3.12e-16	5.58e-15
CSTF3	864.908	1.56223	0.191288	8.16693	3.16e-16	5.66e-15
TARS3	377.461	2.02159	0.247546	8.1665	3.17e-16	5.67e-15
PRIM2	521.275	2.08628	0.25551	8.16518	3.21e-16	5.73e-15
DCAF6	1873.93	1.80191	0.220698	8.16458	3.23e-16	5.76e-15
ZNF25	231.111	1.86423	0.228393	8.16236	3.29e-16	5.86e-15
CBWD2	574.525	1.35963	0.166586	8.16171	3.3e-16	5.89e-15
ZNF354C	254.431	2.23765	0.274215	8.16022	3.34e-16	5.96e-15
SENP1	911.61	1.31084	0.160652	8.15953	3.36e-16	5.99e-15
SAMD5	2105.1	2.3906	0.292984	8.15949	3.36e-16	5.99e-15
SBSPON	168.175	3.64148	0.446427	8.15693	3.44e-16	6.1e-15
DBF4	383.597	2.15501	0.26452	8.14689	3.73e-16	6.61e-15
PTPDC1	324.025	1.88456	0.231344	8.14613	3.76e-16	6.65e-15
NSMAF	1857.85	1.62331	0.199347	8.14314	3.85e-16	6.81e-15
FAM204A	1071.78	1.28782	0.158208	8.14	3.95e-16	6.97e-15
PRMT3	917.219	2.12121	0.260644	8.13833	4.01e-16	7.07e-15
GNAL	750.55	1.89445	0.232799	8.13774	4.03e-16	7.1e-15
HIBCH	1513.71	2.25002	0.276529	8.13664	4.06e-16	7.16e-15
ZNF558	697.287	1.76346	0.216748	8.136	4.09e-16	7.19e-15
TRMT11	621.267	2.57017	0.315937	8.13509	4.12e-16	7.24e-15
INTS2	1119.57	1.38678	0.170532	8.13208	4.22e-16	7.42e-15
SPATA5	916.312	2.0566	0.252907	8.13185	4.23e-16	7.43e-15
NBAS	3011.31	1.17089	0.144084	8.12639	4.42e-16	7.76e-15
RBFOX2	4060.21	0.958975	0.118046	8.12372	4.52e-16	7.93e-15
RSPRY1	1483.72	1.04503	0.128681	8.12108	4.62e-16	8.1e-15
TBC1D5	2729.52	1.47678	0.182047	8.11208	4.98e-16	8.68e-15
NOL9	1667.13	1.37153	0.169107	8.11045	5.04e-16	8.79e-15
EXOSC9	353.341	1.49822	0.184751	8.1094	5.09e-16	8.87e-15
CUL5	1694.21	1.47574	0.18199	8.10893	5.11e-16	8.9e-15
ADAM33	583.061	3.12394	0.385289	8.10804	5.14e-16	8.95e-15
MAP3K21	459.097	1.96793	0.242743	8.10704	5.19e-16	9.02e-15
KNL1	1013.27	2.53938	0.313288	8.10557	5.25e-16	9.12e-15
TNFRSF10A	1079.27	1.88699	0.232814	8.10515	5.27e-16	9.15e-15
TXLNG	575.086	1.73479	0.214063	8.10412	5.31e-16	9.22e-15
HACD1	109.017	2.25484	0.278363	8.10036	5.48e-16	9.51e-15
DEK	3386.43	1.43346	0.176965	8.10021	5.49e-16	9.52e-15
EFCAB7	232.273	2.5118	0.310135	8.09907	5.54e-16	9.6e-15
VPS13C	4681.88	2.15111	0.265602	8.09899	5.54e-16	9.6e-15
DYRK3	525.167	2.61535	0.322964	8.09795	5.59e-16	9.68e-15
ST7	550.035	1.49638	0.184818	8.0965	5.66e-16	9.78e-15
ZNF614	313.532	1.85072	0.228599	8.09594	5.68e-16	9.82e-15
GNPAT	1153.59	1.73529	0.214458	8.09152	5.89e-16	1.02e-14
ATAD5	677.499	2.46501	0.304847	8.08605	6.16e-16	1.06e-14
VRK2	1514.85	1.62178	0.20059	8.08501	6.22e-16	1.07e-14
WDR7	1510.04	1.32914	0.16443	8.0833	6.3e-16	1.09e-14
DYM	2275.59	0.847921	0.104909	8.08244	6.35e-16	1.09e-14
RCBTB1	621.595	1.6427	0.203246	8.08233	6.35e-16	1.09e-14
THADA	2616.96	2.13217	0.263855	8.08083	6.43e-16	1.11e-14
RABEP1	2080.36	1.15306	0.142785	8.07552	6.72e-16	1.15e-14
MLH3	1118.69	2.04718	0.253578	8.07317	6.85e-16	1.17e-14
WDR70	1037.84	2.0268	0.251202	8.06841	7.12e-16	1.22e-14
CIP2A	388.507	2.44279	0.302851	8.066	7.26e-16	1.24e-14
PEAK1	1996.33	1.17797	0.146073	8.06425	7.37e-16	1.26e-14
R3HDM1	1209.85	1.79043	0.222113	8.0609	7.57e-16	1.29e-14
POLI	674.061	1.65912	0.205937	8.05645	7.85e-16	1.34e-14
BRCA1	819.184	2.20574	0.273826	8.05527	7.93e-16	1.35e-14
CCDC50	1831.43	1.42335	0.176763	8.05232	8.12e-16	1.38e-14
HECW2	1019.29	2.02343	0.251319	8.05123	8.2e-16	1.39e-14
CHEK2	350.032	2.31288	0.28727	8.05122	8.2e-16	1.39e-14
STXBP4	548.27	2.05197	0.254928	8.04922	8.33e-16	1.41e-14
FAM162B	28.8026	2.89833	0.360207	8.04628	8.54e-16	1.44e-14
LIN9	218.994	1.94009	0.241118	8.04623	8.54e-16	1.44e-14
BTNL9	189.307	2.72147	0.33823	8.04619	8.54e-16	1.44e-14
RFX7	1884.01	1.69216	0.210327	8.04537	8.6e-16	1.45e-14
GEMIN5	1138.27	1.92584	0.239549	8.03944	9.03e-16	1.52e-14
ADGRF5	477.211	2.26948	0.282324	8.03857	9.09e-16	1.53e-14
NCKAP5	1675.19	2.65185	0.329983	8.03633	9.26e-16	1.56e-14
MBOAT1	720.658	1.86448	0.232025	8.03566	9.31e-16	1.57e-14
KATNAL1	417.544	2.10904	0.262515	8.03398	9.44e-16	1.59e-14
RN7SL359P	29.3825	3.69097	0.459536	8.03195	9.59e-16	1.61e-14
SCMH1	775.663	1.8539	0.230931	8.02796	9.91e-16	1.66e-14
HNRNPR	2838.83	1.39154	0.173396	8.02524	1.01e-15	1.69e-14
CYP4B1	620.881	2.66091	0.332104	8.01229	1.13e-15	1.87e-14
SEMA6A	494.831	2.47556	0.309005	8.01141	1.13e-15	1.89e-14
CNTNAP3P2	222.578	3.19327	0.398608	8.01105	1.14e-15	1.89e-14
MDM1	312.46	2.30169	0.287346	8.01016	1.15e-15	1.9e-14
NUFIP1	280.109	2.03354	0.253953	8.00755	1.17e-15	1.94e-14
GNL3L	3950.44	1.04382	0.130365	8.00686	1.18e-15	1.95e-14
INTS6L	840.19	1.95974	0.244775	8.00626	1.18e-15	1.96e-14
DDX46	2577.98	1.0139	0.126653	8.00532	1.19e-15	1.97e-14
SRBD1	596.559	1.52271	0.190215	8.00522	1.19e-15	1.97e-14
CCDC88A	1974.28	2.13214	0.266352	8.00497	1.19e-15	1.98e-14
TDG	1371.7	0.783785	0.0979141	8.00482	1.2e-15	1.98e-14
PHF11	680.317	1.65379	0.206601	8.00478	1.2e-15	1.98e-14
POLR1E	823.342	1.64204	0.205196	8.00231	1.22e-15	2.01e-14
PIK3C2G	957.163	3.10561	0.388305	7.99785	1.27e-15	2.09e-14
WWP1	3094.6	1.04114	0.130227	7.99477	1.3e-15	2.14e-14
PAPOLG	976.855	1.12738	0.141035	7.99363	1.31e-15	2.15e-14
SHQ1	618.752	1.92916	0.241347	7.99327	1.31e-15	2.16e-14
SYNE1	3844.3	2.21515	0.277131	7.99314	1.32e-15	2.16e-14
ANAPC1	1675.01	2.10855	0.263933	7.98899	1.36e-15	2.23e-14
DCAF17	784.807	1.65508	0.20719	7.98823	1.37e-15	2.24e-14
MSH2	1048.43	1.79745	0.225105	7.98497	1.41e-15	2.3e-14
TNS2	1028.73	2.19494	0.274888	7.98485	1.41e-15	2.3e-14
AASS	968.989	2.78223	0.348477	7.98396	1.42e-15	2.31e-14
XPO4	2083.22	2.02398	0.253572	7.98186	1.44e-15	2.35e-14
MTAP	1823.36	1.44328	0.180846	7.98069	1.46e-15	2.37e-14
TGFBR3	1551.53	2.70551	0.339101	7.97848	1.48e-15	2.41e-14
CDKAL1	1125.96	1.96608	0.246473	7.97686	1.5e-15	2.44e-14
RNF150	360.107	2.97367	0.372868	7.97513	1.52e-15	2.47e-14
LRPPRC	5525.08	2.07345	0.259996	7.97494	1.52e-15	2.47e-14
SYDE2	447.693	2.37235	0.297542	7.97317	1.55e-15	2.51e-14
PREX2	620.411	2.4379	0.305772	7.97293	1.55e-15	2.51e-14
SNX5	2581.66	1.81928	0.228202	7.97222	1.56e-15	2.53e-14
ZNF354B	396.527	2.06291	0.258811	7.97072	1.58e-15	2.56e-14
SLC6A1	839.733	3.20545	0.402278	7.96824	1.61e-15	2.6e-14
TMEM131L	1575.23	1.77922	0.223291	7.96818	1.61e-15	2.6e-14
DDHD2	1075.43	1.95793	0.24586	7.96359	1.67e-15	2.7e-14
INPP5F	874.831	1.28438	0.161293	7.963	1.68e-15	2.71e-14
CFAP36	422.925	1.53242	0.192489	7.96109	1.71e-15	2.75e-14
RGCC	601.549	2.20119	0.276519	7.96037	1.72e-15	2.76e-14
ECM2	141.05	2.78063	0.349535	7.95523	1.79e-15	2.88e-14
HNRNPH1	12687.3	1.9074	0.239773	7.95503	1.79e-15	2.88e-14
WDHD1	562.091	1.84844	0.232371	7.95472	1.8e-15	2.89e-14
SLC4A7	1859.31	2.24428	0.28215	7.95421	1.8e-15	2.9e-14
TMEM267	268.69	1.30498	0.164073	7.95362	1.81e-15	2.91e-14
ALMS1	1909.45	1.92739	0.242393	7.95151	1.84e-15	2.96e-14
HNRNPA1P7	74.744	1.84358	0.231918	7.94926	1.88e-15	3.01e-14
RUNX1T1	244.612	2.51141	0.316083	7.9454	1.94e-15	3.1e-14
THUMPD2	444.993	2.33811	0.294511	7.93897	2.04e-15	3.25e-14
HMGB1	5071.06	1.49607	0.188548	7.93471	2.11e-15	3.36e-14
EPS8	778.82	1.92991	0.243274	7.93306	2.14e-15	3.41e-14
LAMC3	505.414	2.61879	0.330447	7.92498	2.28e-15	3.63e-14
AGK	820.281	1.61078	0.203319	7.92245	2.33e-15	3.7e-14
USP31	2715.18	1.50416	0.189882	7.92158	2.35e-15	3.72e-14
NUP42	499.472	1.35342	0.17092	7.91848	2.4e-15	3.81e-14
CARNMT1	1003.03	1.73779	0.219485	7.91756	2.42e-15	3.84e-14
ZNF480	527.496	1.94178	0.245341	7.9146	2.48e-15	3.93e-14
TARBP1	2323.03	2.52555	0.319163	7.91305	2.51e-15	3.98e-14
CFH	2242.52	3.1739	0.401264	7.90975	2.58e-15	4.08e-14
ZNF136	334.165	1.26206	0.159558	7.90971	2.58e-15	4.08e-14
CCDC18	569.19	2.42126	0.306253	7.90609	2.66e-15	4.19e-14
DDX10	1321.4	2.37466	0.300442	7.90387	2.7e-15	4.27e-14
TNIK	742.836	1.82271	0.230683	7.90134	2.76e-15	4.35e-14
ITIH5	423.532	2.01554	0.255113	7.9006	2.78e-15	4.38e-14
ZSCAN26	222.732	2.36339	0.299156	7.90018	2.79e-15	4.39e-14
DYNC2LI1	309.541	1.89799	0.24035	7.89676	2.86e-15	4.5e-14
INPP1	1451.65	1.89652	0.240185	7.89606	2.88e-15	4.53e-14
ZNF146	1655.21	1.91189	0.24214	7.89581	2.88e-15	4.54e-14
SYT8	2060.73	3.51296	0.444932	7.89549	2.89e-15	4.55e-14
SERPINB5	18136.9	2.24867	0.28485	7.89421	2.92e-15	4.59e-14
CLNS1A	1519.55	1.39033	0.176226	7.88946	3.03e-15	4.76e-14
MVB12B	641.601	2.00169	0.253719	7.88939	3.04e-15	4.76e-14
LAMC1	4070.66	2.04694	0.259478	7.88868	3.05e-15	4.79e-14
DLC1	852.038	2.33107	0.295501	7.88854	3.06e-15	4.79e-14
L3MBTL3	239.214	1.88255	0.238674	7.88751	3.08e-15	4.83e-14
RFTN2	89.4693	2.77541	0.351877	7.88746	3.08e-15	4.83e-14
ETAA1	739.606	1.48886	0.188795	7.88611	3.12e-15	4.88e-14
ABI2	1035.04	1.76333	0.223653	7.88422	3.17e-15	4.95e-14
KNTC1	2164.59	2.40315	0.304857	7.88288	3.2e-15	5e-14
SRFBP1	502.555	1.9892	0.252345	7.88285	3.2e-15	5e-14
DEPDC7	328.815	2.90432	0.368716	7.87686	3.36e-15	5.23e-14
PKP2	1013.25	2.37615	0.30168	7.87637	3.37e-15	5.25e-14
KCNQ5	395.209	3.18337	0.40423	7.87514	3.4e-15	5.3e-14
PSME2	1729.66	1.77864	0.225944	7.87202	3.49e-15	5.42e-14
NEDD1	662.185	1.70612	0.216778	7.87034	3.54e-15	5.49e-14
ARID2	3608.19	1.01853	0.129417	7.87011	3.54e-15	5.5e-14
LPAR1	630.042	2.04861	0.260315	7.86974	3.55e-15	5.51e-14
AL353743.1	202.153	2.5101	0.319007	7.86847	3.59e-15	5.57e-14
CWF19L2	671.114	1.72945	0.219857	7.86627	3.65e-15	5.66e-14
FUT8	741.298	2.29567	0.291876	7.86522	3.68e-15	5.71e-14
SFPQ	10206.7	1.27208	0.161805	7.86181	3.79e-15	5.86e-14
LDLRAD3	734.311	1.8382	0.233859	7.86029	3.83e-15	5.92e-14
ARMC8	1598.98	1.03633	0.131889	7.85759	3.92e-15	6.04e-14
GMPS	2246.07	1.62667	0.207021	7.85752	3.92e-15	6.04e-14
NFYB	569.085	1.30597	0.166213	7.85718	3.93e-15	6.05e-14
TDRD3	1272.94	1.43902	0.183156	7.85683	3.94e-15	6.07e-14
FAM184A	119.808	3.14846	0.400956	7.85239	4.08e-15	6.27e-14
ZRANB3	292.825	2.68117	0.341456	7.85215	4.09e-15	6.28e-14
ABCB7	910.409	1.26484	0.161172	7.84778	4.23e-15	6.49e-14
LEPR	798.996	2.86867	0.36557	7.84712	4.26e-15	6.52e-14
FAS	1341.78	1.94322	0.247644	7.84683	4.27e-15	6.53e-14
RBMX	3210.12	2.11595	0.269762	7.84377	4.37e-15	6.69e-14
QSER1	3949.59	1.60712	0.204968	7.84081	4.48e-15	6.84e-14
USP47	4025.5	0.903945	0.115306	7.8395	4.52e-15	6.91e-14
PDGFC	547.324	2.49829	0.318708	7.8388	4.55e-15	6.95e-14
UTP18	882.664	1.17665	0.150121	7.83801	4.58e-15	6.99e-14
FANCM	599.951	2.33038	0.297349	7.83719	4.61e-15	7.03e-14
PIK3R1	3379.33	1.62318	0.207245	7.83219	4.79e-15	7.3e-14
MS4A4E	170.331	3.1536	0.402708	7.831	4.84e-15	7.36e-14
PCDHGB2	144.808	2.41898	0.308946	7.82978	4.89e-15	7.43e-14
KIT	411.036	2.63427	0.336494	7.82858	4.93e-15	7.49e-14
EIF2D	1324.49	1.56502	0.199963	7.82653	5.02e-15	7.61e-14
NFATC4	633.59	2.64678	0.338297	7.82385	5.12e-15	7.77e-14
RPF2	702.243	1.91554	0.244905	7.82154	5.22e-15	7.91e-14
MRPL1	454.247	2.26122	0.289165	7.81983	5.29e-15	8.01e-14
GAS5	3670.09	1.49344	0.190999	7.81911	5.32e-15	8.05e-14
DZIP3	461.527	1.96708	0.251623	7.81757	5.39e-15	8.14e-14
WDR36	1768.55	2.26869	0.290382	7.81279	5.59e-15	8.44e-14
LZTFL1	453.496	1.43548	0.183742	7.81246	5.61e-15	8.45e-14
CYS1	52.3181	2.20869	0.282763	7.81111	5.67e-15	8.52e-14
USPL1	682.691	1.51026	0.193396	7.80917	5.76e-15	8.65e-14
TTC8	346.827	1.75139	0.224318	7.80761	5.83e-15	8.76e-14
USP14	1781.31	1.74693	0.223867	7.8034	6.03e-15	9.03e-14
ANAPC4	1027.28	2.24655	0.28793	7.80241	6.07e-15	9.1e-14
CHCHD3	747.235	1.36042	0.174428	7.79931	6.22e-15	9.31e-14
VPS13B	6310.36	1.81362	0.232557	7.79859	6.26e-15	9.36e-14
NUP155	2316.2	1.79326	0.229952	7.79843	6.27e-15	9.37e-14
RRP15	545.28	2.36251	0.302965	7.79796	6.29e-15	9.4e-14
C5orf15	697.023	1.80455	0.231444	7.79692	6.34e-15	9.47e-14
POMGNT1	1057.37	2.07926	0.266681	7.79679	6.35e-15	9.48e-14
POLR3A	1604.42	1.50104	0.192547	7.79571	6.4e-15	9.55e-14
FBXL4	1087.46	1.41247	0.181257	7.79262	6.56e-15	9.78e-14
MTMR9	984.894	0.972145	0.124758	7.79222	6.58e-15	9.81e-14
PPP5C	1378.62	1.45206	0.186413	7.78951	6.73e-15	1e-13
DHX33	1050.58	1.53086	0.196567	7.788	6.81e-15	1.01e-13
BRMS1L	247.43	2.13401	0.274034	7.7874	6.84e-15	1.02e-13
GORAB	310.674	1.84854	0.237422	7.7859	6.92e-15	1.03e-13
PRIMPOL	372.486	1.94035	0.249227	7.78548	6.95e-15	1.03e-13
CCDC85A	38.3451	2.35607	0.30276	7.78197	7.14e-15	1.06e-13
NOM1	997.983	2.121	0.272571	7.78147	7.17e-15	1.06e-13
UTP20	1905.75	2.21628	0.284844	7.78066	7.21e-15	1.07e-13
FAM76B	537.238	1.72843	0.222179	7.77946	7.28e-15	1.08e-13
TMPRSS11BNL	3776.1	2.36763	0.304443	7.77691	7.43e-15	1.1e-13
NKAP	479.621	1.14535	0.147292	7.77607	7.48e-15	1.11e-13
CSPP1	1044.24	2.23317	0.2873	7.77295	7.67e-15	1.13e-13
ZNF318	1339.68	1.56706	0.201604	7.77294	7.67e-15	1.13e-13
NDN	241.099	2.78297	0.358111	7.77126	7.77e-15	1.15e-13
ABCB10	962.434	1.27863	0.164541	7.77085	7.8e-15	1.15e-13
METTL15	535.672	1.40802	0.181241	7.76876	7.93e-15	1.17e-13
PPA2	1709.89	1.63973	0.21113	7.76646	8.07e-15	1.19e-13
PHF14	1808.6	2.07398	0.267091	7.76507	8.16e-15	1.2e-13
RPGRIP1L	277.385	2.44629	0.315107	7.76338	8.27e-15	1.22e-13
MIGA1	586.975	1.80433	0.232434	7.76274	8.31e-15	1.22e-13
VAV3	5472.66	2.088	0.269005	7.76193	8.36e-15	1.23e-13
ZNF443	172.324	1.84139	0.237252	7.76133	8.4e-15	1.23e-13
RRN3	962.858	1.9146	0.246737	7.75971	8.51e-15	1.25e-13
CFAP97	1526.03	2.1585	0.278333	7.7551	8.83e-15	1.29e-13
XRN2	2565.79	1.53249	0.197798	7.74774	9.35e-15	1.37e-13
SUPT3H	175.563	2.17063	0.280202	7.74666	9.43e-15	1.38e-13
SPATA18	588.662	2.02866	0.261913	7.74556	9.52e-15	1.39e-13
CUEDC1	960.108	1.8528	0.239225	7.74499	9.56e-15	1.39e-13
NVL	908.062	1.94938	0.251715	7.74438	9.6e-15	1.4e-13
MPP6	567.228	1.55197	0.200525	7.73953	9.98e-15	1.45e-13
TAF15	2393.25	1.49388	0.193021	7.7395	9.98e-15	1.45e-13
MTERF3	293.138	2.1331	0.275616	7.73939	9.99e-15	1.45e-13
DHX9	5785.22	1.2961	0.167469	7.73932	1e-14	1.45e-13
CENPJ	341.019	2.63406	0.340362	7.73899	1e-14	1.46e-13
ESF1	636.941	2.03916	0.263516	7.73828	1.01e-14	1.46e-13
ATAD2B	2985.99	1.56505	0.202348	7.73446	1.04e-14	1.51e-13
DDX18	1962.03	1.72587	0.223212	7.73198	1.06e-14	1.54e-13
ENOX1	30.4324	2.86823	0.371181	7.72731	1.1e-14	1.59e-13
RN7SL38P	17.9393	3.9787	0.515071	7.72457	1.12e-14	1.62e-13
SLC9A9	1207.63	2.06385	0.267181	7.72454	1.12e-14	1.62e-13
RFC3	343.688	2.23887	0.289919	7.72239	1.14e-14	1.65e-13
VPS36	3033.53	1.56682	0.202951	7.72015	1.16e-14	1.68e-13
NONO	7970.43	0.692454	0.0897239	7.71761	1.19e-14	1.71e-13
DPP8	1858.82	1.20735	0.156472	7.71609	1.2e-14	1.73e-13
DIAPH3	473.679	2.42787	0.314689	7.71514	1.21e-14	1.74e-13
GSTK1	2661.83	1.46145	0.189478	7.71304	1.23e-14	1.77e-13
C18orf21	254.244	1.54182	0.200248	7.69958	1.37e-14	1.96e-13
CEP57L1	338.815	2.13712	0.277595	7.69869	1.37e-14	1.97e-13
GBP1P1	960.402	2.51935	0.327294	7.69752	1.39e-14	1.99e-13
SPARCL1	2137.9	2.93279	0.381127	7.69504	1.41e-14	2.03e-13
CEP290	846.837	2.93358	0.381234	7.69495	1.42e-14	2.03e-13
GSTCD	500	1.22688	0.159458	7.69403	1.43e-14	2.04e-13
ZNF502	143.554	2.3247	0.302198	7.69265	1.44e-14	2.06e-13
CCDC58	213.53	1.65787	0.215616	7.68898	1.48e-14	2.12e-13
ZNF107	880.065	1.67349	0.217703	7.68702	1.51e-14	2.15e-13
CLASP2	3157.67	1.18694	0.154419	7.6865	1.51e-14	2.16e-13
MBTPS1	3623.96	1.05544	0.137314	7.68629	1.51e-14	2.16e-13
MARK1	1042.46	1.84188	0.23965	7.68573	1.52e-14	2.17e-13
TENT4A	1471.62	1.54038	0.200431	7.68533	1.53e-14	2.18e-13
TANGO6	777.249	1.91626	0.249418	7.68292	1.56e-14	2.22e-13
URB1	3772.42	1.68457	0.219403	7.67798	1.62e-14	2.3e-13
UBXN4	4360.46	0.808183	0.105297	7.67528	1.65e-14	2.35e-13
CHSY3	129.087	3.14556	0.409837	7.67515	1.65e-14	2.35e-13
TMX3	1571.19	1.98234	0.258427	7.6708	1.71e-14	2.42e-13
G2E3	909.378	1.35841	0.177121	7.6694	1.73e-14	2.45e-13
DEPTOR	855.998	2.31041	0.301322	7.66757	1.75e-14	2.48e-13
MIR100HG	504.843	2.64657	0.345449	7.66125	1.84e-14	2.6e-13
CEP152	614.47	2.43014	0.317222	7.6607	1.85e-14	2.61e-13
NAP1L1	4276.78	1.68081	0.219442	7.65944	1.87e-14	2.63e-13
NARS2	500.127	1.88408	0.246004	7.65876	1.88e-14	2.65e-13
MRPL32	871.569	1.15764	0.151165	7.65812	1.89e-14	2.66e-13
FANCL	538.699	1.87255	0.244569	7.65655	1.91e-14	2.69e-13
ZNF43	508.398	2.33756	0.30533	7.65584	1.92e-14	2.7e-13
SGMS1	1334.23	1.24117	0.162202	7.65196	1.98e-14	2.78e-13
PRKCA	940.977	1.73826	0.227283	7.648	2.04e-14	2.86e-13
C1orf21	1980.89	1.5158	0.198235	7.6465	2.07e-14	2.89e-13
VRK1	525.658	1.6074	0.210321	7.64261	2.13e-14	2.98e-13
DDB2	1500	1.971	0.257998	7.63961	2.18e-14	3.04e-13
ZNF100	384.607	1.69724	0.222233	7.6372	2.22e-14	3.1e-13
ZNF473	415.784	1.25717	0.164619	7.63684	2.23e-14	3.11e-13
ZNF84	763.18	1.63371	0.213978	7.63491	2.26e-14	3.15e-13
FOCAD	2162.77	1.14203	0.149591	7.63434	2.27e-14	3.16e-13
RECQL	941.481	1.65004	0.216271	7.62953	2.36e-14	3.28e-13
PIBF1	1273.58	1.95824	0.256734	7.62749	2.39e-14	3.33e-13
NUF2	203.924	2.75812	0.361814	7.62303	2.48e-14	3.44e-13
AASDH	620.059	1.43016	0.187632	7.62217	2.49e-14	3.46e-13
ZGRF1	486.912	2.59043	0.339907	7.621	2.52e-14	3.49e-13
MICU3	89.5897	2.62025	0.343948	7.61815	2.57e-14	3.57e-13
TBC1D19	350.45	2.28487	0.300117	7.61329	2.67e-14	3.7e-13
NFIB	3456.85	2.25776	0.296619	7.61163	2.71e-14	3.75e-13
MRPS9	401.813	1.56494	0.205625	7.61069	2.73e-14	3.77e-13
SNRNP200	9936.41	0.65511	0.0860834	7.61018	2.74e-14	3.79e-13
SLC25A26	588.706	1.19875	0.157524	7.60998	2.74e-14	3.79e-13
PCDHB15	65.3409	2.33131	0.306369	7.60948	2.75e-14	3.8e-13
BZW2	1856.65	1.48143	0.194759	7.6065	2.82e-14	3.88e-13
HAND2	149.578	4.04215	0.531422	7.60629	2.82e-14	3.89e-13
ADAMTS1	2420.35	2.41369	0.317439	7.60365	2.88e-14	3.97e-13
CCDC7	486.95	1.83245	0.241136	7.59922	2.98e-14	4.1e-13
RSPO1	105.022	2.68196	0.353004	7.59752	3.02e-14	4.15e-13
YTHDC2	2695.92	1.3189	0.173599	7.59736	3.02e-14	4.16e-13
SACS	1570.78	2.08872	0.274991	7.59558	3.06e-14	4.21e-13
AL445426.1	91.9248	3.7479	0.49374	7.59084	3.18e-14	4.37e-13
CARF	633.306	2.23132	0.294202	7.58432	3.34e-14	4.59e-13
CERS6	3225.62	1.69733	0.223816	7.58361	3.36e-14	4.61e-13
RBL1	667.593	2.06739	0.272678	7.58179	3.41e-14	4.67e-13
HNRNPLL	1123.09	1.01665	0.134093	7.58169	3.41e-14	4.68e-13
LIFR	961.698	2.62792	0.34662	7.58155	3.41e-14	4.68e-13
ITGA8	222.157	2.31478	0.305329	7.58127	3.42e-14	4.69e-13
WDR35	461.809	1.65028	0.217712	7.58009	3.45e-14	4.72e-13
LPL	114.021	2.63255	0.347338	7.57921	3.48e-14	4.75e-13
CHD6	3165.23	1.76888	0.233416	7.57823	3.5e-14	4.79e-13
PPAT	527.671	2.34609	0.309691	7.57558	3.58e-14	4.89e-13
E2F6	303.199	1.36105	0.179666	7.57545	3.58e-14	4.89e-13
CENPF	2855.68	2.72201	0.359485	7.57198	3.68e-14	5.01e-13
TCIM	159.23	3.06142	0.404632	7.56592	3.85e-14	5.24e-13
CTPS1	2309.75	2.32295	0.307028	7.56591	3.85e-14	5.24e-13
UBE2G2	2333.79	1.45034	0.191783	7.56243	3.96e-14	5.38e-13
ZNF483	224.921	2.09146	0.276636	7.56034	4.02e-14	5.46e-13
MMS22L	874.224	2.14833	0.284158	7.56033	4.02e-14	5.46e-13
CDR2	293.807	1.48722	0.196784	7.55762	4.11e-14	5.56e-13
PPIL4	864.073	1.22512	0.162143	7.55582	4.16e-14	5.63e-13
CPED1	218.715	2.21322	0.29292	7.55572	4.17e-14	5.63e-13
SMYD2	1063.06	1.84437	0.244143	7.55444	4.21e-14	5.68e-13
MLH1	982.42	1.66298	0.220132	7.55443	4.21e-14	5.68e-13
CSE1L	3261.55	1.98286	0.26254	7.5526	4.27e-14	5.76e-13
EGFR	17307.5	1.08705	0.143961	7.55097	4.32e-14	5.83e-13
EFTUD2	2914.68	1.24928	0.165458	7.55045	4.34e-14	5.85e-13
MTF2	930.018	1.11954	0.148279	7.5502	4.35e-14	5.86e-13
TERF1	512.819	1.25114	0.165711	7.55013	4.35e-14	5.86e-13
ABCA9	307.019	2.8885	0.382638	7.54892	4.39e-14	5.91e-13
FARS2	560.016	1.87304	0.248169	7.54743	4.44e-14	5.97e-13
DMXL1	4947.67	1.10097	0.145878	7.5472	4.45e-14	5.98e-13
PRMT1	2214	1.8618	0.24681	7.54345	4.58e-14	6.14e-13
FLRT3	602.439	2.68847	0.356412	7.54316	4.59e-14	6.15e-13
NRCAM	406.111	2.90218	0.384857	7.54094	4.67e-14	6.25e-13
ERAP1	2010.97	1.85755	0.246345	7.54047	4.68e-14	6.27e-13
TP53BP1	2083.19	1.22373	0.162325	7.53874	4.75e-14	6.35e-13
E2F7	345.481	2.30826	0.30621	7.53817	4.77e-14	6.37e-13
TASP1	398.587	1.65776	0.219927	7.53776	4.78e-14	6.39e-13
ELP2	1488.35	1.77235	0.235153	7.53698	4.81e-14	6.43e-13
KDM1A	2378.04	1.66303	0.220729	7.53424	4.91e-14	6.55e-13
UTRN	11542.4	1.58349	0.210251	7.53144	5.02e-14	6.68e-13
ZWILCH	526.065	1.7722	0.235345	7.5302	5.07e-14	6.74e-13
CDC25A	250.338	2.20711	0.293114	7.52987	5.08e-14	6.76e-13
NEDD4	1394.26	2.00372	0.266114	7.52955	5.09e-14	6.77e-13
TUBE1	385.257	1.72433	0.22904	7.52852	5.13e-14	6.82e-13
ZFP69	109.19	2.1699	0.288347	7.52531	5.26e-14	6.98e-13
SF3A3	1687.2	1.66022	0.220651	7.5242	5.3e-14	7.04e-13
UBE3C	5402.97	0.99013	0.131615	7.52295	5.36e-14	7.1e-13
CEP44	758.817	1.49843	0.199221	7.52143	5.42e-14	7.18e-13
TUBGCP5	1238.42	2.36248	0.314172	7.5197	5.49e-14	7.27e-13
RFC5	408.074	1.90495	0.253414	7.51718	5.6e-14	7.4e-13
ROBO2	1000.08	2.66837	0.355059	7.51529	5.68e-14	7.51e-13
ADRA2A	189.417	2.69066	0.358039	7.51498	5.69e-14	7.53e-13
CLYBL	239.005	2.12828	0.283247	7.51386	5.74e-14	7.59e-13
LAMB4	2046.28	2.78526	0.37072	7.51311	5.77e-14	7.62e-13
KIAA1324L	346.607	1.96567	0.261646	7.51271	5.79e-14	7.64e-13
FNIP2	1901.32	1.07264	0.142796	7.5117	5.84e-14	7.69e-13
SCUBE2	123.703	2.6481	0.352579	7.51064	5.88e-14	7.75e-13
NEMP1	710.73	1.59851	0.212839	7.51042	5.89e-14	7.76e-13
ECPAS	6308.64	1.21833	0.162239	7.50949	5.94e-14	7.81e-13
BNC1	2285.05	1.78797	0.238192	7.50643	6.08e-14	7.99e-13
APIP	195.492	1.57709	0.210099	7.50641	6.08e-14	7.99e-13
AP1S3	615.75	1.92229	0.256211	7.50275	6.25e-14	8.21e-13
DZIP1	499.421	2.83047	0.37733	7.50131	6.32e-14	8.29e-13
HNRNPD	3295.01	1.18067	0.157411	7.50057	6.35e-14	8.33e-13
GRB10	964.523	1.89287	0.252459	7.49775	6.49e-14	8.51e-13
ALCAM	2423	1.68206	0.224435	7.49463	6.65e-14	8.7e-13
ZBED5	1126.06	1.40279	0.187185	7.49416	6.67e-14	8.73e-13
MRRF	1468.29	1.28606	0.171613	7.49394	6.68e-14	8.74e-13
SLC25A29	887.649	1.68963	0.225516	7.49226	6.77e-14	8.85e-13
TMEM135	565.946	1.39511	0.186224	7.49159	6.8e-14	8.89e-13
ZNF141	1011.72	1.87095	0.24981	7.48952	6.91e-14	9.03e-13
EPHA3	246.707	2.93779	0.392274	7.48914	6.93e-14	9.05e-13
CEP78	863.822	2.10645	0.281321	7.48773	7.01e-14	9.14e-13
IL33	363.153	3.6963	0.493697	7.48699	7.05e-14	9.19e-13
LGI4	95.4201	2.75751	0.368557	7.4819	7.33e-14	9.55e-13
BMS1	2021.11	1.53811	0.205591	7.48142	7.35e-14	9.58e-13
PARD3B	806.396	2.18919	0.29262	7.48135	7.36e-14	9.58e-13
AHCTF1	3472.49	1.55397	0.20773	7.48076	7.39e-14	9.62e-13
INTS8	1463.82	1.04361	0.139545	7.4787	7.51e-14	9.75e-13
RAD17	639.543	1.13018	0.15112	7.47868	7.51e-14	9.75e-13
ZC2HC1A	491.627	2.58799	0.346205	7.47531	7.7e-14	1e-12
COL15A1	1438.23	2.08338	0.278765	7.4736	7.8e-14	1.01e-12
CHROMR	327.198	1.99795	0.267363	7.47281	7.85e-14	1.02e-12
DOCK10	1860.16	2.04071	0.273088	7.47273	7.85e-14	1.02e-12
NUP37	513.85	1.37121	0.183516	7.47191	7.9e-14	1.02e-12
COX10	592.021	1.68636	0.225704	7.47156	7.92e-14	1.03e-12
CALCRL	620.778	2.0627	0.276079	7.4714	7.93e-14	1.03e-12
UBR3	4012.53	0.884749	0.11842	7.4713	7.94e-14	1.03e-12
CDC14A	378.142	1.7027	0.227908	7.47101	7.96e-14	1.03e-12
ZW10	697.85	0.948611	0.127023	7.46805	8.14e-14	1.05e-12
SPART	888.146	1.59556	0.213693	7.46659	8.23e-14	1.06e-12
C5	288.642	2.51225	0.336518	7.46544	8.3e-14	1.07e-12
TAF2	2375.13	1.06759	0.143011	7.46509	8.32e-14	1.07e-12
HNRNPDL	6227.43	1.35884	0.182083	7.46274	8.47e-14	1.09e-12
POP1	546.419	1.90571	0.255451	7.46017	8.64e-14	1.11e-12
RAD1	592.773	1.53528	0.205815	7.45952	8.68e-14	1.12e-12
TRMT10C	771.331	1.38858	0.186158	7.45917	8.71e-14	1.12e-12
FARSB	1816.43	2.18974	0.293576	7.45884	8.73e-14	1.12e-12
POLR1C	740.535	1.56748	0.210222	7.45631	8.9e-14	1.14e-12
KLF15	114.124	2.97276	0.398699	7.45615	8.91e-14	1.14e-12
KIF14	485.27	2.25584	0.302619	7.45439	9.03e-14	1.16e-12
GPHN	1179.21	2.04717	0.274634	7.45419	9.04e-14	1.16e-12
ZNF331	809.483	2.1021	0.282024	7.45362	9.08e-14	1.17e-12
SUPT20H	1783.73	1.30477	0.175149	7.4495	9.37e-14	1.2e-12
ARHGAP42	597.307	2.00952	0.269786	7.44858	9.44e-14	1.21e-12
ADSS2	1647.45	1.3498	0.181255	7.447	9.55e-14	1.22e-12
COL14A1	1673.29	3.35215	0.450136	7.44697	9.55e-14	1.22e-12
TMEM209	593.685	1.52213	0.204406	7.44659	9.58e-14	1.22e-12
AVEN	473.202	1.50385	0.201991	7.4451	9.69e-14	1.24e-12
MSANTD3	327.531	1.29362	0.17376	7.44488	9.7e-14	1.24e-12
CEP97	697.484	1.30578	0.175398	7.4447	9.72e-14	1.24e-12
SH3RF3	503.822	2.0341	0.273247	7.44418	9.76e-14	1.24e-12
RIC8B	315.17	2.02254	0.271746	7.44275	9.86e-14	1.26e-12
ATP5MC1P6	175.114	3.02992	0.407112	7.44248	9.88e-14	1.26e-12
CDH5	491.203	2.04795	0.275174	7.44236	9.89e-14	1.26e-12
ATRNL1	126.299	2.65032	0.356149	7.44162	9.95e-14	1.27e-12
TTF2	1508.36	2.09385	0.281405	7.44068	1e-13	1.27e-12
ZKSCAN8	868.801	2.13389	0.286794	7.44051	1e-13	1.27e-12
ERO1B	245.35	1.69995	0.22853	7.43862	1.02e-13	1.29e-12
STAMBPL1	351.691	2.10592	0.283118	7.4383	1.02e-13	1.29e-12
NBEA	299.104	2.7765	0.373322	7.43727	1.03e-13	1.3e-12
HS6ST2	497.709	2.4294	0.326708	7.43598	1.04e-13	1.32e-12
MAN1C1	381.352	2.16644	0.291363	7.43554	1.04e-13	1.32e-12
ABI3BP	1066.33	3.18464	0.428417	7.43352	1.06e-13	1.34e-12
CLMN	748.684	2.19915	0.295909	7.43185	1.07e-13	1.35e-12
AHCTF1P1	38.2554	1.80258	0.242591	7.43052	1.08e-13	1.37e-12
ZNF649	335.541	1.10195	0.148337	7.42864	1.1e-13	1.39e-12
POT1	354.641	1.91524	0.257877	7.42696	1.11e-13	1.4e-12
ALDH7A1	2456.5	2.01775	0.2719	7.42093	1.16e-13	1.47e-12
PCDHGB7	363.967	2.06361	0.278208	7.41752	1.19e-13	1.5e-12
PTN	990.022	2.63356	0.355171	7.41492	1.22e-13	1.53e-12
LIG3	1695.93	1.10559	0.14918	7.41116	1.25e-13	1.57e-12
LTV1	164.717	1.97131	0.266	7.41095	1.25e-13	1.57e-12
OCRL	1489.42	0.965039	0.130226	7.4105	1.26e-13	1.58e-12
NAP1L3	17.2676	2.66866	0.36014	7.41006	1.26e-13	1.58e-12
MAPKAPK5	1542.15	1.2556	0.169488	7.40819	1.28e-13	1.6e-12
CDC42BPA	1682.19	1.40555	0.18973	7.40816	1.28e-13	1.6e-12
SNORD3C	103.575	3.41077	0.460505	7.40658	1.3e-13	1.62e-12
CDC5L	1644.77	0.931255	0.125763	7.40486	1.31e-13	1.64e-12
ATRX	6098.6	1.32025	0.178333	7.40328	1.33e-13	1.66e-12
TNS4	13672.7	3.17198	0.428457	7.40325	1.33e-13	1.66e-12
PALD1	851.206	2.10082	0.283812	7.40216	1.34e-13	1.67e-12
AHCYL2	1490.73	1.5619	0.211113	7.39839	1.38e-13	1.72e-12
CYP20A1	1568.82	1.7056	0.230574	7.39719	1.39e-13	1.73e-12
AL359922.3	169.566	3.49984	0.473193	7.39622	1.4e-13	1.75e-12
GEN1	1245.47	2.33459	0.31566	7.39591	1.4e-13	1.75e-12
RGS5	1308.52	2.81049	0.380062	7.39484	1.42e-13	1.76e-12
GMNN	375.634	1.84235	0.249248	7.39163	1.45e-13	1.8e-12
CNTRL	1470.73	2.42663	0.328404	7.38918	1.48e-13	1.83e-12
INTS4	879.421	1.30281	0.176328	7.38857	1.48e-13	1.84e-12
SNORD3B-2	899.681	3.26144	0.441459	7.38786	1.49e-13	1.85e-12
EFHD1	74.1868	2.58254	0.349577	7.3876	1.5e-13	1.85e-12
PRKRA	750.066	1.83116	0.247879	7.38732	1.5e-13	1.86e-12
DPY19L1	466.333	2.22278	0.300964	7.38554	1.52e-13	1.88e-12
ASPM	2285.46	2.71079	0.367069	7.38495	1.53e-13	1.89e-12
WDR33	3017.31	1.01878	0.137966	7.38427	1.53e-13	1.9e-12
FAM111A	1233.44	1.76185	0.238626	7.38332	1.54e-13	1.91e-12
TTC28	628.557	2.14261	0.29027	7.38143	1.57e-13	1.94e-12
MAGOHB	300.951	1.50973	0.204545	7.38093	1.57e-13	1.94e-12
ITGB3BP	419.65	2.26852	0.307397	7.37976	1.59e-13	1.96e-12
AC103591.3	24.1548	4.29416	0.581903	7.37951	1.59e-13	1.96e-12
ADGRA3	806.614	2.25456	0.305583	7.3779	1.61e-13	1.99e-12
SGO2	301.844	2.52311	0.341986	7.37782	1.61e-13	1.99e-12
B3GLCT	412.377	1.98363	0.268902	7.37677	1.62e-13	2e-12
ANXA4	1712.12	1.07663	0.145967	7.37584	1.63e-13	2.01e-12
CEP112	230.965	2.57723	0.349493	7.37418	1.65e-13	2.04e-12
TNPO1	5189.48	0.908003	0.123162	7.37242	1.68e-13	2.06e-12
SLF2	1386.39	1.72046	0.233388	7.37169	1.68e-13	2.07e-12
GCLC	3741.47	1.97322	0.267707	7.37082	1.7e-13	2.08e-12
KIF20B	1023.81	2.0962	0.284473	7.36871	1.72e-13	2.12e-12
MNS1	63.5038	2.70603	0.36725	7.36837	1.73e-13	2.12e-12
IPO9	2421.37	1.46404	0.198692	7.36837	1.73e-13	2.12e-12
DNAJC24	527.682	1.58306	0.214861	7.36782	1.73e-13	2.13e-12
MPHOSPH10	1094.2	1.83053	0.248525	7.36557	1.76e-13	2.16e-12
DPY19L3	896.897	1.60593	0.218041	7.36528	1.77e-13	2.17e-12
CBWD5	421.439	1.78528	0.242395	7.36518	1.77e-13	2.17e-12
MSH3	1160.96	1.65764	0.225095	7.36417	1.78e-13	2.18e-12
SNRNP40	1002.4	1.56168	0.21213	7.36191	1.81e-13	2.22e-12
CDK5RAP2	2474.72	1.8057	0.245295	7.36135	1.82e-13	2.23e-12
TMEM243	309.667	1.60837	0.218543	7.3595	1.85e-13	2.26e-12
DTWD1	436.736	1.81161	0.246197	7.35841	1.86e-13	2.27e-12
SFXN4	602.525	1.50685	0.204798	7.35777	1.87e-13	2.28e-12
EXOSC10	1960.82	1.36938	0.18616	7.35595	1.9e-13	2.31e-12
ZFYVE9	1758.16	1.20695	0.16408	7.35585	1.9e-13	2.32e-12
PDSS1	309.772	1.82927	0.248749	7.3539	1.93e-13	2.35e-12
LRIG3	4614.72	2.35189	0.320005	7.34956	1.99e-13	2.42e-12
KIF18A	354.888	2.70741	0.368423	7.34863	2e-13	2.44e-12
EPC2	1325.56	1.08739	0.147978	7.34827	2.01e-13	2.44e-12
LAMA3	7337.67	2.29116	0.311801	7.34815	2.01e-13	2.45e-12
SEC63	2302.57	1.02521	0.13954	7.34706	2.03e-13	2.46e-12
PDE1A	62.008	2.82965	0.385156	7.34675	2.03e-13	2.47e-12
USP45	618.14	1.42439	0.193899	7.34602	2.04e-13	2.48e-12
AC018629.1	908.311	2.93619	0.399715	7.34571	2.05e-13	2.49e-12
DPY19L2	78.2089	2.79864	0.38105	7.34455	2.06e-13	2.51e-12
TENT2	2559.34	0.884443	0.120463	7.34206	2.1e-13	2.55e-12
ANLN	1729.11	2.3611	0.32163	7.34107	2.12e-13	2.57e-12
ZNF680	457.086	1.94856	0.265474	7.33992	2.14e-13	2.59e-12
MPDZ	461.048	2.40162	0.327223	7.33942	2.15e-13	2.6e-12
CKAP5	4108.28	1.11293	0.15167	7.3378	2.17e-13	2.63e-12
HP1BP3	8071.14	1.03168	0.140638	7.33572	2.21e-13	2.67e-12
RABEPK	469.263	1.10991	0.151302	7.33572	2.21e-13	2.67e-12
SLC39A10	527.168	1.84321	0.251308	7.33444	2.23e-13	2.69e-12
FTO	1473.44	1.42529	0.194342	7.33392	2.24e-13	2.7e-12
NSD2	2998.96	1.61524	0.220259	7.33339	2.24e-13	2.71e-12
SIRT5	425.475	1.72694	0.235506	7.33289	2.25e-13	2.72e-12
CCDC14	1241.62	2.37339	0.323724	7.33153	2.28e-13	2.74e-12
CD109	4573.75	2.16455	0.295252	7.33117	2.28e-13	2.75e-12
IMMT	2348.87	1.41004	0.19245	7.32677	2.36e-13	2.84e-12
TMEM43	2982.13	1.48961	0.20347	7.32102	2.46e-13	2.96e-12
FUBP3	1896.96	0.815527	0.111395	7.32101	2.46e-13	2.96e-12
PHIP	5774.54	1.22809	0.16778	7.31961	2.49e-13	2.99e-12
DCAF13	1037.5	2.03992	0.278725	7.31874	2.5e-13	3e-12
DARS2	630.204	1.42257	0.194377	7.31863	2.51e-13	3e-12
GSS	1414.79	1.72772	0.236099	7.31777	2.52e-13	3.02e-12
TDRP	238.388	1.60539	0.219478	7.31458	2.58e-13	3.09e-12
PM20D2	903.145	1.9177	0.26218	7.31444	2.58e-13	3.1e-12
METTL16	1214.98	1.2962	0.177224	7.31391	2.59e-13	3.11e-12
FIGN	103.52	2.2321	0.305199	7.3136	2.6e-13	3.11e-12
RBBP4	4020.74	1.33792	0.182941	7.31344	2.6e-13	3.11e-12
ZNF234	360.009	1.7426	0.238307	7.31242	2.62e-13	3.14e-12
SIMC1	337.591	1.28767	0.176117	7.31146	2.64e-13	3.16e-12
LMOD1	113.882	2.41251	0.329967	7.31139	2.64e-13	3.16e-12
INTS7	1069.11	1.79009	0.244839	7.3113	2.65e-13	3.16e-12
ZNF551	448.703	1.86086	0.254526	7.31106	2.65e-13	3.16e-12
SRSF6	3456.99	1.30468	0.178544	7.30731	2.73e-13	3.25e-12
CCDC66	562.087	1.91586	0.262229	7.30605	2.75e-13	3.28e-12
RAB30	1000.88	1.52561	0.208856	7.3046	2.78e-13	3.31e-12
FASTKD1	856.874	1.65635	0.226774	7.30397	2.79e-13	3.33e-12
ZBTB25	836.813	1.48095	0.202806	7.30233	2.83e-13	3.37e-12
ADGRD1	206.848	2.67079	0.365751	7.30221	2.83e-13	3.37e-12
VPS45	1378.06	1.28206	0.175653	7.29878	2.9e-13	3.45e-12
NCL	10010.7	2.07934	0.284904	7.29839	2.91e-13	3.46e-12
AL390728.4	958.935	1.91373	0.26223	7.29791	2.92e-13	3.47e-12
ITGA9	729.352	1.90034	0.260435	7.29678	2.95e-13	3.5e-12
DIP2C	1005.04	1.96303	0.2691	7.29482	2.99e-13	3.55e-12
ZNF595	353.918	1.37427	0.188398	7.2945	3e-13	3.56e-12
ERVMER34-1	155.69	2.4843	0.34058	7.29432	3e-13	3.56e-12
SKP2	1051.61	1.53434	0.210374	7.29339	3.02e-13	3.58e-12
SHPRH	2253.89	1.92153	0.263502	7.29227	3.05e-13	3.61e-12
USP13	495.691	2.12931	0.29201	7.29192	3.06e-13	3.62e-12
ST7L	626.092	1.74333	0.239088	7.2916	3.06e-13	3.62e-12
DDHD1	898.991	2.08162	0.285524	7.29054	3.09e-13	3.65e-12
BBS7	459.034	1.38777	0.190389	7.28913	3.12e-13	3.69e-12
ZBTB41	879.133	2.15481	0.295668	7.28792	3.15e-13	3.72e-12
RNF168	2028.72	1.82801	0.250867	7.28676	3.17e-13	3.75e-12
SPATS2	770.026	1.44416	0.19821	7.28599	3.19e-13	3.77e-12
ZKSCAN2	257.133	1.4081	0.193302	7.28444	3.23e-13	3.81e-12
ATRIP	539.922	1.77375	0.243505	7.28426	3.23e-13	3.81e-12
ZNF639	776.623	1.39601	0.191657	7.28389	3.24e-13	3.82e-12
NIPSNAP2	986.119	1.50945	0.2073	7.28147	3.3e-13	3.88e-12
HNRNPA1	13491.1	1.44609	0.198625	7.28053	3.33e-13	3.91e-12
LRIG1	786.69	2.21736	0.304589	7.27983	3.34e-13	3.93e-12
IFT81	368.418	1.82189	0.250284	7.27928	3.36e-13	3.94e-12
RAD51AP1	179.728	2.64367	0.363189	7.27906	3.36e-13	3.95e-12
COX4I2	18.6123	2.64452	0.363306	7.27905	3.36e-13	3.95e-12
EFCAB2	194.386	2.12369	0.291784	7.2783	3.38e-13	3.97e-12
BBS9	802.305	1.73987	0.239059	7.278	3.39e-13	3.98e-12
POLQ	691.643	2.51943	0.346218	7.277	3.41e-13	4e-12
DROSHA	1783.44	1.84364	0.253429	7.27477	3.47e-13	4.07e-12
ZNF354A	158.068	1.44467	0.198641	7.27277	3.52e-13	4.12e-12
RHOJ	191.907	2.23582	0.307541	7.26997	3.6e-13	4.21e-12
SLC38A4	156.889	3.32766	0.457886	7.26745	3.66e-13	4.29e-12
LDLRAD4	712.411	1.61174	0.221869	7.26437	3.75e-13	4.38e-12
LARS1	4820.44	1.87034	0.257468	7.26435	3.75e-13	4.38e-12
MTR	2096.5	2.0218	0.278342	7.26371	3.77e-13	4.4e-12
LIMA1	3725.73	2.04212	0.281145	7.26357	3.77e-13	4.4e-12
WDR74	848.04	1.78719	0.246063	7.26313	3.78e-13	4.41e-12
ZKSCAN5	480.798	1.34435	0.185124	7.26189	3.82e-13	4.45e-12
EPC1	2028.47	1.27276	0.175298	7.26056	3.86e-13	4.49e-12
IPO11	778.383	1.84357	0.253935	7.25998	3.87e-13	4.51e-12
CCDC59	467.86	1.28214	0.176612	7.25965	3.88e-13	4.52e-12
UTP4	1328.28	1.90014	0.261782	7.25848	3.91e-13	4.56e-12
SDCCAG8	806.276	1.60379	0.220974	7.25784	3.93e-13	4.58e-12
Z93241.1	53.5944	3.70612	0.510841	7.25493	4.02e-13	4.67e-12
EDNRB	393.544	2.56747	0.35395	7.25377	4.05e-13	4.71e-12
MTIF2	800.97	1.3985	0.192803	7.25352	4.06e-13	4.72e-12
PMS2P1	282.939	1.83712	0.253314	7.25234	4.1e-13	4.75e-12
HAUS1	342.422	1.3742	0.189615	7.24733	4.25e-13	4.93e-12
MDN1	7391.22	2.11156	0.291359	7.24731	4.25e-13	4.93e-12
TBC1D32	736.747	2.26812	0.31297	7.24708	4.26e-13	4.93e-12
FMNL2	1652.98	1.96086	0.270593	7.24654	4.28e-13	4.95e-12
SPG11	5568.33	1.13903	0.157186	7.24637	4.28e-13	4.95e-12
DENND4A	2143.5	1.37389	0.189641	7.2447	4.33e-13	5.01e-12
DDX56	1959.19	1.41074	0.194727	7.24469	4.33e-13	5.01e-12
MTO1	920.593	1.50607	0.207909	7.24392	4.36e-13	5.04e-12
SCAI	573.583	1.23615	0.170679	7.24253	4.4e-13	5.09e-12
SRPX	267.937	3.47296	0.479643	7.24072	4.46e-13	5.15e-12
CHN1	165.819	1.99092	0.274985	7.24011	4.48e-13	5.17e-12
EPB41L2	951.871	1.85937	0.256868	7.23861	4.53e-13	5.23e-12
ELK4	4384.28	1.38416	0.191227	7.23829	4.54e-13	5.24e-12
HCG11	188.099	2.21139	0.305542	7.23759	4.57e-13	5.26e-12
RFC4	261.932	1.90077	0.262642	7.23712	4.58e-13	5.28e-12
CCT2	3846.79	1.85218	0.255929	7.2371	4.58e-13	5.28e-12
NOLC1	2847.84	1.5327	0.211797	7.23662	4.6e-13	5.3e-12
BDH2	296.122	2.11857	0.292805	7.23543	4.64e-13	5.34e-12
ZCCHC14	2991.57	0.897344	0.124026	7.23511	4.65e-13	5.35e-12
ORMDL1	746.895	1.31214	0.181399	7.23345	4.71e-13	5.41e-12
EDA2R	82.399	2.86204	0.395677	7.23327	4.72e-13	5.42e-12
DNAJC9	1064.54	1.46683	0.202802	7.23284	4.73e-13	5.43e-12
S100PBP	788.289	1.47634	0.204136	7.23213	4.75e-13	5.46e-12
LARS2	1173.15	1.64284	0.227165	7.2319	4.76e-13	5.47e-12
ELP3	777.539	1.58846	0.21965	7.23175	4.77e-13	5.47e-12
RCN2	882.087	1.17966	0.163123	7.23169	4.77e-13	5.47e-12
ARHGAP6	159.451	2.12219	0.293493	7.23079	4.8e-13	5.51e-12
SFRP1	2877.95	3.35166	0.463553	7.23037	4.82e-13	5.52e-12
HMGB1P5	58.9883	1.70933	0.236459	7.22886	4.87e-13	5.58e-12
PRKAA1	1818.32	0.840127	0.116223	7.22855	4.88e-13	5.59e-12
IMPA1	583.436	1.07906	0.149338	7.22564	4.99e-13	5.71e-12
DHX57	938.071	1.63526	0.226332	7.22506	5.01e-13	5.73e-12
SRSF11	4302.01	1.24823	0.172811	7.22311	5.08e-13	5.8e-12
OBI1	377.408	1.75925	0.243576	7.2226	5.1e-13	5.82e-12
POGZ	3570.58	1.11851	0.1549	7.22086	5.17e-13	5.89e-12
HMGN3	1001.08	1.80686	0.250237	7.22058	5.18e-13	5.9e-12
PAICS	2895.91	2.20734	0.305714	7.22028	5.19e-13	5.91e-12
C1orf74	1444.8	1.7774	0.246228	7.21853	5.26e-13	5.99e-12
CYP4V2	423.335	2.18324	0.302524	7.21674	5.32e-13	6.06e-12
LAMB1	3972.96	2.55733	0.354384	7.21628	5.34e-13	6.08e-12
MSI2	1594.87	1.47503	0.204408	7.21611	5.35e-13	6.09e-12
FRA10AC1	470.197	1.95281	0.270619	7.21608	5.35e-13	6.09e-12
HELLS	1554.52	2.38603	0.330799	7.21293	5.48e-13	6.22e-12
ZPR1	1316.62	1.58879	0.220298	7.21197	5.51e-13	6.27e-12
IFT88	322.096	1.69985	0.23583	7.20793	5.68e-13	6.45e-12
HIVEP3	3102.35	2.16935	0.300977	7.20768	5.69e-13	6.46e-12
FBXL7	259.396	2.45063	0.340101	7.20559	5.78e-13	6.55e-12
EBF1	311.992	2.28565	0.317222	7.20523	5.79e-13	6.57e-12
SETD6	520.296	1.78259	0.247519	7.20185	5.94e-13	6.72e-12
IQCJ-SCHIP1	151.866	2.30034	0.319428	7.20145	5.96e-13	6.74e-12
SNUPN	220.434	1.1488	0.159525	7.20136	5.96e-13	6.74e-12
QTRT1	1024.24	2.50025	0.347248	7.20018	6.01e-13	6.8e-12
ZNF699	320.453	1.17099	0.162675	7.19833	6.1e-13	6.89e-12
RBM12B	1342.5	1.72595	0.239798	7.19751	6.13e-13	6.92e-12
ST8SIA1	183.456	2.33686	0.32481	7.19453	6.27e-13	7.07e-12
NAF1	711.291	1.33537	0.185615	7.19434	6.28e-13	7.08e-12
METTL8	1801.48	2.05647	0.285851	7.19421	6.28e-13	7.08e-12
TMEM200A	98.0544	2.15706	0.299854	7.1937	6.31e-13	7.1e-12
MRPS27	1509.63	1.73028	0.240551	7.19299	6.34e-13	7.14e-12
ANKAR	201.674	1.97426	0.274683	7.18742	6.6e-13	7.43e-12
HACL1	512.562	1.29984	0.180861	7.18694	6.63e-13	7.45e-12
POLE2	216.42	2.04042	0.283919	7.18664	6.64e-13	7.46e-12
RTTN	1169.07	1.85262	0.257811	7.18597	6.67e-13	7.5e-12
SEH1L	1826.52	1.61873	0.225335	7.18366	6.79e-13	7.62e-12
ZNF131	1535.09	1.06788	0.148655	7.18362	6.79e-13	7.62e-12
MTERF1	288.024	1.72892	0.240721	7.18225	6.86e-13	7.69e-12
GLT8D2	87.9081	2.55997	0.356499	7.18085	6.93e-13	7.77e-12
TSR1	2119.98	1.78759	0.248961	7.18019	6.96e-13	7.8e-12
DCAF16	1597.88	1.04814	0.146013	7.17842	7.05e-13	7.9e-12
ENTR1	871.014	1.58778	0.22119	7.17836	7.06e-13	7.9e-12
FANCI	1348.01	2.28259	0.318009	7.17774	7.09e-13	7.93e-12
ZNF41	477.094	1.71277	0.23863	7.17751	7.1e-13	7.94e-12
LINC00662	754.424	2.25609	0.314512	7.1733	7.32e-13	8.18e-12
MED27	518.393	1.34077	0.186936	7.17237	7.37e-13	8.23e-12
NHLRC2	2081.92	1.20393	0.167891	7.17093	7.45e-13	8.31e-12
AFG1L	314.078	1.77301	0.24729	7.16974	7.51e-13	8.38e-12
SFMBT1	701.089	1.30427	0.181914	7.16972	7.51e-13	8.38e-12
RPUSD4	756.847	1.40686	0.196246	7.16885	7.56e-13	8.43e-12
ZSCAN21	175.622	1.39652	0.19481	7.16864	7.57e-13	8.44e-12
ZNF507	1295.19	1.61873	0.225849	7.1673	7.65e-13	8.51e-12
MYLK	972.324	2.41561	0.337089	7.16609	7.72e-13	8.59e-12
ROCK1	3517.67	1.45195	0.202688	7.16346	7.87e-13	8.74e-12
AKT3	603.114	2.01156	0.280815	7.16329	7.88e-13	8.75e-12
CTTNBP2	1975.6	2.37476	0.331519	7.16327	7.88e-13	8.75e-12
COG2	761.724	1.62846	0.227493	7.1583	8.17e-13	9.06e-12
RCL1	636.01	1.7457	0.24389	7.15773	8.2e-13	9.09e-12
DDX20	452.773	1.91228	0.267172	7.15746	8.22e-13	9.11e-12
EMC1	2522.44	1.31396	0.183593	7.15691	8.25e-13	9.14e-12
ZNF711	160.492	2.53561	0.35435	7.15566	8.33e-13	9.22e-12
TUBGCP3	1206.66	1.49945	0.209597	7.15396	8.43e-13	9.33e-12
ABL1	3389.95	0.886858	0.123978	7.15332	8.47e-13	9.37e-12
CCNB1IP1	821.2	1.86754	0.261074	7.15327	8.47e-13	9.37e-12
LACC1	236.131	1.54253	0.215646	7.15307	8.49e-13	9.38e-12
CDH19	102.428	3.34437	0.467576	7.15256	8.52e-13	9.41e-12
CAAP1	616.165	1.49126	0.208539	7.15098	8.62e-13	9.51e-12
ATG4C	206.644	1.77337	0.248065	7.14881	8.75e-13	9.66e-12
NOP56	2068.66	1.99232	0.278755	7.1472	8.86e-13	9.77e-12
SAAL1	240.547	1.96503	0.275025	7.14489	9.01e-13	9.92e-12
MEIS2	641.118	1.882	0.263424	7.14437	9.04e-13	9.96e-12
HSPA4L	3833.1	1.89814	0.26569	7.14419	9.05e-13	9.97e-12
ADH5	1719.4	1.98312	0.277657	7.14234	9.18e-13	1.01e-11
DCN	4568.17	2.90515	0.406972	7.13846	9.44e-13	1.04e-11
DCLK1	345.642	2.86166	0.400914	7.13783	9.48e-13	1.04e-11
ANGEL2	853.201	1.80605	0.253168	7.13382	9.76e-13	1.07e-11
TRNT1	772.616	1.08338	0.151874	7.13337	9.79e-13	1.07e-11
HSCB	160.138	1.52247	0.213454	7.13254	9.85e-13	1.08e-11
SERPINE2	823.715	2.60409	0.365104	7.13246	9.86e-13	1.08e-11
GABPB1	567.632	0.815267	0.114312	7.13192	9.9e-13	1.08e-11
WARS2	404.007	2.02062	0.283333	7.13162	9.92e-13	1.09e-11
RALGAPA1	5459.8	1.2058	0.169106	7.13045	1e-12	1.09e-11
NME3	581.599	1.43035	0.2006	7.13036	1e-12	1.1e-11
HSF2	429.941	1.88036	0.263899	7.12531	1.04e-12	1.13e-11
GFM1	1436.19	1.60519	0.225288	7.12507	1.04e-12	1.14e-11
B4GALT6	137.846	2.38547	0.334809	7.12485	1.04e-12	1.14e-11
IQCH-AS1	200.621	2.03792	0.286032	7.12479	1.04e-12	1.14e-11
RPL5P4	82.2404	3.0211	0.424116	7.12329	1.05e-12	1.15e-11
ELP4	741.977	1.79196	0.251649	7.12088	1.07e-12	1.17e-11
WDR6	3089.37	1.15586	0.162364	7.11893	1.09e-12	1.18e-11
NAA35	1619.32	1.20176	0.168832	7.11808	1.09e-12	1.19e-11
DPH6	466.048	1.98156	0.27846	7.11614	1.11e-12	1.21e-11
NT5C3B	503.23	1.26673	0.178049	7.1145	1.12e-12	1.22e-11
PTPRB	763.086	2.03701	0.286374	7.11309	1.13e-12	1.23e-11
ERCC8	298.683	1.79723	0.252731	7.11124	1.15e-12	1.25e-11
ZNF573	241.979	1.70139	0.239268	7.11083	1.15e-12	1.25e-11
LRRN4CL	92.3081	2.07832	0.292283	7.11066	1.15e-12	1.25e-11
NKTR	6066.18	2.09282	0.294328	7.11052	1.16e-12	1.25e-11
C17orf80	433.512	1.33522	0.187788	7.11028	1.16e-12	1.26e-11
PRDM5	299.569	1.90925	0.268626	7.10748	1.18e-12	1.28e-11
NCAPG	543.178	2.52824	0.355868	7.10443	1.21e-12	1.31e-11
ANKIB1	3355.14	0.774943	0.109086	7.10397	1.21e-12	1.31e-11
OBSL1	1169.14	2.0594	0.28993	7.10307	1.22e-12	1.32e-11
RGMA	2177.96	1.8137	0.255392	7.10162	1.23e-12	1.33e-11
CSNK1G1	1286.16	1.35633	0.191034	7.09996	1.25e-12	1.35e-11
ZNF566	267.541	1.73054	0.243749	7.09968	1.25e-12	1.35e-11
AC138409.2	505.406	2.47241	0.348308	7.09834	1.26e-12	1.36e-11
AC037198.1	118.002	3.60764	0.508244	7.09824	1.26e-12	1.36e-11
SLCO2A1	1675.92	2.00087	0.282015	7.0949	1.29e-12	1.4e-11
XRCC2	191.106	2.81038	0.396122	7.09473	1.3e-12	1.4e-11
TSEN2	588.163	2.06679	0.291346	7.09394	1.3e-12	1.4e-11
CDC7	291.859	2.27495	0.32071	7.09349	1.31e-12	1.41e-11
EMG1	904.827	1.27768	0.180122	7.09344	1.31e-12	1.41e-11
ATF1	457.013	1.081	0.152418	7.09231	1.32e-12	1.42e-11
MTRF1	437.29	2.0314	0.286487	7.0907	1.33e-12	1.43e-11
ME2	803.683	1.22023	0.172122	7.08934	1.35e-12	1.45e-11
LRP1	20890.5	1.80924	0.255208	7.08929	1.35e-12	1.45e-11
LCORL	1720.9	1.29492	0.182712	7.08725	1.37e-12	1.47e-11
RNVU1-30	35.7358	2.97622	0.419993	7.08635	1.38e-12	1.48e-11
GAS2L3	283.729	1.76725	0.249448	7.08464	1.39e-12	1.49e-11
ZBTB1	1620.7	1.04984	0.14819	7.08443	1.4e-12	1.5e-11
ALKBH8	318.308	1.89738	0.2679	7.08244	1.42e-12	1.52e-11
TTC13	675.667	1.35953	0.191964	7.08223	1.42e-12	1.52e-11
PSPC1	1343.4	1.06436	0.150324	7.08043	1.44e-12	1.54e-11
XPO1	5373.97	1.02127	0.144239	7.0804	1.44e-12	1.54e-11
TATDN1	393.329	1.37107	0.193649	7.08019	1.44e-12	1.54e-11
ZNF283	326.235	1.67106	0.236035	7.07969	1.44e-12	1.54e-11
ZBTB16	1592.89	3.28626	0.464426	7.07596	1.48e-12	1.59e-11
C8orf37	121.934	2.39629	0.338681	7.07536	1.49e-12	1.59e-11
ELN	798.168	2.76436	0.39074	7.07468	1.5e-12	1.6e-11
LINC01278	415.802	1.70298	0.240756	7.07344	1.51e-12	1.61e-11
TBK1	1171.9	0.934887	0.132187	7.07245	1.52e-12	1.62e-11
CMAHP	339.952	2.22842	0.315086	7.07241	1.52e-12	1.62e-11
TBCE	696.158	1.13998	0.161212	7.07132	1.53e-12	1.63e-11
CYCS	3029.63	1.68344	0.238085	7.07075	1.54e-12	1.64e-11
C1orf112	265.066	1.95659	0.276727	7.07045	1.54e-12	1.64e-11
ALDH4A1	2439.86	1.82923	0.258825	7.06744	1.58e-12	1.68e-11
DCUN1D5	1073.86	0.757591	0.107217	7.06594	1.6e-12	1.7e-11
RPS27AP12	137.704	3.046	0.431131	7.06515	1.6e-12	1.7e-11
DMTF1	2653.29	1.91958	0.271706	7.0649	1.61e-12	1.71e-11
CYYR1	219.659	2.10314	0.297708	7.06442	1.61e-12	1.71e-11
KIAA1841	434.402	1.53011	0.21671	7.06065	1.66e-12	1.76e-11
AOX1	427.571	2.10675	0.298395	7.06027	1.66e-12	1.76e-11
KLHL23	97.7874	2.77402	0.392919	7.06004	1.66e-12	1.76e-11
NSUN6	454.688	1.87347	0.265406	7.05888	1.68e-12	1.78e-11
CDC42EP4	2484.8	1.51378	0.214494	7.05744	1.7e-12	1.8e-11
CEP70	646.565	1.82346	0.258376	7.05739	1.7e-12	1.8e-11
ZFP30	455.41	2.0473	0.290122	7.0567	1.71e-12	1.8e-11
TMEM204	260.297	2.14208	0.303603	7.05555	1.72e-12	1.82e-11
SCAF8	2660.89	0.723087	0.102513	7.0536	1.74e-12	1.84e-11
PGAP1	2250.22	1.87291	0.265554	7.05284	1.75e-12	1.85e-11
IRF2BP2	8986.79	0.982627	0.139333	7.05235	1.76e-12	1.86e-11
CCDC102B	130.014	2.56679	0.364082	7.05005	1.79e-12	1.89e-11
ODF2	994.668	1.62744	0.23086	7.04945	1.8e-12	1.89e-11
SCML1	416.171	1.43822	0.20403	7.04907	1.8e-12	1.9e-11
TMA16	462.77	2.19714	0.311708	7.0487	1.81e-12	1.9e-11
HADH	1297.7	1.79952	0.255303	7.04857	1.81e-12	1.9e-11
CAPNS1P1	456.908	3.39672	0.48194	7.04802	1.81e-12	1.91e-11
TCF4	2985.85	2.06658	0.293366	7.04437	1.86e-12	1.96e-11
CEP57	894.903	1.10588	0.157003	7.04365	1.87e-12	1.97e-11
UBE3D	279.135	1.89301	0.268772	7.04317	1.88e-12	1.97e-11
MBD4	743.632	1.15272	0.163704	7.04152	1.9e-12	1.99e-11
NPPC	166.303	3.81776	0.54224	7.04072	1.91e-12	2.01e-11
CACNA2D1	659.617	2.43984	0.346641	7.03852	1.94e-12	2.04e-11
ERLIN2	1412.84	1.35186	0.192077	7.03813	1.95e-12	2.04e-11
ZNF708	638.456	1.61404	0.229347	7.03754	1.96e-12	2.05e-11
TWIST2	317.768	2.97525	0.422913	7.03512	1.99e-12	2.08e-11
LPAR6	2702.46	2.20019	0.31278	7.0343	2e-12	2.09e-11
TTI1	827.898	1.043	0.148326	7.03184	2.04e-12	2.13e-11
ZC3HAV1L	468.657	2.18721	0.311067	7.03132	2.05e-12	2.14e-11
JHY	177.853	1.67157	0.237774	7.03005	2.06e-12	2.15e-11
ZNF569	130.361	1.99902	0.284427	7.02823	2.09e-12	2.18e-11
NCAPG2	933.23	1.6975	0.241601	7.02603	2.12e-12	2.21e-11
C1QTNF7	62.8098	3.31077	0.471276	7.02512	2.14e-12	2.23e-11
ZNF175	290.697	2.02297	0.287978	7.02472	2.14e-12	2.23e-11
SKAP1	173.976	2.52929	0.360083	7.02417	2.15e-12	2.24e-11
RSRC1	714.3	1.24002	0.176547	7.02376	2.16e-12	2.25e-11
TTK	479.179	2.5229	0.359212	7.02343	2.16e-12	2.25e-11
ZC3H6	906.162	1.49407	0.212749	7.02271	2.18e-12	2.26e-11
NEMP2	290.541	1.87637	0.267212	7.02202	2.19e-12	2.27e-11
TOGARAM1	1321.07	1.05842	0.150766	7.02031	2.21e-12	2.3e-11
LINC00968	49.5385	3.59372	0.511938	7.01984	2.22e-12	2.31e-11
COLGALT1	2419.26	1.27808	0.182164	7.0161	2.28e-12	2.37e-11
CENPK	219.018	2.20262	0.313987	7.015	2.3e-12	2.38e-11
IMMP2L	252.361	1.96072	0.279524	7.01448	2.31e-12	2.39e-11
ZFAND4	381.594	1.32213	0.1886	7.01026	2.38e-12	2.46e-11
NDUFAF6	460.941	1.82937	0.260962	7.01013	2.38e-12	2.47e-11
ACTL6A	760.181	1.56355	0.223044	7.01002	2.38e-12	2.47e-11
AC109326.1	1023.41	2.97948	0.425052	7.00969	2.39e-12	2.47e-11
BEND5	33.119	2.41273	0.344379	7.00604	2.45e-12	2.53e-11
SMARCAL1	720.578	1.33097	0.190002	7.00503	2.47e-12	2.55e-11
HLTF	628.914	2.15366	0.307446	7.005	2.47e-12	2.55e-11
USP40	1917.57	1.58806	0.226716	7.00462	2.48e-12	2.56e-11
XPR1	1845.62	1.65378	0.236105	7.00442	2.48e-12	2.56e-11
KIF3A	412.332	1.59498	0.227802	7.0016	2.53e-12	2.61e-11
ENOX2	536.685	1.56983	0.224214	7.00146	2.53e-12	2.61e-11
EIF2AK2	2602.73	1.54293	0.220386	7.00106	2.54e-12	2.62e-11
DNAL1	358.701	1.31236	0.187457	7.00086	2.54e-12	2.62e-11
PARP1	2602.49	1.81846	0.259755	7.0007	2.55e-12	2.62e-11
CDK6	3574.92	1.6225	0.231797	6.99968	2.57e-12	2.64e-11
IARS1	5769.87	1.7473	0.24965	6.99898	2.58e-12	2.65e-11
MAK16	589.277	2.15749	0.308291	6.99824	2.59e-12	2.66e-11
WASHC5	2341.61	0.764097	0.109188	6.99801	2.6e-12	2.67e-11
GTF3C3	1024.69	1.04463	0.149277	6.99795	2.6e-12	2.67e-11
AC016582.3	32.1149	2.88233	0.411888	6.99785	2.6e-12	2.67e-11
MTARC2	140.727	2.17732	0.31116	6.99743	2.61e-12	2.67e-11
KRBOX4	179.952	1.88882	0.269945	6.99705	2.61e-12	2.68e-11
CDCA7L	752.734	2.14424	0.306468	6.99663	2.62e-12	2.69e-11
CCDC82	768.008	1.75234	0.250478	6.99599	2.63e-12	2.7e-11
UVRAG	984.237	1.15683	0.165373	6.99528	2.65e-12	2.71e-11
FHL5	32.2316	3.91214	0.559297	6.99474	2.66e-12	2.72e-11
DNMT1	3348.55	1.64233	0.234884	6.9921	2.71e-12	2.77e-11
TXNRD3	297.737	2.12737	0.304321	6.99055	2.74e-12	2.8e-11
ATOH8	218.228	2.27819	0.325967	6.98903	2.77e-12	2.83e-11
CEP89	581.514	1.1922	0.170608	6.98791	2.79e-12	2.85e-11
AP002026.1	262.235	3.00387	0.429874	6.98778	2.79e-12	2.85e-11
ANAPC5	4937.51	1.39708	0.199948	6.98722	2.8e-12	2.86e-11
SHROOM4	821.691	1.75619	0.251398	6.98572	2.83e-12	2.89e-11
WASF1	597.919	2.39332	0.342685	6.98402	2.87e-12	2.92e-11
CBX3	1417.58	1.5796	0.22619	6.98349	2.88e-12	2.93e-11
SPATA6	302.291	1.68146	0.240799	6.98284	2.89e-12	2.94e-11
QTRT2	856.708	1.68563	0.241402	6.98269	2.9e-12	2.95e-11
MAP9	111.203	2.53707	0.363465	6.98025	2.95e-12	3e-11
GRHL2	5251.09	1.75266	0.251094	6.98009	2.95e-12	3e-11
FEZ2	1167.07	1.26838	0.181786	6.97734	3.01e-12	3.05e-11
TRAF5	453.687	2.04259	0.292821	6.97557	3.05e-12	3.09e-11
DDX21	5752.37	1.68032	0.241011	6.97194	3.13e-12	3.17e-11
DPYSL3	2329.2	2.27058	0.325701	6.97135	3.14e-12	3.18e-11
TRIB2	1106.83	1.42038	0.203777	6.97026	3.16e-12	3.21e-11
QRSL1	464.717	1.46307	0.209915	6.96982	3.17e-12	3.22e-11
ADRA2C	59.0602	2.31189	0.331895	6.96574	3.27e-12	3.31e-11
MCCC2	1976.69	1.53232	0.220008	6.96485	3.29e-12	3.33e-11
CLUAP1	229.022	1.50823	0.2166	6.96321	3.33e-12	3.36e-11
HIVEP1	4048.83	0.794296	0.114079	6.96269	3.34e-12	3.38e-11
NLN	799.947	1.96017	0.281556	6.96193	3.36e-12	3.39e-11
POSTN	565.244	2.99386	0.430049	6.96167	3.36e-12	3.4e-11
KCNQ3	162.22	2.38054	0.342016	6.96032	3.39e-12	3.43e-11
LINC02595	1082.77	2.60331	0.374118	6.95851	3.44e-12	3.47e-11
AKAP12	603.362	2.8918	0.415683	6.95674	3.48e-12	3.51e-11
ZNF557	695.409	1.39952	0.201208	6.95555	3.51e-12	3.54e-11
CHML	848.37	1.2753	0.183388	6.95409	3.55e-12	3.58e-11
BLM	248.938	1.98631	0.285648	6.9537	3.56e-12	3.59e-11
G3BP1	8747.68	1.19939	0.172546	6.95115	3.62e-12	3.65e-11
NFXL1	1145.44	1.72333	0.24793	6.95088	3.63e-12	3.65e-11
DIO3OS	91.6184	2.64697	0.380895	6.94933	3.67e-12	3.69e-11
CHIC1	259.886	1.97747	0.284585	6.94861	3.69e-12	3.71e-11
IPO8	2265.52	0.950701	0.136834	6.94784	3.71e-12	3.73e-11
WDR76	420.696	1.88436	0.27122	6.94771	3.71e-12	3.73e-11
ZNF549	240.481	1.312	0.188841	6.94766	3.71e-12	3.73e-11
LTBP2	3681.54	2.15577	0.310298	6.9474	3.72e-12	3.74e-11
ZNF570	233.578	1.75137	0.252096	6.94723	3.73e-12	3.74e-11
TIAL1	4390.73	0.979714	0.141062	6.94527	3.78e-12	3.79e-11
TWIST1	192.511	2.48044	0.357174	6.94461	3.8e-12	3.81e-11
UTP15	676.845	1.62497	0.234103	6.94128	3.89e-12	3.89e-11
YARS2	442.48	1.25688	0.181073	6.94127	3.89e-12	3.89e-11
FAM117B	2443.32	1.94329	0.280043	6.93926	3.94e-12	3.95e-11
DENND2A	103.398	2.5451	0.366802	6.93862	3.96e-12	3.96e-11
DYNC1LI1	998.367	1.10525	0.159295	6.93838	3.97e-12	3.97e-11
POC5	255.905	2.16043	0.31149	6.9358	4.04e-12	4.04e-11
FANCB	119.465	1.72584	0.248891	6.93411	4.09e-12	4.08e-11
HFE	221.528	1.82713	0.263524	6.93346	4.11e-12	4.1e-11
CNRIP1	72.9064	2.35832	0.340178	6.9326	4.13e-12	4.12e-11
ZNF749	424.427	1.50588	0.217221	6.93247	4.14e-12	4.13e-11
OCIAD1	2047.37	0.952964	0.137464	6.93246	4.14e-12	4.13e-11
FAM172A	1225.9	1.22483	0.176697	6.9318	4.16e-12	4.14e-11
ADGRL4	182.89	2.45204	0.353741	6.93175	4.16e-12	4.14e-11
UBXN8	208.399	1.54469	0.222934	6.92893	4.24e-12	4.23e-11
PDE10A	220.668	2.22072	0.32057	6.92742	4.29e-12	4.27e-11
CRISPLD1	160.878	2.23324	0.322404	6.92684	4.3e-12	4.28e-11
NCBP1	2331.71	1.02395	0.147825	6.92676	4.31e-12	4.28e-11
FIG4	720.222	1.18302	0.170812	6.92589	4.33e-12	4.31e-11
KLRC1	57.8611	3.04152	0.439183	6.92541	4.35e-12	4.32e-11
SETDB1	1672.44	1.5446	0.223039	6.92527	4.35e-12	4.33e-11
EIF2B5	1684.41	0.964165	0.13925	6.92401	4.39e-12	4.36e-11
PA2G4	3997.52	1.10193	0.159157	6.92358	4.4e-12	4.37e-11
AC084824.2	50.0675	2.64346	0.381932	6.92129	4.48e-12	4.44e-11
MTERF2	204.402	1.64786	0.238087	6.92126	4.48e-12	4.44e-11
TCP11L1	790.2	1.50584	0.217574	6.92108	4.48e-12	4.44e-11
ATIC	976.85	1.47497	0.21318	6.91891	4.55e-12	4.51e-11
BORA	222.838	1.52069	0.219827	6.91768	4.59e-12	4.55e-11
GREM2	108.517	3.27104	0.473004	6.91546	4.66e-12	4.62e-11
EXOSC3	331.077	1.32516	0.191627	6.91531	4.67e-12	4.62e-11
ATP1A1	16375.3	1.75381	0.253631	6.91481	4.68e-12	4.63e-11
SLC12A2	1506.58	1.41602	0.20481	6.91383	4.72e-12	4.67e-11
MCM4	3225.96	1.37016	0.198228	6.91203	4.78e-12	4.72e-11
WDPCP	417.942	1.97326	0.285503	6.91154	4.79e-12	4.74e-11
RNF216	1971.87	1.1952	0.172943	6.91097	4.81e-12	4.75e-11
DEPDC1	417.566	2.47527	0.358248	6.90938	4.87e-12	4.81e-11
MYBL1	164.075	2.16042	0.312687	6.90922	4.87e-12	4.81e-11
DNTTIP2	2157.33	1.51861	0.219834	6.90798	4.92e-12	4.85e-11
RMND1	327.325	1.64467	0.238099	6.90752	4.93e-12	4.86e-11
TRIM44	2297.4	1.91952	0.277997	6.90482	5.03e-12	4.95e-11
EPB41L1	3715.51	1.80673	0.261707	6.90363	5.07e-12	4.99e-11
OMA1	534.431	1.10962	0.160782	6.90143	5.15e-12	5.07e-11
ACAT1	459.056	1.8078	0.261949	6.90134	5.15e-12	5.07e-11
TPR	8154.17	1.07941	0.156407	6.90126	5.15e-12	5.07e-11
ZNF182	187.193	2.03486	0.294864	6.90102	5.16e-12	5.08e-11
APPL1	2836.95	1.63484	0.236963	6.89911	5.23e-12	5.14e-11
GKAP1	87.3076	1.71589	0.248771	6.89747	5.29e-12	5.2e-11
DUT	1253.84	1.95435	0.28343	6.89535	5.37e-12	5.27e-11
TEK	190.312	1.59549	0.231406	6.89478	5.39e-12	5.29e-11
FOXF1	126.401	2.7604	0.400388	6.89431	5.41e-12	5.31e-11
ADAMTS9	544.305	2.84503	0.412732	6.89316	5.46e-12	5.35e-11
SMC2	1165.74	2.13507	0.309748	6.89293	5.47e-12	5.36e-11
TRIP13	233.069	1.60438	0.232759	6.89287	5.47e-12	5.36e-11
MYO9A	4179.38	0.926088	0.134372	6.89195	5.5e-12	5.39e-11
ST13P15	83.3376	3.46642	0.503075	6.89046	5.56e-12	5.45e-11
ORC5	463.301	1.23661	0.179477	6.89011	5.58e-12	5.46e-11
PLXNB1	11856.7	2.33346	0.338804	6.88733	5.68e-12	5.56e-11
NELFCD	2185.36	0.96694	0.140417	6.88621	5.73e-12	5.61e-11
GLDN	211.12	2.42467	0.352121	6.8859	5.74e-12	5.62e-11
CENPI	243.189	2.2527	0.327158	6.88566	5.75e-12	5.62e-11
MOV10	2375.98	1.52115	0.220918	6.88558	5.76e-12	5.63e-11
FAM98B	691.17	1.88549	0.273929	6.88313	5.86e-12	5.72e-11
NUBPL	288.886	1.84809	0.268543	6.88189	5.91e-12	5.77e-11
UBA7	1548.52	1.91712	0.278612	6.88097	5.94e-12	5.8e-11
PARP3	430.898	2.11493	0.307387	6.88035	5.97e-12	5.82e-11
DCAKD	920.979	1.48399	0.215691	6.88017	5.98e-12	5.83e-11
GOLIM4	828.814	2.00883	0.29202	6.87907	6.02e-12	5.87e-11
TP63	11773.8	1.86839	0.271613	6.87888	6.03e-12	5.88e-11
AL354718.1	57.6135	2.20904	0.321173	6.87803	6.07e-12	5.91e-11
PARP4	4368.04	0.981176	0.142674	6.87706	6.11e-12	5.95e-11
GHR	267.752	2.51976	0.366448	6.87618	6.15e-12	5.98e-11
CYBRD1	1944.15	2.36926	0.344563	6.87614	6.15e-12	5.98e-11
ARHGEF17	1062.65	1.66187	0.241741	6.87459	6.22e-12	6.04e-11
NOL7	503.775	1.14748	0.166935	6.87383	6.25e-12	6.07e-11
RIOK2	455.198	1.71769	0.249889	6.87382	6.25e-12	6.07e-11
SLC22A17	250.24	2.2271	0.324003	6.87369	6.26e-12	6.08e-11
TICRR	1133.7	2.13233	0.310217	6.87366	6.26e-12	6.08e-11
MTBP	265.885	2.12936	0.30987	6.8718	6.34e-12	6.15e-11
FAM204BP	246.118	3.38204	0.492374	6.86884	6.47e-12	6.28e-11
GABPB2	1070.4	1.57475	0.229262	6.86878	6.48e-12	6.28e-11
METAP2	1830.54	1.29331	0.188327	6.86736	6.54e-12	6.34e-11
AC241952.2	759.595	2.67484	0.389501	6.86734	6.54e-12	6.34e-11
CENPV	28.4268	2.08532	0.303716	6.86604	6.6e-12	6.4e-11
LRP6	1433.8	1.38813	0.202223	6.86438	6.68e-12	6.47e-11
FKTN	772.971	1.91604	0.279208	6.86242	6.77e-12	6.55e-11
INO80	2686.22	1.50236	0.218943	6.86186	6.8e-12	6.58e-11
SCN7A	71.4125	3.16661	0.461589	6.86024	6.87e-12	6.65e-11
JAG1	15456.4	1.91086	0.278593	6.85897	6.94e-12	6.7e-11
CERS5	899.873	1.50615	0.219656	6.85686	7.04e-12	6.79e-11
ARL13B	309.134	1.29943	0.189508	6.85685	7.04e-12	6.79e-11
PCDHGA6	210.523	2.17521	0.317271	6.85602	7.08e-12	6.83e-11
POLD1	1028	1.50041	0.218864	6.85542	7.11e-12	6.86e-11
THOC6	727.385	1.56562	0.228405	6.85459	7.15e-12	6.89e-11
AXL	1427.34	1.71501	0.250268	6.8527	7.25e-12	6.98e-11
HDX	48.7738	2.18361	0.318683	6.85198	7.28e-12	7.02e-11
ZNF195	958.115	1.76201	0.257179	6.8513	7.32e-12	7.05e-11
PIGU	555.405	1.03242	0.150693	6.85115	7.33e-12	7.05e-11
MAP3K7	2114.01	0.622412	0.090849	6.85106	7.33e-12	7.06e-11
RBM45	243.632	1.97461	0.288247	6.85043	7.36e-12	7.08e-11
MIA2	2430.29	1.48324	0.216574	6.84863	7.46e-12	7.17e-11
KIF4A	520.332	2.26691	0.331063	6.84737	7.52e-12	7.22e-11
NCAPD3	1711.81	1.56188	0.228112	6.84698	7.54e-12	7.24e-11
ZMYM3	1092.35	1.70773	0.249439	6.84627	7.58e-12	7.27e-11
CTDSPL2	1696.11	1.14653	0.1675	6.84496	7.65e-12	7.33e-11
SLCO2B1	1634.21	2.08194	0.304166	6.84474	7.66e-12	7.34e-11
CYB5B	1283.02	1.55883	0.227878	6.84064	7.88e-12	7.54e-11
AGPS	1660.11	1.80993	0.264647	6.83903	7.97e-12	7.62e-11
ZNF337	622.373	1.54627	0.226098	6.83894	7.98e-12	7.62e-11
THEMIS	241.855	2.26973	0.331983	6.83687	8.09e-12	7.73e-11
TIMM50	1306.37	1.219	0.17835	6.83487	8.21e-12	7.83e-11
WDR77	978.792	1.16767	0.170869	6.83374	8.27e-12	7.89e-11
MDC1	1020.33	1.78781	0.261626	6.83347	8.29e-12	7.9e-11
FMO3	92.6189	1.79718	0.263036	6.83243	8.35e-12	7.96e-11
ZNF638	7060.62	1.37198	0.200807	6.83234	8.35e-12	7.96e-11
PCDHGA8	108.242	2.60637	0.381553	6.83095	8.44e-12	8.03e-11
ZNF302	475.96	1.52566	0.223372	6.83011	8.48e-12	8.08e-11
LDB2	243.778	2.03936	0.298622	6.82924	8.54e-12	8.12e-11
GUCY2C	287.549	2.15567	0.315674	6.82878	8.56e-12	8.15e-11
SUCLG2	1544.01	1.35544	0.198506	6.82819	8.6e-12	8.18e-11
CDKL1	258.994	1.88412	0.276023	6.82597	8.73e-12	8.3e-11
RNU2-63P	37.5425	3.54217	0.519074	6.82401	8.85e-12	8.41e-11
LGR4	2095.55	2.12945	0.312081	6.8234	8.89e-12	8.45e-11
GALNT16	168.699	3.05532	0.447847	6.82225	8.96e-12	8.51e-11
TCAF1	526.734	1.61368	0.236566	6.82129	9.02e-12	8.56e-11
ZNF184	400.312	1.21708	0.178432	6.82094	9.04e-12	8.58e-11
FAM13C	207.597	2.32596	0.341027	6.82045	9.08e-12	8.61e-11
MIR17HG	277.275	2.4003	0.35193	6.82039	9.08e-12	8.61e-11
ADORA2B	514.311	2.6054	0.382002	6.82037	9.08e-12	8.61e-11
MIR99AHG	1714.22	2.36819	0.347324	6.81838	9.21e-12	8.72e-11
PID1	247.63	1.99531	0.292837	6.81372	9.51e-12	9e-11
CAV2	1367.7	2.12029	0.311222	6.8128	9.57e-12	9.06e-11
PUS1	769.085	1.77445	0.260485	6.81212	9.62e-12	9.1e-11
CKAP2	993.297	2.0296	0.297952	6.81182	9.64e-12	9.11e-11
APC	3548.18	0.791236	0.116158	6.81174	9.64e-12	9.11e-11
HMGB1P6	38.0319	1.864	0.273675	6.81098	9.69e-12	9.16e-11
LRCH1	1363.01	1.53832	0.225876	6.81048	9.73e-12	9.19e-11
PGBD1	94.1684	2.02651	0.297673	6.80784	9.91e-12	9.36e-11
LHX8	41.154	2.8895	0.424443	6.80773	9.91e-12	9.36e-11
ZNF45	528.342	1.0184	0.149602	6.80736	9.94e-12	9.38e-11
EXOSC7	605.447	1.73147	0.254359	6.80719	9.95e-12	9.39e-11
HMCN1	2604.88	2.46336	0.361939	6.80599	1e-11	9.47e-11
COG7	1008.65	1.26888	0.186483	6.80427	1.02e-11	9.58e-11
PHF6	935.066	1.29888	0.190896	6.80414	1.02e-11	9.58e-11
FERMT2	369.61	2.56296	0.376829	6.80138	1.04e-11	9.76e-11
KAT2A	1642.26	2.53527	0.372809	6.80044	1.04e-11	9.82e-11
JAM2	217.434	2.2297	0.327904	6.79987	1.05e-11	9.86e-11
RRP8	768.319	1.17632	0.172995	6.79977	1.05e-11	9.86e-11
SLC25A17	564.272	0.950501	0.139811	6.79847	1.06e-11	9.95e-11
BOD1	553.808	1.23219	0.18127	6.79754	1.06e-11	1e-10
EFL1	1419.95	0.931973	0.137106	6.79747	1.06e-11	1e-10
NIFK	571.128	1.51661	0.223125	6.79713	1.07e-11	1e-10
L3HYPDH	363.917	2.51727	0.370381	6.79642	1.07e-11	1.01e-10
NANOGP4	52.2111	3.7226	0.547761	6.79602	1.08e-11	1.01e-10
MTPAP	1018.78	1.76152	0.259243	6.79486	1.08e-11	1.02e-10
THOC2	3464.28	1.17642	0.173139	6.79465	1.09e-11	1.02e-10
SCFD2	1104.09	2.01171	0.296078	6.79454	1.09e-11	1.02e-10
JADE2	1248.11	1.55322	0.228639	6.79331	1.1e-11	1.03e-10
TMTC1	793.447	1.89449	0.278954	6.7914	1.11e-11	1.04e-10
TIMM23B	220.573	1.8395	0.27086	6.79132	1.11e-11	1.04e-10
LTN1	3114.42	0.735214	0.108267	6.79074	1.12e-11	1.05e-10
LINC00472	208.463	2.14296	0.315597	6.7902	1.12e-11	1.05e-10
TMEM126B	299.131	1.39378	0.205276	6.78976	1.12e-11	1.05e-10
KIF16B	1852.34	1.49728	0.220572	6.78819	1.14e-11	1.06e-10
TFDP2	1618.26	1.42409	0.209803	6.78772	1.14e-11	1.07e-10
BUB3	1948.37	1.26566	0.186469	6.78751	1.14e-11	1.07e-10
INTU	740.615	1.41938	0.209144	6.78662	1.15e-11	1.07e-10
CUEDC2	553.707	1.34684	0.198505	6.78491	1.16e-11	1.09e-10
EIF2A	2486.55	1.32056	0.194644	6.7845	1.16e-11	1.09e-10
ECHDC1	781.088	1.64464	0.242423	6.7842	1.17e-11	1.09e-10
ABCE1	2361.53	2.17665	0.320874	6.78351	1.17e-11	1.1e-10
CKAP2L	336.646	2.06029	0.3038	6.78173	1.19e-11	1.11e-10
KCNMA1	473.105	2.07054	0.305373	6.78036	1.2e-11	1.12e-10
ANGPTL1	294.155	3.77128	0.556257	6.77975	1.2e-11	1.12e-10
CLU	2508.5	2.12063	0.31281	6.7793	1.21e-11	1.13e-10
FBLN7	129.492	1.87194	0.27614	6.77895	1.21e-11	1.13e-10
CASP8AP2	1404.99	1.22115	0.180143	6.77876	1.21e-11	1.13e-10
SNX31	546.635	2.0048	0.295785	6.77788	1.22e-11	1.14e-10
HNRNPU	16776.1	0.988505	0.14592	6.77429	1.25e-11	1.16e-10
PLRG1	1478.22	0.915611	0.135203	6.77214	1.27e-11	1.18e-10
PCM1	6564.32	1.02387	0.151198	6.77173	1.27e-11	1.18e-10
SMAD5	3049.2	1.82825	0.270083	6.76923	1.29e-11	1.2e-10
CHRD	175.771	2.37164	0.350416	6.76808	1.31e-11	1.21e-10
LIG1	1283.14	2.23417	0.330118	6.7678	1.31e-11	1.22e-10
PIAS2	1224.5	1.30966	0.193514	6.76777	1.31e-11	1.22e-10
CHL1	2824.85	2.3488	0.347151	6.76593	1.32e-11	1.23e-10
HSPA8P4	14.4682	2.80873	0.415148	6.76561	1.33e-11	1.23e-10
ASCC3	4618.5	1.32664	0.1961	6.76511	1.33e-11	1.24e-10
C12orf43	360.04	1.21502	0.179614	6.76462	1.34e-11	1.24e-10
RILPL1	646.758	2.10146	0.310694	6.76375	1.34e-11	1.25e-10
ABCB1	140.061	1.93181	0.285643	6.763	1.35e-11	1.25e-10
CXCL12	619.604	2.51959	0.372695	6.76046	1.38e-11	1.27e-10
TTC26	137.98	1.7281	0.255649	6.75965	1.38e-11	1.28e-10
PLCH1	56.3444	2.54475	0.376491	6.75912	1.39e-11	1.29e-10
FAM92A	126.023	2.39442	0.354284	6.75846	1.39e-11	1.29e-10
ZNF248	514.952	2.05313	0.303884	6.75629	1.42e-11	1.31e-10
ATP2B4	7613.42	1.15547	0.171034	6.75579	1.42e-11	1.31e-10
PRKCQ	251.816	2.06435	0.305569	6.75576	1.42e-11	1.31e-10
MTMR10	3069.76	1.3613	0.201505	6.75566	1.42e-11	1.31e-10
ZNF704	874.008	1.90667	0.282294	6.7542	1.44e-11	1.33e-10
DNAJC21	1963.26	0.731719	0.10835	6.75327	1.45e-11	1.33e-10
NR2F1	276.671	2.80366	0.415191	6.7527	1.45e-11	1.34e-10
TCEAL1	141.732	1.83311	0.271493	6.75196	1.46e-11	1.35e-10
ZNF519	486.431	2.30139	0.340886	6.75122	1.47e-11	1.35e-10
EVI5	1781.03	0.846907	0.125489	6.74888	1.49e-11	1.37e-10
FAM13B	1951.24	1.44229	0.213721	6.74848	1.49e-11	1.38e-10
PARVA	1552.68	1.7965	0.266219	6.74819	1.5e-11	1.38e-10
LUC7L2	1451.12	0.832564	0.123415	6.74604	1.52e-11	1.4e-10
MCM10	300.939	1.88719	0.27975	6.746	1.52e-11	1.4e-10
PSMG1	472.247	1.83604	0.272193	6.74536	1.53e-11	1.41e-10
PKD1P6	930.47	2.31944	0.343883	6.74483	1.53e-11	1.41e-10
GGT7	415.745	1.98167	0.293919	6.74224	1.56e-11	1.43e-10
RBM28	1786.2	1.68637	0.250191	6.74032	1.58e-11	1.45e-10
DHX15	6849.44	0.990906	0.147037	6.73914	1.59e-11	1.46e-10
ATP6V1C1	1277.7	1.0799	0.16028	6.73759	1.61e-11	1.48e-10
HERC2P2	2334.31	2.92071	0.433504	6.73743	1.61e-11	1.48e-10
CD2	310.808	2.19786	0.326247	6.7368	1.62e-11	1.49e-10
F13A1	1089.68	2.30806	0.342611	6.73666	1.62e-11	1.49e-10
TAF1D	3035.2	1.63673	0.243035	6.73455	1.64e-11	1.51e-10
RBMXL1	1065.98	1.10295	0.163778	6.73445	1.65e-11	1.51e-10
TRMT6	490.278	1.54952	0.230174	6.73195	1.67e-11	1.53e-10
NLK	596.045	0.912429	0.135614	6.72814	1.72e-11	1.57e-10
NCAPD2	2702.11	1.3684	0.203395	6.72778	1.72e-11	1.58e-10
MGP	251.798	2.77754	0.412976	6.72569	1.75e-11	1.6e-10
AIFM1	660.249	1.267	0.188387	6.72554	1.75e-11	1.6e-10
FBXW8	770.916	2.09659	0.311763	6.72494	1.76e-11	1.6e-10
ZNF852	184.645	1.66496	0.247621	6.72382	1.77e-11	1.62e-10
TOP2A	2510.7	2.36626	0.351939	6.7235	1.77e-11	1.62e-10
UBA5	1089.31	1.15424	0.171695	6.72265	1.78e-11	1.63e-10
RMDN2	159.737	2.24549	0.334117	6.72068	1.81e-11	1.65e-10
CEP85L	470.947	1.84003	0.273798	6.7204	1.81e-11	1.65e-10
TMEFF2	34.7255	3.24643	0.483084	6.72021	1.81e-11	1.65e-10
NEK3	165.446	2.06649	0.307552	6.71916	1.83e-11	1.66e-10
ZCCHC4	391.908	1.23607	0.184021	6.71704	1.85e-11	1.69e-10
MIOS	2266.37	1.37172	0.204265	6.71538	1.88e-11	1.71e-10
PTPRK	2812.68	1.30362	0.194162	6.71411	1.89e-11	1.72e-10
METTL3	1117.18	1.74877	0.260482	6.7136	1.9e-11	1.73e-10
ZNF583	61.8215	1.77485	0.264403	6.71267	1.91e-11	1.74e-10
ZNF385D	99.735	2.22176	0.331007	6.71212	1.92e-11	1.74e-10
CLSTN3	1467.57	1.99422	0.29711	6.71206	1.92e-11	1.74e-10
ZNF202	458.05	1.91609	0.285519	6.7109	1.93e-11	1.76e-10
MRPS21	1112.19	1.57108	0.234114	6.71073	1.94e-11	1.76e-10
BBS4	318.963	1.90127	0.283423	6.70824	1.97e-11	1.79e-10
SNORD3A	594.664	2.38803	0.356071	6.70662	1.99e-11	1.8e-10
ERG	384.988	2.20413	0.328684	6.70593	2e-11	1.81e-10
RGL1	852.983	1.78663	0.266462	6.70501	2.01e-11	1.82e-10
TSPAN11	426.876	2.40611	0.35888	6.7045	2.02e-11	1.83e-10
ZNF227	393.444	1.53836	0.229457	6.70434	2.02e-11	1.83e-10
EFHC2	80.7315	2.17682	0.324748	6.70312	2.04e-11	1.84e-10
CEP104	1823.58	0.906263	0.135265	6.6999	2.09e-11	1.88e-10
STAB1	3818.94	2.26778	0.338516	6.69916	2.1e-11	1.89e-10
YEATS4	307.159	1.92949	0.288038	6.69872	2.1e-11	1.9e-10
ZNF347	368.436	1.74277	0.260166	6.69868	2.1e-11	1.9e-10
EBF4	267.971	2.10983	0.315032	6.69718	2.12e-11	1.92e-10
TMEM260	719.195	1.24801	0.186391	6.69566	2.15e-11	1.93e-10
ANKMY2	386.878	1.04743	0.156452	6.69487	2.16e-11	1.94e-10
PPWD1	914.993	1.16945	0.174712	6.69356	2.18e-11	1.96e-10
MFSD8	739.148	1.12466	0.168051	6.69239	2.2e-11	1.98e-10
SETMAR	360.151	1.75227	0.261835	6.69229	2.2e-11	1.98e-10
WDR12	1197.07	2.17422	0.324961	6.6907	2.22e-11	2e-10
CD163	992.734	2.43278	0.363667	6.68959	2.24e-11	2.01e-10
APOBEC3F	229.432	1.87081	0.27966	6.68957	2.24e-11	2.01e-10
C10orf88	255.482	1.02709	0.153556	6.68871	2.25e-11	2.02e-10
METTL2A	597.176	1.15981	0.173402	6.68859	2.25e-11	2.02e-10
EXD2	924.44	1.57629	0.235748	6.68631	2.29e-11	2.05e-10
ADAMTS8	55.5626	3.62693	0.542512	6.68544	2.3e-11	2.06e-10
EIF2B3	679.029	1.6082	0.240581	6.68468	2.31e-11	2.07e-10
LINC01091	126.633	2.62043	0.392009	6.68462	2.32e-11	2.07e-10
CCDC112	149.172	1.75512	0.262671	6.68183	2.36e-11	2.11e-10
MCRIP2	363.52	1.26347	0.189099	6.68154	2.36e-11	2.12e-10
CAVIN2	686.42	2.43992	0.365177	6.68149	2.37e-11	2.12e-10
CENPN	420.103	1.59516	0.2388	6.67992	2.39e-11	2.14e-10
HEXD	754.212	2.05349	0.307468	6.67872	2.41e-11	2.15e-10
GPR180	443.733	1.67038	0.250126	6.67814	2.42e-11	2.16e-10
LRIG2	1918.32	1.31488	0.196918	6.6773	2.43e-11	2.17e-10
METTL14	748.053	1.0596	0.158711	6.67628	2.45e-11	2.19e-10
CWC22	964.027	0.756998	0.113437	6.67326	2.5e-11	2.23e-10
SNTB1	705.911	2.18903	0.328076	6.67232	2.52e-11	2.24e-10
TBRG4	1718.95	1.04426	0.156514	6.67198	2.52e-11	2.25e-10
N4BP2L2	5496.76	1.34842	0.202124	6.67124	2.54e-11	2.26e-10
GNPTAB	2814.87	0.803349	0.12042	6.67121	2.54e-11	2.26e-10
ZNF615	319.69	1.27674	0.191401	6.67049	2.55e-11	2.27e-10
C7	95.8215	4.05794	0.608359	6.67031	2.55e-11	2.27e-10
CDC6	438.417	1.143	0.171401	6.66858	2.58e-11	2.3e-10
LSM7	635.982	1.27095	0.190592	6.66843	2.59e-11	2.3e-10
BUB1B	372.466	2.45986	0.368907	6.66797	2.59e-11	2.31e-10
ZFP90	732.845	1.51742	0.227659	6.66531	2.64e-11	2.35e-10
NGDN	554.346	1.41945	0.213005	6.66395	2.67e-11	2.37e-10
NGLY1	1239.73	1.26359	0.189632	6.66337	2.68e-11	2.38e-10
ADAT2	474.893	2.07237	0.31125	6.65822	2.77e-11	2.46e-10
MCM6	1141.94	2.14501	0.32231	6.65509	2.83e-11	2.51e-10
MBNL1-AS1	189.624	2.04216	0.306867	6.65487	2.84e-11	2.51e-10
NOP14	1719.33	1.58541	0.238263	6.65404	2.85e-11	2.53e-10
ALG6	402.55	1.66938	0.250888	6.65387	2.85e-11	2.53e-10
PMS2	632.743	1.32371	0.199009	6.65149	2.9e-11	2.57e-10
TRIT1	925.858	1.66743	0.250708	6.6509	2.91e-11	2.58e-10
ZNF423	163.868	2.27065	0.341413	6.65076	2.92e-11	2.58e-10
KLHDC1	136.189	1.85892	0.279563	6.64936	2.94e-11	2.6e-10
CRTC3	1453.28	1.0797	0.162378	6.64929	2.95e-11	2.6e-10
MS4A6A	558.995	1.80584	0.271611	6.64862	2.96e-11	2.61e-10
ADAMTS9-AS2	78.7618	2.41835	0.363759	6.64823	2.97e-11	2.62e-10
PMP22	578.06	2.06524	0.310681	6.64745	2.98e-11	2.63e-10
KITLG	835.187	1.96962	0.296339	6.64652	3e-11	2.65e-10
HROB	172.684	1.92959	0.290318	6.64647	3e-11	2.65e-10
ARHGAP24	596.175	1.92667	0.289941	6.64503	3.03e-11	2.67e-10
ZNF204P	131.667	2.29988	0.346117	6.6448	3.04e-11	2.68e-10
DDX31	804.315	1.88496	0.283796	6.64195	3.1e-11	2.72e-10
HSPD1P4	11.4596	2.14108	0.322363	6.64185	3.1e-11	2.72e-10
FAM185A	221.006	1.69186	0.254784	6.64038	3.13e-11	2.75e-10
BCLAF1	5217.34	0.935877	0.14096	6.63932	3.15e-11	2.77e-10
RFX5	1065.75	1.36685	0.205874	6.63925	3.15e-11	2.77e-10
SNHG1	916.838	1.70802	0.257292	6.63843	3.17e-11	2.79e-10
KIAA1328	464.728	1.97826	0.298026	6.63788	3.18e-11	2.79e-10
SMIM10L1	306.662	1.44905	0.218301	6.63786	3.18e-11	2.79e-10
TDP1	627.995	1.09133	0.164486	6.63477	3.25e-11	2.85e-10
CA12	6769.81	1.91608	0.288869	6.63306	3.29e-11	2.88e-10
CENPH	177.079	2.09125	0.315306	6.63246	3.3e-11	2.89e-10
FASTKD2	1401.5	1.94405	0.293117	6.63233	3.3e-11	2.9e-10
BAZ1B	4229.26	0.880438	0.132764	6.63161	3.32e-11	2.91e-10
CREBZF	1943.72	1.41046	0.212761	6.62932	3.37e-11	2.95e-10
EFNA5	1583.28	1.1368	0.171519	6.62785	3.41e-11	2.98e-10
FAM111B	404.769	2.46304	0.371641	6.62749	3.41e-11	2.99e-10
PSMA3	1580.82	1.19523	0.18038	6.62617	3.44e-11	3.01e-10
SMC1A	3389.41	0.971801	0.146685	6.62511	3.47e-11	3.03e-10
DIMT1	481.937	1.79724	0.271384	6.62249	3.53e-11	3.08e-10
ZFHX3	1646.3	1.1497	0.173664	6.62028	3.59e-11	3.13e-10
SETD4	860.285	1.82802	0.276129	6.62019	3.59e-11	3.13e-10
ANKRD18A	296.183	3.2675	0.493685	6.6186	3.63e-11	3.16e-10
C8orf88	43.7141	2.40018	0.362674	6.61801	3.64e-11	3.17e-10
XPC	1543.42	1.45915	0.220547	6.61607	3.69e-11	3.21e-10
MYOF	9781.2	1.63478	0.247129	6.6151	3.71e-11	3.23e-10
GRIP1	815.463	2.02763	0.30654	6.61455	3.73e-11	3.24e-10
PTRH2	316.512	1.55988	0.23585	6.61387	3.74e-11	3.26e-10
SURF6	804.643	1.33196	0.201399	6.61355	3.75e-11	3.26e-10
MTSS1	5042.45	1.44079	0.217872	6.613	3.77e-11	3.27e-10
NRG2	186.473	2.6268	0.397271	6.61212	3.79e-11	3.29e-10
NR5A2	48.2852	2.20569	0.333597	6.61184	3.8e-11	3.3e-10
SRPK1	4043.98	0.835756	0.126408	6.61157	3.8e-11	3.3e-10
PRIMA1	188.85	2.21134	0.334488	6.61113	3.81e-11	3.31e-10
FAM171B	173.236	2.02996	0.307132	6.60943	3.86e-11	3.35e-10
EBAG9	363.488	1.43708	0.2175	6.60726	3.91e-11	3.39e-10
SMARCE1P6	99.9037	3.21614	0.486783	6.60692	3.92e-11	3.4e-10
ANK3	4998.07	1.59743	0.241806	6.60625	3.94e-11	3.42e-10
SDHAF4	177.469	1.74549	0.264232	6.6059	3.95e-11	3.42e-10
ADCY3	2110.13	1.90923	0.289103	6.60399	4e-11	3.47e-10
NDC80	307.748	2.18093	0.330314	6.60258	4.04e-11	3.5e-10
NHLRC3	718.83	1.52358	0.230809	6.60104	4.08e-11	3.53e-10
YLPM1	3984.34	1.06861	0.161912	6.59992	4.11e-11	3.56e-10
FGF2	180.177	2.4992	0.378723	6.59903	4.14e-11	3.58e-10
EEF2K	3194.03	1.71291	0.259572	6.59897	4.14e-11	3.58e-10
WDR49	244.364	2.57411	0.390168	6.59744	4.18e-11	3.61e-10
ZC3H8	367.03	2.05458	0.311481	6.59616	4.22e-11	3.64e-10
FBLN5	375.423	2.82678	0.428586	6.5956	4.24e-11	3.65e-10
TET1	362.975	2.06463	0.313131	6.59351	4.3e-11	3.71e-10
STX2	256.675	1.99781	0.303015	6.59313	4.31e-11	3.71e-10
ZNF780B	535.097	1.62216	0.246134	6.59055	4.38e-11	3.78e-10
MMP27	25.3669	2.69862	0.409521	6.5897	4.41e-11	3.79e-10
PI4K2B	1458.82	1.52614	0.231598	6.58961	4.41e-11	3.8e-10
MAMDC2	1283.63	2.64357	0.401176	6.58956	4.41e-11	3.8e-10
PDCD5	537.686	1.6859	0.255882	6.58858	4.44e-11	3.82e-10
DTNBP1	297.4	1.15591	0.175552	6.5844	4.57e-11	3.93e-10
HNMT	379.489	1.9091	0.289963	6.58396	4.58e-11	3.94e-10
RAD23A	2082.49	0.97572	0.1482	6.5838	4.59e-11	3.94e-10
EXO1	247.293	2.17061	0.329739	6.58283	4.62e-11	3.96e-10
TCTN1	352.237	1.46565	0.222653	6.58266	4.62e-11	3.97e-10
CAPN7	1970.16	0.901905	0.137017	6.58245	4.63e-11	3.97e-10
TRUB1	479.89	1.67406	0.254355	6.58157	4.66e-11	3.99e-10
SYNJ2BP	845.104	1.64093	0.24934	6.5811	4.67e-11	4.01e-10
RUFY3	3872.79	1.51329	0.230011	6.57919	4.73e-11	4.05e-10
CDCA7	711.482	2.47436	0.376113	6.57877	4.74e-11	4.06e-10
UBE2Q2	1035.34	1.56799	0.238438	6.57609	4.83e-11	4.13e-10
SSX2IP	714.352	2.17572	0.330915	6.57486	4.87e-11	4.17e-10
PPIH	451.34	1.92106	0.292209	6.57427	4.89e-11	4.18e-10
MOCOS	1018.39	1.7037	0.259147	6.57426	4.89e-11	4.18e-10
NOP16	797.057	1.49895	0.228048	6.57296	4.93e-11	4.22e-10
ATP8A1	591.559	1.59723	0.243003	6.57286	4.94e-11	4.22e-10
PDHA1	1651.44	1.04838	0.159549	6.57086	5e-11	4.27e-10
NCAPH	405.528	2.02782	0.308682	6.56928	5.06e-11	4.32e-10
RRN3P1	196.477	2.39842	0.36525	6.56651	5.15e-11	4.39e-10
MAP2K5	617.683	1.57286	0.239554	6.56579	5.18e-11	4.41e-10
BUD13	481.21	0.801757	0.122115	6.56559	5.18e-11	4.42e-10
PDE1C	47.3004	2.29741	0.349948	6.56499	5.2e-11	4.43e-10
PRKAG2	700.028	1.04226	0.158764	6.56483	5.21e-11	4.44e-10
WRNIP1	2049.34	0.643749	0.0980813	6.56342	5.26e-11	4.48e-10
ARSK	133.526	1.78159	0.271475	6.56264	5.29e-11	4.5e-10
RNASEH2B	865.623	1.78895	0.272628	6.56186	5.31e-11	4.52e-10
ABCF2	1749.6	1.52385	0.232228	6.56184	5.31e-11	4.52e-10
GPRIN3	1021.61	1.8079	0.275696	6.55757	5.47e-11	4.65e-10
TMEM168	1256	1.80569	0.275396	6.5567	5.5e-11	4.68e-10
GFRA1	405.776	2.75352	0.419984	6.55624	5.52e-11	4.69e-10
RNF165	400.942	2.28192	0.348146	6.5545	5.58e-11	4.74e-10
ZMYND11	1913.63	0.975242	0.148829	6.55278	5.65e-11	4.8e-10
DCUN1D4	821.276	1.13773	0.173661	6.55143	5.7e-11	4.84e-10
SNHG26	336.627	2.46265	0.375988	6.54983	5.76e-11	4.89e-10
DLGAP5	421.207	2.26767	0.346224	6.54972	5.76e-11	4.89e-10
ACSL4	2319.05	1.73591	0.265042	6.54958	5.77e-11	4.89e-10
COG6	913.178	1.16872	0.178475	6.54836	5.82e-11	4.93e-10
PFAS	1129.4	2.08977	0.319159	6.54775	5.84e-11	4.95e-10
PRPF31	1321.09	1.2787	0.195288	6.54775	5.84e-11	4.95e-10
MAP1B	1204.9	2.4948	0.381041	6.54733	5.86e-11	4.96e-10
NDUFAF7	323.072	1.17606	0.17964	6.54676	5.88e-11	4.98e-10
METTL25	407.393	1.12241	0.171486	6.54519	5.94e-11	5.03e-10
PRELID2	129.667	1.92242	0.293718	6.54511	5.94e-11	5.03e-10
DSEL	175.151	2.03049	0.31036	6.54238	6.05e-11	5.12e-10
AF117829.1	490.428	1.77161	0.270803	6.54207	6.07e-11	5.13e-10
SLC12A4	2006.98	1.92978	0.29505	6.54053	6.13e-11	5.18e-10
ADCYAP1R1	135.727	2.5772	0.394052	6.54026	6.14e-11	5.19e-10
PAXIP1-AS2	186.915	1.72469	0.263715	6.53996	6.15e-11	5.2e-10
ZNF326	1784.01	1.13011	0.172801	6.53991	6.16e-11	5.2e-10
ANKRD29	416.019	2.33998	0.357846	6.53906	6.19e-11	5.23e-10
FOXP2	1333.36	1.96725	0.301068	6.53423	6.39e-11	5.39e-10
TMEM245	2399.75	1.05205	0.161018	6.5337	6.42e-11	5.41e-10
ESCO2	222.551	2.35894	0.361156	6.53162	6.51e-11	5.48e-10
C1orf131	245.273	1.43539	0.219761	6.53158	6.51e-11	5.48e-10
PSIP1	493.65	1.79376	0.274639	6.53134	6.52e-11	5.49e-10
C5orf34	67.5726	1.88322	0.288355	6.53091	6.54e-11	5.5e-10
ZNF26	1013.06	1.46784	0.224778	6.53017	6.57e-11	5.53e-10
MSANTD2	416.994	1.79756	0.275341	6.52849	6.64e-11	5.59e-10
MAB21L1	22.5646	3.81918	0.585093	6.52749	6.69e-11	5.62e-10
PSME2P2	40.5623	2.14679	0.328925	6.52669	6.72e-11	5.65e-10
TRRAP	6411.73	1.04554	0.160205	6.52627	6.74e-11	5.66e-10
EDARADD	238.226	2.37702	0.364256	6.52568	6.77e-11	5.68e-10
PIK3R3	349.356	1.70427	0.261291	6.52249	6.91e-11	5.8e-10
ZNF782	548.46	1.73719	0.26634	6.52244	6.92e-11	5.8e-10
STX8	424.44	0.800718	0.122765	6.52238	6.92e-11	5.81e-10
FXR1	2594.68	0.893655	0.137026	6.52177	6.95e-11	5.83e-10
PLOD3	625.232	1.59367	0.244387	6.52111	6.98e-11	5.85e-10
NCAPGP1	20.4567	3.53644	0.542324	6.52091	6.99e-11	5.86e-10
DTHD1	114.57	2.38613	0.366067	6.51828	7.11e-11	5.96e-10
PDZRN4	56.1305	3.84237	0.58951	6.51791	7.13e-11	5.97e-10
KRI1	1129.56	1.89703	0.291055	6.51777	7.14e-11	5.98e-10
EXOSC2	795.746	1.90275	0.291943	6.51754	7.15e-11	5.98e-10
ATXN10	1622.84	1.45563	0.223343	6.51746	7.15e-11	5.99e-10
PPP1R21	1467.36	1.4725	0.225946	6.51705	7.17e-11	6e-10
ZNRF2P2	40.5352	2.25571	0.346207	6.5155	7.24e-11	6.06e-10
RACGAP1	992.235	1.55953	0.239403	6.51427	7.3e-11	6.1e-10
RNF125	286.156	1.90544	0.29255	6.51322	7.36e-11	6.14e-10
RIN2	3149.07	1.23169	0.18911	6.51313	7.36e-11	6.15e-10
SOD3	519.597	2.86988	0.440662	6.51265	7.38e-11	6.16e-10
NFS1	485.272	1.04702	0.160782	6.51206	7.41e-11	6.18e-10
PIP4K2B	1442.06	1.61237	0.247641	6.51092	7.47e-11	6.23e-10
AC098650.1	31.8634	2.68146	0.41189	6.51014	7.51e-11	6.26e-10
TIMM9	310.324	1.87997	0.288798	6.50962	7.53e-11	6.28e-10
METTL17	1100.57	1.97614	0.303584	6.50936	7.55e-11	6.29e-10
OMD	71.5462	2.81982	0.433302	6.50775	7.63e-11	6.35e-10
IL17RD	332.153	1.48242	0.227799	6.50758	7.64e-11	6.35e-10
TTC14	1749.49	1.85458	0.284993	6.50745	7.64e-11	6.36e-10
ENPP1	138.857	2.5817	0.396747	6.50716	7.66e-11	6.37e-10
TMEM237	980.389	2.09401	0.321817	6.50684	7.68e-11	6.38e-10
ISM1	271.317	1.54933	0.238141	6.50592	7.72e-11	6.42e-10
PRELP	617.521	2.98821	0.459323	6.50569	7.73e-11	6.43e-10
GALNT17	122.641	2.79161	0.429122	6.50541	7.75e-11	6.44e-10
TOMM70	2726.25	1.38439	0.212825	6.50481	7.78e-11	6.46e-10
OAT	3363.74	1.77716	0.273237	6.5041	7.82e-11	6.49e-10
TMEM87A	3220.62	0.810881	0.124692	6.5031	7.87e-11	6.53e-10
NBN	1781.3	1.14418	0.176012	6.50058	8e-11	6.63e-10
SNX7	271.047	1.78166	0.274152	6.49882	8.1e-11	6.71e-10
ROBO1	3872.74	2.01917	0.310703	6.49869	8.1e-11	6.71e-10
AC006008.1	123.664	1.82283	0.280528	6.49783	8.15e-11	6.75e-10
LIMD1	2504.44	1.23638	0.190281	6.49765	8.16e-11	6.75e-10
CSF1	1139.97	1.52788	0.235181	6.4966	8.22e-11	6.8e-10
MAOB	556.889	2.86141	0.440464	6.49635	8.23e-11	6.81e-10
YAF2	724.416	1.15977	0.178536	6.49601	8.25e-11	6.82e-10
CHUK	1263.64	0.915356	0.140924	6.49541	8.28e-11	6.85e-10
B3GALNT1	359.939	2.1076	0.324509	6.49473	8.32e-11	6.88e-10
HAND2-AS1	132.395	3.19025	0.491241	6.49426	8.34e-11	6.9e-10
LRRC37BP1	136.517	1.62234	0.249905	6.49181	8.48e-11	7.01e-10
LHFPL6	528.87	2.28628	0.352207	6.49128	8.51e-11	7.03e-10
OSGEPL1	136.072	1.96989	0.303484	6.49091	8.53e-11	7.04e-10
PLPPR4	135.749	2.41919	0.372762	6.48992	8.59e-11	7.09e-10
RN7SL18P	17.0323	2.58504	0.398452	6.4877	8.72e-11	7.19e-10
MYBBP1A	3345.12	1.7431	0.268684	6.48757	8.72e-11	7.19e-10
TAS2R64P	79.8146	2.65074	0.408627	6.48695	8.76e-11	7.22e-10
TMEM87B	1941.74	0.932757	0.143807	6.48617	8.8e-11	7.25e-10
RNVU1-29	45.5521	1.98391	0.305884	6.48581	8.83e-11	7.27e-10
TMEM161B	867.092	1.22793	0.189359	6.48467	8.89e-11	7.32e-10
HOMER1	795.571	1.34245	0.207071	6.48302	8.99e-11	7.4e-10
ZFP82	56.9433	1.9178	0.295912	6.48099	9.11e-11	7.49e-10
DIXDC1	392.964	1.23051	0.189869	6.48085	9.12e-11	7.5e-10
COPS3	1378.05	1.00908	0.155716	6.48028	9.16e-11	7.52e-10
ZNF605	656.807	1.92803	0.297532	6.48008	9.17e-11	7.53e-10
KIAA1614	143.838	2.07254	0.319839	6.47996	9.17e-11	7.54e-10
NDNF	188.94	3.08098	0.47547	6.47986	9.18e-11	7.54e-10
ADA	235.243	1.77714	0.274265	6.47963	9.19e-11	7.55e-10
PARP10	1781.8	1.66416	0.256848	6.47916	9.22e-11	7.57e-10
DNM3OS	57.9875	2.67749	0.413382	6.47705	9.35e-11	7.67e-10
TUB	212.507	2.49468	0.385208	6.47617	9.41e-11	7.71e-10
PODXL	918.408	1.72772	0.266831	6.47495	9.48e-11	7.77e-10
ULK4	381.156	1.67592	0.258832	6.47493	9.49e-11	7.77e-10
CD101	217.404	2.00757	0.310074	6.47449	9.51e-11	7.79e-10
SPAG5	584.521	1.84734	0.285338	6.47421	9.53e-11	7.8e-10
ENTPD1-AS1	458.619	1.83335	0.28318	6.47415	9.53e-11	7.81e-10
POLR1B	1233.07	1.86925	0.288731	6.47401	9.54e-11	7.81e-10
CARS2	1533.59	1.3923	0.215095	6.47296	9.61e-11	7.86e-10
RAD51B	423.096	1.80676	0.279167	6.47195	9.67e-11	7.91e-10
RNU5F-1	28.3562	3.34089	0.516247	6.47149	9.7e-11	7.93e-10
CD44	28834.4	1.49665	0.231284	6.47105	9.73e-11	7.96e-10
EFNB1	3144	1.46356	0.226204	6.4701	9.79e-11	8e-10
USP1	1574.69	1.33812	0.206844	6.46924	9.85e-11	8.05e-10
EML5	240	1.99211	0.307968	6.46858	9.89e-11	8.08e-10
SHCBP1	357.77	2.36749	0.366048	6.46771	9.95e-11	8.12e-10
MTDH	5749.1	1.16498	0.180122	6.4677	9.95e-11	8.12e-10
PACRGL	615.668	1.14758	0.177441	6.46741	9.97e-11	8.14e-10
DFFB	160.636	1.76808	0.273413	6.4667	1e-10	8.17e-10
ZNF449	173.376	1.40322	0.217022	6.46579	1.01e-10	8.22e-10
AK2	4641.88	0.715717	0.110705	6.46508	1.01e-10	8.26e-10
ASXL2	4288.79	0.578858	0.0895375	6.46498	1.01e-10	8.26e-10
ZNF700	679.74	1.50227	0.232377	6.46479	1.01e-10	8.27e-10
MAOA	2428.83	2.16163	0.334381	6.46456	1.02e-10	8.28e-10
GPR174	203.329	2.31461	0.358077	6.46401	1.02e-10	8.3e-10
JRKL	287.855	1.35345	0.209411	6.46312	1.03e-10	8.35e-10
BMERB1	123.5	1.93162	0.298895	6.46254	1.03e-10	8.38e-10
ZNF532	2241.11	1.57301	0.243449	6.46136	1.04e-10	8.44e-10
TBC1D31	386.963	1.29977	0.20117	6.46105	1.04e-10	8.46e-10
AL078645.2	112.849	2.68382	0.415413	6.4606	1.04e-10	8.48e-10
CCP110	924.387	1.37664	0.213086	6.46049	1.04e-10	8.49e-10
GPR89A	195.116	1.51723	0.234876	6.45968	1.05e-10	8.53e-10
DDX5	23112.6	1.09108	0.168911	6.45952	1.05e-10	8.54e-10
RBM41	719.27	1.35573	0.209916	6.45841	1.06e-10	8.6e-10
GTF2H2	108.718	2.19119	0.339291	6.45814	1.06e-10	8.61e-10
C17orf75	423.227	1.47237	0.227991	6.45801	1.06e-10	8.62e-10
STON1	176.868	1.91996	0.297365	6.45657	1.07e-10	8.69e-10
ZNF670	69.8388	1.77829	0.275525	6.45421	1.09e-10	8.82e-10
HMGXB3	2029.45	1.05675	0.163734	6.4541	1.09e-10	8.83e-10
INMT	80.9745	2.72617	0.422458	6.45312	1.1e-10	8.88e-10
MIB1	3642.22	0.781944	0.121173	6.45311	1.1e-10	8.88e-10
TTL	1937.75	0.934107	0.144763	6.45266	1.1e-10	8.9e-10
NIT2	1089.36	1.60341	0.248491	6.45259	1.1e-10	8.91e-10
GTF2H1	1650.43	0.832089	0.128959	6.45234	1.1e-10	8.92e-10
HMMR	216.125	2.26119	0.350453	6.4522	1.1e-10	8.92e-10
KANSL2	1192.09	1.20431	0.186671	6.45154	1.11e-10	8.96e-10
AC007566.1	152.72	2.13603	0.331149	6.45035	1.12e-10	9.03e-10
APOO	193.393	1.13738	0.176339	6.44996	1.12e-10	9.05e-10
RABGGTB	1572.52	1.05449	0.16355	6.44751	1.14e-10	9.19e-10
CZIB	418.593	1.1773	0.182632	6.44628	1.15e-10	9.26e-10
IQGAP3	1016.48	2.06198	0.31998	6.44409	1.16e-10	9.39e-10
CUL2	1328.98	0.75274	0.116844	6.44224	1.18e-10	9.5e-10
SART3	1960.24	0.594704	0.0923604	6.43895	1.2e-10	9.7e-10
DGKE	409.533	1.21595	0.188903	6.43692	1.22e-10	9.82e-10
ZNF813	228.756	1.70825	0.265499	6.43411	1.24e-10	9.99e-10
SLX4IP	675.931	1.38586	0.215396	6.43404	1.24e-10	1e-09
IL11RA	349.937	2.23141	0.346821	6.43389	1.24e-10	1e-09
MAP7D3	215.492	2.0154	0.31334	6.43198	1.26e-10	1.01e-09
NMT2	443.813	1.68289	0.261703	6.43053	1.27e-10	1.02e-09
KIAA1586	158.859	2.19631	0.341562	6.43019	1.27e-10	1.02e-09
SHTN1	1467.69	1.50024	0.233319	6.43	1.28e-10	1.02e-09
DDX55	920.176	1.73113	0.269242	6.42965	1.28e-10	1.03e-09
TRMT9B	437.35	2.31308	0.359756	6.42958	1.28e-10	1.03e-09
DTWD2	438.279	1.76735	0.274928	6.4284	1.29e-10	1.03e-09
LAMA4	1376.24	2.25564	0.350947	6.42729	1.3e-10	1.04e-09
ERCC3	1688.17	1.38715	0.215822	6.42727	1.3e-10	1.04e-09
NHS	640.348	1.90654	0.29676	6.42452	1.32e-10	1.06e-09
GPR171	52.3452	2.64202	0.411268	6.4241	1.33e-10	1.06e-09
CCDC150	180.961	2.90257	0.451859	6.42362	1.33e-10	1.07e-09
SOCS4	939.551	1.3062	0.203351	6.42335	1.33e-10	1.07e-09
ZNF197	582.951	1.70121	0.264881	6.42254	1.34e-10	1.07e-09
ADAMTS10	442.513	2.77761	0.432641	6.42013	1.36e-10	1.09e-09
AC090825.1	59.1784	2.30268	0.358738	6.41882	1.37e-10	1.1e-09
KIF11	1061.47	2.19934	0.342745	6.41684	1.39e-10	1.11e-09
CRIM1	3165.91	1.55478	0.242334	6.41584	1.4e-10	1.12e-09
PTPRZ1	2461.49	2.17454	0.338941	6.41569	1.4e-10	1.12e-09
SLC43A1	101.191	1.91286	0.298181	6.41509	1.41e-10	1.12e-09
TYW3	370.932	1.89182	0.294918	6.41472	1.41e-10	1.13e-09
SLC27A6	428.421	2.9639	0.462074	6.41434	1.41e-10	1.13e-09
FAM76A	614.588	1.13229	0.176531	6.41411	1.42e-10	1.13e-09
CLNK	78.1109	2.65265	0.41357	6.41403	1.42e-10	1.13e-09
RASSF6	339.629	1.79906	0.280528	6.41312	1.43e-10	1.14e-09
SMARCD3	360.866	2.14015	0.333756	6.41232	1.43e-10	1.14e-09
KLHL42	918.995	1.77578	0.276964	6.41158	1.44e-10	1.15e-09
GSAP	964.185	1.74928	0.272938	6.40905	1.46e-10	1.17e-09
N4BP2L1	378.314	1.66237	0.259481	6.4065	1.49e-10	1.19e-09
NPM1	9923.62	1.5528	0.242421	6.40537	1.5e-10	1.19e-09
DKC1	1612.93	1.83001	0.285702	6.40532	1.5e-10	1.19e-09
ACBD6	825.004	1.77966	0.277905	6.40384	1.52e-10	1.2e-09
ZNF253	200.787	1.58729	0.247871	6.40371	1.52e-10	1.21e-09
ING5	1313.4	1.79441	0.280263	6.4026	1.53e-10	1.21e-09
FANCC	424.12	1.64337	0.256682	6.40234	1.53e-10	1.22e-09
METTL5	355.171	1.88922	0.295127	6.40138	1.54e-10	1.22e-09
DIS3L	1103.34	1.26328	0.197367	6.40066	1.55e-10	1.23e-09
CDCA2	408.319	1.86949	0.292081	6.40058	1.55e-10	1.23e-09
PNISR	3756.5	1.83868	0.287271	6.4005	1.55e-10	1.23e-09
SNRPD1	748.966	1.68756	0.26367	6.40028	1.55e-10	1.23e-09
TMEM181	1584.12	0.704867	0.110166	6.39823	1.57e-10	1.25e-09
DNAJC27	217.722	0.993652	0.155333	6.3969	1.59e-10	1.26e-09
RPL7L1P2	63.9074	2.66603	0.416834	6.39591	1.6e-10	1.26e-09
DAB2	793.319	1.68543	0.26352	6.39585	1.6e-10	1.26e-09
SLC25A12	1038.95	1.80907	0.282895	6.39487	1.61e-10	1.27e-09
SNHG15	610.658	1.79686	0.280996	6.3946	1.61e-10	1.27e-09
SEPTIN7P2	413.91	1.81846	0.284435	6.39325	1.62e-10	1.28e-09
CAMKMT	395.1	1.39422	0.218149	6.39115	1.65e-10	1.3e-09
MECOM	488.784	1.88314	0.294686	6.39034	1.66e-10	1.31e-09
AAAS	834.598	1.44098	0.22554	6.38904	1.67e-10	1.32e-09
TMEM65	1380.5	0.897897	0.140556	6.38819	1.68e-10	1.33e-09
RFX3	612.161	1.05635	0.165375	6.3876	1.69e-10	1.33e-09
GDF11	120.245	1.36742	0.214159	6.38506	1.71e-10	1.35e-09
TTC33	335.269	1.36977	0.214583	6.3834	1.73e-10	1.37e-09
ENY2	832.157	1.08834	0.170504	6.3831	1.74e-10	1.37e-09
NAT10	2144.11	1.76036	0.27584	6.38183	1.75e-10	1.38e-09
ZCCHC7	1180.96	1.1662	0.182746	6.38151	1.75e-10	1.38e-09
KRIT1	243.124	1.55404	0.243525	6.38142	1.75e-10	1.38e-09
ACACB	833.178	2.16892	0.3399	6.38106	1.76e-10	1.39e-09
ORC2	1157.37	1.03799	0.162683	6.38045	1.77e-10	1.39e-09
KIAA2026	3185.44	0.898201	0.140781	6.38013	1.77e-10	1.39e-09
PIGL	711.263	2.15036	0.337082	6.37936	1.78e-10	1.4e-09
MOB1B	1268.38	1.61547	0.253288	6.37801	1.79e-10	1.41e-09
SERPINF1	1037.75	2.14546	0.336391	6.37787	1.8e-10	1.41e-09
MTRES1	224.344	1.1633	0.182407	6.37748	1.8e-10	1.41e-09
SLC25A32	93.378	1.6781	0.26314	6.37723	1.8e-10	1.42e-09
MAST2	1604.9	1.52203	0.238687	6.37669	1.81e-10	1.42e-09
AC007906.2	142.844	2.42435	0.380206	6.37642	1.81e-10	1.42e-09
CADPS2	344.434	2.01733	0.316419	6.37552	1.82e-10	1.43e-09
EXT2	2176.57	1.22195	0.191701	6.37425	1.84e-10	1.44e-09
LRRC45	591.861	1.70613	0.267668	6.37405	1.84e-10	1.44e-09
ZNF621	983.159	1.76028	0.276216	6.37284	1.86e-10	1.46e-09
ZNF252P	818.876	0.96526	0.151474	6.37243	1.86e-10	1.46e-09
ZDHHC17	977.958	1.67637	0.263078	6.37214	1.86e-10	1.46e-09
PYHIN1	136.428	2.679	0.420463	6.37154	1.87e-10	1.47e-09
PDS5B	2084.91	1.06117	0.166556	6.37124	1.88e-10	1.47e-09
BTN3A3	842.374	2.03806	0.319988	6.36918	1.9e-10	1.49e-09
POGK	2289.2	1.17838	0.185016	6.36909	1.9e-10	1.49e-09
HMGN1	2832.98	0.85642	0.134475	6.36862	1.91e-10	1.49e-09
STRN3	2006.43	0.955482	0.150044	6.36802	1.91e-10	1.5e-09
IFT172	921.465	1.73727	0.272823	6.36778	1.92e-10	1.5e-09
KIFAP3	1579.77	1.36634	0.214574	6.36771	1.92e-10	1.5e-09
MFAP4	720.298	2.85343	0.448127	6.36747	1.92e-10	1.5e-09
TAPT1	738.359	0.793728	0.124668	6.36676	1.93e-10	1.51e-09
INTS14	947.719	0.881957	0.13853	6.36655	1.93e-10	1.51e-09
IPO5	3670.19	1.75509	0.275708	6.36577	1.94e-10	1.52e-09
PNO1	402.062	2.12087	0.333232	6.36455	1.96e-10	1.53e-09
IMP4	1147.87	1.26446	0.198698	6.36372	1.97e-10	1.54e-09
RPL7L1	3278.06	1.28303	0.201629	6.36332	1.97e-10	1.54e-09
RANBP1	1059.57	1.70588	0.268085	6.36322	1.98e-10	1.54e-09
STMN1	1406.29	1.96607	0.308982	6.36305	1.98e-10	1.54e-09
RPS25P9	34.1626	4.18878	0.6583	6.36303	1.98e-10	1.54e-09
NBPF12	990.653	2.37528	0.373347	6.36213	1.99e-10	1.55e-09
RSL1D1	2409.99	1.79509	0.282166	6.36182	1.99e-10	1.55e-09
ZMAT1	183.87	2.29263	0.360394	6.36147	2e-10	1.56e-09
SET	8309.98	1.2959	0.203712	6.36144	2e-10	1.56e-09
ZC3HC1	258.385	1.6084	0.25296	6.35831	2.04e-10	1.59e-09
ZNF518A	2015.16	1.28042	0.201383	6.35815	2.04e-10	1.59e-09
CATSPERE	59.4582	2.42835	0.381975	6.35734	2.05e-10	1.6e-09
SLC7A2	1206.45	2.33316	0.367019	6.35706	2.06e-10	1.6e-09
ABCC3	2479.32	2.12188	0.333784	6.35705	2.06e-10	1.6e-09
LAMB2	3812.23	1.96496	0.309193	6.35512	2.08e-10	1.62e-09
MTHFD1L	847.287	1.70406	0.26817	6.35441	2.09e-10	1.63e-09
TGDS	228.74	1.30168	0.204917	6.35224	2.12e-10	1.65e-09
CCT5	4321.47	1.55265	0.244425	6.35224	2.12e-10	1.65e-09
FBXO22	1215.49	1.26865	0.199741	6.35149	2.13e-10	1.66e-09
RNVU1-22	23.4283	3.58386	0.564364	6.35027	2.15e-10	1.67e-09
PCCA	1251.84	1.83095	0.288436	6.34786	2.18e-10	1.69e-09
ARL4D	2382.32	1.52997	0.24104	6.34738	2.19e-10	1.7e-09
RPP30	468.593	1.26021	0.198573	6.34632	2.21e-10	1.71e-09
SLIT3	1170.5	2.39708	0.377795	6.34493	2.23e-10	1.72e-09
CLMP	355.45	2.6416	0.416363	6.34447	2.23e-10	1.73e-09
HNRNPAB	3551.27	1.36616	0.215363	6.34351	2.25e-10	1.74e-09
FAM169A	163.423	2.0418	0.321939	6.3422	2.27e-10	1.75e-09
TRIM4	1195.01	0.837485	0.132095	6.34003	2.3e-10	1.78e-09
TAS2R46	29.6591	2.58165	0.40725	6.33923	2.31e-10	1.78e-09
SCARA5	311.189	3.66885	0.5789	6.33763	2.33e-10	1.8e-09
GZMK	57.0421	2.63171	0.415345	6.33621	2.35e-10	1.82e-09
TAF1	2807.46	1.20025	0.189443	6.33566	2.36e-10	1.82e-09
FGD5	533.577	1.67582	0.264562	6.33433	2.38e-10	1.84e-09
EXT1	2813.43	1.87284	0.295787	6.3317	2.42e-10	1.87e-09
PDE4DIP	1426.07	1.87616	0.296322	6.33147	2.43e-10	1.87e-09
PDGFRA	1160.77	2.2911	0.361868	6.33131	2.43e-10	1.87e-09
ZNF738	157.856	1.57171	0.248246	6.33127	2.43e-10	1.87e-09
RECQL4	1156.44	2.37213	0.374679	6.33111	2.43e-10	1.87e-09
GNAI1	1414.2	1.34273	0.212112	6.33029	2.45e-10	1.88e-09
ZNF584	494.022	1.18656	0.187443	6.33024	2.45e-10	1.88e-09
NID1	942.75	2.4574	0.388205	6.33017	2.45e-10	1.88e-09
MCEE	389.423	1.76085	0.278181	6.32989	2.45e-10	1.88e-09
ZNF268	587.822	1.20885	0.191014	6.32861	2.47e-10	1.9e-09
TP53I13	684.783	1.31669	0.208068	6.32817	2.48e-10	1.9e-09
ADCY5	115.413	1.73242	0.273831	6.32661	2.51e-10	1.92e-09
NEK11	262.767	1.54041	0.243508	6.32591	2.52e-10	1.93e-09
GPATCH1	611.802	1.50969	0.238669	6.32546	2.52e-10	1.94e-09
LRP1B	107.539	3.01042	0.475944	6.32516	2.53e-10	1.94e-09
AGPAT5	787.599	2.0776	0.328474	6.32501	2.53e-10	1.94e-09
METTL4	334.729	1.20814	0.19102	6.32467	2.54e-10	1.94e-09
AL356599.1	87.6841	2.09206	0.330802	6.3242	2.55e-10	1.95e-09
TFCP2L1	3034.12	2.06183	0.326033	6.32398	2.55e-10	1.95e-09
ZNF10	255.899	1.6441	0.260049	6.32229	2.58e-10	1.97e-09
ZNF35	386.443	0.994445	0.157325	6.32094	2.6e-10	1.99e-09
USP42	908.989	0.867026	0.137167	6.32093	2.6e-10	1.99e-09
SPON1	644.751	2.9055	0.459676	6.32074	2.6e-10	1.99e-09
PIK3CB	1778.21	1.13163	0.179065	6.31963	2.62e-10	2e-09
NAP1L4	5002.56	0.731068	0.115688	6.31932	2.63e-10	2.01e-09
WBP4	384.921	1.06503	0.168566	6.31821	2.65e-10	2.02e-09
SEC22C	602.101	1.60907	0.254727	6.31682	2.67e-10	2.04e-09
TRAPPC13	440.72	1.1932	0.188894	6.31675	2.67e-10	2.04e-09
TFAM	925.147	1.67879	0.265951	6.3124	2.75e-10	2.09e-09
RCAN2	200.105	2.54789	0.403644	6.31223	2.75e-10	2.1e-09
TRDMT1	325.284	1.38102	0.218861	6.31002	2.79e-10	2.13e-09
PRKCQ-AS1	108.865	1.97851	0.313695	6.30713	2.84e-10	2.16e-09
AUNIP	68.0552	1.52092	0.241146	6.30705	2.84e-10	2.16e-09
CLPB	1092.83	1.54598	0.245183	6.30542	2.87e-10	2.19e-09
SLC25A24	906.902	1.33467	0.211679	6.30514	2.88e-10	2.19e-09
AC005351.1	87.8871	2.99484	0.475037	6.30445	2.89e-10	2.2e-09
ANKRD20A18P	70.9566	2.73582	0.433983	6.30397	2.9e-10	2.2e-09
SMARCD1	1468.58	1.56559	0.24841	6.30243	2.93e-10	2.23e-09
PARG	1258.75	0.930923	0.147709	6.30239	2.93e-10	2.23e-09
RNU6-433P	40.3593	2.97873	0.472724	6.30122	2.95e-10	2.24e-09
METTL1	259.995	1.98371	0.314849	6.30052	2.97e-10	2.25e-09
SLC18A2	104.629	2.14427	0.340348	6.30024	2.97e-10	2.25e-09
CHM	897.247	0.905695	0.143763	6.29993	2.98e-10	2.26e-09
CD96	381.228	2.00464	0.318207	6.29978	2.98e-10	2.26e-09
NRG1	1598.22	2.40884	0.382433	6.29874	3e-10	2.27e-09
ADAMTS5	143.722	2.29061	0.363747	6.29725	3.03e-10	2.29e-09
ADGRA2	991.539	2.42092	0.38454	6.29563	3.06e-10	2.32e-09
HMG20A	1253.99	1.01352	0.16101	6.29475	3.08e-10	2.33e-09
DSCC1	99.4692	2.06988	0.328856	6.29418	3.09e-10	2.34e-09
ELAC2	2341.44	1.48047	0.23528	6.29236	3.13e-10	2.36e-09
MORC4	811.469	1.38901	0.220748	6.29229	3.13e-10	2.36e-09
ZNF658	238.613	1.89191	0.300773	6.29014	3.17e-10	2.4e-09
SATB2	327.818	1.66622	0.264907	6.28982	3.18e-10	2.4e-09
ACVRL1	371.768	1.87284	0.297783	6.28927	3.19e-10	2.41e-09
GLI3	1474.04	1.94775	0.309717	6.2888	3.2e-10	2.41e-09
LEMD3	2086.39	0.603744	0.0960109	6.28828	3.21e-10	2.42e-09
SLC38A1	6481.6	1.70912	0.271814	6.28783	3.22e-10	2.43e-09
KIAA1109	8933.08	1.05148	0.167277	6.28585	3.26e-10	2.46e-09
ZUP1	567.802	1.32905	0.211459	6.28514	3.28e-10	2.47e-09
HMGN4	877.333	1.59785	0.254277	6.2839	3.3e-10	2.49e-09
SLAMF6	147.411	2.1145	0.336507	6.28369	3.31e-10	2.49e-09
PITPNM2	1120.52	1.92364	0.306182	6.28267	3.33e-10	2.5e-09
PRORP	333.91	1.67739	0.267049	6.28122	3.36e-10	2.53e-09
AP2B1	3066.51	0.981267	0.156253	6.28	3.39e-10	2.54e-09
KLHL8	577.278	1.1954	0.190352	6.27994	3.39e-10	2.54e-09
THBS1	11052.8	2.80767	0.447102	6.2797	3.39e-10	2.55e-09
CP	134.893	3.26375	0.519747	6.2795	3.4e-10	2.55e-09
PGM1	1205.65	1.59216	0.253606	6.27808	3.43e-10	2.57e-09
ZNF22	267.383	1.9722	0.314229	6.27632	3.47e-10	2.6e-09
SRGAP3	890.932	2.46814	0.393255	6.27617	3.47e-10	2.6e-09
PRKX	2404.94	1.78624	0.284615	6.27598	3.47e-10	2.61e-09
PHKA2	1454.07	1.76517	0.281318	6.27464	3.5e-10	2.63e-09
CCDC141	201.552	2.58446	0.412027	6.27255	3.55e-10	2.66e-09
TBC1D2B	2001.04	1.15835	0.184676	6.27235	3.56e-10	2.66e-09
TMEM150C	143.088	1.91489	0.305299	6.27216	3.56e-10	2.67e-09
CPNE2	679.864	1.17295	0.187062	6.27039	3.6e-10	2.7e-09
ZNF236	1483.2	1.41604	0.225852	6.2698	3.62e-10	2.7e-09
TENM4	3043.25	2.04011	0.325408	6.26939	3.62e-10	2.71e-09
ZNF616	252.239	1.23414	0.196893	6.26808	3.66e-10	2.73e-09
PAAF1	362.949	1.76346	0.281358	6.26769	3.66e-10	2.74e-09
ERH	1210.26	1.55332	0.24785	6.26718	3.68e-10	2.75e-09
IFI16	4107.7	1.60803	0.256585	6.26705	3.68e-10	2.75e-09
CSNK1G3	1425.93	0.898312	0.143346	6.26675	3.69e-10	2.75e-09
BCL7A	421.195	1.08859	0.173712	6.26662	3.69e-10	2.76e-09
ZNF850	145.125	1.86855	0.298247	6.26511	3.73e-10	2.78e-09
MRPL9	491.41	1.39538	0.222727	6.26499	3.73e-10	2.78e-09
SEMA3A	137.268	2.29422	0.366511	6.25964	3.86e-10	2.88e-09
HDAC6	1736.37	1.11346	0.177915	6.25838	3.89e-10	2.9e-09
TTC38	435.271	1.15458	0.184505	6.25771	3.91e-10	2.91e-09
FTX	5062.26	1.63369	0.261153	6.25566	3.96e-10	2.95e-09
AC004943.2	142.47	2.33296	0.372994	6.25469	3.98e-10	2.97e-09
HMGB3P10	23.4593	4.07066	0.650824	6.25462	3.98e-10	2.97e-09
ABHD10	328.763	1.64771	0.263463	6.25404	4e-10	2.98e-09
DNPEP	1607.36	1.60404	0.256508	6.25337	4.02e-10	2.99e-09
TNPO3	2713.88	0.653239	0.104487	6.25188	4.06e-10	3.02e-09
FIGNL1	697.084	1.27292	0.203621	6.25141	4.07e-10	3.02e-09
NADK2	827.96	1.19647	0.19141	6.25082	4.08e-10	3.04e-09
TYMS	588.741	2.06858	0.33094	6.25063	4.09e-10	3.04e-09
MTHFD1	2052.73	1.8738	0.299809	6.24999	4.1e-10	3.05e-09
NUBP1	444.804	0.748743	0.119816	6.24909	4.13e-10	3.07e-09
RCBTB2	703.395	1.23542	0.197714	6.24853	4.14e-10	3.08e-09
ZNF367	320.628	2.00878	0.321489	6.24836	4.15e-10	3.08e-09
GBP3	747.433	1.41422	0.22634	6.24821	4.15e-10	3.08e-09
BCCIP	746.568	0.958374	0.153405	6.24736	4.17e-10	3.1e-09
SLC6A15	883.623	2.30802	0.369475	6.24674	4.19e-10	3.11e-09
RALGAPA1P1	178.311	1.8133	0.290281	6.24671	4.19e-10	3.11e-09
ASXL1	3245.68	0.980858	0.157024	6.24657	4.2e-10	3.11e-09
COA1	1582.02	1.50692	0.241243	6.24649	4.2e-10	3.11e-09
SLFN13	424.189	2.05775	0.32952	6.2447	4.25e-10	3.15e-09
EFCC1	93.0468	1.77745	0.284638	6.24458	4.25e-10	3.15e-09
NOSTRIN	156.757	2.08307	0.333593	6.24434	4.26e-10	3.15e-09
ZMYM2	6050.39	0.832036	0.133252	6.24409	4.26e-10	3.16e-09
SLC35B4	581.606	1.82015	0.291508	6.24391	4.27e-10	3.16e-09
PLA2G4A	622.608	1.18988	0.190573	6.24367	4.27e-10	3.16e-09
[truncated: 34,528 more rows]
