# Supplementary material for: Integrative Metatranscriptomic Analysis Reveals Disease-specific Microbiome–host Interactions in Oral Squamous Cell Carcinoma
Source: Cancer Res Commun. 2023 May 8;3(5):807–20. doi: 10.1158/2767-9764.CRC-22-0349 (PMC10166004; doi:10.1158/2767-9764.CRC-22-0349)
Supplement: Supplementary File 4 — Gene Set Enrichment Analysis results (Host pathways) [file crc-22-0349-s06.xlsx]

## Sheet: TvsN
NAME	SIZE	ES	NES	NOM p-val	FDR q-val	FWER p-val	RANK AT MAX	LEADING EDGE
HALLMARK_EPITHELIAL_MESENCHYMAL_TRANSITION	154	0.480779	6.88086	0	0	0	3457	tags=80%, list=32%, signal=117%
HALLMARK_MYOGENESIS	140	0.296143	4.08419	0	0	0	1374	tags=42%, list=13%, signal=48%
HALLMARK_INTERFERON_GAMMA_RESPONSE	110	0.33751	4.07148	0	0	0	4088	tags=72%, list=38%, signal=115%
HALLMARK_INTERFERON_ALPHA_RESPONSE	67	0.364806	3.5446	0	0	0	3766	tags=72%, list=35%, signal=110%
HALLMARK_COMPLEMENT	113	0.248356	3.06944	0	0	0	3883	tags=61%, list=36%, signal=95%
HALLMARK_INFLAMMATORY_RESPONSE	125	0.21188	2.81907	0	0.000225	0.001	4923	tags=67%, list=46%, signal=124%
HALLMARK_COAGULATION	87	0.257074	2.75627	0	0.000193	0.001	3647	tags=60%, list=34%, signal=90%
HALLMARK_APICAL_JUNCTION	120	0.220658	2.73902	0	0.000169	0.001	1757	tags=38%, list=17%, signal=45%
HALLMARK_ALLOGRAFT_REJECTION	79	0.261799	2.71669	0	0.00015	0.001	4374	tags=67%, list=41%, signal=113%
HALLMARK_ANGIOGENESIS	25	0.387558	2.3547	0.00205761	0.00147696	0.015	5676	tags=92%, list=53%, signal=197%
HALLMARK_IL6_JAK_STAT3_SIGNALING	51	0.260899	2.18573	0	0.0035054	0.038	4540	tags=69%, list=43%, signal=119%
HALLMARK_KRAS_SIGNALING_UP	104	0.172997	1.98019	0.00610998	0.0106328	0.125	3907	tags=54%, list=37%, signal=84%
HALLMARK_PANCREAS_BETA_CELLS	20	0.312349	1.7117	0.0210084	0.0448028	0.457	5728	tags=85%, list=54%, signal=184%
HALLMARK_TGF_BETA_SIGNALING	24	0.250377	1.45696	0.0879541	0.137781	0.878	3549	tags=58%, list=33%, signal=87%
HALLMARK_UV_RESPONSE_DN	79	0.135197	1.39059	0.1	0.17234	0.942	1939	tags=32%, list=18%, signal=38%
HALLMARK_HYPOXIA	104	0.112155	1.31329	0.151575	0.22056	0.984	2399	tags=34%, list=23%, signal=43%
HALLMARK_GLYCOLYSIS	100	0.109518	1.27389	0.177551	0.239671	0.991	1931	tags=29%, list=18%, signal=35%
HALLMARK_HEDGEHOG_SIGNALING	22	0.222497	1.23306	0.1881	0.262387	0.996	7312	tags=91%, list=69%, signal=290%
HALLMARK_IL2_STAT5_SIGNALING	103	0.0949367	1.10659	0.334016	0.383323	1	5302	tags=59%, list=50%, signal=117%
HALLMARK_APOPTOSIS	69	0.109845	1.09207	0.34638	0.379475	1	3928	tags=48%, list=37%, signal=75%
HALLMARK_TNFA_SIGNALING_VIA_NFKB	118	0.0851966	1.08928	0.314516	0.365013	1	3883	tags=45%, list=36%, signal=70%
HALLMARK_DNA_REPAIR	38	0.146511	1.06376	0.356322	0.377337	1	8809	tags=97%, list=83%, signal=563%
HALLMARK_UV_RESPONSE_UP	74	0.0599913	0.600364	0.941288	0.942379	1	8139	tags=82%, list=76%, signal=348%
HALLMARK_UNFOLDED_PROTEIN_RESPONSE	32	-0.138393	-0.935802	0.515267	0.52189	1	4187	tags=53%, list=39%, signal=87%
HALLMARK_MITOTIC_SPINDLE	77	-0.0937248	-0.955278	0.463918	0.51739	1	6337	tags=69%, list=60%, signal=169%
HALLMARK_PROTEIN_SECRETION	38	-0.147846	-1.11304	0.315464	0.34019	0.999	6556	tags=76%, list=62%, signal=198%
HALLMARK_APICAL_SURFACE	25	-0.197201	-1.18781	0.249042	0.277002	0.997	1313	tags=32%, list=12%, signal=36%
HALLMARK_ANDROGEN_RESPONSE	46	-0.155817	-1.21606	0.231518	0.263199	0.994	5060	tags=63%, list=48%, signal=120%
HALLMARK_G2M_CHECKPOINT	50	-0.154684	-1.28006	0.201172	0.221847	0.986	7729	tags=88%, list=73%, signal=320%
HALLMARK_HEME_METABOLISM	94	-0.131947	-1.48426	0.0723141	0.100259	0.828	5403	tags=64%, list=51%, signal=128%
HALLMARK_SPERMATOGENESIS	56	-0.183577	-1.61657	0.0367505	0.0558793	0.598	5280	tags=68%, list=50%, signal=134%
HALLMARK_REACTIVE_OXYGEN_SPECIES_PATHWAY	18	-0.31928	-1.62853	0.0554415	0.0562803	0.577	4887	tags=78%, list=46%, signal=144%
HALLMARK_MTORC1_SIGNALING	73	-0.166335	-1.67599	0.0412574	0.0485357	0.501	4075	tags=55%, list=38%, signal=88%
HALLMARK_CHOLESTEROL_HOMEOSTASIS	42	-0.235239	-1.76195	0.019802	0.033364	0.371	2829	tags=50%, list=27%, signal=68%
HALLMARK_KRAS_SIGNALING_DN	106	-0.150949	-1.79239	0.0126582	0.0298205	0.319	1724	tags=31%, list=16%, signal=37%
HALLMARK_E2F_TARGETS	33	-0.260562	-1.80327	0.0174081	0.0309629	0.307	6590	tags=88%, list=62%, signal=230%
HALLMARK_PI3K_AKT_MTOR_SIGNALING	36	-0.269451	-1.90132	0.00776699	0.0197047	0.195	5717	tags=81%, list=54%, signal=173%
HALLMARK_XENOBIOTIC_METABOLISM	114	-0.195622	-2.38841	0	0.00100882	0.01	4757	tags=64%, list=45%, signal=115%
HALLMARK_P53_PATHWAY	92	-0.213226	-2.40377	0.002079	0.000934	0.008	4230	tags=61%, list=40%, signal=100%
HALLMARK_ESTROGEN_RESPONSE_LATE	112	-0.195832	-2.42721	0	0.000939	0.007	1930	tags=38%, list=18%, signal=45%
HALLMARK_PEROXISOME	51	-0.298282	-2.49666	0	0.000566	0.004	4146	tags=69%, list=39%, signal=112%
HALLMARK_ADIPOGENESIS	97	-0.218556	-2.53323	0	0.000322	0.002	4609	tags=65%, list=43%, signal=114%
HALLMARK_BILE_ACID_METABOLISM	58	-0.307622	-2.79706	0	0	0	1883	tags=48%, list=18%, signal=58%
HALLMARK_MYC_TARGETS_V1	40	-0.386882	-2.95145	0	0	0	5212	tags=88%, list=49%, signal=171%
HALLMARK_ESTROGEN_RESPONSE_EARLY	118	-0.260308	-3.26659	0	0	0	2583	tags=50%, list=24%, signal=65%
HALLMARK_FATTY_ACID_METABOLISM	89	-0.325181	-3.50985	0	0	0	5060	tags=80%, list=48%, signal=151%
HALLMARK_OXIDATIVE_PHOSPHORYLATION	65	-0.419365	-3.93016	0	0	0	4571	tags=85%, list=43%, signal=147%

## Sheet: TvsC
NAME	SIZE	ES	NES	NOM p-val	FDR q-val	FWER p-val	RANK AT MAX	LEADING EDGE
HALLMARK_EPITHELIAL_MESENCHYMAL_TRANSITION	182	0.482652	7.44313	0	0	0	4784	tags=76%, list=28%, signal=104%
HALLMARK_E2F_TARGETS	180	0.434247	6.71089	0	0	0	6027	tags=78%, list=35%, signal=120%
HALLMARK_G2M_CHECKPOINT	172	0.362189	5.52196	0	0	0	4392	tags=62%, list=26%, signal=82%
HALLMARK_MYC_TARGETS_V2	56	0.410243	3.75414	0	0	0	8552	tags=91%, list=50%, signal=182%
HALLMARK_UV_RESPONSE_DN	122	0.259701	3.29921	0	0	0	2869	tags=43%, list=17%, signal=51%
HALLMARK_MYC_TARGETS_V1	168	0.211776	3.22164	0	0	0	8295	tags=70%, list=49%, signal=134%
HALLMARK_INTERFERON_ALPHA_RESPONSE	82	0.263773	2.8252	0	0	0	5294	tags=57%, list=31%, signal=83%
HALLMARK_MYOGENESIS	167	0.190053	2.81342	0	0	0	7916	tags=65%, list=46%, signal=121%
HALLMARK_ANGIOGENESIS	33	0.400604	2.80273	0	0	0	4547	tags=67%, list=27%, signal=91%
HALLMARK_MITOTIC_SPINDLE	168	0.166997	2.55586	0	8.85e-05	0.001	3065	tags=35%, list=18%, signal=42%
HALLMARK_INTERFERON_GAMMA_RESPONSE	172	0.165732	2.52204	0	0.000236	0.003	8103	tags=64%, list=48%, signal=121%
HALLMARK_DNA_REPAIR	116	0.18012	2.31309	0	0.000879	0.012	5325	tags=49%, list=31%, signal=71%
HALLMARK_ALLOGRAFT_REJECTION	157	0.157336	2.29434	0	0.00088	0.013	7981	tags=62%, list=47%, signal=116%
HALLMARK_KRAS_SIGNALING_UP	153	0.152669	2.24395	0	0.00146002	0.023	3770	tags=37%, list=22%, signal=47%
HALLMARK_APICAL_JUNCTION	156	0.146467	2.08247	0.00420168	0.00499131	0.08	2442	tags=29%, list=14%, signal=33%
HALLMARK_GLYCOLYSIS	156	0.128368	1.90915	0.00996016	0.0123219	0.195	4168	tags=37%, list=24%, signal=49%
HALLMARK_COAGULATION	103	0.151623	1.82581	0.0160321	0.0186331	0.295	3222	tags=34%, list=19%, signal=42%
HALLMARK_HEDGEHOG_SIGNALING	28	0.278427	1.7536	0.0175781	0.0246647	0.383	4392	tags=54%, list=26%, signal=72%
HALLMARK_NOTCH_SIGNALING	25	0.258793	1.53218	0.0454545	0.0692338	0.774	5821	tags=60%, list=34%, signal=91%
HALLMARK_SPERMATOGENESIS	87	0.129122	1.42625	0.0878906	0.105626	0.896	3099	tags=31%, list=18%, signal=38%
HALLMARK_WNT_BETA_CATENIN_SIGNALING	34	0.16352	1.17732	0.247444	0.272313	0.998	8246	tags=65%, list=48%, signal=125%
HALLMARK_UNFOLDED_PROTEIN_RESPONSE	87	0.087079	0.956171	0.5	0.520739	1	5771	tags=43%, list=34%, signal=64%
HALLMARK_PANCREAS_BETA_CELLS	20	0.106438	0.560444	0.962	0.96926	1	6709	tags=50%, list=39%, signal=82%
HALLMARK_TNFA_SIGNALING_VIA_NFKB	160	-0.29744	-4.37124	0	0	0	5525	tags=62%, list=32%, signal=91%
HALLMARK_HEME_METABOLISM	149	-0.256616	-3.77903	0	0	0	4931	tags=54%, list=29%, signal=76%
HALLMARK_P53_PATHWAY	143	-0.210954	-2.96276	0	0	0	3587	tags=42%, list=21%, signal=53%
HALLMARK_REACTIVE_OXYGEN_SPECIES_PATHWAY	34	-0.388145	-2.72401	0	0	0	5931	tags=74%, list=35%, signal=113%
HALLMARK_ESTROGEN_RESPONSE_EARLY	160	-0.185553	-2.71757	0	0	0	2727	tags=34%, list=16%, signal=41%
HALLMARK_PI3K_AKT_MTOR_SIGNALING	76	-0.25004	-2.52431	0	0.000541	0.003	3159	tags=43%, list=19%, signal=53%
HALLMARK_CHOLESTEROL_HOMEOSTASIS	57	-0.25305	-2.27311	0	0.003932	0.026	5271	tags=56%, list=31%, signal=81%
HALLMARK_APOPTOSIS	129	-0.165204	-2.23582	0.00194175	0.00498209	0.038	6191	tags=53%, list=36%, signal=82%
HALLMARK_HYPOXIA	150	-0.156587	-2.21882	0.00205761	0.0049084	0.041	5764	tags=49%, list=34%, signal=74%
HALLMARK_ADIPOGENESIS	145	-0.147306	-2.07985	0.00203252	0.00908492	0.081	4917	tags=43%, list=29%, signal=61%
HALLMARK_ANDROGEN_RESPONSE	86	-0.16804	-1.823	0.0123203	0.0345694	0.292	5277	tags=48%, list=31%, signal=69%
HALLMARK_UV_RESPONSE_UP	131	-0.137159	-1.77315	0.0186335	0.0412968	0.366	4707	tags=41%, list=28%, signal=57%
HALLMARK_INFLAMMATORY_RESPONSE	164	-0.115679	-1.72442	0.0350515	0.0490185	0.448	5635	tags=45%, list=33%, signal=66%
HALLMARK_COMPLEMENT	167	-0.110388	-1.64716	0.0346939	0.0665512	0.585	4976	tags=40%, list=29%, signal=56%
HALLMARK_ESTROGEN_RESPONSE_LATE	159	-0.106209	-1.58484	0.0440613	0.0816403	0.686	3889	tags=33%, list=23%, signal=43%
HALLMARK_FATTY_ACID_METABOLISM	113	-0.126171	-1.56595	0.0466926	0.0835649	0.717	11138	tags=78%, list=65%, signal=223%
HALLMARK_PROTEIN_SECRETION	68	-0.162884	-1.5571	0.0566406	0.0821882	0.731	4254	tags=41%, list=25%, signal=55%
HALLMARK_XENOBIOTIC_METABOLISM	148	-0.107649	-1.51233	0.0549242	0.0952914	0.797	2328	tags=24%, list=14%, signal=28%
HALLMARK_OXIDATIVE_PHOSPHORYLATION	128	-0.102926	-1.32407	0.14	0.202734	0.961	11975	tags=80%, list=70%, signal=269%
HALLMARK_IL2_STAT5_SIGNALING	171	-0.0860498	-1.29006	0.182178	0.221276	0.982	2835	tags=25%, list=17%, signal=30%
HALLMARK_KRAS_SIGNALING_DN	142	-0.0921468	-1.27882	0.130522	0.22135	0.986	13207	tags=87%, list=77%, signal=382%
HALLMARK_MTORC1_SIGNALING	148	-0.0862766	-1.1991	0.234469	0.283911	0.999	5453	tags=41%, list=32%, signal=59%
HALLMARK_BILE_ACID_METABOLISM	73	-0.115921	-1.14923	0.288462	0.322796	1	5972	tags=47%, list=35%, signal=71%
HALLMARK_PEROXISOME	79	-0.107687	-1.11873	0.307102	0.343003	1	4215	tags=35%, list=25%, signal=47%
HALLMARK_TGF_BETA_SIGNALING	41	-0.14601	-1.11056	0.299803	0.338507	1	3754	tags=37%, list=22%, signal=47%
HALLMARK_APICAL_SURFACE	37	-0.148538	-1.05499	0.366733	0.38606	1	1160	tags=22%, list=7%, signal=23%
HALLMARK_IL6_JAK_STAT3_SIGNALING	73	-0.104669	-1.03631	0.381526	0.393795	1	5696	tags=44%, list=33%, signal=66%

## Sheet: NvsC
NAME	SIZE	ES	NES	NOM p-val	FDR q-val	FWER p-val	RANK AT MAX	LEADING EDGE
HALLMARK_E2F_TARGETS	176	0.456759	7.12918	0	0	0	5464	tags=81%, list=36%, signal=124%
HALLMARK_G2M_CHECKPOINT	170	0.367694	5.51419	0	0	0	5354	tags=71%, list=35%, signal=108%
HALLMARK_MYC_TARGETS_V1	159	0.286749	4.15944	0	0	0	5695	tags=65%, list=37%, signal=103%
HALLMARK_MYC_TARGETS_V2	57	0.463164	4.15873	0	0	0	6394	tags=88%, list=42%, signal=150%
HALLMARK_EPITHELIAL_MESENCHYMAL_TRANSITION	150	0.238276	3.41597	0	0	0	8265	tags=77%, list=54%, signal=166%
HALLMARK_UV_RESPONSE_DN	108	0.250005	3.08214	0	0	0	3729	tags=49%, list=24%, signal=64%
HALLMARK_MITOTIC_SPINDLE	154	0.19656	2.79844	0	0	0	2799	tags=38%, list=18%, signal=46%
HALLMARK_ANGIOGENESIS	25	0.332554	1.97143	0.00191939	0.0136355	0.132	5967	tags=72%, list=39%, signal=117%
HALLMARK_DNA_REPAIR	116	0.140338	1.76252	0.0141129	0.0428562	0.387	5415	tags=49%, list=35%, signal=75%
HALLMARK_SPERMATOGENESIS	81	0.142511	1.49969	0.0686869	0.134247	0.834	8263	tags=68%, list=54%, signal=146%
HALLMARK_OXIDATIVE_PHOSPHORYLATION	125	0.104607	1.36537	0.113131	0.209544	0.963	9355	tags=71%, list=61%, signal=180%
HALLMARK_INTERFERON_ALPHA_RESPONSE	72	0.124009	1.24143	0.211881	0.309966	0.997	8996	tags=71%, list=58%, signal=170%
HALLMARK_BILE_ACID_METABOLISM	73	0.122312	1.22633	0.199219	0.303381	0.998	8030	tags=64%, list=52%, signal=134%
HALLMARK_HEDGEHOG_SIGNALING	25	0.197947	1.20399	0.209677	0.305274	0.998	9880	tags=84%, list=64%, signal=234%
HALLMARK_NOTCH_SIGNALING	23	0.176056	1.00429	0.405138	0.546265	1	3314	tags=39%, list=22%, signal=50%
HALLMARK_FATTY_ACID_METABOLISM	98	0.0787605	0.902042	0.566219	0.680351	1	3504	tags=31%, list=23%, signal=39%
HALLMARK_UNFOLDED_PROTEIN_RESPONSE	82	0.0808082	0.838797	0.668663	0.739824	1	1764	tags=20%, list=11%, signal=22%
HALLMARK_PEROXISOME	72	0.0821667	0.820831	0.697479	0.725434	1	4082	tags=35%, list=27%, signal=47%
HALLMARK_ALLOGRAFT_REJECTION	146	0.0579216	0.817023	0.710317	0.693394	1	7545	tags=55%, list=49%, signal=107%
HALLMARK_HEME_METABOLISM	142	-0.327351	-4.40117	0	0	0	4653	tags=63%, list=30%, signal=89%
HALLMARK_TNFA_SIGNALING_VIA_NFKB	148	-0.297404	-4.19261	0	0	0	5240	tags=64%, list=34%, signal=95%
HALLMARK_COMPLEMENT	155	-0.214137	-3.04413	0	0	0	4084	tags=48%, list=27%, signal=64%
HALLMARK_HYPOXIA	131	-0.205878	-2.82466	0	0	0	6607	tags=63%, list=43%, signal=110%
HALLMARK_APOPTOSIS	123	-0.213964	-2.75137	0	0	0	5240	tags=55%, list=34%, signal=83%
HALLMARK_INFLAMMATORY_RESPONSE	149	-0.18252	-2.65331	0	0.000199	0.001	5273	tags=52%, list=34%, signal=79%
HALLMARK_P53_PATHWAY	147	-0.181525	-2.55822	0	0.000334	0.002	2886	tags=37%, list=19%, signal=45%
HALLMARK_PI3K_AKT_MTOR_SIGNALING	78	-0.235534	-2.42229	0.00197628	0.00132787	0.008	4679	tags=54%, list=30%, signal=77%
HALLMARK_ESTROGEN_RESPONSE_EARLY	145	-0.167316	-2.36442	0.00203252	0.00118033	0.008	3074	tags=37%, list=20%, signal=45%
HALLMARK_UV_RESPONSE_UP	117	-0.177709	-2.26314	0	0.00238424	0.019	5045	tags=50%, list=33%, signal=74%
HALLMARK_REACTIVE_OXYGEN_SPECIES_PATHWAY	36	-0.289956	-2.10538	0	0.0082005	0.07	5806	tags=67%, list=38%, signal=107%
HALLMARK_IL6_JAK_STAT3_SIGNALING	66	-0.209078	-2.03716	0.00195312	0.011397	0.105	5422	tags=56%, list=35%, signal=86%
HALLMARK_PROTEIN_SECRETION	69	-0.206237	-1.98577	0.00194553	0.0143772	0.14	5760	tags=58%, list=37%, signal=92%
HALLMARK_COAGULATION	84	-0.17674	-1.93029	0.00596422	0.0186571	0.192	4622	tags=48%, list=30%, signal=68%
HALLMARK_TGF_BETA_SIGNALING	40	-0.248687	-1.85986	0.00988142	0.0246711	0.262	2723	tags=43%, list=18%, signal=52%
HALLMARK_ANDROGEN_RESPONSE	75	-0.17213	-1.72691	0.0298507	0.0439424	0.427	3519	tags=40%, list=23%, signal=52%
HALLMARK_CHOLESTEROL_HOMEOSTASIS	51	-0.203601	-1.70469	0.0270833	0.0456917	0.457	5023	tags=53%, list=33%, signal=78%
HALLMARK_IL2_STAT5_SIGNALING	151	-0.115254	-1.67529	0.0309278	0.0525274	0.522	2524	tags=28%, list=16%, signal=33%
HALLMARK_MYOGENESIS	140	-0.114495	-1.59724	0.0466019	0.071143	0.657	5837	tags=49%, list=38%, signal=79%
HALLMARK_ESTROGEN_RESPONSE_LATE	147	-0.104106	-1.45877	0.0818713	0.126637	0.862	3333	tags=32%, list=22%, signal=40%
HALLMARK_APICAL_JUNCTION	136	-0.104908	-1.42637	0.098513	0.139338	0.908	3265	tags=32%, list=21%, signal=40%
HALLMARK_ADIPOGENESIS	153	-0.0917685	-1.32298	0.142276	0.204128	0.973	1519	tags=19%, list=10%, signal=21%
HALLMARK_INTERFERON_GAMMA_RESPONSE	151	-0.0947575	-1.31192	0.167677	0.202658	0.975	12208	tags=89%, list=79%, signal=426%
HALLMARK_KRAS_SIGNALING_UP	135	-0.0937414	-1.28079	0.161905	0.218786	0.986	3813	tags=34%, list=25%, signal=45%
HALLMARK_MTORC1_SIGNALING	138	-0.090729	-1.2758	0.156977	0.214629	0.987	6086	tags=49%, list=40%, signal=80%
HALLMARK_APICAL_SURFACE	31	-0.190913	-1.25717	0.193416	0.221185	0.989	4017	tags=45%, list=26%, signal=61%
HALLMARK_KRAS_SIGNALING_DN	120	-0.0940353	-1.19834	0.23029	0.266912	0.996	12666	tags=92%, list=82%, signal=515%
HALLMARK_WNT_BETA_CATENIN_SIGNALING	36	-0.157681	-1.12747	0.284569	0.328221	1	1854	tags=28%, list=12%, signal=32%
HALLMARK_XENOBIOTIC_METABOLISM	141	-0.0754399	-1.03393	0.380645	0.424749	1	3324	tags=29%, list=22%, signal=37%
HALLMARK_GLYCOLYSIS	143	-0.0652549	-0.902846	0.542339	0.589653	1	5353	tags=41%, list=35%, signal=63%
HALLMARK_PANCREAS_BETA_CELLS	19	-0.162112	-0.852473	0.635628	0.642541	1	8035	tags=68%, list=52%, signal=143%
