# Supplementary material for: Integrative Metatranscriptomic Analysis Reveals Disease-specific Microbiome–host Interactions in Oral Squamous Cell Carcinoma
Source: Cancer Res Commun. 2023 May 8;3(5):807–20. doi: 10.1158/2767-9764.CRC-22-0349 (PMC10166004; doi:10.1158/2767-9764.CRC-22-0349)
Supplement: Supplementary File 5 — Host differentially expressed genes and pathways by lymph node status [file crc-22-0349-s07.xlsx]

## Sheet: DEseq results LN Yes vs No
gene	baseMean	log2FoldChange	lfcSE	stat	pvalue	padj
SLC30A10	47.0592	2.37405	0.428113	5.54537	2.93e-08	0.000150922
MAB21L2	42.7515	3.17686	0.626317	5.07228	3.93e-07	0.000745093
DPYD	17468.7	0.673887	0.140698	4.78961	1.67e-06	0.00222909
KIR2DL3	13.8064	3.01065	0.636108	4.73292	2.21e-06	0.00274852
AC239800.2	9.54254	2.90917	0.63763	4.56247	5.06e-06	0.00502786
AC011446.3	62.8365	2.04426	0.45237	4.51901	6.21e-06	0.00588855
PRR32	25.2287	2.11899	0.477603	4.43672	9.13e-06	0.00746487
PCDH9	2602.04	2.13329	0.492646	4.33027	1.49e-05	0.00984949
AF111167.1	38.1999	1.84942	0.427264	4.32853	1.5e-05	0.00984949
RNU2-33P	66.5473	2.2906	0.530844	4.31502	1.6e-05	0.0101317
RNU2-59P	30.8698	2.04993	0.475955	4.30698	1.66e-05	0.010277
RN7SL499P	9.88984	2.44779	0.56984	4.29558	1.74e-05	0.0104589
AC093809.1	10.6636	2.28188	0.532721	4.28344	1.84e-05	0.0107103
PMP2	73.2689	2.34662	0.549377	4.27142	1.94e-05	0.0111039
TNFSF10	31940.1	1.16028	0.274213	4.2313	2.32e-05	0.0124895
NIPSNAP2	9079.69	0.964027	0.228349	4.22172	2.42e-05	0.0126549
AC006230.1	992.795	1.00478	0.23837	4.2152	2.5e-05	0.01284
FDCSP	2484.32	3.66341	0.872621	4.19817	2.69e-05	0.0132755
AC025423.4	202.638	1.46644	0.353243	4.15136	3.31e-05	0.0145479
AF127577.1	9.50658	1.7106	0.412716	4.14474	3.4e-05	0.0145479
AC011504.1	7.91362	1.97407	0.478533	4.12525	3.7e-05	0.0151215
LRP2BP	290.015	0.664003	0.161813	4.10351	4.07e-05	0.0157592
AC092944.1	356.819	0.613948	0.149765	4.09941	4.14e-05	0.0158702
FTLP10	29.063	2.24706	0.552615	4.06624	4.78e-05	0.017559
PPIAP46	35.4681	2.41878	0.601485	4.02135	5.79e-05	0.0198128
DPYD-AS2	3.3008	2.91721	0.728699	4.00331	6.25e-05	0.0206386
LINC02838	11.5171	2.48839	0.625284	3.97962	6.9e-05	0.0218073
LPAR6	14356.8	0.961235	0.243025	3.9553	7.64e-05	0.0223824
PEG3	7265.56	1.93217	0.493023	3.91903	8.89e-05	0.0246996
RNU6-37P	46.6948	0.910323	0.232318	3.91843	8.91e-05	0.0246996
AL021408.2	3.48249	2.22956	0.569895	3.91223	9.14e-05	0.0246996
CD46	42251.7	0.555106	0.142056	3.90767	9.32e-05	0.0246996
AC073195.1	3.9005	3.1178	0.799107	3.9016	9.56e-05	0.0246996
AL138963.4	2044.1	1.35083	0.346762	3.89556	9.8e-05	0.0250253
AL031123.1	1026.55	0.916823	0.239422	3.82932	0.0001285	0.0286725
SLC4A4	593.641	1.52223	0.398374	3.8211	0.000132857	0.029005
AC092803.4	55.6474	1.45229	0.381859	3.80321	0.000142834	0.029736
ZNF644	18374.1	0.542167	0.143551	3.77683	0.00015884	0.0322099
ECHDC1	5658.58	0.685874	0.182183	3.76476	0.000166712	0.033373
AC087286.2	5.70711	1.79363	0.477134	3.75917	0.000170479	0.033373
RBM44	689.608	1.14433	0.304523	3.75778	0.000171426	0.033373
LINC02653	19.9022	1.97542	0.526277	3.75357	0.000174334	0.033373
TEX41	905.405	1.71041	0.455815	3.75243	0.00017513	0.033373
AL161665.1	83.302	1.24943	0.333343	3.74818	0.000178122	0.0334128
ZNF33A	8605.12	0.590999	0.159382	3.70806	0.000208852	0.0372378
AC068647.2	41.3018	1.9064	0.515113	3.70093	0.000214815	0.0377333
AC021733.4	14.3047	1.49352	0.40381	3.69857	0.000216814	0.0377333
GPR82	166.561	1.38423	0.37452	3.69601	0.000219018	0.037772
PPIP5K2	11097.8	0.497482	0.134651	3.69459	0.000220239	0.037772
HSPB11	2591.09	0.592299	0.160496	3.69042	0.000223886	0.0377782
AC022217.2	76.0502	1.40896	0.381914	3.68921	0.000224948	0.0377782
IGBP1-AS2	9.12883	1.3174	0.357612	3.68387	0.000229715	0.0377782
TXNP1	8.9141	2.21274	0.601954	3.67593	0.000236986	0.0387968
AP001880.2	10.4847	2.56596	0.699069	3.67054	0.000242036	0.0391801
SLC25A36	12783.5	0.668346	0.182087	3.67047	0.000242105	0.0391801
GTDC1	3790.9	0.433872	0.119007	3.64578	0.000266582	0.0413846
EGR2	5422.53	1.58707	0.435519	3.6441	0.000268331	0.0414773
AL392048.1	9.80278	1.62895	0.448082	3.63538	0.000277574	0.0417353
SNORA31	73.2223	1.30996	0.360574	3.63299	0.000280156	0.0417353
AC005261.5	42.3198	1.44323	0.397855	3.62752	0.000286162	0.042067
AC078777.1	17.3445	1.41476	0.39159	3.61287	0.000302832	0.0436271
AKAP3	182.072	1.11279	0.308122	3.61153	0.000304401	0.0436785
AL450405.1	714.23	1.72405	0.478076	3.60623	0.000310677	0.0444021
AL109840.1	8.7621	1.95436	0.545497	3.58271	0.000340045	0.047286
AC079610.1	67.5488	1.21038	0.338159	3.57933	0.000344471	0.0475343
ZMYM2	31467.6	0.577106	0.161363	3.57645	0.000348295	0.0478785
AC022509.4	4.53594	1.73005	0.486961	3.55275	0.00038122	0.0508519
AL355852.1	86.138	1.30401	0.367454	3.54877	0.000387035	0.0508865
AC090686.1	127.624	2.01917	0.569943	3.54276	0.000395964	0.0512879
AC114546.3	51.842	1.52704	0.432	3.5348	0.000408078	0.0519341
C1orf74	8583.12	0.989195	0.279921	3.53384	0.000409573	0.0519407
AL354696.1	49.5773	0.955268	0.270412	3.53264	0.000411437	0.0519876
MIR4668	44.1017	1.15122	0.325964	3.53174	0.000412829	0.0519876
USPL1	4667.77	0.58411	0.165832	3.52229	0.000427829	0.0524828
LINC02029	102.918	1.51689	0.430704	3.52189	0.000428483	0.0524828
PNMA8A	675.935	1.98382	0.563329	3.5216	0.000428945	0.0524828
AGL	15304	0.599657	0.170336	3.52043	0.000430847	0.0524828
HCAR3	3117.08	0.953778	0.272011	3.5064	0.000454218	0.0535345
LRRTM2	121.608	1.0039	0.286432	3.50484	0.000456887	0.0535345
TNPO1P2	782.258	2.14564	0.613979	3.49464	0.000474706	0.0545907
PNMA6B	6.85788	2.77935	0.79567	3.4931	0.000477456	0.0545907
LRRC38	115.533	1.7413	0.499062	3.48915	0.000484563	0.0550537
AL358115.1	25.4031	1.3647	0.391242	3.48813	0.000486409	0.0550896
TRHDE	423.411	1.92485	0.552461	3.48413	0.000493734	0.0555697
RNU6-322P	147.641	1.40723	0.404261	3.481	0.000499554	0.0560496
FAR1	30648.6	0.630001	0.181166	3.47748	0.000506142	0.056263
RNU2-29P	53.1435	2.79905	0.80597	3.47289	0.000514886	0.0567099
AC107294.1	19.3775	1.70536	0.491839	3.46732	0.000525677	0.0575066
AC105339.3	57.3937	1.63095	0.471004	3.4627	0.000534782	0.0575066
AL161725.1	12.513	1.39216	0.40384	3.44731	0.000566194	0.0592413
DNAJC13	27213.9	0.460476	0.133801	3.44149	0.000578527	0.0600468
CBR4	3407.49	0.498155	0.145108	3.43301	0.000596925	0.0601096
AL031666.1	15.8607	1.31037	0.381784	3.43222	0.000598661	0.0601096
CLEC2B	2697.11	1.15742	0.337252	3.43193	0.000599307	0.0601096
LINC01606	8.29224	1.66736	0.485947	3.43116	0.000601001	0.0601096
OR2I1P	32.2539	1.31157	0.382373	3.43008	0.000603411	0.0601096
MIR3153	29.9644	1.43692	0.41927	3.4272	0.00060984	0.0603407
MGAT4C	34.4154	1.58952	0.463927	3.42622	0.000612051	0.0603935
COMMD3	1073.5	0.807026	0.235614	3.42521	0.000614325	0.0604522
INPP1	8050.85	0.694558	0.203336	3.41582	0.000635905	0.0617325
AC005944.1	78.9603	0.931249	0.273742	3.40192	0.00066915	0.0643396
AC110792.2	8.85934	1.93317	0.568456	3.40074	0.000672025	0.0643714
AC072022.2	27.3212	1.18039	0.348025	3.39169	0.000694632	0.0656637
NDUFB4P12	24.6439	1.30454	0.385287	3.38589	0.000709486	0.0665439
LINS1	4563.46	0.58607	0.173756	3.37295	0.00074367	0.0682487
LINC01132	217.532	1.15355	0.342039	3.37256	0.000744717	0.0682487
TTC3	36275.4	0.515426	0.152986	3.36911	0.000754119	0.0689349
GDF9	66.6818	0.683811	0.203785	3.35556	0.000792057	0.070962
ZFYVE16	12541	0.413366	0.123467	3.34799	0.000813996	0.0721828
HSD11B1-AS1	88.5807	1.60897	0.480786	3.34654	0.000818255	0.072231
RBIS	5245.01	0.886631	0.265353	3.34133	0.000833786	0.0728875
AL512770.1	17.8881	0.997088	0.298509	3.34023	0.000837097	0.0729997
DMRT3	32.669	1.47906	0.443544	3.33465	0.000854081	0.0739445
HPS3	4622.84	0.514358	0.154357	3.33225	0.000861469	0.0740832
AC107294.3	47.4322	1.86401	0.561522	3.31957	0.000901553	0.0758281
AC069234.2	14.6032	1.09034	0.328573	3.3184	0.000905355	0.0758281
SHC4	285.323	1.23432	0.372945	3.30967	0.000934075	0.0771597
AP001042.1	227.907	1.1867	0.359027	3.30534	0.000948621	0.0778258
AC108479.1	93.382	0.971006	0.293972	3.30306	0.000956358	0.0782822
ORC4	5574.14	0.496986	0.150736	3.29706	0.000977033	0.0788987
NOTCH2NLA	64.7309	1.13355	0.344592	3.28956	0.00100346	0.0804912
HCFC2	6198.68	0.384625	0.117187	3.28214	0.00103022	0.0814141
BACH1	28849.7	0.427009	0.130293	3.27729	0.0010481	0.0820614
LINC00910	707.982	0.899815	0.274752	3.27501	0.00105657	0.0823261
AC073343.1	48.7317	0.935136	0.286041	3.26923	0.00107839	0.0827995
AC087521.2	105.831	1.02003	0.31222	3.26703	0.00108682	0.0831059
AC090515.3	61.7148	0.981445	0.300604	3.26491	0.00109499	0.083553
AL512785.1	15.2043	1.86103	0.570625	3.26139	0.00110866	0.0838109
AP001793.1	52.9798	0.983196	0.301548	3.2605	0.00111216	0.0838109
AC109326.1	5081.78	1.54216	0.473056	3.25999	0.00111416	0.0838109
ZNF33B	4918.85	0.620185	0.190277	3.25937	0.00111658	0.0838109
HECW1-IT1	21.0922	1.97895	0.60773	3.25631	0.00112872	0.0838183
VNN1	525.366	1.48971	0.457671	3.25498	0.00113398	0.0838923
STXBP3	8319.41	0.52196	0.160515	3.25177	0.00114687	0.0843072
AP001282.1	61.6819	0.887514	0.273463	3.24546	0.0011726	0.0851031
AC105020.5	13.7176	0.912336	0.281315	3.24311	0.00118232	0.0851648
EIF4A2	39621.7	0.439194	0.135578	3.23943	0.00119769	0.0859287
MTUS2-AS1	37.1978	1.3131	0.405698	3.23664	0.00120948	0.086011
LTN1	15895.6	0.465967	0.144031	3.23519	0.00121561	0.0860146
LIPC	397.789	1.37664	0.425738	3.23354	0.00122267	0.0863447
ZNF117	13757.3	1.31937	0.408177	3.23234	0.00122781	0.0865378
PSMC1P4	9.25554	1.93208	0.599178	3.22456	0.00126167	0.0873852
WDR45BP1	15.6217	1.3111	0.406912	3.22207	0.00127267	0.0878356
BTF3P10	80.0367	1.28114	0.398205	3.21728	0.00129413	0.0887798
USP12	7519.81	0.455649	0.141776	3.21387	0.0013096	0.0893604
CFAP298	896.027	0.474389	0.147703	3.21177	0.0013192	0.0895733
MIR1244-3	30.9645	1.43914	0.449085	3.20461	0.00135246	0.0907953
AL121895.2	40.1644	1.21896	0.380722	3.2017	0.00136618	0.0912881
CNOT2	15155.3	0.398212	0.124513	3.19815	0.0013831	0.0919152
DINOL	17.2045	1.11372	0.348469	3.19605	0.00139325	0.0919152
AC092813.1	3.04257	2.2077	0.691581	3.19225	0.00141167	0.0924413
GPR61	9.86304	1.13269	0.354971	3.19094	0.00141813	0.092576
MTCYBP33	12.2675	1.62526	0.509359	3.19079	0.00141887	0.092576
DPP8	11589.3	0.442004	0.138811	3.18422	0.00145145	0.0933524
RN7SL68P	81.8352	1.06677	0.335155	3.18292	0.00145797	0.0934344
HSPD1P10	15.0726	1.16238	0.365538	3.17991	0.00147323	0.0940708
CNGA3	16.2028	1.53127	0.481655	3.17917	0.00147696	0.0940708
AC011472.3	26.9678	1.30315	0.411137	3.16963	0.00152634	0.0959386
LIPJ	31.4089	1.32953	0.419549	3.16894	0.00152997	0.0959992
LZTFL1	2646.1	0.57169	0.181184	3.1553	0.00160335	0.0988805
MDP1	11.8244	0.959926	0.304514	3.15232	0.00161979	0.0991469
PIGB	1669.96	0.494281	0.156849	3.15132	0.00162534	0.0992173
MTND2P41	56.1784	1.65935	0.52682	3.14974	0.00163416	0.0992602
ERI2	3258.83	0.585967	0.186092	3.14881	0.00163939	0.0992602
ST3GAL6	1992.41	0.696793	0.221359	3.1478	0.00164507	0.0992602
SMAD2	24907.3	0.435604	0.138561	3.14378	0.00166782	0.0997734
LINC01220	187.453	1.04275	0.332536	3.13574	0.00171418	0.10131
RNU6-1207P	3.79306	1.96166	0.625703	3.13513	0.00171778	0.10131
HIBCH	8263.48	0.662281	0.211256	3.13497	0.0017187	0.10131
AC139769.3	44.1163	1.42604	0.455032	3.13394	0.00172477	0.101502
LINC02506	24.9414	2.33479	0.745452	3.13205	0.0017359	0.101705
KRBOX1	16.0549	1.46901	0.469046	3.13192	0.00173668	0.101705
LINC01840	3.85167	1.73823	0.556575	3.12309	0.00178965	0.102721
AC126182.1	2.81619	1.4984	0.479896	3.12234	0.00179419	0.102721
MEPE	5.56682	2.65025	0.849123	3.12117	0.00180137	0.102721
RPL22L1	2329.32	0.97246	0.311573	3.12113	0.00180158	0.102721
FAM172A	5831.98	0.510071	0.163433	3.12098	0.00180253	0.102721
AL035603.1	6.55272	1.61984	0.519871	3.11585	0.00183417	0.103477
CDX2	15.7661	2.76348	0.886961	3.11567	0.00183528	0.103477
AC027020.2	381.629	1.11157	0.358041	3.10459	0.00190544	0.106397
RPL12P45	2.83082	2.08546	0.672725	3.10002	0.00193507	0.106728
AC011444.2	23.8421	1.26505	0.409338	3.09048	0.0019983	0.109212
AL158155.1	50.0691	1.01368	0.328047	3.09003	0.00200137	0.109214
SLC2A12	1995.05	1.18873	0.385036	3.08732	0.00201973	0.109764
SRR	1091.3	0.724945	0.234912	3.08602	0.00202854	0.10978
AP005329.1	133.011	0.77848	0.252641	3.08137	0.00206051	0.10978
EEA1	26925.4	0.569298	0.185162	3.07459	0.00210794	0.111319
ZNF32	2516.72	0.503937	0.164174	3.06953	0.00214395	0.112725
RNU7-28P	25.8657	1.14771	0.374552	3.06423	0.0021823	0.114287
HLTF	7379.94	0.728676	0.237829	3.06386	0.00218498	0.114287
AC009630.1	49.4529	0.7119	0.232532	3.06152	0.00220217	0.114384
SLITRK4	246.983	1.54307	0.504258	3.06008	0.00221278	0.114384
IBTK	16215.7	0.335772	0.109728	3.06005	0.00221298	0.114384
AC117490.2	16.8182	1.28876	0.421167	3.05997	0.00221361	0.114384
COQ7	2515.78	0.476311	0.155767	3.05785	0.00222929	0.114537
GOLGA6L9	1892.69	0.960934	0.314361	3.05679	0.00223721	0.11478
AL121655.1	11.9447	1.22128	0.399839	3.05443	0.00225486	0.115357
NINJ2-AS1	1542.92	0.753478	0.247129	3.04892	0.00229662	0.116664
AC012055.1	3.48031	2.00559	0.659369	3.04169	0.00235255	0.118835
RNU6-729P	7.29698	1.39025	0.457679	3.03762	0.00238456	0.11978
EXOC1	11731.3	0.368731	0.121425	3.03669	0.00239194	0.119816
APIP	1291.56	0.558998	0.184313	3.03287	0.00242237	0.120735
AC012485.3	173.611	1.13427	0.374627	3.02774	0.00246387	0.12169
AC078820.3	3.99751	1.82029	0.602552	3.02097	0.00251969	0.123682
METTL25	2119.47	0.39347	0.130318	3.0193	0.00253362	0.123982
AC098798.1	85.1544	1.50472	0.498874	3.01624	0.00255932	0.124733
AC109635.4	4.73545	2.37156	0.786265	3.01623	0.00255936	0.124733
AL353719.1	42.1552	0.649104	0.215323	3.01456	0.00257351	0.125254
AL033519.5	5.70377	1.74316	0.578999	3.01064	0.00260696	0.125692
C12orf4	4942.14	0.522652	0.173678	3.00931	0.0026184	0.125777
KCNJ13	40.125	1.55139	0.516647	3.00281	0.00267496	0.127516
MIR218-1	8.54531	1.86585	0.621407	3.00262	0.00267666	0.127516
AC012368.2	139.943	1.1061	0.368797	2.9992	0.00270687	0.128616
AC022973.5	14.3698	1.08024	0.360246	2.99862	0.00271204	0.128692
IL22RA2	114.126	1.20441	0.402441	2.99276	0.00276468	0.129456
AC027514.1	614.101	0.966364	0.323255	2.98948	0.0027945	0.130353
DBT	6740.45	0.602449	0.201573	2.98874	0.00280135	0.130353
AL353704.1	9.02241	1.22623	0.410665	2.98595	0.00282698	0.130534
AC100860.1	12.392	2.02279	0.678055	2.98322	0.00285234	0.1312
LINC02452	5.82579	1.54821	0.51914	2.98225	0.00286134	0.131447
SNORA33	200.137	1.01438	0.340432	2.97969	0.00288541	0.131715
MAL2-AS1	74.057	1.11361	0.373827	2.97895	0.0028924	0.131715
AL512283.2	15.8352	1.45653	0.488973	2.97876	0.00289421	0.131715
NDUFB1P2	5.07674	1.3445	0.45157	2.97738	0.00290719	0.131715
LINC01708	13.9793	1.29941	0.436515	2.97677	0.00291302	0.131715
PSTPIP2	3293.25	0.650279	0.218462	2.97663	0.00291437	0.131715
AC096536.3	95.3137	1.03993	0.349543	2.97512	0.00292871	0.131715
PDX1	19.8823	2.05471	0.690771	2.97452	0.00293448	0.131715
MIR548AR	4.78587	1.4236	0.47914	2.97116	0.00296676	0.131715
OCIAD1	12340.3	0.445312	0.149879	2.97114	0.002967	0.131715
DDIT4-AS1	45.9874	1.06989	0.360195	2.9703	0.00297514	0.131715
AF127577.6	9.58603	1.64887	0.555257	2.96956	0.00298231	0.131715
SLC35B3	3416.82	0.42484	0.143104	2.96875	0.0029901	0.131715
AC018645.3	151.511	0.795902	0.268441	2.96491	0.00302773	0.13266
CR382285.1	38.4191	1.04985	0.354257	2.96353	0.00304129	0.132993
MAST4-AS1	147.553	0.825405	0.278576	2.96294	0.00304712	0.132993
AL138689.2	58.6939	0.986833	0.333138	2.96224	0.0030541	0.132993
RNU6-188P	19.1606	1.15255	0.389165	2.9616	0.00306049	0.132993
LINC01671	191.884	1.31997	0.445707	2.96153	0.00306116	0.132993
ARHGAP15-AS1	6.54469	1.77992	0.601248	2.96037	0.00307267	0.132993
SETX	46029.6	0.276549	0.0934322	2.95989	0.00307748	0.132993
AMZ2P2	3.85797	1.9784	0.668451	2.95967	0.00307965	0.132993
CFAP97D1	11.1382	0.956784	0.323618	2.95652	0.00311128	0.133412
ZNF849P	16.9465	1.23127	0.416462	2.95649	0.00311157	0.133412
SOX30	38.1477	0.896732	0.303587	2.95379	0.00313895	0.134093
MIR4499	4.93153	1.304	0.441792	2.9516	0.00316128	0.134352
PIAS2	6902.27	0.387654	0.131356	2.95118	0.00316565	0.134352
RP1	342.938	1.35163	0.458351	2.9489	0.00318903	0.134352
RN7SL689P	45.0832	0.946857	0.321131	2.9485	0.00319316	0.134352
TENT2	13288.5	0.331544	0.112497	2.94715	0.0032072	0.134669
SYT14P1	287.398	1.48498	0.503952	2.94667	0.00321211	0.134669
PARP11	3515.97	0.450413	0.152885	2.9461	0.00321811	0.134669
HSD17B4	17013.2	0.484897	0.164628	2.94541	0.00322529	0.134669
AL627171.3	209.804	0.913244	0.310117	2.94484	0.00323121	0.134669
RBM7P1	7.06486	1.31936	0.448221	2.94355	0.00324471	0.13472
CCDC110	163.474	1.04988	0.357144	2.93966	0.00328576	0.13478
TMEM126B	2222.93	0.514606	0.175064	2.93954	0.00328701	0.13478
ZNF492	163.697	0.991923	0.337487	2.93914	0.00329125	0.13478
SIGLEC15	53.8622	0.904468	0.307751	2.93896	0.00329317	0.13478
RASA2	11750	0.481934	0.164096	2.93691	0.00331502	0.135502
S100B	522.653	0.953893	0.324942	2.93558	0.00332924	0.135522
AC099518.5	7.14195	1.31666	0.448591	2.93509	0.00333448	0.135547
AC130456.7	8.14871	1.98077	0.675318	2.93309	0.00335609	0.135974
AC006115.2	46.5118	1.37209	0.467906	2.93241	0.00336339	0.135974
VAV3	26519.7	0.700729	0.238981	2.93216	0.00336614	0.135974
ARHGAP20	2562.55	0.873363	0.298274	2.92805	0.0034109	0.136722
TMED10P2	7.82049	1.51364	0.517287	2.92611	0.00343228	0.1372
USP33	15090.7	0.422872	0.144645	2.92351	0.00346114	0.137742
ZMYM4	16090.6	0.331489	0.113453	2.92181	0.00348002	0.137884
AL137157.1	11.5007	1.10701	0.379038	2.92056	0.00349399	0.138054
AC084277.1	18.0098	1.21278	0.415293	2.9203	0.00349697	0.138054
AP000688.1	107.026	0.660471	0.226184	2.92006	0.00349965	0.138054
RNU2-6P	169.689	1.63806	0.561797	2.91576	0.00354828	0.13921
VAMP4	3282.59	0.585448	0.200827	2.91519	0.0035547	0.13931
AC012150.2	5.18183	2.01653	0.692219	2.91314	0.00357812	0.139459
LINC00652	29.1422	1.72263	0.591381	2.91289	0.00358098	0.139459
HCN1	13.0277	1.43903	0.494092	2.91247	0.00358584	0.139459
ZMYM5	4124.96	0.556555	0.191126	2.91197	0.00359151	0.139459
AP001330.4	146.362	0.898956	0.308763	2.91148	0.00359722	0.139459
FOXN3P1	3.77655	1.11187	0.382068	2.91014	0.00361269	0.139676
AL845321.1	12.1102	1.37864	0.473897	2.90916	0.00362404	0.139784
C3orf14	763.486	1.06715	0.367002	2.90774	0.00364051	0.139788
UBA5	7145.43	0.380721	0.130986	2.90657	0.00365415	0.139946
AC005162.1	81.8247	0.950973	0.3272	2.9064	0.00365616	0.139946
AC027277.1	17.6711	0.965657	0.332355	2.9055	0.00366664	0.140189
EGFR-AS1	38.121	1.55422	0.535364	2.90311	0.00369474	0.140666
AC063947.2	22.5913	1.26744	0.436715	2.90222	0.00370524	0.140916
AL356124.2	39.2751	1.01726	0.351107	2.89729	0.00376408	0.142379
SNHG6	2329.76	0.767615	0.265847	2.88743	0.00388399	0.145812
ZNF280D	4109.07	0.641146	0.222061	2.88725	0.0038862	0.145812
AP000942.2	42.1147	0.894021	0.309648	2.88722	0.0038866	0.145812
CCL4L2	692.548	1.43987	0.498768	2.88686	0.00389108	0.145829
LINC01010	164.308	0.840235	0.291376	2.88368	0.00393062	0.146548
RNU6-652P	77.5654	1.10836	0.384413	2.88326	0.00393584	0.146591
LGALS8	12169.8	0.443362	0.153912	2.88062	0.00396898	0.147501
RNU1-108P	4.3421	1.60886	0.558824	2.87901	0.00398925	0.147502
KC877982.1	11.8429	2.50674	0.871467	2.87646	0.00402158	0.147908
ZNF670	565.197	0.654729	0.227635	2.87623	0.00402461	0.147908
BRCA2	5975.55	0.672936	0.234601	2.86843	0.00412519	0.15053
AC008752.4	222.084	0.860196	0.299959	2.86771	0.00413449	0.150717
DMXL1	23873.8	0.344889	0.120294	2.86705	0.0041432	0.150729
AL139022.2	9.21494	1.15039	0.402043	2.86136	0.00421834	0.151472
AL138899.1	33.5056	1.23861	0.432921	2.86104	0.00422251	0.151472
CKAP2	8120.76	0.709646	0.248168	2.85955	0.00424248	0.151707
RNU7-119P	55.1045	1.27412	0.446256	2.85513	0.00430192	0.152198
RNU2-5P	23.262	1.00082	0.351276	2.84909	0.00438447	0.15387
AC084880.3	8.02742	1.6341	0.573951	2.84711	0.00441186	0.154352
AL139393.2	192.825	1.55298	0.545491	2.84694	0.00441421	0.154352
AC022915.2	34.5837	0.835504	0.293528	2.84642	0.00442139	0.154411
FAM9C	4.12421	1.77284	0.622941	2.84592	0.00442837	0.154411
CERS6-AS1	58.8356	1.0804	0.379676	2.84558	0.00443305	0.154411
ERCC8-AS1	3.24554	1.62212	0.570726	2.84221	0.00448024	0.154944
AL513534.3	235.524	1.08101	0.380543	2.84071	0.00450126	0.155285
AC009962.1	64.4497	0.647891	0.228114	2.8402	0.00450849	0.155385
PHF10	9685.78	0.38001	0.133835	2.83939	0.00451998	0.155632
AC068282.1	29.6929	1.03401	0.364753	2.83484	0.00458488	0.156917
NAALADL2	1206.38	0.773858	0.273017	2.83447	0.00459021	0.156917
MEF2A	15733.1	0.38494	0.135813	2.83433	0.00459213	0.156917
AL133384.1	337.584	1.07671	0.380008	2.83339	0.00460573	0.157083
IKZF2	23125.3	0.757038	0.267402	2.83108	0.00463908	0.157551
AC108738.1	6.5362	2.04256	0.721518	2.83093	0.00464133	0.157551
KCNE2	7.72583	1.02663	0.363221	2.82645	0.00470676	0.159023
DENND1B	13070.5	0.459917	0.16275	2.82591	0.00471461	0.159139
MICU2	5625.46	0.473717	0.167675	2.82521	0.00472498	0.159191
UBE2Q2	9555.18	0.536072	0.190034	2.82093	0.0047884	0.160094
AC098650.1	228.294	0.934319	0.331306	2.82011	0.0048007	0.160094
AL109920.1	98.6643	1.27397	0.451848	2.81947	0.00481026	0.160106
CCDC59	2880.56	0.542206	0.192446	2.81745	0.00484067	0.160718
CDC40	5523.16	0.429673	0.152573	2.81618	0.00485985	0.16082
HACE1	5763.67	0.406902	0.144615	2.81368	0.00489778	0.161094
DNAJC28	229.383	0.60563	0.215313	2.81278	0.00491149	0.161251
AC064807.4	25.6244	1.01792	0.362199	2.81038	0.00494827	0.161868
ERBIN	32921.7	0.351594	0.125186	2.80859	0.00497597	0.162185
GDPGP1	706.436	0.362082	0.128983	2.80721	0.00499734	0.16244
TMPRSS11BNL	15008.2	1.39338	0.49681	2.80466	0.00503699	0.162902
DECR1	8081.76	0.681125	0.242875	2.80442	0.00504066	0.162902
DYRK3-AS1	31.1662	1.24375	0.443626	2.8036	0.00505362	0.162902
CCL4	1526.92	1.12864	0.402598	2.80339	0.00505677	0.162902
AC087385.1	4.52628	1.72665	0.6161	2.80255	0.00506999	0.163037
MED28P6	5.98383	1.98048	0.70735	2.79986	0.00511247	0.163748
MID1IP1-AS1	29.8877	0.617002	0.220519	2.79796	0.00514266	0.1642
FPGT-TNNI3K	108.483	1.05543	0.37753	2.79562	0.00518001	0.164553
AL355816.2	219.391	0.988444	0.353577	2.79555	0.00518111	0.164553
AC083899.1	228.72	0.65119	0.233012	2.79467	0.00519534	0.164799
CLDN8	448.783	1.23825	0.443112	2.79444	0.0051989	0.164799
AC087683.2	66.5475	1.01423	0.363035	2.79376	0.00520991	0.164886
AF222685.1	28.9446	1.85769	0.665331	2.79213	0.0052363	0.165576
ELP4	4724.27	0.486183	0.174183	2.79122	0.00525097	0.165894
TRMT112P6	31.5213	1.03224	0.369958	2.79016	0.00526827	0.165947
OPA1-AS1	25.1449	1.34478	0.48318	2.78319	0.0053828	0.168141
AC022023.1	16.2618	0.838426	0.301342	2.78231	0.00539742	0.168306
KCTD6	748.072	0.696613	0.250457	2.78137	0.00541299	0.1685
YWHAEP3	188.909	1.53473	0.551918	2.78071	0.00542394	0.168695
RNU6-406P	7.75383	2.2495	0.80919	2.77994	0.00543688	0.168864
AL450306.1	33.5861	0.920504	0.331186	2.77941	0.00544575	0.168936
ZNF121	20529.3	0.590107	0.212555	2.77626	0.00549883	0.170435
LINC02448	53.5928	1.84398	0.664444	2.77522	0.00551638	0.170686
PTCHD3P1	31.6786	1.70255	0.613835	2.77364	0.00554337	0.171373
AC010680.2	397.003	0.699178	0.252242	2.77185	0.00557383	0.171765
TRAPPC13	2533.15	0.449958	0.162385	2.77094	0.00558954	0.172062
AL035425.2	3.34608	2.12001	0.765418	2.76974	0.00561006	0.172159
RPSAP53	3.78375	1.70816	0.616878	2.76903	0.00562233	0.172159
AL732366.2	50.1047	0.856041	0.309171	2.76883	0.00562585	0.172159
CTXND1	17.9514	1.20347	0.434718	2.76838	0.00563356	0.172159
DRAM2	3954.75	0.549635	0.198556	2.76816	0.00563735	0.172159
RMND1	2186.95	0.474656	0.171505	2.76759	0.00564725	0.172159
RHOT1	7917.23	0.410858	0.148477	2.76715	0.00565484	0.172159
AC012513.3	671.69	0.613188	0.221783	2.76481	0.00569557	0.172732
AC009506.1	54.1564	0.945879	0.342131	2.76467	0.00569804	0.172732
AC068051.1	96.576	1.46182	0.529006	2.76334	0.00572131	0.172839
UBA6	32788.1	0.539172	0.195281	2.761	0.00576241	0.173238
RNU6-212P	76.701	1.0049	0.364065	2.76022	0.00577633	0.17328
PDE6A	509.244	1.03621	0.375785	2.75746	0.00582516	0.173946
NCOA7	20466.4	0.571617	0.207336	2.75695	0.00583426	0.173946
AC002550.2	21.8127	0.829469	0.301017	2.75556	0.00585921	0.174178
RNU6-196P	29.3622	0.998923	0.362526	2.75545	0.00586114	0.174178
KLHL24	14005	0.620904	0.225362	2.75515	0.0058666	0.174178
AC008759.3	13.7024	1.50181	0.545184	2.75468	0.005875	0.174178
LINC00928	22.3157	1.33831	0.485841	2.75463	0.00587577	0.174178
AL161448.1	11.8303	1.42034	0.51632	2.75088	0.00594349	0.176037
STXBP5-AS1	835.586	1.03651	0.377263	2.74745	0.00600608	0.177453
AC026458.2	4.34706	1.58054	0.575374	2.74698	0.00601475	0.177563
SMAD5	19217.9	0.549655	0.200147	2.74626	0.0060279	0.177657
AF127577.2	2.813	1.58514	0.577288	2.74584	0.00603558	0.177657
LACC1	1515.28	0.461486	0.168084	2.74556	0.00604073	0.177657
BCLAF1	25561.8	0.453039	0.165125	2.74361	0.0060767	0.17814
WASHC4	22253.4	0.377621	0.137664	2.74305	0.00608709	0.17814
SERF1A	16.2166	1.36677	0.498362	2.74253	0.00609683	0.178217
AC009299.1	13.8985	2.57768	0.940781	2.73994	0.00614506	0.17879
AP000320.1	10.1277	1.00348	0.366317	2.73938	0.00615558	0.17879
AL022069.3	109.15	0.777417	0.283908	2.73827	0.00617639	0.179137
C7orf25	107.413	0.529474	0.193409	2.73759	0.00618913	0.179194
AL355816.1	10.5436	1.17985	0.431241	2.73593	0.00622046	0.179372
RPL9P21	4.39783	1.30931	0.47877	2.73473	0.00624307	0.179562
MTCO2P22	4.48083	1.62275	0.593431	2.73453	0.00624697	0.179562
TATDN1	2936.79	0.586181	0.214585	2.73169	0.00630103	0.180144
RRM2B	5649.75	0.724739	0.265353	2.73123	0.00630986	0.180144
NDST3	10.9586	0.936107	0.342749	2.73117	0.00631097	0.180144
AC019131.2	91.7635	1.02647	0.375959	2.73027	0.00632817	0.180313
MORC3	17502.9	0.470597	0.172654	2.72566	0.00641735	0.181704
AC005062.1	216.38	0.982511	0.360506	2.72537	0.00642303	0.181711
TXNP6	32.4793	1.28438	0.471309	2.72513	0.00642769	0.181711
DTWD2	2644.22	0.544941	0.200014	2.72452	0.00643951	0.18176
ELAC1	570.562	0.593077	0.217802	2.72301	0.00646902	0.182302
TENT5A	7380.78	0.695911	0.255615	2.7225	0.00647898	0.182302
AC084816.1	59.2704	1.04533	0.384065	2.72176	0.00649358	0.182321
DHCR24-DT	41.3126	0.816679	0.300108	2.72129	0.00650279	0.182321
AC110768.2	4.83145	1.80105	0.661865	2.72118	0.00650497	0.182321
QSER1	25910.7	0.57551	0.211615	2.7196	0.006536	0.182841
MTATP6P15	6.20317	1.73105	0.637117	2.71701	0.00658745	0.183349
AC006064.4	242.528	0.613253	0.225786	2.71609	0.00660588	0.183554
KIAA2026	16404.2	0.38628	0.142294	2.71465	0.00663452	0.183554
AC099654.2	16.0502	0.751077	0.276702	2.71439	0.00663981	0.183554
AC130456.2	13.2354	1.48459	0.546987	2.71413	0.00664502	0.183554
STAM2	9919.28	0.468509	0.172723	2.71249	0.00667806	0.183554
PCDHB13	1072.86	0.562646	0.207442	2.7123	0.00668176	0.183554
CASR	7.57948	1.09396	0.403832	2.70895	0.00674969	0.184724
GCLM	10632.5	0.92543	0.341777	2.7077	0.00677514	0.185139
AL031123.2	122.892	0.689625	0.25484	2.70611	0.00680772	0.185347
PNPLA8	12230.3	0.5127	0.189529	2.70512	0.00682791	0.185347
SLC26A4	73.8452	0.816782	0.301961	2.70492	0.00683201	0.185347
AL020997.5	10.4375	1.3332	0.493434	2.70188	0.00689479	0.186194
AC114757.1	12.3999	1.39408	0.516188	2.70071	0.00691912	0.186408
AC092354.2	26.6307	0.991304	0.367058	2.70067	0.00691992	0.186408
AC012076.2	4.90219	1.39481	0.517365	2.69599	0.007018	0.187843
AC090912.3	14.0411	1.18039	0.438031	2.69477	0.00704378	0.188196
CCL3	1091.35	1.25429	0.465506	2.69448	0.00704996	0.188222
ALDH1A2	312.749	0.941588	0.349554	2.69368	0.00706673	0.188251
FMO1	1819.58	1.13329	0.420894	2.69257	0.00709031	0.188739
AL512603.1	14.2925	1.48342	0.551219	2.69117	0.00712024	0.18883
RAD23BP1	20.7605	0.705136	0.262271	2.68858	0.00717568	0.18896
AC023137.2	57.3828	1.25855	0.468273	2.68764	0.00719599	0.189176
PHF11	4587.54	0.443433	0.165118	2.68555	0.00724112	0.189532
PLGRKT	2141.35	0.637003	0.237349	2.68382	0.0072786	0.190149
AC010132.4	71.0762	0.980819	0.365472	2.6837	0.00728118	0.190149
FAM117B	12322.7	0.637366	0.237557	2.68301	0.00729631	0.190149
PTGES3P1	944.83	0.640585	0.238803	2.68248	0.00730785	0.190149
BAALC-AS1	1180.44	0.810577	0.302788	2.67704	0.00742751	0.191532
IGHV1-45	15.6323	2.31348	0.864263	2.67682	0.00743246	0.191532
LINC02856	2.98512	1.72365	0.644296	2.67525	0.00746729	0.191964
CKAP2LP1	34.61	1.29183	0.483052	2.67431	0.0074884	0.192088
NUDT12	2020.95	0.455051	0.170171	2.67408	0.00749344	0.192088
AC013565.3	5.65754	1.44855	0.541927	2.67295	0.00751864	0.192187
CPEB1	158.938	1.11436	0.416939	2.6727	0.00752425	0.192194
INTS10	12382.4	0.409463	0.153217	2.67244	0.00753013	0.192208
SOSTDC1	534.674	1.47975	0.553907	2.67148	0.00755182	0.192392
DPY19L1P2	134.972	0.74695	0.279643	2.67109	0.00756061	0.192392
GIN1	1016.73	0.494685	0.185242	2.67048	0.00757418	0.192392
AC097720.1	3.13922	2.16913	0.812313	2.67032	0.00757797	0.192392
LYPLAL1	2442.97	0.541159	0.202661	2.67027	0.00757909	0.192392
IFNGR1	16485.9	0.500708	0.187571	2.66943	0.00759798	0.19271
PARP4	22888.3	0.375627	0.140818	2.66746	0.00764268	0.193151
BTF3P5	18.4971	0.858084	0.321768	2.66678	0.00765826	0.19327
AC093787.2	2.81318	2.12157	0.795618	2.66657	0.00766295	0.19327
AC093677.2	34.0317	0.713692	0.267858	2.66444	0.00771172	0.193821
RASA1	12151.6	0.391521	0.146983	2.66371	0.00772834	0.193932
C1GALT1	9916	0.577603	0.217295	2.65815	0.007857	0.195501
RPL5P34	159.942	0.638439	0.24027	2.65717	0.00787994	0.195501
RAD17	3827.68	0.329837	0.1242	2.65571	0.00791427	0.195532
LINC02474	2.99607	1.72281	0.648769	2.65551	0.00791891	0.195532
INSYN1-AS1	23.1085	1.51505	0.570535	2.65549	0.00791931	0.195532
MEIOB	13.8408	1.7198	0.647758	2.655	0.00793075	0.19564
ARSD	6941.19	0.567275	0.213707	2.65445	0.00794378	0.195827
AL008718.3	87.9049	0.88504	0.333478	2.65397	0.00795509	0.195829
MOSPD2	3853.95	0.575272	0.216779	2.65372	0.00796101	0.195829
AC092040.2	15.0192	1.21018	0.45614	2.6531	0.00797573	0.195944
FAM200B	2103.13	0.591476	0.223054	2.65171	0.00800845	0.19639
ATG5	7252.59	0.435976	0.164418	2.65164	0.00801025	0.19639
ARID3C	23.2558	0.966762	0.364667	2.65108	0.00802352	0.196582
ABCC9	5084.19	1.10331	0.416286	2.65036	0.00804052	0.19673
TERF1P4	6.18793	0.974495	0.367771	2.64973	0.0080556	0.196832
P2RY12	156.211	1.20379	0.454547	2.64832	0.00808923	0.197119
HSPE1P4	7.77058	0.940909	0.355625	2.64579	0.00815003	0.198186
AC126544.1	31.9699	0.708827	0.26807	2.64418	0.00818881	0.198186
MTF2	6089.97	0.412191	0.155905	2.64386	0.00819661	0.198186
AL353764.1	12.2732	0.942423	0.35649	2.64362	0.00820254	0.198186
AL136301.1	3.33775	1.09224	0.413207	2.64332	0.00820963	0.198186
SELENOK	5250.87	0.579871	0.219373	2.6433	0.00821011	0.198186
AC069431.2	4.2495	1.83072	0.692791	2.64253	0.00822896	0.198186
LINC01958	14.4485	1.05606	0.399893	2.64086	0.00826963	0.198341
ZIM2	80.8403	1.48768	0.563898	2.6382	0.00833471	0.198534
BMPR1AP1	20.9704	0.621833	0.235854	2.63651	0.00837632	0.199068
AL031587.5	3701.9	0.520447	0.197409	2.63639	0.00837923	0.199068
XPO4	13446.8	0.384171	0.145753	2.63576	0.00839495	0.199178
SGK3	834.217	0.48624	0.184618	2.63376	0.00844459	0.199899
RNA5SP156	49.2342	1.19821	0.455026	2.63327	0.0084567	0.199924
AC010878.1	16.8738	1.01182	0.384353	2.63252	0.00847549	0.199924
TRIQK	3029.35	0.668802	0.254057	2.63248	0.00847636	0.199924
AC074044.1	19.408	0.753416	0.286312	2.63145	0.00850211	0.200396
AP001020.3	3.25697	1.33426	0.507109	2.63112	0.00851045	0.200396
AL109620.1	62.0495	1.65123	0.627654	2.63079	0.00851863	0.200396
AC010768.1	5.93358	0.976073	0.371337	2.62854	0.00857524	0.201202
PPA2	9860.84	0.430476	0.163879	2.6268	0.00861929	0.201726
AC090739.1	655.86	0.776581	0.295666	2.62655	0.00862555	0.201726
MALT1	16675.4	0.410152	0.156204	2.62574	0.00864601	0.202073
AC010680.3	131.133	0.616713	0.234919	2.62521	0.00865952	0.202127
ZNF561	10055.8	0.508721	0.193833	2.62453	0.00867676	0.20232
APC	17665	0.369754	0.1409	2.62422	0.00868466	0.20232
CLCA4-AS1	100.729	0.874549	0.333339	2.6236	0.00870054	0.202559
CASK-AS1	14.908	1.407	0.53655	2.62231	0.00873368	0.202937
TTC4P1	11.1148	1.18604	0.452494	2.62112	0.00876415	0.203121
AC008945.1	21.121	1.09495	0.417841	2.62049	0.00878026	0.203287
PPBP	85.6984	1.27937	0.488849	2.61711	0.00886775	0.204076
LRRC40	3903.4	0.473449	0.180955	2.61639	0.00888643	0.204076
AL450326.2	17.3237	1.07953	0.412704	2.61574	0.00890337	0.204076
PPIL6	307.216	0.672968	0.257277	2.61574	0.00890356	0.204076
KLHL10	6.9432	0.898373	0.343462	2.61564	0.00890599	0.204076
AC092865.1	14.2873	1.22798	0.469499	2.6155	0.00890957	0.204076
AC104958.2	56.9284	0.950041	0.363499	2.6136	0.00895946	0.204076
RNU6-1143P	29.6517	0.768743	0.294165	2.61331	0.00896709	0.204076
AC091814.1	11.0975	1.16718	0.446657	2.61314	0.00897147	0.204076
AL109628.2	22.4975	0.880529	0.337095	2.61211	0.00899846	0.204076
FP565260.6	192.63	0.706578	0.270608	2.61108	0.00902574	0.204076
CCDC28A	1358.71	0.5705	0.218492	2.61108	0.00902577	0.204076
AC007533.1	37.8595	1.01998	0.390691	2.61072	0.00903529	0.204076
ORC2	6317.97	0.289043	0.110717	2.61064	0.0090372	0.204076
AL359258.3	6.49208	1.08326	0.414964	2.61049	0.00904128	0.204076
CKS2	2960.39	0.976393	0.374143	2.60968	0.00906274	0.204114
AC093865.1	313.454	0.872291	0.334309	2.60923	0.00907457	0.204114
CEPT1	5196.22	0.398957	0.15294	2.60859	0.00909166	0.204114
LINC02016	13.3285	1.91456	0.733983	2.60846	0.00909509	0.204114
PIGA	4427.3	0.608976	0.233557	2.6074	0.00912333	0.204566
AC026367.3	80.9807	0.808503	0.310108	2.60717	0.00912944	0.204566
GUCY1A2	3925.07	0.845195	0.324315	2.6061	0.00915805	0.204718
ERP27	411.121	0.974275	0.37387	2.60592	0.00916274	0.204718
KMT5B	9317.55	0.312982	0.120147	2.60498	0.00918791	0.205026
ADAM10	27651.1	0.427167	0.163999	2.6047	0.00919552	0.205069
HES6	898.792	0.636452	0.244415	2.60398	0.00921473	0.205267
ACAP2-IT1	319.498	0.78199	0.300364	2.60348	0.00922835	0.205292
AL359094.1	40.413	1.09673	0.421301	2.6032	0.00923591	0.205334
NSUN7	1034.86	0.898283	0.34525	2.60183	0.00927268	0.20539
AL109920.2	41.8603	1.07175	0.412394	2.59886	0.00935345	0.205863
PLP1	457.46	1.3534	0.520772	2.59883	0.00935422	0.205863
ST8SIA6-AS1	3.91113	1.4802	0.56959	2.59871	0.00935759	0.205863
MAB21L1	154.697	1.19445	0.459795	2.59778	0.0093829	0.206183
AC006449.9	14.3738	0.82868	0.319225	2.59591	0.00943404	0.206452
AC025180.1	14.8383	0.840873	0.323958	2.59563	0.00944183	0.206452
RNU6-469P	41.6157	0.745013	0.287043	2.59548	0.00944596	0.206452
DIAPH1-AS1	9.01178	1.34217	0.517167	2.59524	0.00945243	0.206452
FBXO25	3850.34	0.451888	0.174122	2.59524	0.00945245	0.206452
TMPRSS11GP	507.071	1.51798	0.58521	2.59391	0.0094892	0.206584
MTIF3	2467.73	0.39855	0.1537	2.59305	0.00951295	0.206748
MIMT1	5.78099	1.99637	0.769945	2.59288	0.00951767	0.206748
SH3YL1	8183.92	0.460099	0.177601	2.59063	0.00958011	0.206981
NBN	12564.9	0.577171	0.222828	2.59021	0.00959177	0.206981
TATDN1P1	13.9645	0.821348	0.317122	2.59001	0.00959734	0.206981
AC034193.1	28.2004	0.831164	0.321086	2.5886	0.00963659	0.207455
LATS1	14619.5	0.435668	0.168451	2.58633	0.0097005	0.208332
MAP3K1	26014.7	0.414297	0.160231	2.58563	0.00972008	0.208504
TRAPPC11	12028.7	0.296372	0.114641	2.5852	0.00973215	0.208639
AC106795.5	66.0538	1.12693	0.436177	2.58365	0.009776	0.209205
TBC1D8B	2575.19	0.61475	0.238141	2.58145	0.00983871	0.210237
DTWD1	3060.52	0.502942	0.194837	2.58134	0.00984171	0.210237
RNU6-1275P	43.5051	0.87177	0.337819	2.58059	0.0098633	0.210448
NFIA	54909.4	0.474864	0.184063	2.57989	0.00988304	0.21062
FOXC1	3245.85	0.90978	0.352713	2.57938	0.00989779	0.210685
MSTN	47.5871	1.14265	0.443202	2.57817	0.00993237	0.210983
AC018781.1	151.825	0.96392	0.373891	2.57808	0.00993523	0.210983
AP000967.1	25.8008	1.16383	0.452006	2.5748	0.0100298	0.211605
CT69	490.029	1.05392	0.409592	2.57309	0.0100795	0.21183
AC139792.2	56.3083	1.15772	0.449938	2.57307	0.0100801	0.21183
IL17A	18.7714	1.53783	0.597825	2.57238	0.0101002	0.211863
AC023043.1	54.9195	0.759004	0.295324	2.57007	0.0101677	0.212151
C1QTNF7-AS1	45.8008	0.962748	0.3747	2.56938	0.0101879	0.212151
ITGB3BP	2853	0.594609	0.231474	2.5688	0.0102052	0.212151
UFM1	9667.99	0.508169	0.197868	2.56823	0.010222	0.212151
PP2D1	3.66568	1.30136	0.506899	2.5673	0.0102493	0.212357
AC007485.1	14.4579	0.955898	0.372674	2.56497	0.0103184	0.21299
AC138409.3	4.58503	1.44298	0.56261	2.56479	0.0103237	0.21299
LINC02263	22.1566	2.0528	0.800497	2.5644	0.0103353	0.21299
RNU1-1	66.2207	0.865939	0.3377	2.56422	0.0103408	0.21299
TRMT13	3404.33	0.494391	0.19287	2.56334	0.0103671	0.213073
AL138478.1	4.86553	1.20224	0.469073	2.56301	0.0103768	0.213073
AC018635.1	6.54296	1.4779	0.576932	2.56166	0.0104174	0.213518
STX7	12881.1	0.373554	0.145835	2.56149	0.0104224	0.213518
AP000238.1	33.9515	0.794577	0.310317	2.56054	0.010451	0.213518
AC090281.1	8.05223	0.758284	0.296146	2.56051	0.0104518	0.213518
SV2B	297.787	0.901352	0.352082	2.56006	0.0104654	0.213609
CD58	3090.9	0.606716	0.237134	2.55854	0.0105113	0.214242
DIO2	41182.5	0.791911	0.309589	2.55794	0.0105294	0.214242
EMC2	5862.71	0.413886	0.161835	2.55745	0.0105442	0.214242
SOX2-OT	237.426	0.718519	0.281025	2.55678	0.0105646	0.214242
AC100814.2	39.3145	1.14957	0.449922	2.55505	0.0106174	0.214362
HERC4	17622.1	0.31763	0.124342	2.55448	0.0106347	0.214362
AC079163.2	3.8076	2.09187	0.819015	2.55413	0.0106452	0.214362
SNORD96B	50.8769	0.935241	0.366223	2.55375	0.0106571	0.214362
AP006545.3	39.9753	1.02445	0.401198	2.55347	0.0106655	0.214362
AL683887.1	27.7714	1.09826	0.430131	2.55331	0.0106703	0.214362
AC024933.1	13.5736	0.925251	0.362391	2.55318	0.0106744	0.214362
IGSF10	1733.43	0.890438	0.34878	2.553	0.0106798	0.214362
RPS16P2	15.2497	1.33964	0.524788	2.55273	0.0106881	0.214362
BMS1P13	13.5388	1.25369	0.491127	2.55269	0.0106895	0.214362
WBP4	2072.1	0.401979	0.157538	2.55163	0.010722	0.214441
COG6	5784.07	0.49984	0.195917	2.55128	0.0107328	0.214441
MIR548E	78.154	0.786447	0.308405	2.55005	0.0107708	0.214441
AC067751.1	16.7857	0.85592	0.335913	2.54804	0.0108331	0.215322
AP001542.3	4.8218	1.30461	0.512154	2.54729	0.0108563	0.215545
LCA5	1121.28	0.658424	0.258584	2.54627	0.0108881	0.215939
AL136038.4	5.89203	1.08815	0.427841	2.54336	0.0109793	0.21675
BDH2	1825.41	0.405176	0.159356	2.54258	0.0110036	0.216915
MIR5087	37.9233	1.0467	0.411697	2.5424	0.0110095	0.216915
AL731566.2	13.5486	1.17516	0.462603	2.54033	0.0110749	0.217845
GPS2P1	6.75318	1.00851	0.39732	2.53828	0.0111398	0.218762
GABPA	6768.89	0.427652	0.168563	2.53705	0.0111792	0.219192
MINDY2	10601.4	0.454264	0.179094	2.53645	0.0111981	0.219244
UBE2L5	32.9652	0.642353	0.253627	2.53267	0.0113197	0.220254
AL035653.1	26.7912	0.853892	0.337195	2.53234	0.0113305	0.220344
AC027128.1	80.8708	1.43116	0.565268	2.53182	0.0113472	0.220453
SNX13	15044.4	0.369493	0.145981	2.53111	0.0113703	0.220456
TXN	53200.6	0.925432	0.365665	2.53082	0.0113796	0.220466
NAT1	666.58	0.621061	0.245626	2.52848	0.0114556	0.221345
ARL6	1459.87	0.617437	0.24433	2.52706	0.0115022	0.222006
AL136169.1	550.577	0.677302	0.268067	2.52661	0.0115168	0.22217
ATAD1	10933.4	0.351657	0.139215	2.52601	0.0115367	0.222314
AL391001.1	177.914	1.02505	0.405869	2.52558	0.0115509	0.222337
ZNF148	16564.5	0.426954	0.169066	2.52537	0.0115577	0.222337
AC012417.1	3.85261	1.49374	0.592451	2.52128	0.0116929	0.223367
ACVR2A	6143.98	0.450683	0.179022	2.51747	0.0118202	0.224534
ZNF25	1689.6	0.434915	0.172801	2.51686	0.0118406	0.224802
MACC1	13105.4	0.787739	0.31303	2.51649	0.0118529	0.224874
AC072039.2	13.7661	0.812336	0.32282	2.51638	0.0118569	0.224874
MAMDC2	6201.32	0.98793	0.392711	2.51567	0.0118808	0.225109
EXOSC8	3185.77	0.401998	0.159879	2.51438	0.0119241	0.225485
HSPE1	2945.4	0.808812	0.321741	2.51386	0.0119418	0.225485
NRXN1	369.392	1.1185	0.444963	2.51369	0.0119477	0.225485
AC025470.2	24.998	1.0631	0.422941	2.51359	0.0119508	0.225485
MIER1	12805.2	0.431148	0.171556	2.51317	0.0119652	0.225538
GPR34	796.965	0.987035	0.392782	2.51293	0.0119733	0.225538
DPPA5P4	5.37404	1.25949	0.501242	2.51274	0.0119798	0.225543
SPAG17	2244.86	1.14003	0.453954	2.51134	0.0120275	0.226086
RMDN1	5954.88	0.315162	0.125538	2.5105	0.0120561	0.226283
AC019278.1	31.8428	1.12208	0.446957	2.51048	0.0120568	0.226283
NOTCH2NLC	915.762	0.575136	0.229233	2.50896	0.0121089	0.226494
AC135457.1	16.0987	0.923331	0.368114	2.50828	0.0121321	0.226552
TMEM225B	75.7035	0.727646	0.290104	2.50822	0.012134	0.226552
MRPS31	2858.15	0.334495	0.13338	2.50784	0.0121473	0.226683
RNU6-529P	19.3731	0.739917	0.295109	2.50727	0.0121669	0.226931
FBXL5	19746	0.418436	0.166906	2.50701	0.0121756	0.226975
AL022319.1	99.8512	1.56813	0.625753	2.50599	0.012211	0.227401
CCDC186	13182.9	0.412857	0.164776	2.50556	0.0122257	0.227556
EEF1A1P13	1674.53	1.10709	0.442098	2.50418	0.0122735	0.227649
MAG	17.4351	1.21255	0.48422	2.50414	0.0122749	0.227649
MRPL39	2690.11	0.505173	0.201805	2.50327	0.0123053	0.227718
PPP3CB	10576.4	0.321589	0.128491	2.50282	0.012321	0.227718
RNU6-653P	19.0037	1.01617	0.406039	2.50263	0.0123274	0.227718
AC098679.5	9.39803	1.58269	0.632509	2.50224	0.012341	0.227718
LIPT1	472.24	0.591668	0.236504	2.50172	0.0123591	0.227901
VNN3	638.47	1.2641	0.505339	2.50149	0.0123671	0.227901
PIK3C2A	21895.2	0.381163	0.152401	2.50106	0.0123822	0.227901
AC010904.2	15.2625	0.961668	0.384594	2.50047	0.0124027	0.227901
YTHDC2	14030.9	0.292228	0.116873	2.5004	0.0124053	0.227901
DNAH5	1147.73	1.05679	0.42266	2.50034	0.0124075	0.227901
AL356488.3	202.493	0.437327	0.174944	2.49981	0.012426	0.227901
AC213203.2	114.518	0.857027	0.342868	2.49959	0.0124339	0.227901
TMEM246-AS1	5.43425	0.988646	0.395552	2.49941	0.01244	0.227901
AL691403.2	8.42909	0.905548	0.362339	2.49917	0.0124483	0.227901
TASOR	20797.5	0.338184	0.135324	2.49907	0.0124519	0.227901
CHM	6197.75	0.4052	0.162141	2.49906	0.0124524	0.227901
LINC01580	13.1499	1.36492	0.54619	2.49898	0.0124552	0.227901
AC010883.3	66.6881	0.721084	0.288561	2.4989	0.012458	0.227901
AC083801.2	264.145	1.40025	0.560381	2.49875	0.0124631	0.227901
AC010680.5	14.7962	1.19279	0.477376	2.49864	0.0124671	0.227901
AC005606.2	7.31532	0.858207	0.343712	2.49688	0.0125291	0.22805
MSH3	6635.24	0.344862	0.138134	2.49658	0.0125398	0.22805
EDARADD	1652.15	0.673811	0.270111	2.49457	0.0126108	0.228547
RNU6-748P	23.8223	0.830256	0.33339	2.49034	0.012762	0.230625
AC108066.1	3.43234	1.41948	0.570123	2.48979	0.012782	0.230735
AC004982.1	101.527	0.869166	0.349113	2.48964	0.0127873	0.230735
OMA1	2701.68	0.413514	0.166184	2.48828	0.0128361	0.231245
AC004837.2	3.42074	1.42135	0.571288	2.48798	0.012847	0.231245
AL009174.1	179.275	0.817504	0.328742	2.48677	0.012891	0.231563
AF222684.1	5.43385	1.88327	0.757608	2.48581	0.0129257	0.231838
CTDSPL2	9886.97	0.392626	0.157975	2.48536	0.0129421	0.232011
TLR3	3322.79	1.03693	0.417242	2.48519	0.0129482	0.232011
RWDD4P1	9.13395	0.825055	0.332018	2.48497	0.0129563	0.232042
AC022868.2	12.9891	1.03353	0.416061	2.48409	0.0129884	0.23227
RNU6-251P	15.0553	1.14292	0.460579	2.48148	0.0130836	0.232878
AC117394.2	30.0012	0.760109	0.306376	2.48097	0.0131026	0.232969
AC025822.1	5.04764	1.08054	0.435542	2.4809	0.0131051	0.232969
BARX1	808.543	0.864333	0.348442	2.48056	0.0131175	0.233023
AL359541.2	8.23514	1.38561	0.558669	2.4802	0.0131308	0.233079
AC093510.2	5.99896	1.34984	0.544486	2.47911	0.0131711	0.233566
RSU1P2	5.21397	1.58015	0.638282	2.47563	0.0133003	0.234355
AC079416.4	50.2979	1.01327	0.409423	2.47488	0.0133282	0.234506
LINC01170	68.0328	1.03044	0.416486	2.47412	0.0133564	0.234506
AC027373.1	1133.36	1.02332	0.413671	2.47376	0.0133699	0.234506
MIR1244-2	815.776	0.968505	0.391701	2.47256	0.013415	0.234883
INTS6	24123.4	0.422873	0.171078	2.47182	0.0134427	0.234923
RNU6-167P	48.574	1.27174	0.514501	2.4718	0.0134434	0.234923
SPP1	5032.54	1.29135	0.522534	2.47132	0.0134616	0.234937
IQCK	856.121	0.451885	0.183256	2.46587	0.0136681	0.237226
ERCC6L2	10873.7	0.29826	0.120976	2.46544	0.0136846	0.23725
AL133257.1	5.506	1.6863	0.68412	2.46492	0.0137045	0.23725
RNU5E-3P	20.1381	0.971213	0.39404	2.46476	0.0137106	0.23725
AL022345.4	26.9001	0.554068	0.224909	2.46352	0.0137579	0.237651
BMS1P9	71.8901	1.33764	0.543026	2.46331	0.013766	0.237657
MTMR9	5712.08	0.348568	0.141512	2.46317	0.0137714	0.237657
SNX7	2211.22	0.644163	0.261591	2.46249	0.0137978	0.237884
PRND	162.486	1.53537	0.623562	2.46227	0.0138062	0.23791
PCDHGA10	3477.2	0.698425	0.28367	2.4621	0.0138125	0.23791
RNU6-876P	31.1691	0.990518	0.402489	2.46098	0.0138558	0.238319
LCORL	8763.14	0.483745	0.196636	2.4601	0.0138898	0.238319
AL137781.1	14.8432	1.17112	0.476077	2.45995	0.0138958	0.238319
AL451085.2	20.0695	0.836292	0.340189	2.45832	0.013959	0.238981
RNU1-155P	4.8703	1.28498	0.522781	2.45796	0.0139728	0.238981
GAP43	136.738	1.17591	0.478734	2.45629	0.0140378	0.239728
WASHC3	2986.26	0.374508	0.152487	2.45599	0.0140495	0.239802
PRSS30P	135.81	0.974248	0.396706	2.45584	0.0140555	0.239802
AC036176.3	2330.47	1.03687	0.422247	2.4556	0.0140651	0.239853
AL391560.2	234.466	1.2408	0.505463	2.45478	0.0140969	0.240261
ZHX1	17393.1	0.567783	0.231366	2.45404	0.014126	0.240417
ALG6	2459.75	0.475342	0.193722	2.45373	0.0141383	0.240417
AC008655.1	9.24517	1.11725	0.45557	2.45243	0.0141897	0.240772
IGIP	1540.76	0.609283	0.248453	2.45231	0.0141942	0.240772
LRRC70	108.221	0.823598	0.335886	2.45201	0.0142059	0.240772
QRFP	4.79732	1.3382	0.546083	2.45053	0.0142645	0.241108
RNU6-101P	15.2173	0.873973	0.356652	2.45049	0.0142661	0.241108
AL138499.1	196.612	0.879924	0.359082	2.45048	0.0142664	0.241108
AC006213.4	61.5632	0.692045	0.282582	2.449	0.0143252	0.241108
GABPAP	41.3519	0.492245	0.20104	2.4485	0.0143454	0.241108
SPATA1	125.68	0.632743	0.258461	2.44812	0.0143606	0.241124
ORMDL1	4312.39	0.409796	0.16741	2.44786	0.0143708	0.241177
AC092567.3	3.44892	1.62136	0.662494	2.44736	0.0143907	0.241177
AP001033.4	338.745	0.690632	0.282228	2.44707	0.0144021	0.241177
RNU7-71P	14.7409	0.913822	0.373569	2.44619	0.0144375	0.24129
PRPS2	6632.69	0.901271	0.368642	2.44484	0.0144916	0.241746
TRA2B	29898	0.33729	0.138161	2.44128	0.0146352	0.24334
RPSAP58	2346.71	0.787233	0.32264	2.43998	0.0146883	0.243597
SPATA9	40.3499	0.797799	0.327067	2.43925	0.0147177	0.243597
RNASE2	21.5975	1.03461	0.42417	2.43914	0.0147223	0.243597
AC022168.1	7.72221	2.14621	0.879915	2.43911	0.0147235	0.243597
RPL23AP8	3.20228	1.95325	0.800967	2.43861	0.0147437	0.24363
AC106818.2	3.85234	1.39101	0.570565	2.43796	0.0147705	0.243801
AC036103.1	6.11739	1.19666	0.490998	2.43719	0.0148018	0.244206
TMX3	9905.59	0.402499	0.165195	2.43651	0.0148299	0.244557
SCAF11	43063.7	0.28146	0.115551	2.43581	0.0148584	0.24476
CFI	324.559	0.934069	0.383541	2.43538	0.0148761	0.24476
CTNND1	8739.85	0.507991	0.208687	2.43422	0.0149238	0.245132
MAP3K13	5504.55	0.386732	0.15906	2.43135	0.0150426	0.245715
PUS7L	9221.57	0.485189	0.19966	2.43007	0.0150958	0.246237
RPS19P7	7.90505	1.00187	0.412718	2.42749	0.0152036	0.247099
DENND4C	24400.5	0.409024	0.168584	2.42624	0.0152561	0.247536
DENND6A-AS1	9.92765	0.821144	0.338457	2.42614	0.0152604	0.247536
FCF1P5	29.7869	0.974555	0.401707	2.42603	0.0152648	0.247536
RIDA	1201.44	0.684636	0.282362	2.42468	0.015322	0.248003
ATG4C	1538.93	0.437121	0.180291	2.42453	0.0153281	0.248003
LINC00881	23.4331	0.902162	0.372226	2.42369	0.0153636	0.24815
SESN1	5572.16	0.521229	0.215117	2.423	0.015393	0.248193
AC008966.2	16.6125	0.853516	0.352366	2.42225	0.0154249	0.248193
TMPRSS11F	3718.6	1.04	0.429498	2.42142	0.0154599	0.248193
SNORD123	12.3138	1.09134	0.450884	2.42046	0.0155011	0.248193
AC006237.1	36.5138	1.2405	0.512548	2.42025	0.0155097	0.248193
AC104971.1	27.948	0.560947	0.231835	2.4196	0.0155378	0.248193
ZFYVE9	10330.9	0.329557	0.136219	2.41932	0.0155497	0.248193
PKDREJ	116.601	0.923776	0.381873	2.41907	0.0155603	0.248193
AL592148.3	207.177	0.666352	0.275514	2.41858	0.0155812	0.248193
SNX14	8662.86	0.323404	0.13374	2.41816	0.0155992	0.248193
GFM2	5717.45	0.334412	0.138295	2.4181	0.0156016	0.248193
ALAS2	9.82029	1.54158	0.63763	2.41767	0.0156201	0.248349
AP006545.2	2.88204	2.07807	0.859631	2.4174	0.0156319	0.248349
LRRCC1	2267.44	0.620075	0.256573	2.41676	0.0156594	0.248349
RHNO1	3482.63	0.834807	0.345514	2.41613	0.0156866	0.248349
AC090518.2	20.4821	1.09391	0.452757	2.41611	0.0156872	0.248349
AC044893.1	25.4386	1.54003	0.637455	2.4159	0.0156963	0.248349
SENP7	6808.63	0.541253	0.224089	2.41535	0.0157201	0.248349
TRAPPC8	15575.2	0.504174	0.208767	2.415	0.0157351	0.248349
AL121601.1	15.7842	0.750282	0.310714	2.4147	0.0157482	0.248349
AL050309.1	1425.12	0.643447	0.266636	2.4132	0.0158131	0.248483
SPICE1	811.104	0.629512	0.261071	2.41127	0.0158971	0.24888
AL353711.1	4.06552	1.6737	0.694309	2.41059	0.0159265	0.249179
AC244502.2	3.05563	1.2363	0.513031	2.4098	0.0159615	0.2494
RNU2-64P	27.4457	1.65891	0.688537	2.40933	0.0159817	0.249416
TERF1	3753.8	0.450747	0.187086	2.4093	0.0159832	0.249416
AC121764.1	177.98	1.33919	0.55635	2.4071	0.0160799	0.250424
AL031662.1	11.6857	0.884668	0.367547	2.40695	0.0160864	0.250424
AC063960.1	179.806	0.901303	0.374468	2.40689	0.0160889	0.250424
GNAT2	10.6817	0.572283	0.237853	2.40603	0.0161268	0.250424
ST3GAL6-AS1	85.5332	0.653299	0.271542	2.40588	0.0161335	0.250424
RNU6-946P	125.409	0.71901	0.298866	2.4058	0.0161372	0.250424
CERNA2	1527.08	0.824168	0.342693	2.40497	0.0161737	0.250759
SOS1	16545.7	0.283245	0.117817	2.4041	0.0162122	0.251247
CSNK1G1	8478.45	0.344837	0.143541	2.40236	0.0162898	0.252122
MPZ	662.926	1.00261	0.417363	2.40226	0.0162942	0.252122
IER3IP1	1716.91	0.898014	0.373832	2.40218	0.0162975	0.252122
AL139393.1	146.426	1.18469	0.493234	2.40189	0.0163106	0.252122
RTKN2	4853.93	0.627505	0.261431	2.40027	0.016383	0.252581
SENP6	23338.5	0.400338	0.166803	2.40006	0.0163922	0.252581
LACTB2	1137.07	0.655792	0.273268	2.39981	0.0164035	0.252581
NIPAL2	13176	0.582782	0.242861	2.39965	0.0164107	0.252585
IREB2	14953.2	0.340255	0.141829	2.39904	0.016438	0.252788
MBNL1-AS1	1073.56	0.574052	0.239511	2.39677	0.0165404	0.253339
FER	13769.4	0.390891	0.163097	2.39669	0.0165441	0.253339
IMPA1	3673.38	0.459897	0.191957	2.39583	0.0165827	0.253606
LINC01697	1180.26	1.48016	0.617944	2.39529	0.0166071	0.253857
ACTR6	2741.96	0.490204	0.204678	2.395	0.0166203	0.253857
ROPN1B	15.5967	1.23043	0.513939	2.39412	0.0166605	0.254036
AC092953.2	36.4617	0.765457	0.319727	2.3941	0.0166612	0.254036
RNU6-1327P	93.9023	0.815968	0.340842	2.39398	0.0166666	0.254036
PIK3CA	12709.3	0.394427	0.164759	2.39397	0.0166673	0.254036
POC1B	3149.5	0.35601	0.148746	2.39341	0.0166925	0.254102
EPHA3	2305.65	0.792706	0.331204	2.39341	0.0166927	0.254102
PCLAF	661.396	0.696922	0.291248	2.39288	0.0167166	0.254215
DHFRP1	23.9532	0.767575	0.320798	2.39271	0.0167247	0.254215
AL031123.3	3.07834	1.76639	0.738795	2.39091	0.0168067	0.254215
AC021078.1	10930.1	0.617498	0.258285	2.39076	0.0168133	0.254215
MIR1244-4	13.6826	1.03126	0.43141	2.39045	0.0168277	0.254215
MECOM	3259.25	0.722855	0.302474	2.38981	0.0168572	0.254215
AC021066.2	6.53665	1.23526	0.516904	2.38972	0.016861	0.254215
AL606834.2	110.522	0.852135	0.356625	2.38945	0.0168738	0.254215
BBOX1	1734.97	0.810949	0.339462	2.38892	0.0168978	0.254215
MARCHF7	30245.8	0.348591	0.145945	2.38851	0.0169169	0.254396
RPL23AP87	43.4025	0.735907	0.308304	2.38695	0.0169886	0.25499
AC021660.4	25.6456	0.655531	0.274639	2.38689	0.0169918	0.25499
TXNDC17	7352.01	0.788881	0.330589	2.38629	0.0170195	0.255193
AC051619.3	78.5455	0.868012	0.363855	2.3856	0.0170514	0.255565
AP000894.4	16.0797	0.960568	0.402695	2.38535	0.017063	0.25563
KATNBL1	9013.05	0.326188	0.136828	2.38393	0.0171291	0.255929
CYB5R4	4222.65	0.278283	0.116737	2.38385	0.0171325	0.255929
TUBB1	12.2935	1.0033	0.420987	2.38322	0.0171619	0.256155
AC012150.1	13.3298	1.38862	0.583019	2.38177	0.0172295	0.256781
LINC02035	3922.53	0.513453	0.215826	2.37901	0.017359	0.257816
SNRPGP15	13.0055	0.950157	0.39954	2.37813	0.0174009	0.257968
AL033519.3	52.6377	1.20364	0.506165	2.37797	0.0174084	0.257968
SNHG5	7205.79	0.483332	0.203261	2.37788	0.0174123	0.257968
MTRF1LP2	8.70895	1.79766	0.756386	2.37664	0.0174712	0.258308
FRMD7	13.7725	1.19065	0.501094	2.37609	0.0174971	0.258374
MMP16	2376.01	0.907719	0.382109	2.37555	0.0175229	0.258528
AC068870.1	20.3367	0.900035	0.378927	2.37522	0.0175386	0.258564
AC093844.1	6.27203	1.49962	0.631555	2.37449	0.0175731	0.258673
IFI16	33367.7	0.365445	0.154009	2.37288	0.01765	0.258673
NPM1P41	67.6193	1.55532	0.655684	2.37206	0.0176891	0.258673
AC087257.2	10.8839	1.21629	0.51284	2.37168	0.0177075	0.258673
CNTNAP3P1	4.9327	1.32929	0.560564	2.37134	0.0177239	0.258673
AC017101.1	6.46966	1.44852	0.610845	2.37133	0.017724	0.258673
AP001372.4	26.9807	0.904759	0.381608	2.37091	0.0177445	0.258739
CD1A	1740.1	0.926954	0.391054	2.3704	0.0177689	0.258885
HCG11	1840.89	0.627415	0.264793	2.36945	0.0178143	0.259233
AHCYL1	20464.9	0.484039	0.204302	2.36923	0.0178252	0.259236
MIR3150BHG	23.85	0.908867	0.383625	2.36915	0.017829	0.259236
PMS1	3792.72	0.399524	0.168682	2.36851	0.01786	0.259478
AC068446.1	27.4268	1.19778	0.505871	2.36775	0.0178964	0.259548
SMAD5-AS1	49.6661	0.690763	0.291739	2.36775	0.0178968	0.259548
RPL23AP88	6.77619	1.09294	0.461618	2.36763	0.0179024	0.259548
DIAPH2	11607.2	0.585351	0.247243	2.36751	0.0179081	0.259548
AL391834.2	145.732	0.789385	0.333494	2.36702	0.0179322	0.259557
RCBTB2	3741.87	0.421667	0.178168	2.36668	0.0179483	0.259557
RAB27B	12277.2	0.678609	0.286767	2.36642	0.0179612	0.259587
AMD1P1	16.4939	0.849213	0.35896	2.36576	0.0179932	0.259633
AL359632.1	15.0153	0.662705	0.28018	2.36528	0.0180164	0.259655
RESF1	23847.5	0.506369	0.21423	2.36367	0.0180948	0.260368
TBC1D15	7501.99	0.313566	0.132677	2.36337	0.0181094	0.260417
AL139407.1	402.152	0.569169	0.240928	2.3624	0.0181569	0.260741
RNF13	12052.6	0.413493	0.175177	2.36043	0.0182536	0.260956
CD55	29690.7	0.635744	0.269658	2.35759	0.0183938	0.262107
SLC35D2	985.987	0.333224	0.141345	2.35752	0.0183976	0.262107
BBX	18750.5	0.410517	0.17423	2.35618	0.0184642	0.262941
AL831711.1	24.6875	1.19526	0.507341	2.35594	0.018476	0.262941
AKIP1	2189.48	0.380627	0.161564	2.3559	0.018478	0.262941
AL157932.1	17.5094	0.806863	0.34256	2.35539	0.0185031	0.262999
PET117	61.5158	0.747628	0.317453	2.35508	0.0185187	0.263001
TPP2	15661.2	0.337999	0.143559	2.35443	0.0185512	0.263358
LINC00431	29.1688	1.3328	0.566358	2.35328	0.0186085	0.264068
ZBTB14	2465.26	0.380371	0.161657	2.35295	0.0186253	0.264202
ZNF326	8535.98	0.370514	0.157523	2.35213	0.0186662	0.264531
MTCO3P24	6.48606	1.28305	0.545922	2.35025	0.0187608	0.265513
FRA10AC1	2874.5	0.494604	0.210577	2.3488	0.0188338	0.266111
AC008771.1	890.303	0.499375	0.212655	2.34829	0.0188599	0.266375
MIR548V	41.3085	0.871459	0.371207	2.34764	0.018893	0.266566
CRYL1	2164.74	0.492279	0.209703	2.3475	0.0188997	0.266566
RLF	10494.9	0.425682	0.18134	2.34742	0.0189038	0.266566
THRIL	16.7134	0.89715	0.382289	2.34679	0.0189361	0.266604
PSMG1	3415.52	0.49305	0.210107	2.34666	0.0189427	0.266604
ATF3	20178.1	0.821838	0.350373	2.34561	0.018996	0.266758
TDRD3	6223.84	0.409622	0.174721	2.34443	0.0190561	0.266773
LXN	887.431	0.855613	0.364972	2.34432	0.0190616	0.266773
RNU6-1337P	7.38079	1.17839	0.502676	2.34423	0.0190664	0.266773
ZNF441	1360.33	0.490677	0.209456	2.34263	0.0191485	0.267041
AL359885.1	55.6734	0.860395	0.367302	2.34247	0.0191563	0.267041
MYSM1	18668.1	0.478324	0.204318	2.34108	0.0192282	0.267622
ZMYM1	4136.17	0.481796	0.205803	2.34105	0.0192294	0.267622
RNU6-638P	114.555	0.802214	0.342714	2.34077	0.0192441	0.267622
LINC02193	55.6877	0.811953	0.34691	2.34053	0.0192564	0.267622
PBRM1	20989.8	0.292528	0.124988	2.34046	0.0192602	0.267622
THAP9	953.624	0.379195	0.162221	2.33752	0.019412	0.268591
AC108449.2	607.336	0.467848	0.200357	2.33507	0.0195396	0.269529
MIR4803	10.9243	1.06412	0.455816	2.33454	0.0195674	0.269613
TYRP1	1031.73	1.68469	0.721803	2.334	0.0195956	0.269613
HMGB1	30738.3	0.514969	0.220705	2.33329	0.0196328	0.269613
AC107075.1	71.6	0.775947	0.332693	2.33233	0.0196836	0.269861
DOCK8-AS1	57.5607	0.814103	0.349172	2.33153	0.0197256	0.27013
P2RY13	901.753	0.852796	0.365768	2.33152	0.0197257	0.27013
ARHGAP18	4690.89	0.410851	0.176338	2.3299	0.0198114	0.270355
RGS2	4642.11	0.686991	0.294881	2.32972	0.0198208	0.270355
SERPINB10	239.629	1.21398	0.521096	2.32966	0.019824	0.270355
RGPD4	66.4869	0.71757	0.308052	2.32938	0.0198389	0.270355
SMIM10L2B-AS1	6.28524	1.44606	0.620831	2.32923	0.0198469	0.270355
SLC26A4-AS1	12.4805	1.29574	0.556296	2.32922	0.0198473	0.270355
ANKRD50	12612.1	0.479988	0.206133	2.32854	0.0198837	0.270442
MAPK8	8473.63	0.285471	0.122655	2.32743	0.0199424	0.270841
CCNE2	1682.73	0.685985	0.294742	2.32741	0.0199437	0.270841
AC108463.3	138.899	0.81165	0.348745	2.32735	0.0199468	0.270841
LINC02544	16.5282	1.51827	0.652431	2.3271	0.0199601	0.270868
ZNF807P	20.91	0.769575	0.330734	2.32687	0.0199724	0.270932
HSP90AB2P	22.819	0.708311	0.304431	2.32667	0.0199829	0.270972
ANKRD34B	7.25118	1.43639	0.617487	2.32618	0.0200089	0.271121
AC084880.4	5.02591	1.18061	0.507718	2.32532	0.0200551	0.271543
UBE2E1	8775.12	0.516889	0.222437	2.32375	0.0201387	0.271954
CLCA3P	74.4201	0.966226	0.415853	2.32348	0.0201534	0.271954
SC5D	10462.3	0.673704	0.290074	2.32253	0.0202045	0.27244
AP005403.1	2.84116	1.12232	0.483631	2.32061	0.0203079	0.273062
KIAA1549L	3040.68	0.697826	0.301059	2.31791	0.0204544	0.273963
MAPK9	5827.48	0.29198	0.125984	2.31759	0.0204716	0.274092
LINC00393	9.77793	1.18538	0.511526	2.31735	0.0204846	0.274161
ADRA1B	128.961	1.2547	0.541565	2.3168	0.0205144	0.274211
C9orf24	63.2025	0.816967	0.35266	2.31659	0.0205262	0.274211
AL365258.1	70.9092	0.892818	0.385426	2.31644	0.020534	0.274214
DEK	24703	0.560272	0.241936	2.31579	0.0205699	0.274367
APPL1	14903.9	0.490609	0.211877	2.31554	0.0205836	0.274367
SLC22A25	36.5552	1.45525	0.628949	2.31377	0.0206801	0.275033
ZNF292	25415	0.406469	0.175694	2.31351	0.0206947	0.275033
DPY19L4	8284.41	0.474693	0.205229	2.31299	0.0207232	0.275082
ADH1C	180.667	1.222	0.52854	2.31204	0.0207757	0.275463
PDHX	5563.51	0.333623	0.144307	2.3119	0.020783	0.275463
AC073136.2	20.1162	0.851411	0.368426	2.31094	0.020836	0.27569
AC069200.3	14.2783	0.927177	0.40127	2.31061	0.0208545	0.275733
SUPT20H	10615.6	0.347364	0.150357	2.31027	0.0208732	0.275879
POLK	8092.46	0.427057	0.184868	2.31006	0.0208849	0.275932
AC017076.1	10.9813	1.16753	0.50548	2.30973	0.0209029	0.276068
AL352979.4	12.1782	0.728108	0.315324	2.30908	0.0209392	0.276136
BANF1P1	11.7539	1.35193	0.585757	2.30801	0.0209986	0.276141
AC020633.1	93.7638	0.995986	0.43156	2.30787	0.0210061	0.276141
AC010487.1	8.26446	0.88568	0.383797	2.30768	0.0210171	0.276141
WT1	25.4273	1.37804	0.597257	2.30729	0.0210389	0.276141
ASAH2	175.586	0.883976	0.383128	2.30726	0.0210402	0.276141
AC005162.2	89.579	0.992129	0.430047	2.30702	0.0210535	0.276141
RNU6-583P	12.4726	1.09462	0.474527	2.30675	0.0210687	0.276141
PDS5B	12131.1	0.424471	0.184045	2.30635	0.0210911	0.276141
AC110926.2	8.16977	0.982803	0.426198	2.30598	0.021112	0.276141
PCMTD1	12695.5	0.345299	0.149788	2.30524	0.0211529	0.276141
TET1	2763.88	0.65924	0.285975	2.30523	0.0211534	0.276141
AC108673.2	26.9473	0.866155	0.375843	2.30457	0.0211909	0.276141
B3GLCT	3073	0.510464	0.22153	2.30427	0.0212077	0.276141
ABRACL	2911.9	0.755386	0.327873	2.3039	0.0212282	0.276141
HAUS3	3698.78	0.334917	0.145394	2.30352	0.0212497	0.276141
ZNF415P1	1187.95	0.988759	0.429281	2.30329	0.0212625	0.276141
CXorf38	3931.52	0.235031	0.102042	2.30328	0.0212633	0.276141
UFL1	8620.11	0.358895	0.155826	2.30318	0.0212688	0.276141
AL512324.3	32.1388	1.24703	0.541871	2.30135	0.0213718	0.276781
U2SURP	27529.2	0.37105	0.161444	2.29832	0.0215436	0.277067
WDR41	8405.83	0.376762	0.163934	2.29825	0.0215478	0.277067
PIK3R1	20217.2	0.580732	0.2527	2.29811	0.0215558	0.277067
RBPJ	14826.2	0.47825	0.208153	2.29759	0.021585	0.277067
GBE1	9293.61	0.332786	0.144861	2.29728	0.0216028	0.277067
USP47	20684.7	0.24542	0.106839	2.2971	0.0216129	0.277067
AC069483.1	21.3434	0.906758	0.394813	2.29668	0.0216372	0.277067
AC092376.3	26.6433	0.832461	0.362514	2.29636	0.0216555	0.277067
C6orf58	20.5686	0.974823	0.424545	2.29616	0.0216669	0.277114
MAMDC2-AS1	266.199	0.75324	0.328219	2.29493	0.021737	0.277676
AL133355.1	15.1692	0.923459	0.402405	2.29485	0.0217416	0.277676
C12orf60	224.014	0.563857	0.245767	2.29427	0.0217749	0.278002
AL356804.1	9.1634	1.10285	0.481033	2.29267	0.0218669	0.278647
BRWD1	37531	0.355367	0.155049	2.29196	0.0219081	0.278647
OXR1	14706.2	0.407606	0.177897	2.29125	0.0219492	0.278647
AC025271.1	3.57749	1.40717	0.614307	2.29066	0.0219829	0.278959
AP001429.1	269.212	0.762474	0.333079	2.28917	0.0220698	0.279488
AP003396.1	7.33988	0.978624	0.427576	2.28877	0.0220927	0.279531
SNORA59B	12.4548	1.14364	0.499995	2.2873	0.022178	0.279917
MTND5P33	10.7938	1.29167	0.564774	2.28706	0.0221925	0.279927
AC025280.2	29.0863	1.35419	0.592166	2.28684	0.0222049	0.279927
AC095055.1	93.7888	0.766128	0.335033	2.28673	0.0222118	0.279927
MARCKSL1P2	23.8856	0.654915	0.286572	2.28535	0.0222925	0.280338
GPR22	10.9108	1.25717	0.550155	2.28512	0.0223058	0.280377
LAMTOR5	3908.49	0.603575	0.264196	2.28457	0.0223378	0.280516
AC018645.2	4.28836	1.30701	0.572195	2.28421	0.0223593	0.280607
AL627389.1	10.5373	0.77793	0.340612	2.28392	0.0223762	0.280607
SIRT1	4852.58	0.42653	0.186819	2.28311	0.0224236	0.280832
RPL15P5	7.35873	1.0719	0.469584	2.28265	0.0224512	0.280862
PTBP2	7137.05	0.575569	0.252274	2.28152	0.0225176	0.281344
FZD6	14611.3	0.607696	0.266449	2.28072	0.0225648	0.281627
HAUS1	2069.8	0.421555	0.184858	2.28042	0.0225827	0.281627
MME	3863.32	0.971235	0.42595	2.28016	0.022598	0.281716
RPL34P20	40.4974	0.783836	0.343782	2.28004	0.0226055	0.281716
PAN3	13869.6	0.283589	0.124388	2.27988	0.0226148	0.281718
AC022634.1	3.94102	1.97833	0.867912	2.27941	0.0226426	0.281863
NCK1	6264.26	0.479093	0.210241	2.27878	0.0226799	0.281863
B3GAT2	53.244	0.746432	0.327652	2.27812	0.0227193	0.282033
B3GALT2	67.01	0.92422	0.405871	2.27712	0.0227788	0.282153
AL031668.1	3.42096	1.46609	0.643854	2.27706	0.0227826	0.282153
ZNF562	16101	0.378038	0.166021	2.27704	0.0227836	0.282153
SEMA3D	1202.74	1.0158	0.446123	2.27695	0.0227894	0.282153
CHD9	42686.4	0.32488	0.142726	2.27625	0.0228313	0.282381
LINC01038	11.8326	1.13045	0.497007	2.27452	0.0229348	0.282999
UQCRB	10570	0.625748	0.275147	2.27423	0.022952	0.282999
MAOB	3003.59	1.03761	0.456249	2.27422	0.0229526	0.282999
CCDC7	2906.5	0.597392	0.262703	2.27402	0.022965	0.282999
PRAL	77.1909	0.989618	0.435284	2.2735	0.0229961	0.283103
C7orf31	718.619	0.448475	0.197267	2.27344	0.0229998	0.283103
AC083973.1	89.489	0.632537	0.278348	2.27247	0.0230581	0.283724
RNU6-681P	181.802	0.737051	0.324483	2.27146	0.0231189	0.284084
CEBPZOS	4861.26	0.421798	0.185804	2.27013	0.0231998	0.284518
SNX4	5372.65	0.400687	0.176521	2.26991	0.023213	0.284518
XIAPP1	9.33897	0.613744	0.270386	2.26988	0.023215	0.284518
TMEM51-AS1	1627.08	0.710398	0.313031	2.26942	0.0232429	0.284518
MTND2P28	15578.3	0.670586	0.295501	2.26932	0.0232491	0.284518
RAB13	1294.97	0.514394	0.226714	2.26891	0.0232739	0.284532
ZNF654	5996.02	0.386905	0.17056	2.26843	0.023303	0.284621
AC106707.2	71.6044	0.692386	0.305263	2.26816	0.0233192	0.284621
AL596325.1	10.0305	0.899547	0.396635	2.26795	0.0233324	0.284621
PRIMA1	1076.7	0.711916	0.31391	2.2679	0.0233354	0.284621
ABHD10	2917.34	0.558153	0.246152	2.26752	0.0233587	0.284621
LINC01338	5.51502	1.48691	0.655814	2.26727	0.0233737	0.284621
Z97989.1	69.8336	0.705689	0.311262	2.26719	0.0233788	0.284621
AC007179.2	3.47987	1.2425	0.548056	2.2671	0.0233839	0.284621
AC093525.6	49.3079	0.802258	0.3539	2.2669	0.0233962	0.284674
EGR3	8021.9	1.01119	0.446234	2.26606	0.0234474	0.284699
AL157884.2	7.0996	1.24583	0.549842	2.2658	0.0234635	0.284699
AL391839.3	9.77826	0.823221	0.363341	2.2657	0.0234699	0.284699
LNPEP	36075.1	0.385887	0.170412	2.26444	0.0235471	0.284699
ZNF780A	2966.47	0.515335	0.227612	2.26409	0.0235685	0.284699
ZNF823	2160.56	0.52169	0.230426	2.26403	0.0235722	0.284699
SNORD6	96.7739	0.706955	0.312271	2.26391	0.0235795	0.284699
AP000254.2	88.613	0.785054	0.34677	2.2639	0.02358	0.284699
AC087242.1	23.9497	1.78388	0.788241	2.26311	0.0236288	0.284713
AL031123.4	3.25913	1.75347	0.774845	2.26299	0.0236363	0.284713
GOLGA8S	26.7443	1.04013	0.45967	2.26279	0.0236488	0.284713
AKAP11	21726.2	0.38306	0.169289	2.26276	0.0236506	0.284713
SLC26A2	17257.9	0.830394	0.366991	2.26271	0.0236537	0.284713
ZNF518A	11085.5	0.399938	0.17687	2.2612	0.0237468	0.285183
AC017083.2	39.8962	0.821399	0.363338	2.2607	0.0237779	0.285367
FNIP1	12229.4	0.279849	0.123893	2.25879	0.0238964	0.286387
AL022067.1	337.432	1.0153	0.449509	2.25869	0.0239027	0.286387
SEC11B	6.34408	0.853578	0.377956	2.2584	0.0239205	0.286494
N4BP2	10621.2	0.333733	0.147781	2.25829	0.0239275	0.286494
THUMPD1	7257.78	0.4791	0.212194	2.25784	0.0239558	0.28657
PSD3	13696.7	0.494361	0.219046	2.25688	0.0240156	0.28688
LEKR1	306.438	0.549344	0.243487	2.25616	0.0240609	0.287136
RBM7	2518.32	0.539517	0.239169	2.2558	0.0240831	0.28727
AC120114.2	14.1365	0.631182	0.279843	2.25549	0.0241027	0.28727
RPL7P1	416.612	0.746588	0.33101	2.25549	0.0241028	0.28727
SNORA70F	36.0778	0.81858	0.362947	2.25537	0.0241101	0.28727
NDUFS4	4137.82	0.442513	0.196263	2.25469	0.0241525	0.287468
PIAS1	13101.5	0.32543	0.144386	2.25389	0.0242029	0.287877
ANO1-AS1	11.6908	1.09672	0.486641	2.25366	0.0242177	0.287909
AC069209.1	11.458	0.9588	0.425553	2.25307	0.024255	0.287909
YAE1	1292.13	0.497401	0.22077	2.25303	0.0242572	0.287909
UBE2V2	4838.55	0.60401	0.268187	2.2522	0.0243097	0.287909
LYRM2	4384.71	0.454838	0.201967	2.25204	0.0243198	0.287909
BRCC3	4163.75	0.506677	0.225041	2.25149	0.0243547	0.287909
DUSP10	5012.59	0.4795	0.213049	2.25066	0.024407	0.287909
PPP4R1-AS1	86.435	0.597664	0.265567	2.25052	0.0244162	0.287909
C8orf88	343.644	0.737498	0.327712	2.25045	0.0244206	0.287909
TSTD3	534.299	0.477617	0.212237	2.25039	0.0244241	0.287909
RAB27A	4751.77	0.460789	0.204763	2.25035	0.0244266	0.287909
AC012640.6	42.7917	0.687086	0.305358	2.2501	0.0244424	0.287909
PPIL3	1771.83	0.29754	0.13224	2.25	0.0244489	0.287909
PIGFP1	7.6761	0.944038	0.419656	2.24955	0.0244773	0.287909
RPL7P15	10.9425	0.932083	0.414629	2.24799	0.0245767	0.288324
PSMG2	7341.35	0.764938	0.340407	2.24713	0.024632	0.288717
C4orf33	1563.56	0.458223	0.203918	2.24709	0.0246343	0.288717
IL13RA1	28354.9	0.579057	0.25775	2.24659	0.0246665	0.288789
CTAGE1	14.082	0.612414	0.272601	2.24656	0.0246681	0.288789
AC019080.5	75.3322	0.869945	0.387324	2.24604	0.0247014	0.288846
GRIN2B	20.0753	0.904713	0.402848	2.24579	0.0247174	0.288939
AL360219.1	17.2307	0.840079	0.374095	2.24563	0.0247278	0.288949
TFDP2	10295.7	0.388992	0.173338	2.24413	0.0248244	0.289449
TRPS1	54970.7	0.493778	0.220066	2.24377	0.0248471	0.289449
FIG4	3698.83	0.297165	0.132503	2.24271	0.0249155	0.289675
AC034236.1	464.086	0.824167	0.36768	2.24153	0.0249915	0.290092
BNIP2	13561.8	0.412375	0.183972	2.24151	0.0249932	0.290092
NFIA-AS1	5.56792	1.52374	0.679921	2.24105	0.0250229	0.290273
NSUN3	3071.33	0.319254	0.142487	2.24058	0.0250533	0.290273
AC005153.1	31.5003	1.30552	0.582807	2.24005	0.0250876	0.290438
CXADR	14837.7	0.613685	0.273975	2.23993	0.0250957	0.290439
AL161797.1	3.08928	1.32444	0.591378	2.23957	0.0251186	0.290473
GUCY2GP	9.49679	1.74186	0.777801	2.23947	0.0251252	0.290473
TMTC3	17957.1	0.551666	0.246376	2.23912	0.0251483	0.290473
MBD2	20652	0.358572	0.160169	2.23871	0.0251746	0.290473
PACRGL	3355.98	0.327659	0.146363	2.23867	0.0251774	0.290473
AC129507.1	158.496	0.744445	0.332542	2.23865	0.0251789	0.290473
PIK3CB	10142.6	0.368577	0.164661	2.2384	0.0251948	0.290473
RAB11FIP2	5002.07	0.312534	0.139678	2.23754	0.0252512	0.290473
AC090398.2	22.9298	0.854745	0.382003	2.23753	0.0252516	0.290473
DMTN	3338.49	0.6846	0.30599	2.23733	0.025265	0.290532
ZMYM6	2465.97	0.41515	0.185595	2.23687	0.0252951	0.290599
SCFD1	11113.5	0.426079	0.190529	2.2363	0.0253324	0.290775
KCNJ2	3465.2	0.758231	0.339104	2.23598	0.0253529	0.290775
SLC9A9-AS1	12.4511	1.23908	0.554212	2.23575	0.0253682	0.290775
SMCHD1	36033.8	0.597935	0.26754	2.23494	0.0254213	0.29112
AC008443.8	34.856	0.89756	0.401687	2.23448	0.0254517	0.291139
ZNF720	3874.05	0.327266	0.146485	2.23412	0.025475	0.291139
ENPP5	261.528	0.977043	0.437403	2.23374	0.0255003	0.291139
GNPTAB	16313.5	0.331403	0.148366	2.23369	0.0255038	0.291139
RNU6-770P	9.87584	0.926811	0.415191	2.23225	0.0255982	0.291585
PTGES3P3	25.8869	0.704642	0.315909	2.23052	0.0257128	0.292129
AC009271.1	553.766	1.06392	0.47714	2.22979	0.0257614	0.292228
KIAA0232	14827.1	0.276153	0.12398	2.22741	0.0259202	0.293106
TMSB4XP8	804.247	0.768861	0.345237	2.22705	0.0259438	0.293189
OOSP3	5.84493	0.951703	0.427413	2.22666	0.0259702	0.293302
ZNF354A	1343.47	0.409908	0.184123	2.22627	0.0259964	0.293389
SLC30A9	10891.9	0.377769	0.169694	2.22618	0.0260023	0.293389
SDR42E1	6405.27	0.621016	0.279041	2.22554	0.026045	0.293779
THAP2	860.534	0.45409	0.204065	2.22522	0.0260662	0.293832
USP37	7637.54	0.28265	0.127022	2.22521	0.0260674	0.293832
RPS15AP29	337.689	0.704004	0.316401	2.22504	0.0260787	0.293832
TLCD4-RWDD3	35.3836	0.849311	0.381758	2.22474	0.0260988	0.293832
UEVLD	4979.11	0.460518	0.207034	2.22436	0.0261241	0.293832
COBLL1	26505.6	0.456702	0.205335	2.22418	0.0261361	0.293832
ZNF37A	6126.93	0.403095	0.181247	2.22401	0.0261477	0.293832
RNFT1	1061.86	0.349584	0.157234	2.22333	0.0261933	0.293832
AL591441.1	48.4069	1.0907	0.490596	2.22322	0.0262009	0.293832
AL035446.1	56.9445	1.07824	0.48504	2.22299	0.0262163	0.293832
MIR4451	59.5553	0.856288	0.385271	2.22256	0.0262455	0.293832
ZDHHC20	30646.1	0.602125	0.271148	2.22065	0.0263745	0.294727
DSE	12493.9	0.407003	0.18337	2.21958	0.0264476	0.295085
RNU6-619P	40.5933	1.13906	0.513223	2.21943	0.0264578	0.295108
SLC35A3	5978.29	0.487049	0.219552	2.21838	0.0265292	0.295584
PPP3CA	16396.6	0.484928	0.218603	2.21831	0.0265338	0.295584
AL356599.1	573.615	0.59374	0.267763	2.21741	0.0265951	0.295683
AC090192.2	71.5422	1.25182	0.564557	2.21734	0.0265997	0.295683
HMGN2P13	5.44758	1.34289	0.6057	2.21709	0.0266171	0.295786
ARHGAP5	51937.4	0.54169	0.244411	2.21631	0.0266706	0.296243
ZNF189	3178.65	0.329015	0.148489	2.21575	0.0267084	0.296526
AC079329.1	4.98764	1.20542	0.544102	2.21543	0.0267309	0.296684
AL356123.1	8.61345	1.49863	0.676594	2.21496	0.0267628	0.296947
AL035661.1	1044.73	0.847949	0.382907	2.2145	0.0267943	0.297205
SUMO2P17	20.5178	0.57784	0.261095	2.21314	0.0268881	0.297787
PTPRG	13443.5	0.495565	0.223949	2.21285	0.0269083	0.297812
SYNJ2BP	6163.69	0.414803	0.18746	2.21275	0.0269147	0.297812
AL391834.1	31.6509	1.03941	0.469738	2.21275	0.0269152	0.297812
SNX24	3778.7	0.389625	0.176147	2.21193	0.0269716	0.297814
SNORA53	519.778	0.937893	0.424062	2.21169	0.0269881	0.297822
AC093382.1	86.4637	0.852793	0.385969	2.20949	0.0271409	0.298819
AC098679.4	53.1992	0.769007	0.348053	2.20946	0.027143	0.298819
AC099342.1	8.15306	0.981276	0.444162	2.20927	0.0271555	0.298819
FILIP1	1859	0.761231	0.344626	2.20886	0.0271844	0.299045
RNU7-181P	41.6442	0.83231	0.376932	2.20812	0.027236	0.299134
AL139041.1	19.2469	0.834446	0.377918	2.20801	0.0272439	0.299134
AC093928.1	38.4142	0.777728	0.352313	2.20749	0.0272796	0.299134
PGAP1	12846	0.450243	0.203965	2.20745	0.0272823	0.299134
FSTL5	18.4061	1.37849	0.624565	2.20712	0.0273055	0.29928
RNU6-137P	19.7983	0.791426	0.358693	2.20642	0.0273549	0.299396
AL359955.1	23.1821	1.24418	0.563959	2.20616	0.0273728	0.299396
AC104411.1	3.69725	1.6729	0.758333	2.20602	0.0273824	0.299396
AC092745.2	15.6004	0.734229	0.33303	2.20469	0.0274758	0.299708
PRICKLE2	9272.82	0.557683	0.252998	2.20429	0.0275037	0.299708
WDR48	7172.17	0.330378	0.149902	2.20395	0.0275276	0.299708
AC069360.1	155.768	0.975971	0.442871	2.20374	0.0275429	0.299784
PCBD2	2986.51	0.350957	0.159423	2.20142	0.0277061	0.300923
ARPIN	8867.75	0.30462	0.138399	2.20103	0.027734	0.300955
XKR4	187.087	0.898659	0.408365	2.20063	0.0277624	0.301055
LINC00111	9.81319	1.02783	0.467287	2.19957	0.0278376	0.301403
CCDC175	8.18481	0.83139	0.377999	2.19945	0.0278458	0.301403
POLI	4154.37	0.413076	0.187814	2.19938	0.0278506	0.301403
GPALPP1	4489.68	0.282747	0.128587	2.19888	0.0278866	0.301611
CRABP2	17241.8	0.93569	0.425588	2.19858	0.0279077	0.301658
AC234781.1	24.091	0.888437	0.404568	2.19602	0.0280908	0.302707
ANKRD26P4	117.793	0.904966	0.41213	2.19583	0.0281044	0.302707
AC018521.2	10.7453	0.699678	0.318647	2.19578	0.028108	0.302707
PSMA1	2190.36	0.500992	0.228168	2.19571	0.0281125	0.302707
C17orf97	606.857	0.867786	0.395338	2.19505	0.0281601	0.302931
RB1	22021.8	0.493963	0.225081	2.1946	0.0281923	0.303096
RPSAP14	3.47342	0.844659	0.384999	2.19393	0.0282407	0.303427
AC097460.1	7.12774	1.13034	0.515263	2.19371	0.0282565	0.303427
AL589644.1	92.0751	0.615482	0.28067	2.1929	0.0283146	0.303427
AC130456.5	9.76405	1.02553	0.467699	2.19272	0.0283274	0.303427
AC008522.1	56.3559	0.575788	0.262599	2.19265	0.0283325	0.303427
GPR88	22.0486	1.03591	0.472682	2.19156	0.0284114	0.303782
NR1D2	11531	0.685832	0.312949	2.19151	0.0284146	0.303782
AL157813.2	8.4959	1.04387	0.476331	2.19147	0.0284179	0.303782
SLITRK6	3049.45	0.885851	0.4043	2.19107	0.0284467	0.303782
DNAJB14	10823.8	0.39682	0.181112	2.19102	0.0284501	0.303782
SEPTIN7P6	10.4315	0.720328	0.328863	2.19036	0.0284984	0.303893
MIR320A	20.0173	0.947226	0.432642	2.1894	0.0285681	0.303893
MIR3193	18.6265	0.957956	0.437601	2.18911	0.0285891	0.303893
LINC00370	16.9316	1.27152	0.580905	2.18886	0.0286068	0.303893
RN7SKP48	963.036	0.869365	0.397194	2.18877	0.0286136	0.303893
ZBTB41	7288.54	0.523567	0.239241	2.18845	0.0286369	0.303893
SELENOP	20996.5	0.988653	0.451833	2.18809	0.0286627	0.303893
AL157700.1	51.8195	0.744261	0.340171	2.1879	0.0286768	0.303951
AC073052.1	7.94841	0.88118	0.402807	2.1876	0.0286987	0.304093
PTAR1	15328.8	0.436594	0.199607	2.18726	0.0287232	0.304186
ACKR4	235.813	0.780375	0.356841	2.1869	0.0287497	0.304186
TBL1XR1	43799.9	0.450348	0.206053	2.18559	0.0288457	0.304314
C14orf28	630.189	0.591614	0.270693	2.18555	0.0288483	0.304314
AF123462.1	3.47793	1.39568	0.638602	2.18553	0.0288503	0.304314
USF3	14181.6	0.387164	0.177191	2.18501	0.0288883	0.304314
AC011446.2	180.861	0.675204	0.309045	2.18481	0.0289031	0.304314
TBK1	7076.34	0.30116	0.137844	2.18479	0.028904	0.304314
MC5R	36.2123	1.53456	0.702409	2.18471	0.02891	0.304314
AL118508.2	34.1943	0.825287	0.377765	2.18466	0.0289139	0.304314
AC006963.2	3.01085	1.33731	0.612229	2.18433	0.028938	0.304479
LINC02715	2.85824	1.40159	0.641846	2.18368	0.0289857	0.304652
RNU6-82P	169.109	0.736873	0.337459	2.1836	0.0289919	0.304652
SMCR2	8.22668	1.15233	0.527755	2.18345	0.0290023	0.304652
AP001372.2	563.497	0.713707	0.326871	2.18345	0.0290024	0.304652
RNU1-109P	59.8358	0.743343	0.340467	2.1833	0.0290137	0.304652
ICE2	10113.3	0.329453	0.15093	2.18283	0.0290486	0.304929
AL020997.2	112.152	0.644366	0.295254	2.18241	0.0290793	0.304985
ZNF887P	108.578	0.592066	0.271365	2.18181	0.0291236	0.305113
Z93020.1	8.63571	1.28335	0.588268	2.18157	0.0291415	0.305113
IRAK4	6260.98	0.286442	0.131315	2.18133	0.0291593	0.305113
RNU6-172P	20.4581	0.858732	0.393791	2.18068	0.0292072	0.305416
FRG1GP	27.5894	0.958776	0.439686	2.18059	0.0292136	0.305416
AC019254.1	13.5217	0.817327	0.374926	2.17997	0.0292599	0.30564
N4BP2L1	2182.67	0.557947	0.255944	2.17996	0.0292605	0.30564
MIR4778	10.3485	1.60517	0.736403	2.17974	0.0292767	0.30568
WWP1	18961.6	0.398168	0.182673	2.17968	0.0292813	0.30568
DOCK7	11462.8	0.312728	0.143497	2.17933	0.0293071	0.305861
STAG1	18786.8	0.361137	0.165732	2.17904	0.0293287	0.305971
CRTAC1	2234.53	0.923186	0.423759	2.17856	0.0293641	0.305971
AL138689.1	315.638	0.654793	0.300586	2.17839	0.0293772	0.305971
UBXN2B	5104.98	0.605027	0.277844	2.17758	0.0294375	0.306213
SNORD90	6.46556	0.824461	0.378634	2.17746	0.0294461	0.306213
FKBP3	6079.55	0.483443	0.22204	2.17728	0.0294599	0.306213
AC021594.1	6.72873	1.21294	0.557276	2.17656	0.0295136	0.306397
AL031432.3	25.1646	0.497428	0.228667	2.17534	0.029605	0.30678
AL731566.3	6.09181	1.21122	0.556854	2.17511	0.0296215	0.30678
AC008738.3	6.15107	1.15311	0.530203	2.17484	0.0296423	0.30678
ZNF471	1167.37	0.722109	0.332101	2.17436	0.0296778	0.306884
UBE2W	6777.65	0.56996	0.262157	2.17412	0.0296962	0.306986
AC000403.1	65.4694	0.768731	0.353633	2.17381	0.0297193	0.30711
AC108449.3	11.9973	0.945086	0.434917	2.17303	0.0297783	0.307394
RNU2-7P	25.7607	0.832026	0.383125	2.17168	0.0298797	0.307889
SDCBPP2	11.5556	0.616737	0.284006	2.17157	0.0298885	0.307889
WAPL	21242	0.263747	0.121466	2.17137	0.0299033	0.307889
AC078818.1	61.9338	0.842035	0.387896	2.17077	0.0299482	0.308028
AC107398.3	4.32545	1.46104	0.673063	2.17074	0.029951	0.308028
GATA2-AS1	475.971	0.908324	0.418765	2.16905	0.0300786	0.3089
ZSWIM6	10263.8	0.344684	0.158948	2.16853	0.0301184	0.309044
TRIM38	12393.1	0.267462	0.123362	2.1681	0.0301509	0.30911
ARL15	3524.99	0.509041	0.234907	2.16699	0.030236	0.30911
SKA3	1264.99	0.655815	0.302703	2.16653	0.0302705	0.30911
FAM98B	4435.65	0.499093	0.230372	2.16647	0.0302753	0.30911
THRAP3	33227.3	0.252872	0.116728	2.16633	0.0302859	0.30911
AP000757.1	7.80632	1.01976	0.470792	2.16604	0.0303078	0.30911
RPL21P134	6.29226	0.877359	0.405054	2.16603	0.0303091	0.30911
RSPH3	5043.25	0.378693	0.174873	2.16553	0.0303469	0.309122
GPCPD1	21566.8	0.449017	0.207375	2.16524	0.0303694	0.309122
AL603910.1	16.3142	0.834159	0.385251	2.16524	0.0303696	0.309122
AL356113.1	3.52152	1.13261	0.523178	2.16487	0.0303979	0.309181
AC090740.1	8.78248	1.33388	0.616248	2.16452	0.0304242	0.309236
HAUS1P1	17.6327	0.978928	0.452386	2.16392	0.0304703	0.309473
GDAP2	8441.5	0.339187	0.156767	2.16364	0.0304916	0.309473
AL356776.2	74.6842	0.398299	0.184119	2.16327	0.0305207	0.309473
SNX1	19953.7	0.237774	0.109998	2.16162	0.0306474	0.309702
AC107390.1	16.1099	0.954873	0.441786	2.16139	0.0306652	0.309702
AC051649.3	13.9055	1.26067	0.583442	2.16074	0.0307154	0.309702
CCDC58	1628.28	0.393199	0.182014	2.16027	0.0307516	0.309702
C1orf21	10607.3	0.370044	0.171321	2.15994	0.0307773	0.309702
AP000857.1	13.0813	0.908823	0.420779	2.15986	0.0307838	0.309702
TPRKB	1397.06	0.45146	0.20904	2.15969	0.030797	0.309702
UBA3	7161.93	0.318597	0.14756	2.15911	0.030842	0.309702
LINC01686	30.76	0.752909	0.34878	2.15869	0.0308739	0.309702
WNT2B	3541.27	0.801645	0.371385	2.15853	0.0308865	0.309702
AC019080.1	1117.01	0.584292	0.270719	2.15829	0.0309049	0.309702
LINC02532	99.6735	1.30492	0.604608	2.15829	0.0309056	0.309702
LINC02265	14.8348	1.17689	0.545407	2.15782	0.0309416	0.309898
ATP11B	44807.7	0.41001	0.190047	2.15742	0.0309729	0.310052
MIR620	60.3905	0.874399	0.405527	2.15621	0.0310675	0.310382
MIR375	18.1076	1.13995	0.528968	2.15505	0.0311579	0.311026
AC087318.1	40.2787	1.04226	0.483743	2.15457	0.0311951	0.311247
SSX2IP	4997.11	0.539091	0.250211	2.15455	0.0311973	0.311247
AC087362.2	24.9736	0.733422	0.340484	2.15406	0.0312355	0.311542
AF127577.4	314.899	0.715565	0.332445	2.15243	0.0313634	0.311726
LNX2	8968.08	0.346875	0.161174	2.15217	0.0313836	0.311726
STAU2	8366.02	0.391635	0.182008	2.15175	0.031417	0.311726
AC006557.3	3.2299	1.44755	0.672742	2.15172	0.0314193	0.311726
MTFMT	2329.42	0.29887	0.1389	2.1517	0.0314208	0.311726
OXGR1	260.287	0.745445	0.346446	2.15169	0.0314218	0.311726
DEPDC4	127.157	0.545115	0.253344	2.15168	0.0314222	0.311726
AC027319.1	17.0241	0.793758	0.368902	2.15168	0.0314229	0.311726
TOMM20P4	28.3636	0.708031	0.329204	2.15074	0.0314969	0.311726
CDH7	14.5906	1.28691	0.598399	2.15059	0.0315085	0.311726
AL512506.1	50.7384	0.732757	0.340726	2.15057	0.03151	0.311726
AC103591.3	138.564	1.01954	0.474142	2.15029	0.0315322	0.311726
SOS2	15888.4	0.327551	0.152344	2.15007	0.0315494	0.311726
DYRK1A	28818.6	0.177358	0.0824897	2.15006	0.0315506	0.311726
NT5DC1	5622.24	0.441142	0.205195	2.14987	0.0315657	0.311726
FKBP4P6	5.66335	1.10641	0.514659	2.1498	0.0315712	0.311726
AL954642.1	7.43804	1.47705	0.687199	2.14937	0.0316048	0.311772
AP000812.1	4.37361	1.50056	0.698226	2.1491	0.0316261	0.311832
AC100858.3	237.781	0.53307	0.248086	2.14873	0.0316557	0.311953
SAMD13	64.9544	0.774905	0.360653	2.14862	0.0316645	0.311953
AL133284.1	6.62649	1.31071	0.610173	2.1481	0.0317056	0.312168
AC090151.1	8.84004	1.35696	0.631792	2.14779	0.0317302	0.312325
AC080037.1	33.0483	0.776438	0.361614	2.14714	0.0317817	0.312592
RN7SKP227	141.006	0.945646	0.440439	2.14705	0.0317891	0.312592
HTR3E	4.3718	1.3494	0.628516	2.14696	0.0317962	0.312592
SLC35A5	3669.8	0.550792	0.25656	2.14684	0.0318061	0.312592
AP000331.1	14.1824	0.77202	0.359706	2.14625	0.0318531	0.312635
BRWD3	16612.2	0.453215	0.211192	2.14598	0.0318742	0.312696
AL513304.1	7.04722	1.03544	0.482542	2.14579	0.0318895	0.312696
MRPS18C	2392.94	0.544013	0.253542	2.14565	0.0319008	0.312721
RC3H1	27793.4	0.208308	0.0971021	2.14524	0.0319334	0.312956
HNRNPUL2	6498.68	0.493281	0.230013	2.14458	0.0319863	0.31321
HSPD1P4	85.3684	0.454637	0.212077	2.14374	0.0320536	0.313311
MTREX	14083.6	0.324007	0.151162	2.14345	0.0320772	0.313311
AL121672.1	18.4735	0.744084	0.347147	2.14342	0.0320792	0.313311
RNU6-1321P	12.9148	0.909388	0.424278	2.14338	0.0320827	0.313311
USP8	14301.9	0.249751	0.116557	2.14274	0.0321341	0.313558
TTK	3588.49	0.666629	0.311205	2.14209	0.0321864	0.313898
AC092468.1	6.84275	0.991538	0.462979	2.14165	0.0322217	0.313987
AC016773.1	8.69795	0.972468	0.454203	2.14104	0.0322707	0.314209
VWA5A	4859.24	0.544766	0.254488	2.14063	0.0323035	0.314253
RAB3GAP2	18085.7	0.261169	0.122049	2.13988	0.0323647	0.314495
AC139769.1	2208.55	0.797688	0.372881	2.13926	0.0324148	0.314495
CLDN11	382.577	0.827742	0.386981	2.13897	0.0324379	0.314495
AL122017.1	52.1692	0.847233	0.396113	2.13887	0.0324466	0.314495
AP001267.1	21.4339	0.631988	0.295528	2.13851	0.0324757	0.314527
LIPT2	407.916	0.524469	0.245253	2.13848	0.0324779	0.314527
SH3BGRL	10615.3	0.622549	0.291206	2.13783	0.0325308	0.314944
AL035658.1	9.15719	0.873145	0.408445	2.13773	0.0325385	0.314944
MTND1P36	9.21809	1.28226	0.600052	2.13691	0.0326055	0.315253
KCTD3	12826.2	0.404908	0.189542	2.13624	0.0326598	0.315524
MAGEA11	22.3508	1.35122	0.63268	2.13571	0.0327029	0.315603
AC009269.5	193.141	0.743734	0.348367	2.13491	0.0327681	0.315696
SYNC	1576.71	0.616218	0.288663	2.13473	0.0327828	0.315696
RPAP3	5946.8	0.343676	0.161153	2.13261	0.0329566	0.316829
ZNF443	1017.41	0.461418	0.216416	2.13209	0.0329995	0.317105
TMPRSS11A	22716.1	1.21957	0.572053	2.13192	0.0330137	0.317157
HECTD2	3302.2	0.408039	0.191414	2.13171	0.0330304	0.317174
NPM1P26	3.63473	1.11746	0.524329	2.13122	0.0330707	0.31745
DOP1A	12652	0.370025	0.173655	2.1308	0.0331056	0.317593
AL031283.1	29.9447	0.670847	0.314845	2.13072	0.033112	0.317593
AC016588.1	3.75961	0.778993	0.3658	2.12956	0.0332079	0.318258
AL663058.1	3.6951	0.95558	0.448759	2.12938	0.0332227	0.318316
AC139792.3	24.3004	0.871813	0.409461	2.12917	0.0332402	0.318399
CFAP97	10903.1	0.433586	0.203655	2.12902	0.0332526	0.318432
AC112250.2	6.08039	1.30007	0.610698	2.12883	0.0332683	0.318498
AC002451.1	33.4987	0.787743	0.370269	2.12748	0.0333798	0.31921
AC020661.1	187.339	0.65433	0.307591	2.12727	0.0333977	0.319212
AP000962.3	4.69486	1.44078	0.677505	2.1266	0.0334533	0.319381
AC010273.2	29.046	0.643564	0.302696	2.12611	0.0334944	0.319381
CETN3	929.833	0.404945	0.190466	2.12608	0.0334969	0.319381
AC105001.1	47.6388	0.430846	0.202668	2.12587	0.0335139	0.319381
ACAT1	2972.28	0.456053	0.214806	2.12309	0.0337461	0.320635
PTER	2215.92	0.462751	0.217974	2.12296	0.033757	0.320635
ZNF585B	2835.7	0.46425	0.218682	2.12294	0.0337586	0.320635
AC025539.1	77.6978	0.778728	0.366963	2.12209	0.0338304	0.320836
SIAH3	157.53	1.38327	0.651864	2.12203	0.0338354	0.320836
NMNAT2	517.273	0.643214	0.303134	2.12188	0.0338476	0.320836
ASCC3	29433.5	0.249414	0.117561	2.12158	0.0338733	0.320879
PIGX	4934.25	0.572194	0.269717	2.12146	0.0338827	0.320883
Z83843.1	4188.42	0.655339	0.308932	2.12131	0.0338961	0.320887
ZNF354C	1745.21	0.525834	0.247899	2.12116	0.0339081	0.320887
AP001994.2	15.1354	1.14785	0.541252	2.12074	0.033944	0.320887
TMOD2	4639.97	0.423912	0.19991	2.12051	0.0339627	0.320887
PICALM	41248.3	0.304618	0.143656	2.12046	0.0339673	0.320887
AL359715.4	163.422	0.784628	0.370096	2.12007	0.0340005	0.320887
ZBTB44	14770.6	0.392244	0.185019	2.12002	0.0340042	0.320887
AP005329.2	21.0314	0.71506	0.337335	2.11973	0.0340286	0.320887
TGDS	1488.72	0.390862	0.184422	2.11939	0.0340579	0.320887
ZNF433	594.092	0.565977	0.267061	2.11928	0.0340669	0.320887
IL22	62.626	1.53989	0.726655	2.11915	0.034078	0.320887
IFT52	3318.08	0.583236	0.275312	2.11845	0.0341367	0.321168
LINC02458	20.7124	0.784701	0.370429	2.11836	0.0341446	0.321168
MIR6870	16.0474	0.873907	0.412593	2.11808	0.0341679	0.32127
CUL2	7766.07	0.404328	0.190917	2.11783	0.0341898	0.32127
FP325317.2	6.20072	1.07683	0.508462	2.11781	0.0341911	0.32127
PCNP	13599.1	0.403481	0.19062	2.11668	0.0342874	0.321776
AC104411.2	55.952	0.587968	0.277796	2.11654	0.0342986	0.321776
AL391704.1	17.5758	1.4162	0.669168	2.11636	0.0343142	0.321828
AC234775.3	63.7884	0.574155	0.271358	2.11586	0.0343566	0.321901
LINC02556	13.7995	0.957719	0.452904	2.11462	0.0344624	0.32226
SLF2	9198.88	0.316899	0.149864	2.11457	0.0344665	0.32226
SLC35F1	135.941	0.814854	0.385451	2.11403	0.034513	0.322527
NUP54	7063.1	0.328884	0.155644	2.11305	0.0345967	0.322891
RNY1P16	46.0826	1.15895	0.548554	2.11273	0.034624	0.322931
NUP35P1	11.6588	1.18758	0.562229	2.11226	0.0346638	0.323014
AC010680.4	151.291	0.752087	0.3561	2.11201	0.0346853	0.323118
NRDC	29535.1	0.259812	0.123021	2.11193	0.0346928	0.323118
AL359880.1	65.209	0.735854	0.348461	2.11172	0.0347103	0.323197
RPL7P47	12.3783	1.04555	0.495196	2.11138	0.0347394	0.323385
RRH	149.048	0.730082	0.345868	2.11087	0.0347835	0.323459
XRCC6P5	4.50655	0.93439	0.442794	2.11022	0.0348398	0.323547
OIP5-AS1	27824	0.546	0.258788	2.10983	0.0348728	0.323547
CTBS	2792.01	0.403227	0.191142	2.10957	0.0348953	0.323665
CCNL1	46148.6	0.643325	0.304986	2.10936	0.0349138	0.323669
USP16	10744.8	0.350751	0.166328	2.10879	0.0349625	0.323692
RNU6-540P	20.9477	0.805322	0.381916	2.10864	0.034976	0.323692
RPSAP47	60.5985	0.876127	0.415514	2.10854	0.0349845	0.323692
AC079921.1	11.1719	0.863742	0.409647	2.1085	0.0349876	0.323692
H4C6	3679.67	1.043	0.494689	2.1084	0.0349965	0.323692
HORMAD2	3.11782	1.19748	0.567959	2.10839	0.0349971	0.323692
PRR15L	548.595	1.03207	0.489594	2.10801	0.0350298	0.32389
RABGAP1L	17362.1	0.285932	0.135649	2.10789	0.0350407	0.32389
AC005841.1	70.4574	0.625278	0.296674	2.10762	0.0350635	0.32389
AC000085.1	20.0821	0.907451	0.43067	2.10707	0.0351114	0.324077
ZNF432	6587.55	0.679063	0.322298	2.10694	0.0351224	0.324077
SUCLG2	8216.37	0.372071	0.176609	2.10675	0.0351393	0.324077
CPEB2-DT	89.942	0.533058	0.253147	2.10572	0.0352285	0.324665
PAPOLG	6068.75	0.290901	0.138212	2.10475	0.0353134	0.324689
TXNDC16	1885.94	0.390006	0.185351	2.10415	0.035365	0.324689
CCT6B	419.505	0.451393	0.214531	2.10409	0.0353705	0.324689
AC092851.1	95.7614	1.10095	0.523263	2.10401	0.0353777	0.324689
GNAQ	19866.9	0.348322	0.165675	2.10244	0.0355144	0.325273
ACTRT3	344.118	0.664196	0.315942	2.10227	0.0355293	0.325273
TRIM13	6940.58	0.45726	0.217574	2.10163	0.0355857	0.325502
AC087286.3	46.1193	0.670905	0.319231	2.10163	0.0355861	0.325502
UFSP2	2323.85	0.444576	0.211544	2.10158	0.0355905	0.325502
RNA5SP68	3.21946	1.20441	0.57322	2.10112	0.0356301	0.325616
RNU6-862P	23.7134	0.848444	0.404129	2.09944	0.0357782	0.326312
AL391840.1	6.98432	0.97219	0.463236	2.09869	0.0358441	0.326593
MIR8063	17.9545	0.863743	0.411567	2.09867	0.0358458	0.326593
CNTD1	18.3386	0.90264	0.430175	2.09831	0.0358779	0.326687
AL137058.3	6.57712	1.27253	0.606611	2.09777	0.0359258	0.32677
AC007679.2	6.90353	0.925302	0.441134	2.09755	0.0359447	0.32677
AL357568.1	89.6648	0.824066	0.392888	2.09746	0.0359531	0.32677
RNVU1-21	21.2838	0.954499	0.455171	2.09701	0.0359927	0.326775
AP000648.4	28.3405	0.859193	0.409817	2.09653	0.0360354	0.326928
C10orf88	1650.12	0.254856	0.121567	2.09643	0.0360443	0.326928
AL356806.1	13.0808	1.23659	0.589917	2.09621	0.0360635	0.326951
MTATP6P24	9.24596	1.28842	0.614652	2.09618	0.0360666	0.326951
GGTA1P	1701.3	0.841741	0.40175	2.09519	0.0361542	0.327304
AC091805.1	111.859	0.715146	0.341376	2.09489	0.0361804	0.327304
OPA1	26021.7	0.347139	0.165726	2.09466	0.0362011	0.327304
CWC22	4995.76	0.255869	0.122158	2.09457	0.0362093	0.327304
THOC7	5018.32	0.452454	0.216158	2.09316	0.0363345	0.327893
AJ003147.2	17.4766	0.896419	0.428263	2.09315	0.0363355	0.327893
KIF1A	117.287	0.908425	0.434017	2.09306	0.0363436	0.327893
RNVU1-3	40.5682	1.00537	0.480389	2.09281	0.0363659	0.327897
FO393409.1	3.8675	1.25376	0.599173	2.09248	0.0363955	0.327897
ISL1	194.935	1.10429	0.527806	2.09222	0.0364188	0.327997
SPPL2A	16053.1	0.375835	0.179664	2.09188	0.0364493	0.328118
RNU4ATAC16P	175.188	0.80656	0.385725	2.09103	0.0365257	0.328118
TANK	8723.68	0.24963	0.119393	2.09083	0.0365431	0.328118
RAB28	2479.17	0.220483	0.105453	2.09082	0.0365444	0.328118
BROX	13436.6	0.490404	0.234559	2.09075	0.0365507	0.328118
RPS15AP24	9.00364	0.946107	0.452565	2.09054	0.036569	0.328201
EIF2A	16969.7	0.50584	0.242038	2.08992	0.0366247	0.328618
AC007685.2	33.0176	0.891907	0.426818	2.08966	0.036648	0.328618
AL162231.4	4.89129	0.946489	0.452965	2.08954	0.0366592	0.328618
NEPRO	7222.38	0.379504	0.18164	2.08932	0.0366789	0.328618
GTF2H1	9109.62	0.29926	0.143273	2.08875	0.0367305	0.328618
GTPBP8	1561.38	0.400855	0.191968	2.08813	0.0367857	0.328916
AL929472.2	8.30543	0.792598	0.3796	2.08799	0.0367992	0.328955
AC005722.2	39.2602	0.867089	0.415328	2.08772	0.0368229	0.329049
AC007613.1	43.0466	0.374618	0.179461	2.08746	0.0368463	0.329049
RNU6-414P	48.6196	0.837046	0.40117	2.08651	0.0369322	0.329607
AC080089.1	4.88499	1.1078	0.530974	2.08635	0.0369468	0.32962
HAUS6	5907.94	0.414676	0.198802	2.08587	0.0369903	0.329621
AL158163.2	120.455	0.68534	0.328613	2.08555	0.0370191	0.329637
PIK3C3	10497.6	0.313017	0.15009	2.08552	0.0370219	0.329637
RNF170	3650.14	0.453939	0.217706	2.0851	0.0370603	0.329776
ZNF507	8178.58	0.337991	0.162102	2.08505	0.037065	0.329776
SPDYA	1090.02	0.692343	0.3321	2.08474	0.0370927	0.329859
MYL4	231.899	0.963534	0.462475	2.08343	0.037212	0.330431
BX323046.1	11.5413	0.809929	0.388856	2.08285	0.0372646	0.330572
ZNF813	1369.22	0.654003	0.314052	2.08247	0.0372999	0.330737
LINC00354	4.74065	1.295	0.621987	2.08204	0.037339	0.330737
EPC2	7543.02	0.247485	0.118874	2.08191	0.0373511	0.330737
ZFAND1	4612.36	0.376615	0.181039	2.0803	0.0374978	0.331265
SEC63	14990.7	0.33198	0.159622	2.07979	0.0375449	0.331265
DGUOK-AS1	288.551	0.470579	0.226278	2.07965	0.0375574	0.331265
TCEANC2	2256.24	0.297497	0.143056	2.07959	0.0375634	0.331265
ZNF92	2204.92	0.486841	0.234176	2.07895	0.037622	0.3317
TOPBP1	15471.6	0.366597	0.176363	2.07865	0.0376495	0.33178
LINC01629	104.401	1.15406	0.555298	2.07826	0.0376852	0.331932
POLR1D	11624	0.355001	0.170915	2.07706	0.0377958	0.332134
LCT-AS1	6.52349	1.07209	0.516305	2.07646	0.0378511	0.332148
CPB1	2.95438	1.66126	0.800115	2.07628	0.0378682	0.332148
AC117500.1	3.43112	1.2984	0.625481	2.07583	0.0379092	0.332148
IL19	113.512	0.900039	0.43365	2.0755	0.0379406	0.332148
RNA5SP104	8.16241	0.846131	0.407688	2.07544	0.0379461	0.332148
RPS20P2	8.79923	0.755731	0.364142	2.07538	0.0379517	0.332148
FASTKD1	5206.58	0.357456	0.172245	2.07528	0.0379606	0.332148
BBS12	564.68	0.582365	0.280698	2.0747	0.038014	0.332148
C5orf47	11.9086	0.871058	0.419959	2.07415	0.0380654	0.332516
AC084781.1	15.4698	1.27844	0.616529	2.07361	0.0381157	0.332874
ATR	22543.9	0.346137	0.166952	2.07328	0.0381465	0.332983
TCF12	20166	0.253418	0.122252	2.07291	0.0381806	0.333114
RPL9	79375.3	0.723181	0.348992	2.0722	0.0382468	0.333435
SHLD3	376.333	0.398865	0.192501	2.07202	0.0382639	0.333441
SUZ12	11502.7	0.380473	0.18367	2.0715	0.0383117	0.333611
RNLS	867.143	0.42667	0.206016	2.07105	0.0383538	0.33366
WWP1P1	24.8819	0.54275	0.262079	2.07094	0.0383643	0.33367
AC091435.1	5.57833	1.1465	0.553883	2.06993	0.0384594	0.334141
MIR938	80.1337	0.750279	0.362543	2.06949	0.0384998	0.334211
AC096586.1	68.5545	0.908275	0.43889	2.06948	0.0385007	0.334211
DHX29	11656.1	0.283051	0.136814	2.06888	0.0385576	0.334246
AC015908.4	5.95983	1.03063	0.498187	2.06876	0.0385683	0.334246
MXRA5Y	948.616	1.36983	0.662158	2.06874	0.0385706	0.334246
ANGPTL1	1706.29	1.07163	0.518029	2.06866	0.0385777	0.334246
CENPU	4455.44	0.454649	0.219899	2.06754	0.0386833	0.33449
SGO2	2410.39	0.53613	0.259338	2.0673	0.0387056	0.33449
RPL7P23	40.3279	0.780044	0.377331	2.06727	0.038709	0.33449
CR769775.2	19.3208	0.996925	0.482344	2.06684	0.0387496	0.33449
IRS4	5.07423	1.45591	0.704554	2.06642	0.0387884	0.33449
AP003486.1	1119.41	0.486912	0.235631	2.06642	0.0387889	0.33449
AL109947.1	3.22122	0.882031	0.426868	2.06629	0.0388014	0.33449
AC011379.2	454.168	0.832417	0.402921	2.06595	0.0388328	0.33449
MIR618	6.03886	0.970726	0.469873	2.06593	0.0388348	0.33449
SLC7A11-AS1	13.8723	0.880318	0.426201	2.0655	0.0388756	0.33449
RANP3	12.4463	0.617377	0.298908	2.06544	0.0388815	0.33449
WDR11	14556	0.194756	0.0943003	2.06528	0.038897	0.33449
C11orf54	1264.5	0.431847	0.20911	2.06516	0.0389077	0.33449
AC092070.2	1786.83	0.624951	0.302633	2.06505	0.0389184	0.33449
HNRNPCL1	14.4583	0.868498	0.420655	2.06463	0.0389578	0.33463
SNRNP48	3319.29	0.410181	0.198686	2.06446	0.0389738	0.33468
MIR3145	40.2638	0.770308	0.373173	2.06421	0.0389976	0.33468
HLCS	5886.5	0.280691	0.135994	2.064	0.0390177	0.33468
AL138762.2	31.8355	0.56301	0.272779	2.06398	0.0390194	0.33468
MIR603	89.846	0.804746	0.389923	2.06386	0.0390308	0.334699
AC114786.3	11.441	1.68673	0.81742	2.06348	0.039067	0.334773
CRYBG3	29310.9	0.345078	0.167244	2.06332	0.0390826	0.334773
TREM1	1235.94	0.858689	0.416197	2.06318	0.0390956	0.334773
CLDN22	118.428	1.03778	0.503091	2.06281	0.0391306	0.334916
ZNF22	2544.57	0.569727	0.276222	2.06257	0.0391536	0.335033
AC006511.4	58.6941	0.622007	0.301595	2.06239	0.0391707	0.3351
AC083805.1	14.4773	0.772607	0.374662	2.06214	0.0391941	0.335144
PALMD	11298.8	0.476526	0.231094	2.06204	0.0392037	0.335144
AC007639.1	12.5142	1.06779	0.517991	2.0614	0.0392646	0.335217
AC132192.1	8.54246	1.02119	0.495535	2.06079	0.039323	0.335217
AL391244.1	86.5537	0.609872	0.29595	2.06072	0.0393294	0.335217
AL136988.1	21.7199	0.727839	0.353219	2.06059	0.0393426	0.335217
AL009176.1	54.918	0.860374	0.417574	2.06041	0.0393592	0.335279
LRRC24	1350.42	0.79293	0.384934	2.05991	0.039407	0.335527
AL135744.1	9.10243	0.665704	0.323226	2.05956	0.0394405	0.335655
INTS6P1	24.818	0.537771	0.261134	2.05936	0.0394593	0.335735
SESTD1	5242.6	0.429742	0.208733	2.05881	0.0395122	0.335947
AC008074.2	156.836	0.548214	0.266414	2.05775	0.0396139	0.336573
TNFAIP8	7292.29	0.394338	0.191689	2.05718	0.0396691	0.336883
AC009948.4	643.09	0.600393	0.291896	2.05688	0.0396981	0.33705
ILDR1	1122.84	0.679723	0.330516	2.05655	0.0397296	0.33708
AL162388.2	3.39981	1.75121	0.851837	2.05581	0.039801	0.337107
ZMYND11	10629.2	0.353681	0.172068	2.05547	0.0398334	0.337107
AC116563.1	4.00589	1.3601	0.661768	2.05525	0.0398547	0.337107
L3MBTL4-AS1	14.5905	0.813965	0.396063	2.05514	0.0398655	0.337107
CYP2C19	907.703	1.04295	0.507517	2.055	0.0398788	0.337107
C5orf52	3.26499	1.50593	0.732816	2.05499	0.0398802	0.337107
AC108860.2	93.6647	0.52393	0.254969	2.05488	0.0398908	0.337107
AC105036.1	23.0059	0.721144	0.351212	2.0533	0.0400436	0.337833
SRRM1P3	10.024	0.580048	0.282534	2.05302	0.0400707	0.337933
SRSF6	20064.1	0.313415	0.152673	2.05285	0.0400872	0.337964
AC009812.4	55.7317	0.733328	0.357284	2.05251	0.0401202	0.338084
RNY1P12	38.2715	0.665412	0.324361	2.05146	0.0402226	0.338474
GAS2L3	2024.94	0.417291	0.203519	2.05037	0.0403281	0.339024
AL157911.1	18.7958	0.64634	0.315233	2.05036	0.0403294	0.339024
MIR3662	22.4877	0.835741	0.407681	2.04998	0.040366	0.339024
PPP2R3C	2244.64	0.314238	0.153303	2.04979	0.0403853	0.339024
AC011374.2	58.7091	0.811113	0.395753	2.04954	0.0404089	0.339088
RNU6-789P	49.2773	0.753636	0.36783	2.04887	0.0404748	0.339382
EIF5AL1	568.448	0.593817	0.289864	2.0486	0.0405008	0.339385
TOP2B	28720.9	0.335979	0.164032	2.04825	0.040536	0.339601
SACM1L	8137.74	0.347423	0.169686	2.04744	0.0406144	0.339865
EFHC2	407.791	0.702677	0.343202	2.04742	0.0406171	0.339865
RNASEH2B	5904.84	0.402193	0.196468	2.04712	0.0406464	0.339893
DDX50	6357.85	0.337015	0.164636	2.04702	0.0406558	0.339893
RPL21P93	4.83747	1.10228	0.538757	2.04596	0.0407599	0.34021
SERPINB1	105032	0.684636	0.334691	2.04557	0.0407984	0.340246
USO1	22063	0.330532	0.161587	2.04554	0.0408019	0.340246
AC019064.1	6.83155	1.61184	0.788196	2.04497	0.040858	0.340355
DHX36	19364	0.312263	0.15271	2.04481	0.0408734	0.340355
AC005912.3	101.403	0.756576	0.370004	2.04478	0.040877	0.340355
BLOC1S5	1927.16	0.43376	0.212164	2.04446	0.0409086	0.340505
AL135978.2	129.74	0.614164	0.300472	2.044	0.0409536	0.340712
AC009754.1	219.965	0.655649	0.320811	2.04372	0.0409807	0.340712
DNAH6	285.279	0.75028	0.367135	2.04361	0.0409921	0.340727
ELOVL2	207.63	0.860947	0.421514	2.04251	0.041101	0.341396
SMC4	23193.6	0.41393	0.202674	2.04234	0.0411176	0.341455
PURA	12442.7	0.38547	0.188785	2.04185	0.0411664	0.341624
LPGAT1	13486	0.484527	0.237353	2.04138	0.0412131	0.341854
RNU6-861P	2.86654	1.24522	0.610334	2.04023	0.0413271	0.342322
IL17RD	2121.91	0.582765	0.28564	2.04021	0.0413293	0.342322
ALCAM	18420.1	0.606829	0.297737	2.03813	0.0415366	0.343044
CC2D2B	685.682	0.557123	0.273363	2.03803	0.041547	0.343044
NPAT	8793.78	0.352594	0.173043	2.03761	0.0415892	0.343073
CRADD	1712.02	0.274902	0.134917	2.03757	0.0415928	0.343073
ZFY-AS1	12.9717	1.39136	0.683125	2.03676	0.0416737	0.34346
TLX1	786.511	1.28177	0.629352	2.03665	0.0416849	0.343474
AC007298.1	3.3041	1.18986	0.584316	2.03633	0.0417169	0.343594
PCP4L1	930.23	0.858129	0.421426	2.03625	0.0417252	0.343594
PWWP3B	201.457	1.06847	0.524801	2.03596	0.0417547	0.343594
AC092881.1	14.6467	1.1585	0.569028	2.03594	0.0417568	0.343594
MYNN	4690.01	0.327706	0.160994	2.03551	0.0417992	0.343865
TEF	6453.84	0.544936	0.267735	2.03536	0.0418148	0.343915
SKAP2	4124.95	0.461849	0.22695	2.03503	0.0418481	0.343947
AC092069.1	37.1381	0.793341	0.38995	2.03447	0.0419044	0.343969
SNORA80B	346.849	0.865464	0.42543	2.03433	0.0419185	0.343969
TBCAP3	40.834	0.726955	0.357408	2.03397	0.0419551	0.343969
AL031667.3	78.7311	0.64855	0.318891	2.03377	0.0419751	0.344055
ATG12	5986.93	0.267534	0.131565	2.03347	0.0420056	0.344073
DDI2	20048.1	0.275091	0.135293	2.0333	0.0420227	0.344073
TCP1P1	13.8544	0.693014	0.340835	2.03328	0.0420242	0.344073
RBAK	7020.97	0.32228	0.15851	2.03318	0.0420346	0.344073
AC016027.1	78.1323	0.444098	0.21849	2.03258	0.042095	0.344291
RPL7P9	1001.9	0.728334	0.358433	2.03199	0.0421542	0.34437
FMR1	13588.3	0.325396	0.160143	2.0319	0.0421636	0.34437
MBNL3	13992.4	0.740611	0.364504	2.03183	0.0421709	0.34437
HNRNPA3	38200.8	0.321843	0.15843	2.03145	0.0422089	0.34437
NFE2L2	43159.6	0.373311	0.183772	2.03138	0.0422167	0.34437
LINC02853	4.23247	1.21014	0.595731	2.03134	0.0422201	0.34437
DCXR-DT	8.65528	0.689457	0.339551	2.03049	0.0423064	0.344394
AC020978.3	5.66452	0.89584	0.441237	2.03029	0.042327	0.344394
ORC3	4492.94	0.297809	0.146693	2.03015	0.0423416	0.344394
UBXN7	22081.4	0.320888	0.158122	2.02937	0.0424204	0.344568
AL512603.2	73.1037	0.651865	0.321255	2.02912	0.042446	0.344698
AC125437.1	96.3539	0.511232	0.251981	2.02885	0.0424736	0.344767
TRIP11	21970.9	0.373272	0.184032	2.0283	0.0425295	0.345142
AC073534.2	27.0093	0.712737	0.351533	2.02751	0.0426105	0.345566
BMP10	9.50156	1.05559	0.520762	2.02701	0.0426616	0.345675
AC024257.5	3.19242	1.51673	0.74826	2.02701	0.0426617	0.345675
MIS18BP1	10588.8	0.47641	0.235041	2.02693	0.04267	0.345675
SENP5	19109.8	0.229842	0.113406	2.02672	0.042691	0.345675
AC012555.1	6.59114	1.02057	0.503578	2.02664	0.042699	0.345675
USP27X-AS1	133.379	0.462449	0.228211	2.02641	0.0427223	0.345694
ARL4A	5037.05	0.633852	0.31286	2.02599	0.0427659	0.34597
PKIB	690.867	0.671306	0.331407	2.02562	0.0428033	0.346165
ATP5F1CP1	9.13395	0.614238	0.303244	2.02556	0.0428103	0.346165
TERC	17.5338	0.858597	0.423922	2.02536	0.0428301	0.346165
LINC02550	9.50532	1.05567	0.521268	2.02519	0.0428477	0.346165
ZNF175	2229.25	0.329857	0.162952	2.02426	0.0429436	0.346629
EQTN	27.7995	0.896615	0.443085	2.02357	0.043014	0.346799
DKK2	349.934	0.844398	0.417336	2.0233	0.0430418	0.346799
AC020549.3	5.04169	1.20287	0.594552	2.02315	0.0430581	0.346799
TIMM9	2623.83	0.53315	0.263539	2.02304	0.0430688	0.346799
LEMD3	11183.5	0.200467	0.0991113	2.02265	0.0431097	0.346955
ZNF277	3137.12	0.395755	0.195709	2.02216	0.0431594	0.346971
AL390195.3	281.689	0.576191	0.284954	2.02205	0.0431709	0.346986
RNFT1-DT	6.90654	0.7812	0.386465	2.0214	0.0432385	0.347211
OSBPL8	30886.3	0.385766	0.19087	2.02109	0.0432705	0.347211
CASC20	124.903	2.10839	1.04322	2.02104	0.0432755	0.347211
ARIH1	26517.9	0.196289	0.0971426	2.02063	0.0433182	0.347298
TDRD15	22.2432	1.0271	0.5084	2.02026	0.0433561	0.347389
LINC02516	109.314	0.925869	0.458496	2.01936	0.0434499	0.347842
AC093909.4	3.67719	1.48428	0.735073	2.01923	0.0434638	0.347865
MTCO3P2	15.9809	1.0148	0.502714	2.01865	0.0435238	0.347997
EXOC2	9400.1	0.240413	0.119133	2.01802	0.0435891	0.348249
AIDAP1	13.0996	0.781881	0.38754	2.01755	0.0436384	0.348334
MIR4774	38.7422	0.620096	0.30741	2.01716	0.0436784	0.348498
CD109	43398.9	0.578667	0.286935	2.01672	0.0437253	0.348608
SYDE2	2252.26	0.60915	0.302248	2.0154	0.043863	0.349024
EGFR	141509	0.552607	0.27423	2.01512	0.0438918	0.349118
AC012442.1	8.77486	0.894793	0.44412	2.01475	0.0439304	0.349318
KBTBD3	538.82	0.538694	0.267394	2.01461	0.043946	0.349318
AC009495.1	81.7861	0.537393	0.266828	2.01401	0.0440086	0.349584
IGSF6	1677.25	0.716653	0.355865	2.01383	0.0440271	0.349613
AC010627.1	39.547	0.990775	0.4922	2.01295	0.0441199	0.349851
NFIA-AS2	26.1556	0.845087	0.419951	2.01235	0.0441834	0.350026
MIR3685	37.9157	0.698254	0.347044	2.012	0.0442195	0.350026
RN7SKP85	5.298	1.776	0.882867	2.01163	0.0442593	0.350026
DNM3OS	942.584	0.753933	0.374839	2.01135	0.0442883	0.350026
FOXD3	109.373	0.901504	0.448213	2.01133	0.0442909	0.350026
NMI	3336.37	0.499132	0.248191	2.01108	0.0443169	0.350026
AC002558.2	4.82865	0.924463	0.459903	2.01012	0.044418	0.350521
AC140479.4	9.11531	1.14586	0.570048	2.01012	0.0444186	0.350521
PLA2G12AP1	31.4928	0.463979	0.230879	2.00962	0.0444715	0.350602
CARD6	5595.39	0.414094	0.206092	2.00927	0.0445089	0.350696
AL732366.1	63.6928	0.782773	0.389702	2.00865	0.0445747	0.35098
EGOT	158.15	0.642035	0.319644	2.00859	0.0445803	0.35098
AC005921.3	15.9199	0.743374	0.370177	2.00816	0.0446264	0.351084
PRKAR2B	998.908	0.649841	0.323603	2.00814	0.0446281	0.351084
AC008498.2	7.54957	0.898401	0.447455	2.0078	0.0446643	0.351157
RNF14P3	25.8119	0.674578	0.336029	2.0075	0.0446965	0.351177
NPFFR1	218.476	0.792063	0.394564	2.00744	0.044703	0.351177
TCEAL7	85.2777	0.766315	0.381839	2.00691	0.0447596	0.351288
SPRY3	728.622	0.433522	0.216153	2.00562	0.0448963	0.352078
AC099336.2	59.9574	0.957896	0.477618	2.00557	0.0449023	0.352078
AC006008.1	684.284	0.54885	0.273716	2.00518	0.0449437	0.352078
AP003171.1	5.66497	1.65881	0.827261	2.00518	0.0449441	0.352078
AC025164.2	254.349	0.489679	0.244212	2.00514	0.0449483	0.352078
LINC00462	33.2863	1.08463	0.541016	2.0048	0.0449843	0.352151
LOH12CR2	47.4479	0.727073	0.362686	2.00469	0.0449959	0.352151
AL096803.3	9.40524	1.2489	0.62308	2.00439	0.0450278	0.352242
KCNK5	2320.05	0.449656	0.224348	2.00428	0.04504	0.352261
KIAA0825	2035.77	0.515829	0.257395	2.00404	0.0450659	0.35231
AC068870.2	192.533	0.439536	0.219374	2.00359	0.0451137	0.352514
FOXN3	29139.1	0.288586	0.144066	2.00316	0.0451606	0.352514
AP3B1	17913.7	0.274665	0.137119	2.00311	0.0451652	0.352514
AC078802.1	55.3296	0.498088	0.248677	2.00295	0.0451822	0.352531
CA5B	2760.09	0.329615	0.164601	2.0025	0.0452306	0.352832
RARS1P1	46.3068	0.899361	0.449317	2.00162	0.0453259	0.352982
RNU6-1005P	42.0869	0.734289	0.366852	2.0016	0.0453283	0.352982
AC108451.2	6.03949	0.937428	0.468384	2.00141	0.0453482	0.352995
PLSCR2	85.9249	0.686686	0.343135	2.00122	0.0453691	0.352995
RBMX	22536.2	0.329467	0.164655	2.00096	0.0453969	0.353028
ZNF726	749.728	0.796274	0.397964	2.00087	0.0454066	0.353028
ISCA1P1	17.8254	0.633027	0.316402	2.00071	0.0454242	0.353042
RNA5SP268	91.4957	0.644454	0.322233	1.99997	0.045504	0.353434
NFU1	1835.88	0.353184	0.176633	1.99953	0.045551	0.353533
CCDC160	50.5316	1.116	0.558141	1.9995	0.0455544	0.353533
RNY4P34	33.1368	0.705224	0.352735	1.9993	0.0455757	0.353533
OBI1-AS1	12.9715	0.718943	0.359652	1.99899	0.045609	0.353563
ACO1	5383.14	0.422397	0.211327	1.99878	0.0456322	0.353666
ZNF543	3658.49	0.299896	0.150055	1.99858	0.0456542	0.353761
AL157394.2	25.8018	0.776478	0.388629	1.99799	0.0457174	0.354091
FBXO5	1733.19	0.55351	0.277097	1.99753	0.0457675	0.354091
AL118523.1	13.5863	0.948744	0.475004	1.99734	0.0457884	0.354091
FAM83A-AS1	15.5572	0.912196	0.456871	1.99662	0.0458668	0.354341
CEP97	5376.43	0.328417	0.164501	1.99645	0.0458851	0.354375
RPL10P16	1043.6	0.743583	0.372545	1.99596	0.0459386	0.354668
ZNF484	3495.1	0.357893	0.17938	1.99517	0.0460245	0.355026
INO80D	21027.8	0.181749	0.0911085	1.99487	0.0460576	0.355105
AC119800.1	23.8369	0.681784	0.341878	1.99423	0.046127	0.355432
RNU7-13P	37.7152	0.87162	0.437099	1.9941	0.0461407	0.355432
RBMS3	5215.26	0.501422	0.25148	1.99388	0.0461649	0.355432
CEP164P1	6.21931	0.780463	0.391501	1.99351	0.0462053	0.355432
AL139815.1	4.85239	0.902615	0.452789	1.99346	0.0462115	0.355432
AC107027.1	12.9455	0.627796	0.314935	1.99342	0.046216	0.355432
VCPIP1	14824.5	0.403131	0.20224	1.99333	0.0462252	0.355432
LINC01115	13.0414	1.7201	0.863354	1.99235	0.0463325	0.35599
AC016405.2	12.8519	0.770028	0.3865	1.99231	0.0463372	0.35599
LINC01209	26.2921	0.98657	0.495231	1.99214	0.0463556	0.356055
AC027373.2	2.93481	1.48972	0.747849	1.992	0.0463706	0.35607
MBNL1	49864.7	0.334055	0.167726	1.99167	0.0464068	0.35607
PABPC3	404.485	0.557856	0.280107	1.99158	0.0464169	0.35607
AL592071.1	6.53622	0.678183	0.34056	1.99138	0.0464394	0.35613
AC104794.5	5.4495	0.974459	0.48948	1.99081	0.0465022	0.356309
AL353708.1	20.5176	0.550859	0.276708	1.99076	0.0465074	0.356309
MRPS30-DT	213.603	0.744603	0.374112	1.99032	0.0465557	0.356434
CDADC1	1059.81	0.26762	0.134477	1.99007	0.0465831	0.35651
RNU6-272P	43.167	0.746894	0.375424	1.98947	0.0466494	0.356866
POLR2B	23214.9	0.266887	0.134163	1.98928	0.0466703	0.356925
RNU6-107P	44.727	0.672346	0.338022	1.98906	0.0466945	0.356925
AP001148.1	58.1751	0.603061	0.303206	1.98895	0.0467067	0.356925
AL031320.2	38.6043	0.673184	0.338501	1.98872	0.046732	0.356949
APOOL	6363.81	0.430087	0.216263	1.98872	0.0467324	0.356949
AC020765.3	3.51598	1.07575	0.540943	1.98865	0.0467396	0.356949
SNORA28	320.85	0.606421	0.305098	1.98763	0.0468526	0.357257
LIN9	1528.44	0.351142	0.176687	1.98737	0.0468809	0.357346
TCEAL9	2315.24	0.489046	0.246111	1.9871	0.0469113	0.357398
PAX8-AS1	9103.46	0.815764	0.410542	1.98704	0.0469175	0.357398
VPS54	9233.37	0.229968	0.115753	1.98671	0.0469549	0.357532
AC131956.2	22.5806	1.12268	0.565119	1.98662	0.0469648	0.357532
PPM1B	3091.05	0.278892	0.14042	1.98613	0.0470187	0.357791
ZKSCAN7P1	5.77947	1.5975	0.804776	1.98502	0.0471417	0.358288
RPL17P36	38.2667	0.733285	0.369461	1.98474	0.047173	0.358288
AC021549.2	5.13775	1.14166	0.575233	1.98469	0.0471794	0.358288
LINC01655	46.5059	0.888153	0.447521	1.98461	0.0471882	0.358288
LINC02826	40.2013	0.929529	0.46838	1.98456	0.0471934	0.358288
RAB12	8068.33	0.406577	0.204884	1.98442	0.0472089	0.35833
GNAI3	24382	0.436851	0.220172	1.98414	0.0472408	0.358496
AL138955.1	202.426	0.501547	0.2528	1.98397	0.0472593	0.358562
LINC00102	4.24512	1.42794	0.719995	1.98327	0.0473377	0.358934
RNU6-446P	27.6818	0.793137	0.399984	1.98292	0.0473761	0.358934
AL157884.3	26.8388	0.760639	0.383691	1.98243	0.0474316	0.358934
NET1	32749.6	0.511665	0.258115	1.98231	0.0474441	0.358934
AC092828.1	3003.44	0.740094	0.373379	1.98215	0.0474626	0.358934
PPWD1	5102.84	0.290422	0.146522	1.9821	0.047468	0.358934
FERP1	5.76279	0.889266	0.448662	1.98204	0.0474749	0.358934
AL139231.1	4.87937	1.39588	0.704275	1.98201	0.0474778	0.358934
VPS8	15340.8	0.364292	0.183812	1.98187	0.047494	0.358981
CAPZA3	10.8581	1.09267	0.551514	1.98123	0.0475659	0.3594
PIGN	12347.5	0.268526	0.135575	1.98064	0.0476322	0.359431
AC234772.2	953.312	0.802014	0.40493	1.98063	0.0476333	0.359431
AC133473.1	40.3912	0.414588	0.209322	1.98062	0.0476334	0.359431
AC024940.6	19.5536	0.690961	0.348908	1.98035	0.0476641	0.359587
DCLRE1C	5240.34	0.284797	0.143818	1.98026	0.0476741	0.359588
ASAH1	18402.9	0.495688	0.250434	1.97931	0.0477806	0.360089
ZNF878	144.288	0.814508	0.411595	1.97891	0.0478264	0.360284
IER2	49416	0.530858	0.268357	1.97818	0.0479089	0.360555
RALGAPA1	25607.3	0.334832	0.169266	1.97814	0.0479125	0.360555
AC007601.1	8.75612	0.87206	0.44087	1.97804	0.0479237	0.360564
AF015262.1	11.0922	1.11085	0.561754	1.97747	0.0479884	0.360825
AC093416.2	107.886	0.613467	0.310295	1.97705	0.0480363	0.360855
ARIH2OS	67.8208	0.427837	0.216408	1.977	0.0480421	0.360855
RNU6-301P	60.3435	0.633183	0.320276	1.97699	0.0480425	0.360855
AL590763.2	3.02385	0.943215	0.477355	1.97592	0.0481639	0.361279
AL080250.1	126.702	0.458845	0.23224	1.97574	0.0481846	0.361279
LINC01077	3.19465	1.38714	0.702099	1.97571	0.0481879	0.361279
AC087821.1	42.5169	0.714155	0.36153	1.97537	0.0482264	0.361426
MAGOHB	2391.89	0.422015	0.213662	1.97515	0.048251	0.361426
RSL24D1P1	6.82204	0.785965	0.397982	1.97488	0.0482821	0.361426
AL138878.1	6.7457	1.22588	0.620739	1.97487	0.0482828	0.361426
LARP7	5206.57	0.303978	0.153927	1.97481	0.0482892	0.361426
DEPDC1	3059.92	0.633823	0.320967	1.97473	0.0482992	0.361426
UBL5	9030.27	0.750388	0.380136	1.974	0.0483821	0.361584
RNA5SP211	4.99556	1.06887	0.54151	1.97386	0.0483971	0.361584
ZNF536	84.8398	0.737883	0.374069	1.97258	0.0485429	0.362046
AC092162.3	20.3409	0.713993	0.36201	1.9723	0.0485749	0.362099
AC093155.3	27.1573	0.678753	0.344152	1.97225	0.0485815	0.362099
GOPC	6375.72	0.404993	0.205363	1.97208	0.0486002	0.362099
TARS3	3103.22	0.323655	0.164199	1.97112	0.0487101	0.36259
SUCO	16208.9	0.333971	0.169473	1.97064	0.0487646	0.36259
C12orf75	4967.07	0.656639	0.333226	1.97055	0.0487754	0.36259
OR9Q2	2.94487	1.50185	0.762221	1.97036	0.0487968	0.36259
ARGLU1	22139	0.361111	0.183334	1.96969	0.0488742	0.36259
MOCS2	3418.39	0.375884	0.190849	1.96954	0.0488909	0.362598
LCOR	22856.7	0.243732	0.123766	1.96929	0.0489196	0.362598
SMC1B	46.0548	1.07771	0.547379	1.96886	0.0489693	0.362599
FERMT1	29705.5	0.564552	0.286817	1.96833	0.0490297	0.362688
AC022469.1	5.40042	1.24038	0.630176	1.96832	0.0490318	0.362688
AP001931.1	354.054	0.677595	0.344659	1.96599	0.0493	0.363999
AL121821.2	34.8764	0.866008	0.440537	1.9658	0.0493217	0.364085
SEPTIN7	18156.6	0.417892	0.212662	1.96505	0.0494088	0.364241
IL26	23.199	1.26626	0.644398	1.96504	0.0494101	0.364241
VSNL1	10995.5	0.458148	0.233156	1.96498	0.049416	0.364241
AC063938.1	6.06076	1.43777	0.731697	1.96498	0.0494165	0.364241
SSPN	3776.91	0.815231	0.414894	1.96492	0.0494239	0.364241
RNU6-593P	14.8043	0.682966	0.347706	1.9642	0.0495064	0.364318
AL357563.1	3.72765	1.44599	0.736421	1.96354	0.0495835	0.364354
SDHD	6189.22	0.646061	0.329095	1.96315	0.0496292	0.364373
AC007014.2	106.657	0.526208	0.268056	1.96305	0.0496403	0.364373
MIR1262	40.786	0.830236	0.422957	1.96293	0.0496541	0.364373
RICTOR	21511.6	0.308155	0.156996	1.96282	0.0496669	0.364392
DUSP12P1	6.75835	0.896617	0.456848	1.96262	0.0496908	0.36442
SMCO2	425.198	0.753255	0.383855	1.96234	0.0497227	0.364458
MIR1295A	9.00374	0.990368	0.504708	1.96226	0.0497322	0.364458
AP002800.1	663.529	0.733147	0.373705	1.96183	0.0497818	0.364458
TBPL1	1963.63	0.511487	0.260746	1.96163	0.0498055	0.364458
AC018647.1	12.0674	0.867353	0.442292	1.96104	0.0498742	0.364489
HMGB1P10	16.0085	0.562677	0.286933	1.96101	0.049878	0.364489
DSG1-AS1	2189.53	0.796521	0.40628	1.96052	0.0499349	0.364651
MIR651	7.9781	0.878537	0.44818	1.96023	0.0499688	0.364769
AL512353.3	6.78804	1.31313	0.669926	1.96011	0.0499824	0.364769
RPS6KA3	19199.9	0.461892	0.235666	1.95995	0.0500018	0.364769
DIS3L	5636.02	0.350101	0.178674	1.95944	0.0500614	0.365056
AL359999.1	15.9983	1.30421	0.665875	1.95865	0.0501539	0.365305
CASP3	6027.43	0.487747	0.249062	1.95834	0.0501906	0.365305
RNU6-182P	13.2198	0.848563	0.433339	1.9582	0.0502069	0.365305
PLEKHA8	4799.47	0.300354	0.153384	1.95819	0.0502078	0.365305
BACH1-AS1	3.26083	1.35556	0.692293	1.95807	0.0502218	0.365305
PARPBP	2117.29	0.406754	0.207774	1.95768	0.0502677	0.365305
MIR548T	9.35796	0.842595	0.43042	1.95761	0.0502757	0.365305
TLR1	1917.47	0.542337	0.277055	1.9575	0.0502882	0.365305
AC135626.2	16.6614	0.742131	0.37918	1.9572	0.0503239	0.365417
WEE1	39351	0.443722	0.226776	1.95665	0.0503885	0.365738
ZNF451	19792.7	0.283189	0.144755	1.95634	0.0504249	0.365857
GPBP1	18310.6	0.253531	0.129608	1.95614	0.0504485	0.365857
AC098799.1	6.20332	1.47536	0.754419	1.95563	0.0505086	0.365917
ME2	5326.99	0.325233	0.16635	1.95511	0.0505696	0.366167
KCNAB1	146.465	0.721591	0.369222	1.95436	0.0506591	0.366594
BORA	1663.65	0.37289	0.190838	1.95396	0.0507063	0.366838
DDHD2	7250.34	0.302305	0.154719	1.9539	0.0507131	0.366838
AL359317.2	16.0897	0.54714	0.280196	1.95271	0.0508545	0.36751
SNTB1	4811.54	0.534709	0.273971	1.9517	0.0509742	0.368061
ZNF678	2831.35	0.366747	0.187943	1.95137	0.0510127	0.368127
ZNF436	8828.91	0.368137	0.188672	1.9512	0.0510332	0.368127
LINC02057	124.978	0.771964	0.39566	1.95108	0.0510475	0.368127
RNU6-2	302.337	0.80163	0.410876	1.95103	0.0510538	0.368127
KIAA1841	2866.62	0.365122	0.187167	1.95078	0.051083	0.368127
RMI1	2941.49	0.547337	0.280724	1.94973	0.0512084	0.368752
ZNF711	1143.72	0.782595	0.401434	1.9495	0.0512356	0.368752
MYO9A	21705.6	0.286967	0.147208	1.94939	0.0512486	0.368752
FCER1A	1561.77	0.751344	0.38547	1.94916	0.0512761	0.368752
DDX3X	82019.1	0.332332	0.170531	1.94881	0.0513183	0.368752
RNU6-890P	86.286	0.607105	0.311532	1.94877	0.0513225	0.368752
COX20P1	35.2834	1.03092	0.529036	1.94867	0.0513344	0.368752
TSTD2	4307.54	0.210431	0.107992	1.94857	0.0513464	0.368752
MIR2052	15.5498	2.18188	1.11986	1.94834	0.0513739	0.368802
VPS45	7551.72	0.27657	0.142011	1.94754	0.0514706	0.369129
AC018638.7	191.304	0.693051	0.356024	1.94664	0.0515776	0.369155
EAF1-AS1	41.0013	0.54261	0.27875	1.94658	0.0515845	0.369155
RBM27	3913.25	0.584331	0.300399	1.94518	0.0517531	0.369638
MTX3	6346.04	0.369956	0.190193	1.94516	0.0517557	0.369638
SEPSECS	2362.48	0.364016	0.18714	1.94515	0.0517571	0.369638
WTAP	17065.5	0.283186	0.145618	1.94471	0.0518096	0.369793
NADK2	5134.59	0.341152	0.1755	1.94388	0.0519096	0.370214
UBLCP1	6190.84	0.389526	0.200491	1.94286	0.0520334	0.370729
GMPSP1	30.7682	0.693655	0.357093	1.94251	0.0520757	0.370749
RPL5P8	18.58	1.05425	0.542923	1.9418	0.0521609	0.370977
GRAMD1C	2989.81	0.506089	0.260686	1.94138	0.0522124	0.371196
ZBED5	7404.79	0.288198	0.148475	1.94105	0.0522521	0.371311
AC020922.4	2.96102	1.0715	0.552037	1.941	0.0522582	0.371311
MIR4434	33.0265	0.750386	0.386628	1.94085	0.0522767	0.371311
RAMACL	101.965	0.418672	0.215741	1.94062	0.0523039	0.371311
SETSIP	21.9709	0.705261	0.363433	1.94055	0.0523127	0.371311
ZNF559	1893.04	0.418998	0.216001	1.9398	0.0524044	0.371494
CDC16	9717.03	0.330498	0.170389	1.93966	0.0524205	0.371494
TMEM123	36253.9	0.60291	0.310834	1.93965	0.0524217	0.371494
KBTBD7	2265.63	0.541617	0.279255	1.93951	0.0524396	0.371494
SLITRK3	81.9235	1.14308	0.58944	1.93927	0.0524691	0.371539
GAPDHP62	18.9484	0.564438	0.291089	1.93906	0.0524939	0.37157
AL606834.1	89.413	0.513097	0.264671	1.93862	0.0525472	0.371613
FPGT	1726.55	0.504389	0.260186	1.93857	0.0525534	0.371613
PTEN	34602.2	0.437458	0.225682	1.93838	0.0525769	0.37166
AL353746.1	11.2088	1.14134	0.588999	1.93777	0.0526518	0.371932
RFESD	285.05	0.402152	0.207547	1.93764	0.0526672	0.371932
SMC3P1	20.7426	0.561172	0.289693	1.93712	0.0527302	0.372086
HELQ	3227.14	0.24192	0.124906	1.93681	0.0527687	0.372187
TWF1P1	191.226	0.428499	0.22135	1.93585	0.0528866	0.372187
RAB2A	18071.8	0.569725	0.294386	1.9353	0.0529535	0.372495
AC010605.1	4.63895	0.969008	0.500796	1.93493	0.0529984	0.372605
RNU6-1222P	74.7588	0.839743	0.433995	1.93491	0.0530009	0.372605
AC024361.1	17.5186	0.706712	0.365282	1.93471	0.0530264	0.372605
CSRP2	7482.53	0.627908	0.32455	1.9347	0.0530268	0.372605
CGB8	21.1153	1.37532	0.710964	1.93445	0.053058	0.372638
AP005131.1	4.56619	1.16865	0.604232	1.93411	0.0530992	0.372791
PPP3CC	3976.03	0.245902	0.127175	1.93357	0.0531654	0.373111
AC004241.3	53.5534	0.607166	0.314049	1.93335	0.0531935	0.373226
HNRNPA2B1	80228.5	0.271394	0.140381	1.93327	0.0532025	0.373226
AC146507.2	167.785	0.531722	0.27513	1.93262	0.0532829	0.373456
AC011933.1	3.05683	0.909027	0.470368	1.93259	0.0532871	0.373456
FOXP1	12975.1	0.316644	0.163937	1.9315	0.0534212	0.37349
EAPP	3642.37	0.377633	0.195561	1.93103	0.0534797	0.37349
PLD1	27278.4	0.453701	0.234962	1.93096	0.0534885	0.37349
EVI5	10078.1	0.273058	0.141414	1.93092	0.053493	0.37349
CLDN24	63.1952	0.999481	0.517688	1.93066	0.0535248	0.37349
AC106827.1	62.7046	0.68638	0.355556	1.93044	0.0535522	0.37349
TNKS2	30747.5	0.23478	0.121625	1.93036	0.0535626	0.37349
TMEM161B	4602.04	0.349659	0.181154	1.93017	0.0535856	0.37349
TCEAL1	1092.9	0.521899	0.270393	1.93015	0.0535883	0.37349
DCLRE1A	1888.28	0.475109	0.246152	1.93014	0.0535889	0.37349
MYLIP	4995.73	0.454432	0.23544	1.93014	0.0535894	0.37349
MITF	1947.02	0.587777	0.304533	1.93009	0.0535951	0.37349
RCC2-AS1	11.6699	0.776766	0.402484	1.92993	0.0536157	0.37349
HFE	1717.85	0.337244	0.174758	1.92978	0.0536345	0.37349
TSNAX	3509.3	0.43439	0.225116	1.92963	0.053653	0.37349
SMN1	629.406	0.409861	0.212407	1.9296	0.0536564	0.37349
LDHAL6B	5.02532	1.07032	0.555058	1.9283	0.0538176	0.37426
AC084724.1	7.3186	0.886616	0.45991	1.9278	0.0538797	0.374374
AC079015.1	14.0045	0.92271	0.478664	1.92768	0.0538954	0.374374
AC083904.1	5.60421	0.814301	0.42255	1.92711	0.0539659	0.374549
DYRK4	1155.4	0.487216	0.252857	1.92685	0.0539986	0.374562
AZI2	7925.96	0.284725	0.147801	1.92641	0.054053	0.374763
CBX3	14517.9	0.459719	0.238664	1.92622	0.0540772	0.374763
EEF1AKMT1	436.135	0.409393	0.212571	1.92591	0.0541151	0.374953
BHLHE41	3571.14	0.591182	0.306992	1.92572	0.0541391	0.374971
ELF1	21823.8	0.367997	0.191102	1.92566	0.0541475	0.374971
AC097382.3	165.272	0.43172	0.224202	1.92559	0.0541559	0.374971
RERGL	27.1917	1.1305	0.587134	1.92546	0.0541722	0.374971
AL355836.3	3.16784	1.87107	0.971957	1.92506	0.0542221	0.374971
RPL19P5	5.53201	0.875086	0.454595	1.92498	0.054232	0.374971
JRKL	2418.62	0.34281	0.178102	1.92479	0.054255	0.374971
AC068620.3	36.0251	0.700373	0.363936	1.92444	0.0542992	0.374971
TNNI3K	16.4559	0.836301	0.434608	1.92426	0.0543214	0.374971
HAUS6P1	33.0485	0.522676	0.271625	1.92426	0.0543224	0.374971
AL139260.3	6.03789	0.947379	0.492629	1.92311	0.0544664	0.37535
AC131571.1	36.7596	0.914059	0.475336	1.92297	0.0544835	0.37535
AC007655.2	62.7155	0.507534	0.263972	1.92268	0.05452	0.375361
HNRNPU	89890.2	0.263401	0.137008	1.92252	0.0545405	0.375361
AC091152.2	124.183	0.670859	0.349016	1.92214	0.0545878	0.375555
QKI	30610.2	0.325704	0.169478	1.92181	0.0546299	0.375653
ARMCX5	1496.19	0.515081	0.268072	1.92143	0.0546781	0.375818
AC087667.1	7.71582	1.47733	0.768951	1.92123	0.0547033	0.375878
CUL4B	16129.5	0.400419	0.208434	1.92108	0.0547213	0.375878
AL359715.3	126.438	0.633708	0.32988	1.92102	0.0547286	0.375878
MAT2B	8665.59	0.559474	0.291274	1.92078	0.0547593	0.376017
AC009560.1	25.1542	0.655238	0.341211	1.92033	0.0548159	0.37611
ENY2	5638.89	0.363713	0.189403	1.92031	0.0548186	0.37611
ZNF180	2067.17	0.312659	0.162844	1.91999	0.0548597	0.376276
ASS1	8937.2	0.588271	0.30641	1.91988	0.0548726	0.376293
C5orf15	5917.6	0.377462	0.196635	1.9196	0.0549079	0.376463
ZNF271P	3416.14	0.396486	0.206558	1.91948	0.0549232	0.376471
KIAA1586	1326.3	0.469485	0.244649	1.91901	0.0549826	0.376689
AL512380.1	5.38919	0.878596	0.457902	1.91874	0.0550168	0.37678
MR1	6559.42	0.453129	0.236262	1.91791	0.0551227	0.376872
AC025682.1	112.262	0.647733	0.337768	1.91768	0.0551511	0.376872
AL354733.3	48.3808	0.657511	0.342874	1.91765	0.0551558	0.376872
TMEM215	8.79702	1.11416	0.581115	1.91727	0.0552036	0.377127
AC021701.1	10.028	0.705246	0.367942	1.91673	0.0552719	0.377136
OR7E158P	8.6163	1.20488	0.628628	1.91668	0.0552783	0.377136
RPS15AP6	180.689	0.646337	0.337265	1.91641	0.0553134	0.377136
AC084879.1	40.4154	0.579496	0.302394	1.91636	0.055319	0.377136
RSF1	14716	0.249039	0.129956	1.91633	0.0553231	0.377136
LINC02019	207.924	0.495977	0.258852	1.91606	0.0553573	0.377136
AC108215.1	3181.03	0.888297	0.463653	1.91587	0.0553822	0.377136
NUTM2B-AS1	6881.26	0.414949	0.216595	1.91578	0.0553932	0.377136
AC131235.4	7.32689	0.922337	0.481453	1.91573	0.0553989	0.377136
AC104365.4	3.66801	1.08665	0.567252	1.91563	0.0554118	0.377136
NOC3L	6749.92	0.3285	0.171493	1.91553	0.0554254	0.377136
AF111167.2	222.891	0.554233	0.289384	1.91522	0.0554646	0.377136
VRK2	8599.2	0.29521	0.154167	1.91488	0.0555084	0.377206
MIR616	8.40898	0.781552	0.408266	1.91432	0.0555789	0.377493
ZNF624	1625.88	0.314298	0.164227	1.9138	0.0556455	0.377781
RNY4P23	6.09296	1.17259	0.612759	1.91362	0.055669	0.377798
MOXD1	4641.58	0.677275	0.354203	1.91211	0.055862	0.378842
NCBP2L	5.53077	1.00298	0.524594	1.91192	0.0558866	0.378842
ILDR2	170.911	0.634292	0.331767	1.91186	0.0558943	0.378842
NDUFB4P2	4.03198	0.993972	0.519967	1.91161	0.0559268	0.378842
KCTD10P1	12.4319	1.74364	0.912149	1.91157	0.0559311	0.378842
AC067838.1	72.9554	0.579166	0.302988	1.91151	0.0559386	0.378842
AL356019.2	216.374	0.48598	0.254265	1.91131	0.0559646	0.378947
TMEM144	1590.57	0.455362	0.238259	1.91121	0.0559777	0.378965
SP1	35863.6	0.302453	0.158267	1.91103	0.0560013	0.379012
GAS5-AS1	153.28	0.361675	0.189276	1.91083	0.0560266	0.379012
CCDC34	795.039	0.531206	0.278014	1.91072	0.0560412	0.379038
CXCL10	11544.3	1.21583	0.636435	1.91037	0.0560857	0.379125
AC005000.1	70.9552	0.629968	0.329863	1.90979	0.0561603	0.37935
ZFAND5	39853.2	0.340898	0.178509	1.9097	0.0561716	0.37935
AL137782.1	2810.84	0.690038	0.36148	1.90893	0.0562717	0.379742
AC074099.1	4.69609	1.11533	0.584309	1.9088	0.0562876	0.379763
KPNA5	2429.72	0.367843	0.192715	1.90874	0.056296	0.379763
AL161785.1	192.716	0.634322	0.332392	1.90835	0.0563454	0.379772
AP005482.4	150.757	0.627625	0.328917	1.90816	0.0563711	0.379772
AC123768.2	42.7813	0.437219	0.22917	1.90784	0.0564121	0.379782
AC072052.1	17.9411	0.846575	0.443743	1.9078	0.0564167	0.379782
SGMS1-AS1	1071.79	0.418225	0.219242	1.9076	0.0564434	0.379782
RNF152	19163.7	0.577605	0.302794	1.90759	0.0564448	0.379782
AC078799.1	114.819	0.652075	0.341927	1.90706	0.0565128	0.380087
AC131210.1	117.522	0.675289	0.354133	1.90688	0.056536	0.380101
MT1H	106.986	0.818715	0.429373	1.90677	0.0565506	0.380128
HPF1	1390.76	0.435379	0.228366	1.9065	0.0565854	0.380246
TAF1B	3938.58	0.280479	0.14714	1.9062	0.0566241	0.380253
AC036214.1	10.9687	0.740595	0.388552	1.90604	0.0566448	0.380253
AC022463.1	5.01821	0.910006	0.477439	1.90601	0.0566483	0.380253
HSCB	1100.59	0.275834	0.144721	1.90597	0.0566537	0.380253
AC104070.1	6.24797	1.0749	0.564194	1.9052	0.0567542	0.380711
BMT2	3097.1	0.434525	0.228102	1.90496	0.0567854	0.380711
DCTN6	1654.88	0.433652	0.227711	1.90439	0.0568588	0.380944
XRN1	37340.2	0.315668	0.16576	1.90437	0.0568624	0.380944
ARMT1	2675.77	0.508844	0.267254	1.90397	0.0569141	0.381104
HES2	16254.3	0.585183	0.307354	1.90394	0.0569181	0.381104
AC022858.1	15.4306	1.23472	0.648577	1.90374	0.056944	0.381192
ST13P18	27.9846	0.59068	0.310284	1.90368	0.0569523	0.381192
GREM2	616.847	0.974219	0.511857	1.9033	0.0570012	0.381356
AC024560.2	5.75726	0.930656	0.488983	1.90325	0.057008	0.381356
RNU6-549P	17.2584	0.745742	0.391903	1.90287	0.0570573	0.38154
LINC01578	10422.5	0.40323	0.211947	1.9025	0.0571061	0.381703
[truncated: 34,017 more rows]

## Sheet: GSEA results
NAME	SIZE	ES	NES	NOM p-val	FDR q-val	FWER p-val
HALLMARK_MYC_TARGETS_V1	200	0.267777	4.38816	0	0	0
HALLMARK_OXIDATIVE_PHOSPHORYLATION	200	0.256771	4.17639	0	0	0
HALLMARK_PROTEIN_SECRETION	96	0.352757	4.05699	0	0	0
HALLMARK_E2F_TARGETS	200	0.188164	3.09315	0	0	0
HALLMARK_MTORC1_SIGNALING	200	0.146796	2.44252	0	0.00261752	0.008
HALLMARK_G2M_CHECKPOINT	200	0.14281	2.33792	0	0.0044615	0.017
HALLMARK_FATTY_ACID_METABOLISM	154	0.157278	2.27757	0.00425532	0.00683853	0.032
HALLMARK_KRAS_SIGNALING_UP	198	0.138734	2.23086	0.00190476	0.00866027	0.046
HALLMARK_ANDROGEN_RESPONSE	99	0.18974	2.22352	0.00191205	0.00769802	0.046
HALLMARK_INTERFERON_GAMMA_RESPONSE	200	0.127521	2.12461	0	0.0115998	0.076
HALLMARK_ADIPOGENESIS	198	0.131451	2.11728	0.00205761	0.0110565	0.08
HALLMARK_ALLOGRAFT_REJECTION	196	0.12976	2.11417	0.002079	0.0102791	0.081
HALLMARK_COMPLEMENT	197	0.120244	1.99793	0.0138889	0.0171522	0.139
HALLMARK_ANGIOGENESIS	35	0.248632	1.70619	0.0214008	0.0721238	0.489
HALLMARK_APOPTOSIS	160	0.113795	1.66937	0.0206612	0.0807428	0.562
HALLMARK_INTERFERON_ALPHA_RESPONSE	97	0.142095	1.64714	0.0428571	0.0844148	0.6
HALLMARK_HYPOXIA	197	0.0970243	1.61023	0.0217822	0.0949065	0.655
HALLMARK_UV_RESPONSE_DN	144	0.115553	1.60705	0.0277228	0.0914896	0.662
HALLMARK_BILE_ACID_METABOLISM	106	0.122257	1.47537	0.0907258	0.15733	0.863
HALLMARK_PEROXISOME	103	0.12217	1.45873	0.0948454	0.160951	0.885
HALLMARK_HEME_METABOLISM	192	0.0896142	1.41461	0.10728	0.184211	0.934
HALLMARK_IL2_STAT5_SIGNALING	199	0.0846466	1.39296	0.111328	0.193111	0.949
HALLMARK_TNFA_SIGNALING_VIA_NFKB	200	0.0842721	1.3567	0.143443	0.213699	0.97
HALLMARK_SPERMATOGENESIS	116	0.100804	1.27226	0.18146	0.282082	0.993
HALLMARK_INFLAMMATORY_RESPONSE	200	0.0730985	1.20263	0.234343	0.344199	0.998
HALLMARK_IL6_JAK_STAT3_SIGNALING	85	0.0995922	1.06717	0.370445	0.518767	1
HALLMARK_MITOTIC_SPINDLE	199	0.0644826	1.05362	0.348454	0.522632	1
HALLMARK_COAGULATION	128	0.0811495	1.04381	0.388145	0.519442	1
HALLMARK_UV_RESPONSE_UP	158	0.0699857	1.03767	0.385263	0.512084	1
HALLMARK_DNA_REPAIR	149	0.0690498	0.980807	0.48538	0.582221	1
HALLMARK_PI3K_AKT_MTOR_SIGNALING	103	0.081488	0.966972	0.483333	0.584483	1
HALLMARK_UNFOLDED_PROTEIN_RESPONSE	113	0.0772513	0.964867	0.496	0.569668	1
HALLMARK_ESTROGEN_RESPONSE_LATE	198	0.057694	0.943146	0.504836	0.587649	1
HALLMARK_TGF_BETA_SIGNALING	54	0.102591	0.879472	0.603239	0.670942	1
HALLMARK_REACTIVE_OXYGEN_SPECIES_PATHWAY	49	0.101098	0.821218	0.714836	0.744452	1
HALLMARK_PANCREAS_BETA_CELLS	32	0.118324	0.791781	0.728625	0.766011	1
HALLMARK_GLYCOLYSIS	198	0.0470189	0.776882	0.746507	0.765968	1
HALLMARK_NOTCH_SIGNALING	32	0.0900268	0.61102	0.933962	0.9355	1
HALLMARK_HEDGEHOG_SIGNALING	35	-0.0929521	-0.65257	0.909274	0.897577	1
HALLMARK_XENOBIOTIC_METABOLISM	194	-0.0575802	-0.927351	0.534709	0.581095	1
HALLMARK_ESTROGEN_RESPONSE_EARLY	199	-0.0607887	-0.987241	0.448413	0.541229	1
HALLMARK_APICAL_SURFACE	43	-0.127179	-0.998834	0.427992	0.5826	1
HALLMARK_P53_PATHWAY	199	-0.0656307	-1.0376	0.363257	0.585479	1
HALLMARK_MYC_TARGETS_V2	58	-0.132457	-1.14517	0.279528	0.475719	1
HALLMARK_WNT_BETA_CATENIN_SIGNALING	42	-0.152687	-1.19413	0.222904	0.466833	0.999
HALLMARK_EPITHELIAL_MESENCHYMAL_TRANSITION	199	-0.0833027	-1.31731	0.146497	0.356625	0.975
HALLMARK_APICAL_JUNCTION	198	-0.0911881	-1.52241	0.0745342	0.194584	0.796
HALLMARK_CHOLESTEROL_HOMEOSTASIS	74	-0.200136	-2.00581	0.00603622	0.0222197	0.125
HALLMARK_MYOGENESIS	200	-0.147429	-2.45514	0	0.00157722	0.006
HALLMARK_KRAS_SIGNALING_DN	184	-0.157762	-2.47426	0	0.00315445	0.006
