# Supplementary material for: Integrative Metatranscriptomic Analysis Reveals Disease-specific Microbiome–host Interactions in Oral Squamous Cell Carcinoma
Source: Cancer Res Commun. 2023 May 8;3(5):807–20. doi: 10.1158/2767-9764.CRC-22-0349 (PMC10166004; doi:10.1158/2767-9764.CRC-22-0349)
Supplement: Supplementary File 6 — Microbial relative transcriptional abundances in the samples. [file crc-22-0349-s08.xlsx]

## Sheet: metaphlan__phylum
SampleID	CHKPE85221080024-7701	CHKPE85221080022-7711	CHKPE85221080020-7707	CHKPE85221080018-7705	CHKPE85221080016-7703	CHKPE85221080014-7701	CHKPE85221050267-7711	CHKPE85221050265-7707	CHKPE85221050263-7705	CHKPE85221050261-7703	CHKPE85221050259-7709	CHKPE85221050257-7703	CHKPE85221050255-7707	CHKPE85221050253-7705	CHKPE85221050251-7701	CHKPE85220120131-7709	CHKPE85220120129-7707	CHKPE85220120127-7705	CHKPE85220120125-7703	CHKPE85220120123-7701	CHKPE85221080043-7712	CHKPE85221080042-7711	CHKPE85221080041-7708	CHKPE85221080040-7707	CHKPE85221080039-7706	CHKPE85221080038-7705	CHKPE85221080037-7704	CHKPE85221080036-7703	CHKPE85221080035-7702	CHKPE85221080034-7701	CHKPE85221080033-7712	CHKPE85221080032-7711	CHKPE85221080031-7708	CHKPE85221080030-7707	CHKPE85221080029-7706	CHKPE85221080028-7705	CHKPE85221080027-7704	CHKPE85221080026-7703	CHKPE85221050270-7702	CHKPE85221050269-7701	CHKPE85221080025-7702	CHKPE85221080023-7712	CHKPE85221080021-7708	CHKPE85221080019-7706	CHKPE85221080017-7704	CHKPE85221080015-7702	CHKPE85221050268-7712	CHKPE85221050266-7708	CHKPE85221050264-7706
Condition	Adjacent normal	Adjacent normal	Adjacent normal	Adjacent normal	Adjacent normal	Adjacent normal	Adjacent normal	Adjacent normal	Adjacent normal	Adjacent normal	Adjacent normal	Adjacent normal	Adjacent normal	Adjacent normal	Adjacent normal	Adjacent normal	Adjacent normal	Adjacent normal	Adjacent normal	Adjacent normal	Healthy control	Healthy control	Healthy control	Healthy control	Healthy control	Healthy control	Healthy control	Healthy control	Healthy control	Healthy control	Healthy control	Healthy control	Healthy control	Healthy control	Healthy control	Healthy control	Healthy control	Healthy control	Healthy control	Healthy control	Tumor	Tumor	Tumor	Tumor	Tumor	Tumor	Tumor	Tumor	Tumor
Firmicutes	28.9933	1.38218	37.79	25.8022	21.6449	44.2739	54.0275	51.0626	55.874	51.9384	0	57.1211	7.15344	51.8505	0.51082	0	0.29971	0.59136	21.8937	0	32.9632	33.0137	35.13	33.6229	61.4344	6.24267	40.5096	58.2424	16.5566	51.3345	45.7524	19.9021	37.2151	32.5681	47.6497	48.7298	55.5804	41.1001	72.0024	25.3308	21.5395	2.64457	41.6101	44.8595	41.2497	19.6575	47.6505	43.7931	49.8837
Actinobacteria	22.4712	74.8499	43.3062	54.2945	54.3131	33.0294	12.3019	12.8736	6.38506	6.11125	28.5649	13.9208	37.898	15.0399	22.6901	19.6452	37.5021	75.2169	30.5695	16.3809	8.93227	4.58695	2.684	2.84042	5.8748	1.98394	10.2185	3.50283	1.94821	10.8071	10.0957	1.55294	3.34539	3.65942	4.2012	3.88454	3.42856	3.75955	2.39839	1.52695	39.1217	90.1144	34.3437	34.5709	39.4205	52.2988	16.6985	20.0398	8.12299
Proteobacteria	21.3992	2.55187	6.39864	6.0187	5.9757	10.5994	16.6491	15.1695	19.2176	18.6953	6.22867	13.6847	2.11783	16.7105	5.84629	10.3067	3.17161	3.01681	2.91218	6.75915	14.2323	14.2245	31.1189	25.125	25.3714	33.1152	16.3459	20.6611	66.6967	4.54259	24.857	57.8405	10.2688	33.5503	18.0799	30.0225	17.4775	9.26429	10.8559	38.6897	15.1062	1.58831	10.1893	7.93828	10.497	5.04525	15.1109	19.3942	18.7076
Bacteroidetes	14.3954	1.75939	0.53596	0.8678	0.66655	2.08489	5.17214	7.27468	8.11471	8.4336	23.837	2.36666	12.3939	2.20716	18.2506	21.7185	8.8359	5.6549	27.6912	20.6542	20.6648	16.1507	24.3201	19.8278	2.49628	54.7195	31.7106	6.25085	7.83328	32.6237	10.873	9.08315	41.177	9.04015	18.3228	11.2077	8.61737	37.9823	5.30503	20.2067	9.68675	0.77778	1.58002	1.63483	1.78073	4.7954	6.29136	6.92961	8.08426
Viruses_unclassified	5.73325	19.0774	7.89309	9.08859	14.5691	5.04294	3.94187	5.44058	3.46112	6.61596	40.1041	6.23702	40.0423	7.83777	51.5801	48.0265	48.8768	15.4058	12.851	56.2058	1.14931	13.9764	5.13876	0.19767	4.18121	0.22053	0.23989	0.16109	2.38839	0.20975	1.07541	1.40325	5.55974	5.18922	0.21398	0.38053	0.68521	0.18541	2.61813	0.23784	10.3651	4.50232	7.15217	5.12219	2.09232	9.10371	4.97397	2.50077	6.19471
Fusobacteria	6.80938	0	4.03757	3.11699	2.6973	4.94785	7.68814	7.85245	6.54911	7.68483	0	6.13172	0	6.23007	0	0	0	0	4.08253	0	22.0388	18.0455	1.60817	18.3856	0.63323	3.64874	0.9017	11.1816	4.57562	0.43554	5.60529	10.2025	1.85555	15.9105	11.4687	5.68458	14.1713	7.69628	6.81875	13.9413	3.79861	0	5.12467	5.8743	4.83721	8.70548	9.27477	7.16513	8.63191
Chlamydiae	0	0	0	0	0	0	0.2193	0.32659	0.39842	0.5207	1.26533	0.53805	0.13902	0.12405	1.12205	0.30315	1.31391	0	0	0	0	0	0	0	0	0	0	0	0	0	0	0	0	0	0	0	0	0	0.00143	0.00051	0	0	0	0	0	0	0	0.14039	0.37488
Basidiomycota	0	0.37928	0.03855	0.39775	0.13337	0.02164	0	0	0	0	0	0	0.25553	0	0	0	0	0.11423	0	0	0	0	0	0.0006	0.00868	5e-05	0.00106	0	0.00018	0	0	0	0	0	0	0.00567	0	0	0	0	0.33008	0.25756	0	0	0.1226	0.39386	0	0.03705	0
Synergistetes	0.19832	0	0	0	0	0	0	0	0	0	0	0	0	0	0	0	0	0	0	0	0.01103	0	0	0	0	0	0.01174	0	0	0.03773	1.55524	0.00743	0.46601	0.07161	0.01326	0.07489	0.03964	0.00292	0	0.02188	0.05199	0	0	0	0	0	0	0	0
Spirochaetes	0	0	0	0	0	0	0	0	0	0	0	0	0	0	0	0	0	0	0	0	0	0.00025	6e-05	0	0	0.06936	0.00327	6e-05	0	0.00693	0.18591	0.0081	0.09486	0.01073	0.03528	0.00967	0	0.00033	0	0.04347	0	0	0	0	0	0	0	0	0
Ascomycota	0	0	0	0.41346	0	0	0	0	0	0	0	0	0	0	0	0	0	0	0	0	0	0	0	0	0	0	0	0	0	0.0021	0	0	0	0	0	0	0	0	0	0	0	0	0	0	0	0	0	0	0
Deinococcus_Thermus	0	0	0	0	0	0	0	0	0	0	0	0	0	0	0	0	0	0	0	0	0	0	0	0	0	0	0	0	0	0	0	0	0	0	0	0	0	0	0	0	0	0.11502	0	0	0	0	0	0	0
Negarnaviricota	0	0	0	0	0	0	0	0	0	0	0	0	0	0	0	0	0	0	0	0	0.00835	0.00204	0	0	0	0	0.01288	0	0.00106	0	0	0	0.01519	0	0.01521	0	0	0.00887	0	0.00088	0	0	0	0	0	0	0	0	0
Chloroflexi	0	0	0	0	0	0	0	0	0	0	0	0	0	0	0	0	0	0	0	0	0	0	0	0	0	0	0.04483	0	0	0	0	0	0.00229	0	0	0	0	0	0	0	0	0	0	0	0	0	0	0	0
[truncated: 11 more columns]

## Sheet: metaphlan_genus
SampleID	CHKPE85221080024-7701	CHKPE85221080022-7711	CHKPE85221080020-7707	CHKPE85221080018-7705	CHKPE85221080016-7703	CHKPE85221080014-7701	CHKPE85221050267-7711	CHKPE85221050265-7707	CHKPE85221050263-7705	CHKPE85221050261-7703	CHKPE85221050259-7709	CHKPE85221050257-7703	CHKPE85221050255-7707	CHKPE85221050253-7705	CHKPE85221050251-7701	CHKPE85220120131-7709	CHKPE85220120129-7707	CHKPE85220120127-7705	CHKPE85220120125-7703	CHKPE85220120123-7701	CHKPE85221080043-7712	CHKPE85221080042-7711	CHKPE85221080041-7708	CHKPE85221080040-7707	CHKPE85221080039-7706	CHKPE85221080038-7705	CHKPE85221080037-7704	CHKPE85221080036-7703	CHKPE85221080035-7702	CHKPE85221080034-7701	CHKPE85221080033-7712	CHKPE85221080032-7711	CHKPE85221080031-7708	CHKPE85221080030-7707	CHKPE85221080029-7706	CHKPE85221080028-7705	CHKPE85221080027-7704	CHKPE85221080026-7703	CHKPE85221050270-7702	CHKPE85221050269-7701	CHKPE85221080025-7702	CHKPE85221080023-7712	CHKPE85221080021-7708	CHKPE85221080019-7706	CHKPE85221080017-7704	CHKPE85221080015-7702	CHKPE85221050268-7712	CHKPE85221050266-7708	CHKPE85221050264-7706
Condition	Adjacent normal	Adjacent normal	Adjacent normal	Adjacent normal	Adjacent normal	Adjacent normal	Adjacent normal	Adjacent normal	Adjacent normal	Adjacent normal	Adjacent normal	Adjacent normal	Adjacent normal	Adjacent normal	Adjacent normal	Adjacent normal	Adjacent normal	Adjacent normal	Adjacent normal	Adjacent normal	Healthy control	Healthy control	Healthy control	Healthy control	Healthy control	Healthy control	Healthy control	Healthy control	Healthy control	Healthy control	Healthy control	Healthy control	Healthy control	Healthy control	Healthy control	Healthy control	Healthy control	Healthy control	Healthy control	Healthy control	Tumor	Tumor	Tumor	Tumor	Tumor	Tumor	Tumor	Tumor	Tumor
Cutibacterium	14.4809	52.0531	23.5607	38.2036	42.9927	18.1513	1.47358	5.13544	0.85231	0.87824	28.5209	1.13911	35.4919	1.19063	22.6901	19.6452	36.7393	62.3497	4.51245	16.3809	0.02716	0.05089	0.0888	0.2196	1.36092	0.03093	0.25968	0.03485	0.0966	0.05669	0.09575	0.02299	0.03762	0.11013	0.04368	0.0239	0.49298	0.20762	0.05819	0.03855	25.8429	74.6301	18.4843	20.5039	22.2411	39.9262	7.98759	13.0123	1.84523
Gemella	12.7852	0.0795	11.9087	5.82024	4.86156	10.6987	19.9298	28.4642	35.6032	31.3214	0	18.8889	0.47904	10.968	0	0	0	0	5.79232	0	15.5718	0.84807	0.27726	27.4535	24.9339	4.0229	1.51726	51.1792	11.5472	1.22352	15.4653	15.7414	2.15735	20.4546	2.92215	36.2925	39.2009	24.442	55.7714	19.2953	9.7253	0.03707	8.93313	5.24141	9.30387	5.1548	24.4275	24.7437	27.9392
Streptococcus	3.55321	0	18.5517	13.7296	10.9707	24.6575	21.6896	14.9119	14.3093	14.3453	0	27.1386	5.64436	26.8673	0.51082	0	0	0	10.4111	0	3.6376	2.65421	2.35441	3.58392	18.1749	0.71104	24.2755	4.45154	2.76797	11.3203	5.48636	2.83638	7.61394	3.04399	6.0448	5.94648	9.56124	2.42477	12.7898	1.15404	2.8795	0.05595	23.6418	17.6154	20.5549	10.3061	15.8733	12.9773	14.9273
Neisseria	12.2638	0	2.8304	3.10631	2.94212	5.52788	8.55637	9.01996	10.6901	10.6527	0	6.40811	0	5.42949	0	0	0	0	1.89819	0	3.41239	0.59837	6.65764	6.3409	1.30658	8.52949	12.0023	5.63097	60.3903	0.19075	0.59678	38.4615	0.72804	25.409	0.33617	20.0466	5.08713	1.06546	5.83956	20.2299	7.51473	0.0971	5.54072	4.27951	5.05664	2.27479	7.66488	12.1604	11.0009
Prevotella	12.0079	0	0.01223	0	0	0.38965	1.55816	2.96563	2.77039	3.83814	0	0.14777	0	0.19971	0	0	0	0	20.9592	0	9.26895	13.3758	22.4278	2.73781	1.81089	2.47189	30.3492	2.89973	1.29474	31.8732	9.52089	1.66069	36.255	4.8304	16.0706	10.0456	6.52148	37.6269	3.97904	4.91046	7.46573	0	0	0.39053	0.11055	1.08562	2.42999	2.77086	3.51307
Fusobacterium	6.67889	0	4.03757	3.11699	2.6973	4.94785	7.48912	7.57581	6.26188	7.41044	0	6.13172	0	6.23007	0	0	0	0	0	0	21.0586	3.66824	1.06632	16.0657	0.45465	2.02694	0.76766	10.7453	3.9323	0.14601	5.56002	10.0106	1.75289	15.4346	11.1476	5.3981	12.5089	7.15538	6.24722	12.8527	3.62376	0	5.12467	4.07846	4.83721	5.65699	9.03554	6.96034	8.23693
Veillonella	5.45538	0	5.24332	3.15312	3.91397	5.37563	9.15409	5.95486	4.54479	5.04123	0	7.09357	0	10.1549	0	0	0	0	0	0	5.62245	7.43807	10.7108	1.03174	12.2018	0.94008	11.6721	0.68621	1.51254	10.838	14.4096	0.71052	14.0984	2.82904	10.0349	4.71188	4.24288	4.99503	2.09667	1.87114	3.11517	0	6.4196	4.49992	7.73742	2.50173	5.51079	4.11163	5.31424
Campylobacter	6.26844	0	0	0.19887	0.14929	0.34883	1.91962	3.43022	4.8816	4.1726	0	0.55114	0	0.50935	0	0	0	0	0	0	7.23253	13.1727	23.3103	16.9273	0.8432	16.0545	2.45978	10.7217	2.10886	4.29907	6.05045	13.1436	4.10228	6.80767	17.0218	4.04517	8.77851	7.27886	4.8205	9.45568	4.23451	0	0.25115	0.06996	0.15855	0.10643	2.98292	3.34726	3.50978
Cloacibacterium	0.16344	1.66084	0.18783	0.21146	0.13452	0.47128	0.58992	0.16395	0	0	23.837	0.8876	12.3939	0.6555	18.2506	21.7185	8.8359	5.6549	6.4504	20.6542	0.00099	0.00036	0.00028	0.00389	0.01169	0	0.00379	0.00014	0.00026	0.00045	0.00209	0.00222	0.00282	0.00372	0.00454	0.0019	0.03761	0.0141	0.00618	0.00237	0.94672	0.29154	0.42705	0	0.47356	0.15595	0.04142	0	0
Haemophilus	2.7745	0	3.54333	2.32926	2.80534	3.58259	6.01918	2.59825	3.49976	3.81775	0	6.23939	0	6.56988	0	0	0	0	0	0	3.45192	0.3909	0.60794	1.72631	23.1567	0.72756	1.65416	3.79714	3.96007	0.03123	18.0725	3.89657	5.15259	1.26194	0.53108	5.55495	3.51537	0.69146	0.19242	7.29178	1.80205	0	4.39746	3.18608	4.90614	2.48508	4.43824	3.7638	3.94592
Rothia	1.3534	0.01459	6.52087	5.08723	4.55606	8.1175	7.52974	4.23413	3.47007	3.58469	0	9.42803	0	10.6958	0	0	0	0.42804	0.04197	0	3.82598	0.35489	0.04976	0.58182	3.0462	0.37771	7.01761	2.51198	0.61763	0.1405	4.22853	1.06184	0.1576	1.46367	0.1489	2.38186	1.78619	0.40325	0.49988	0.30863	0.91713	0.0137	8.81582	7.36249	8.75448	4.17381	5.05153	3.32142	4.00712
Yuavirus	0.81118	0.83816	0.87885	1.31286	0.82869	0.49748	0.37498	0	0	1.20035	4.18503	0.73637	3.11811	0.81617	5.33647	10.3728	7.67423	1.42983	3.35737	16.8577	0.00763	0	0.00352	0.00784	0.0412	0.00426	0.00647	0.00421	0	0.00375	0.01027	0.0039	0.00481	0.00652	0.00469	0.00475	0.0865	0.0142	0.00535	0.00517	1.09388	1.52586	1.3704	1.72172	0.89408	1.09191	0.92267	0	1.16289
Siphoviridae_unclassified	1.97685	7.06141	5.24851	5.24712	4.93368	2.09156	2.00168	1.8178	1.481	3.18851	6.55203	1.3821	4.23557	2.79383	1.80835	8.01101	3.12877	1.79161	1.47755	12.4404	1.00113	0.17267	0.0432	0.14368	3.60201	0.1592	0.08486	0.14107	0.34983	0.05295	0.26529	0.04803	1.64959	0.08589	0.14992	0.02571	0.2085	0.02503	1.82764	0.13758	2.9808	0.97657	1.9006	0.86922	0.59995	3.57027	2.91991	1.28375	1.62349
Actinomyces	1.57321	0	7.7785	2.33418	1.69649	3.01215	3.2986	2.40778	2.06268	1.64832	0	3.35363	0	3.15353	0	0	0	0	21.5788	0	4.79464	3.95312	1.27835	1.81477	1.01062	1.23301	2.43299	0.8071	1.12476	2.14786	5.27677	0.41923	2.01806	1.85469	2.98557	1.28094	1.0508	2.76732	1.76183	1.10461	1.19283	0	3.41661	2.25923	3.02342	1.86503	2.57919	2.00514	2.03564
Bromovirus	0.27239	2.05153	0.93201	1.12387	0	0.64496	0.4268	0.52797	0	0	8.56087	1.14324	23.4853	2.08841	14.0517	0	0	0	5.28057	2.77337	0	0	0	0	0.02881	0	0.06363	0.00111	0	0.00876	0	0.0022	0.02543	0	0.00949	0.00353	0	0	0	0	1.87197	0.2734	0	1.86519	0	3.85242	0	0	1.29585
Micrococcus	4.01812	16.6582	3.71954	6.32619	3.34071	2.69895	0	0.86955	0	0	0.04399	0	2.24761	0	0	0	0.52236	10.0674	0	0	0.00947	0.01146	0.01139	0.04737	0.17106	0.00805	0.06677	0.00458	0.01169	0.01236	0.02576	0.00557	0	0.00653	0.00094	0	0.03399	0.00279	0.00315	0	8.91619	8.61008	2.25432	3.14562	3.76284	3.82425	0.81095	1.24279	0.235
Tobamovirus	0.95852	5.34048	0.30176	0.49436	8.35679	0.23287	0.1697	0.09509	0.60155	0.21119	0	1.87863	3.52892	0.85333	22.7834	0.89287	0	0	0.73791	1.66853	0.02327	13.5456	0.45804	0.02061	0.37027	0.01783	0.04121	0.00267	0.01156	0.01956	0.77628	0.00951	0.02693	4.89059	0.01428	0.17971	0.10281	0.01424	0.00764	0.0095	1.5919	0	1.14211	0.66606	0	0	0	0.31525	0
Porphyromonas	1.18645	0	0.3359	0.65634	0.53202	1.22396	2.76007	3.51752	4.38049	4.13948	0	1.33129	0	1.35195	0	0	0	0	0	0	10.2155	0.03177	0.02024	3.29089	0.16537	0.54272	0.50375	1.16921	3.72917	0.04257	0.23182	2.6475	1.89349	2.78831	0.04006	0.68031	0.84396	0.05412	1.21225	10.5798	0.71547	0	1.15298	1.24429	1.19661	0.51779	3.34741	3.50829	3.84391
Capnocytophaga	0.6392	0	0	0	0	0	0.06243	0.23902	0.17516	0.03868	0	0	0	0	0	0	0	0	0.28163	0	1.09941	0.11571	1.08316	13.644	0.27045	14.8612	0.23557	2.07908	2.57672	0.05031	0.05708	4.66999	0.13518	0.55961	0.08488	0.13663	1.08981	0.2719	0.10468	1.39394	0.30564	0	0	0	0	0	0.13086	0.15269	0.12681
Megasphaera	4.97556	0	0.01511	0	0	0	0.0557	0.05337	0.08213	0.02056	0	0	0	0	0	0	0	0	0.93913	0	2.58134	1.44695	6.47581	0.00991	0.08924	0.01183	2.00435	0.75313	0.31308	1.28233	6.81248	0.13893	6.44432	4.56245	20.335	0.39284	0.91675	5.34939	0.08436	1.05926	2.91	0	0	0	0	0	0.1147	0.19538	0.095
Acinetobacter	0.07171	1.62074	0	0.20525	0.04557	0.2572	0.11287	0	0	0	6.22867	0.48603	2.10093	0.09052	5.84629	10.1659	3.17161	1.9198	1.01399	6.75915	0.0004	0.00011	0	0.00497	0.01132	0	0.00372	0.00055	0	0	0.00285	0.00149	0.0001	0.00223	0.00214	0.00015	0.00725	0.01051	0.00311	0	1.3629	0.21038	0	0	0.1807	0	0	0	0
Tannerella	0.05378	0	0	0	0	0	0.19489	0.38144	0.78867	0.40137	0	0	0	0	0	0	0	0	0	0	0.06453	0.06433	0.03453	0.14621	0.21002	36.8311	0.33475	0.09692	0.10805	0.05038	0.64566	0.05987	0.24535	0.84503	0.71672	0.0594	0.06416	0.00686	0.00285	2.73976	0.07697	0	0	0	0	3.03604	0.33395	0.47948	0.59052
Lachnospiraceae_unclassified	0	0	0	0	0	0	0	0	0	0	0	0	0	0	0	0	0	0	3.45314	0	0.05807	14.02	10.7878	0.04032	0.34517	0.03457	0.05753	0.0159	0.0268	19.4085	0	0.00579	0	0	0.8005	0	0.00304	0	0	0.25803	0	0	0	0	0	0	0	0	0
Oribacterium	0.04404	0	1.77938	1.72914	1.60854	3.00704	3.06652	1.2431	1.16522	1.14893	0	3.91978	0	3.47236	0	0	0	0	0	0	1.53652	0.28435	0.15708	0.59234	0.02422	0.44959	0.11605	0.43692	0.15124	0.03562	0.15198	0.10216	0.13228	0.81334	0.17883	0.31036	0.41827	0.23369	0.11692	0.14411	0.05453	0	2.61559	2.37342	2.61269	1.27467	1.60776	0.97256	1.42815
Leptotrichia	0.13049	0	0	0	0	0	0.19902	0.27664	0.28723	0.27439	0	0	0	0	0	0	0	0	4.08253	0	0.98026	14.3773	0.54185	2.31988	0.17858	1.6218	0.13404	0.43631	0.6411	0.28953	0.04527	0.19188	0.10266	0.4759	0.32111	0.28648	1.66238	0.54091	0.57153	1.08853	0.17485	0	0	1.79584	0	3.04849	0.23923	0.2048	0.39498
Crinivirus	0.32782	0	0	0	0	0	0.02857	0.73667	0	0	0	0	0	0	0	0	35.0502	0	0	0	0	0.0139	0	0	0	0	0	0	0	0	0	0	0	0	0	0.00225	0	0	0.04467	0.00249	0	0	0	0	0	0	0	0.16742	0
Viruses_unclassified	0.1471	0	0	0	0	0	0	0.40692	0	0	4.62142	0	1.87208	0	0	11.0419	0	0	0	14.2302	0	0	0	0	0	0	0	0	0	0	0	0	0	0	0	0.00836	0	0.00816	0	0	0.32907	0	0	0	0	0	0	0	0
Panicovirus	0	0	0	0	0	0	0.27565	0	0	0	15.6312	0	3.33946	0	0	0	0	0	0	0	0	0	0	0	0	0	0	0	0	0	0	0	0	0	0	0.00317	0	0	0	0	0	1.22866	0	0	0	0	0	0	1.46855
Lachnoanaerobaculum	0.33178	0	0	0.66535	0	0	0.01646	0.07781	0	0	0	0	0	0	0	0	0	0	0	0	0.66657	2.40897	1.04036	0.1394	0.03777	0.00452	0.03714	0.05396	0.01836	1.141	0.99234	0.0481	0.6673	0.03418	0.77112	0.31454	0.09675	1.30156	0.36768	0.06364	0.20495	0	0	11.2994	0	0	0	0.0642	0
Staphylococcus	0.02764	0.99479	0	0.37545	0.23757	0.17516	0	0	0	0	0	0	0.45239	0.35368	0	0	0.29971	0.5512	0	0	0	0	0.00194	0.00231	0.03538	0	0.00488	0.00092	0.00023	0.00092	0.00081	0	0.00175	0.00297	0	0	0.03799	0.00115	0.00144	0	1.59805	2.11016	0	0	1.0408	0.36351	0	0.16358	0
Kytococcus	0.04906	2.39444	1.29547	1.45839	1.40646	0.82566	0	0.22667	0	0	0	0	0	0	0	0	0	0	0	0	0	0	0.00883	0.02301	0.11936	0.00226	0.02943	0.00273	0.01614	0.00751	0.00323	0.00037	0	0	0	0	0	0.0012	0.0001	0	0.3772	2.83574	1.05423	0.61071	0.99741	1.77433	0.26919	0.25448	0
Roseolovirus	0	0	0	0	0	0	0	0	0	0	0	0	0	0	0	1.0688	1.58473	9.54377	0.77709	2.68498	0	0	0	0	0	0	0	0	0	0	0	0	0	0	0	0	0	0	0	0	0.68374	0	0	0	0	0	0	0	0
Lactobacillus	0.05379	0.24876	0	0.221	0	0.33125	0	0	0	0	0	0	0	0	0	0	0	0	0	0	0.00218	0.00188	0.03992	0.00229	5.47399	0	0.00585	0	0.00171	4.3897	0	6e-05	0.556	0	0	0	0	0	0	0	0	0	0	0	0	0.04909	0	0	0
Atopobium	0.29229	0	0.0908	0	0	0	0	0	0	0	0	0	0	0	0	0	0	0	4.20992	0	0.2511	0.18931	1.15064	0.11958	0.1042	0.26145	0.32189	0.13383	0.06375	8.19701	0.38751	0.02681	1.00009	0.2193	0.8489	0.12572	0.0646	0.35765	0.04377	0.05792	0.10202	0	0	0	0	0.02881	0	0	0
Retroviridae_unclassified	0	0	0	0	0	0	0.18232	0.13504	1.0678	0.29991	0.55349	0.12856	0.12019	0.2727	0	1.91856	1.43883	0	1.05705	0	0	0	0	0	0	0	0	0	0	0	0	0	0	0	0.00108	0	0	0	0.0005	0.00113	0	0	0	0	0	0	0.2889	0.1129	0.16189
Corynebacterium	0.09316	1.34893	0.34025	0.88494	0.32063	0.17084	0	0	0	0	0	0	0.15852	0	0	0	0.24045	0.89244	0	0	0.01384	0	0.00632	0.0103	0.03111	0	0.03795	0.00761	0.01101	0.008	0.00622	0.001	0.01005	0.00394	0.03374	0.01554	0	0.00201	0.00152	0.0134	0.2767	1.4634	0.31843	0.42648	0.17797	0.70637	0	0.20359	0
Chlamydia	0	0	0	0	0	0	0.2193	0.32659	0.39842	0.5207	1.26533	0.53805	0.13902	0.12405	1.12205	0.30315	1.31391	0	0	0	0	0	0	0	0	0	0	0	0	0	0	0	0	0	0	0	0	0	0.00143	0.00051	0	0	0	0	0	0	0	0.14039	0.37488
Clostridiales_Family_XIII_Incertae_Sedis_unclassified	0.50594	0	0	0	0	0	0.03595	0.03977	0.10358	0	0	0	0	0	0	0	0	0	0	0	2.02808	1.58488	1.84772	0.00254	0.04052	0.00306	0.0413	0.00164	0.00239	0.00489	0.06893	0.05688	0.82126	0.0036	3.97697	0.05295	0.06767	1.23551	0.00016	1.02868	0.27751	0	0	0	0	0	0.01288	0.17803	0.0207
Potexvirus	0.37386	0.31043	0	0	0	0	0.09504	0.95034	0.16699	1.18587	0	0	0	0	0	0	0	0	0	0	0.01682	0.0081	4.58908	0.00477	0.02358	0.00368	0.01233	0.00299	0.00239	0.00656	0.00149	1.30234	0.00317	0.00064	0.0084	0.00055	0.03028	0.00314	0.7279	0.00353	0.36011	0.21894	0	0	0	0	0.38843	0.37948	0
Nupapillomavirus	0	2.17777	0	0	0	0	0	0	0	0	0	0	0	0	0	4.26348	0	2.08672	0	0	0	0	0	0	0.04146	0	0	0	0	0	0.00455	0	0	0	0	0	0	0	0	0	0	0	0	0	0	0	0	0	0
Stomatobaculum	0.87558	0	0	0	0	0	0	0	0	0	0	0	0	0	0	0	0	0	0	0	0.38106	1.26341	0.75182	0.128	0.0454	0.00571	0.09134	0.15598	0.03784	1.49228	1.01388	0.06502	3.40262	0.20286	1.28469	0.12617	0.43074	0.03756	0.18984	0.01443	0.45616	0	0	0	0	0	0	0	0
Alloprevotella	0.34461	0	0	0	0	0	0.00667	0.00714	0	0.01593	0	0	0	0	0	0	0	0	0	0	0.00761	2.56272	0.75406	0.00499	0.02787	0.0126	0.26076	0.00469	0.12435	0.6055	0.2219	0.04272	2.62952	0.00974	1.3988	0.28388	0.06035	0.00845	3e-05	0.56186	0.17622	0	0	0	0	0	0.00771	0.0183	0.00994
Podoviridae_unclassified	0	0.26299	0	0	0.07678	0	0	0	0	0	0	0.07952	0.05507	0.1265	0	7.31598	0	0	0.16345	0	0.00228	0	0	0.00041	0	0	0.00038	0.00132	0.00017	0	0	0	0	0	0.00353	0	0	0	0	0	0.15331	0.18938	0	0	0.23536	0.08903	0	0	0
Cucumovirus	0	0	0	0	0	0	0	0	0	0	0	0.82417	0.13615	0.30892	0	0	0	0	0	0	0	0	0.00366	0	0	0	0	0	0	0	0	0	0	0.03626	0	0	0	0.02074	0	0	0	0	0.60981	0	0	0	0	0	0
Mogibacterium	0.30338	0	0	0	0	0	0.04788	0.15575	0.04355	0.06098	0	0	0	0	0	0	0	0	0	0	0.55844	0.86667	0.51718	0.41024	0.02226	0.01267	0.19349	0.40462	0.09913	0.08106	0.50786	0.04947	0.43945	0.34515	0.69813	0.2246	0.12918	0.85976	0.28785	0.25031	0.24057	0	0	0	0	0	0.07789	0.03843	0.14225
Sfi21dt1virus	0	0	0.53196	0	0	0.4713	0.17172	0	0	0.42371	0	0	0	0.57791	0	0	0	0	0	4.27982	0	0	0	0	0	0	0	0	0	0	0	0	0.00121	0.01058	0.00152	0	0	0.04206	0.00114	0	0	0	0	0	0	0	0.20408	0	0
Myoviridae_unclassified	0.67155	0	0	0	0	0	0	0	0	0	0	0	0	0	0	0	0	0	0	0	0.01307	0.01685	0.01144	0.01626	0	0.03427	0.01303	0.00448	1.79714	0	0.01328	0.00596	3.71105	0.03293	0.00932	0.0074	0.22246	0.01061	0	0	0.5073	0	0	0	0	0	0	0	0
Paracoccus	0	0.3046	0.02491	0.0984	0.03339	0.06874	0	0	0	0	0	0	0	0	0	0	0	0.23206	0	0	0	0	0.00125	0.00348	0.02016	0	0.00304	0.00037	0.00187	0	0	0	0	0	0	0	0	0	6e-05	0	0	0.59745	0	0	0	0.05733	0	0	0
Ottowia	0	0	0	0	0	0	0.04105	0.12105	0.14613	0.05224	0	0	0	0	0	0	0	0	0	0	0.00084	0.00036	0.00205	0.00066	0.01006	2.54471	0.00229	0.00136	0.00184	0.00051	0.00047	0.55305	0	0	0.00485	0.00536	0.00582	0.02673	0.00021	1.35761	0.01525	0	0	0	0	0	0.02489	0.12272	0.25101
Moraxella	0	0.07792	0	0	0	0.54837	0	0	0	0	0	0	0.0169	0	0	0	0	0.23275	0	0	0	0	0	0.00011	0	0	0.00027	0	0	0	0	0	0	0	0	0	0.04583	0.0009	0	0	0.02724	0.14542	0	0	0	0	0	0	0
Parvimonas	0.01951	0	0	0	0	0	0	0	0	0	0	0	0	0	0	0	0	0	0	0	0.01723	0.00219	0.01534	0.01504	0	0.00212	0.23737	0.00735	0.00223	0.02895	0.0621	0.00133	0.50522	0.00533	0.06624	0.08438	0.03943	0.02276	0.00355	0.02632	0.0285	0	0	2.62414	0	0	0	0	0
Lautropia	0	0	0	0	0	0	0	0	0	0	0	0	0	4.11126	0	0	0	0	0	0	0.08206	0.00198	0.00204	0.03909	0	0.01306	0.02844	0.00198	0.03594	0.00439	0.01795	0.04213	0.03124	0.00684	0.0004	0.04764	0.01171	0.17593	0	0.04454	0	0	0	0	0	0	0	0	0
Kocuria	0.12678	1.0148	0	0	0	0.05294	0	0	0	0	0	0	0	0	0	0	0	1.47919	0	0	0	0	0	0.00047	0.00309	0	0.00092	0	0.00057	0	0.00067	0	0	0	0	0	0	0	0	0	0.17269	0.58998	0	0	0.01718	0	0	0	0
Sk1virus	0	0	0	0	0	0	0	0	0	0	0	0	0	0	0	3.14112	0	0	0	0	0	0	0	0	0	0	0	0	0	0	0	0	0	0	0	0	0	0	0	0	0.11519	0	0	0	0	0	0	0	0
C2virus	0.05269	0.04909	0	0	0	0	0.02781	0	0	0	0	0	0.0825	0	3.08824	0	0	0	0	0	0	0	0	0	0	0	0	0	0	0	0	0	0	0.00037	0	0	0	0	0	0	0	0.03823	0	0	0	0	0	0	0
Eikenella	0.0208	0	0	0	0	0	0	0	0	0	0	0	0	0	0	0	0	0	0	0	0.00456	0.00167	0.00718	0.04775	0.01716	1.241	0.03867	0.48283	0.15208	0.00285	0.00253	1.59968	0.00738	0.00281	0.00465	0.00107	0.01109	0.00249	0	0.0534	0.14949	0	0	0	0	0	0	0	0
Malassezia	0	0.37928	0.03855	0.39775	0.13337	0.02164	0	0	0	0	0	0	0.25553	0	0	0	0	0.11423	0	0	0	0	0	0.0006	0.00868	5e-05	0.00106	0	0.00018	0	0	0	0	0	0	0.00567	0	0	0	0	0.33008	0.25756	0	0	0.1226	0.39386	0	0.03705	0
P2virus	0	0	0	0	0	0	0	0	0	0	0	0	0	0	0	0	0	0	0	0	0	0	0	0	0	0	0	0	0	0	0	0	0	0	0	0	0	0.00843	0	0	0	0	0	0	0	0	0	0	0
Alphaendornavirus	0	0	0	0	0	0	0	0	0	0	0	0	0	0	3.23133	0	0	0	0	0	0.06844	0.00072	0.024	0	0	0	0	0	0	0.00146	0	0.03045	0.0002	0.00517	0.0005	0	0	0	0	0.00211	0	0	0	0	0	0	0	0	0
Ilarvirus	0	0	0	0	0	0	0	0	0	0	0	0	0	0	0	0	0	0	0	0	0	0.03703	0	0	0	0	0.00633	0	0	0	0	0	0.00559	0	0	0	0	0	0	0	0	0	0	0	0	0	0	0	0
Aggregatibacter	0	0	0	0	0	0	0	0	0	0	0	0	0	0	0	0	0	0	0	0	0.01386	0.00044	0.52115	0.00751	0	1.39453	0.01626	0.0085	0.0173	0.01175	0.09298	0.0573	0.11505	0.02491	0.17805	0.29763	0	0	0	0.19305	0	0	0	0	0	0	0	0	0
Alloscardovia	0	0	0	0	0	0	0	0	0	0	0	0	0	0	0	0	0	0	0.22637	0	0	0.01788	0.0854	0	0	0	0	0	0.00297	0.11682	0.03575	0.01066	0.07713	0	0.02082	0	0	0	0.02997	0	0	0	0	0	0	0	0	0	0
Phikmvvirus	0	0.25188	0	0.91038	0.37314	1.10477	0	0	0	0	0	0	0	0	0	0	0	0	0	0	0	0	0	0.00236	0	0	0.00595	0	0.0016	0	0	0	0	0	0	0	0	0	0	0	0	0	0	0	0.20844	0	0	0	0
Dietzia	0.4141	1.10527	0	0	0	0	0	0	0	0	0	0	0	0	0	0	0	0	0	0	0	0.00064	0	0	0	0	0	0	0	0	0.00313	0	0	0	0	0	0	0	0	0	1.1038	0.03482	0	0	0	0	0	0	0
Solobacterium	0	0	0.27149	0	0	0	0	0	0	0	0	0	0	0	0	0	0	0	0	0	0.22603	0.13198	0.08574	0.05085	0.00146	0.00304	0.03009	0.02345	0.01965	0.02406	0.12418	0.0155	0.10832	0.0236	0.10823	0.04817	0.01718	0.05152	0.02861	0.05558	0	0	0	1.20582	0	0	0	0	0
Dolosigranulum	0	0	0.02036	0.10832	0.05258	0.01559	0	0.12794	0	0	0	0	0	0	0	0	0	0.04016	0	0	0	0	0	0.00119	0.00467	0	0.00114	0	0.00017	0.00014	4e-05	0	0	0.00016	0	0	0	0	0	0	0	0.16898	0	0	0	0.00755	0	0.30596	0
Fretibacterium	0.19832	0	0	0	0	0	0	0	0	0	0	0	0	0	0	0	0	0	0	0	0.01103	0	0	0	0	0	0.0004	0	0	0.03773	1.55524	0.00743	0.46601	0.07161	0.01326	0.07489	0.03964	0.00292	0	0.02188	0.05199	0	0	0	0	0	0	0	0
Granulicatella	0.06219	0	0	0	0	0	0.03145	0.03387	0.02229	0	0	0.08027	0	0	0	0	0	0	0	0	0.04055	0.01143	0.0172	0.06557	0.00368	0.03294	0.17174	0.06073	0.04815	0.01678	0.13146	0.08041	0.04476	0.09364	0.02356	0.18863	0.38998	0.11261	0.26397	0.07336	0.0493	0	0	0	0	0	0.02572	0.04232	0.01674
Phietavirus	0	0	0	0	0	0	0	0	0	0	0	0	0	0	0	0	0	0	0	0	0	0.00311	0	0	0	0	0	0	0	0	0	0	0.00389	0	0	0	0	0	0	0	0	0	2.12925	0	0	0	0	0	0
Enhydrobacter	0	0.03661	0	0	0	0.24831	0	0	0	0	0	0	0	0	0	0	0	0.30763	0	0	0	0	0	0	0	0	6e-05	0	0	0	0	0	0	0	0	0	0.01484	0.00046	0	0	0	0.27818	0	0.40273	0	0	0	0	0
Gammaretrovirus	0	0	0	0	0	0	0.06519	0	0	0	0	0	0.06891	0	0	0	0	0	0	1.27087	0	0.00118	0	0	0	0	0	0	0	0.00128	0	0	0	0	0	0	0	0	0	0	0	0	0	0	0.15449	0	0	0	0.17366
Cardiobacterium	0	0	0	0	0	0	0	0	0	0	0	0	0	0	0	0	0	0	0	0	0.03371	0.00079	0.00885	0.00205	0.00047	1.56342	0.01835	0.01337	0.02376	0.00204	0.00679	0.07645	0.03419	0.02283	0.00077	0.01075	0	0	0	0.05858	0	0	0	0	0	0	0	0	0
Janibacter	0	0	0	0	0	0	0	0	0	0	0	0	0	0	0	0	0	0	0	0	0	0	0	0	0	0	0	0	0	0	0	0	0	0	0	0	0	0	0	0	0	1.82872	0	0	0	0	0	0	0
Potyvirus	0	0	0	0	0	0	0.04091	0.50003	0.14378	0	0	0	0	0	0	0	0	0	0	0	0.01221	0.00941	0.0009	0	0.05365	0	0	0.0003	0.03453	0	0.00067	0	0.12256	0.00105	0.00071	0	0	0.00171	0	0	0.06316	0	0	0	0	0	0	0	0
Carlavirus	0	0	0	0	0	0	0.03506	0	0	0	0	0	0	0	0	0	0	0	0	0	0	0.13298	0.00048	0.00051	0.0072	0	0	0.00023	0.12549	0.11114	0.00359	0	0	0.02575	0	0.00082	0	0.01198	0	0.07634	0	0	0	0	0	0	0.24998	0.1288	0.18468
Kingella	0	0	0	0	0	0	0	0	0	0	0	0	0	0	0	0	0	0	0	0	0	0	0.00044	0.02437	0	1.04692	0.11846	0.00134	0.00434	0	0.0023	0.00879	0.07772	0.00179	0	0.01031	0	0.01149	0	0.00524	0	0	0	0	0	0	0	0	0
Eggerthia	0	0	0	0	0	0	0	0	0	0	0	0	0	0	0	0	0	0	1.29799	0	0	0	0	0	0	0	0	0	0	0	0	0	0	0	0	0	0	0	0	0.00346	0	0	0	0	0	0	0	0	0
Bpp1virus	0	0	0	0	0	0	0	0	0	0	0	0	0	0	1.28065	0	0	0	0	0	0	0	0	0	0	0	0	0	0	0	0	0	0	0	0.00142	0	0	0	0	0	0	0	0	0	0	0	0	0	0
Methylorubrum	0	0	0	0	0	0	0	0	0	0	0	0	0	0	0	0	0	0.32456	0	0	0	0	0	0	0	0	0	0	0	0	0	0	0	0	0	0	0	0	0	0	0	0	0	0	0	0	0	0	0
Dermacoccus	0.07023	0.26052	0	0	0	0	0	0	0	0	0	0	0	0	0	0	0	0	0	0	0	0	0	0	0	0	0	0	0	0	0.00079	0	0	0	0	0	0	0	0	0	0.22026	0.08251	0	0.26246	0	0	0	0	0
Peptostreptococcus	0	0	0	0	0	0	0	0	0	0	0	0	0	0	0	0	0	0	0	0	0.00124	0.00322	0.00413	0.00721	0	0	0.00342	0.00539	0.00334	0	0.08316	0	0.12734	0.01314	0.01428	0.00144	0	0	0	0.00218	0	0	0	0	0	0	0	0	0
Alpharetrovirus	0	0	0	0	0	0	0.04644	0.27072	0	0	0	0.06443	0	0	0	0	0	0	0	0	0	0	0	0	0	0	0	0	0	0	0	0	0.00172	0	0	0	0	0	0	0	0	0	0	0	0	0	0	0.11317	0.12369
Selenomonas	0	0	0	0	0	0	0	0	0	0	0	0	0	0	0	0	0	0	0	0	0.02651	0.04737	0.0435	0.02051	0	0	0.00362	0.00258	0.00202	0.03751	0.04197	0.0379	0.0093	0.11966	0.23475	0.00533	0.02841	0.0308	0.00015	0.01499	0	0	0	0	0	0	0	0	0
Gammapapillomavirus	0	0	0	0	0	0	0	0	0	0	0	0	0	0	0	0	0	0	0	0	0	0	0	0	0	0	0	0	0	0	0	0	0	0	0	0	0	0	0	0	0.61469	0	0	0	0	0	0	0	0
Narnavirus	0	0	0	0	0	0	0	0	0	0	0	0	0	0	0	0	0	0	0	0	0	0	0	0	0	0	0	0	0	0	0	0	0.00233	0	0	0	0	0.01741	0	0	0	0	0	0	0	0	0	0	0
Chryseobacterium	0	0.09855	0	0	0	0	0	0	0	0	0	0	0	0	0	0	0	0	0	0	0	0	0	0	0	0	0	0	0	0	0	0	0	0	0	0	0	0	0	0	0	0.48624	0	0	0	0	0	0	0
Leuconostoc	0	0	0	0	0	0	0	0	0	0	0	0	0.57766	0	0	0	0	0	0	0	0	0	0	0	0	0	0	0	0	0	0	0	0	0	0	0	0	0	0	0	0	0	0	0	0	0	0	0	0
Dialister	0	0	0	0	0	0	0	0	0	0	0	0	0	0	0	0	0	0	0	0	0	0	0.00144	0.06581	0	0.00859	0.00654	0.00096	0.00077	0.00896	0.21044	0.0116	0.05468	0.01213	0.15163	0.02067	0	0	0	0.00452	0	0	0	0	0	0	0	0	0
Klebsiella	0	0.48118	0	0	0	0	0	0	0	0	0	0	0	0	0	0	0	0	0	0	0	0	0	0	0	0	0	0	0	0	0	0	0	0	0	0	0	0	0	0	0	0	0	0	0	0	0	0	0
Treponema	0	0	0	0	0	0	0	0	0	0	0	0	0	0	0	0	0	0	0	0	0	0.00025	6e-05	0	0	0.06936	0.00327	6e-05	0	0.00693	0.18591	0.0081	0.09486	0.01073	0.03528	0.00967	0	0.00033	0	0.04347	0	0	0	0	0	0	0	0	0
Sanguibacter	0	0	0	0	0	0	0	0	0	0	0	0	0	0	0	0	0	0	0	0	0	0	0	0	0	0	0	0	0	0	0	0	0	0	0	0	0	0	0	0	0	0	0	0	0.44611	0	0	0	0
Epsilon15virus	0	0	0	0	0	0	0	0	0	0	0	0	0	0	0	0	0	0.44356	0	0	0	0	0	0	0	0	0	0	0	0	0	0	0	0	0	0	0	0	0	0	0	0	0	0	0	0	0	0	0
Saccharomyces	0	0	0	0.41346	0	0	0	0	0	0	0	0	0	0	0	0	0	0	0	0	0	0	0	0	0	0	0	0	0	0	0	0	0	0	0	0	0	0	0	0	0	0	0	0	0	0	0	0	0
Bcepmuvirus	0	0	0	0	0	0	0	0	0	0	0	0	0	0	0	0	0	0	0	0	0	0	0	0	0	0	0	0	0	0	0	0	0	0	0	0	0	0	0	0	0	0	0	0	0	0.41143	0	0	0
Anaerococcus	0	0.05914	0	0	0	0	0	0	0	0	0	0	0	0	0	0	0	0	0	0	0	0	0	0	0	0	0	0	0	0	0	0	0	0	0	0	0	0	0	0	0	0.2724	0	0	0	0	0	0	0
Roseomonas	0	0.01188	0	0.08061	0	0.01753	0	0	0	0	0	0	0	0	0	0	0	0	0	0	0	0	0	0.00049	0.00575	0	0.00018	0	0.00027	0	7e-05	0	0	0	0	0	0	0	0	0	0	0.13976	0	0	0	0.12162	0	0	0
Alphapapillomavirus	0	0.35426	0	0	0	0	0	0	0	0	0	0	0	0	0	0	0	0	0	0	0	0	0	0	0	0	0	0	0	0	0	0	0	0.00946	0	0	0	0.0077	0.00328	0	0	0	0	0	0	0	0	0	0
P68virus	0	0	0	0	0	0	0	0	0	0	0	0	0	0	0	0	0	0	0	0	0	0	0	0	0	0	0	0	0	0	0	0	0	0	0	0	0	0	0	0	0	0	0	0	0	0	0	0	0
Ipomovirus	0.1413	0	0	0	0	0	0	0	0	0.10643	0	0	0	0	0	0	0	0	0	0	0	0	0	0	0	0	0	0	0	0	0	0	0	0	0.00191	0.00267	0	0	0	0	0	0.05127	0	0	0	0	0	0	0
Bacteroidetes_unclassified	0	0	0	0	0	0	0	0	0	0	0	0	0	0	0	0	0	0	0	0	0.00783	0	0	0	0	0	0.02286	0.00109	0	0.00136	0.19362	0.00017	0.01563	0.00335	0.00724	0	0	0	0	0.01846	0	0	0	0	0	0	0	0	0
Hepacivirus	0	0	0	0	0	0	0	0	0	0	0	0	0	0	0	0	0	0	0	0	0	0	0	0	0	0	0	0	0	0	0	0	0	0	0	0	0	0	0	0	0	0	0	0	0	0	0	0	0
Tymovirus	0	0.22064	0	0	0	0	0	0	0	0	0	0	0	0	0	0	0	0	0	0	0	0	0	0	0	0	0	0	0	0	0	0	0	0	0	0	0	0	0	0	0	0	0	0	0	0	0	0	0
Anaeroglobus	0	0	0	0	0	0	0	0	0	0	0	0	0	0	0	0	0	0	0	0	0.00253	0	0	0	0	0	0.01021	0.00054	0	0	0.17231	0	0.01494	0	0	0	0	0	0	0.00726	0	0	0	0	0	0	0	0	0
Pseudomonas	0	0	0	0	0	0	0	0	0	0	0	0	0	0	0	0	0	0	0	0	0	0	0	0	0	0	0	0	0	0	0	0	0	0	0	0	0	0	0	0	0	0	0	0	0.19495	0	0	0	0
Slackia	0	0	0	0	0	0	0	0	0	0	0	0	0	0	0	0	0	0	0	0	0.00119	0.00861	0.00091	0.01225	0	0.01181	0	0	0.00089	0.00028	0.01038	0.00265	0.00511	0.00116	0.09298	0.00229	0	0.00824	0	0.0023	0	0	0	0	0	0	0	0	0
Elvirus	0	0.15874	0	0	0	0	0	0	0	0	0	0	0	0	0	0	0	0	0	0	0	0	0	0	0	0	0	0	0	0	0	0	0	0	0	0	0	0	0	0	0	0	0	0	0	0	0	0	0
Methyloversatilis	0	0	0	0	0	0	0	0	0	0	0	0	0	0	0	0.14076	0	0	0	0	0	0	0	0	0	0	0	0	0	0	0	0	0	0	0	0	0	0	0	0	0	0	0	0	0	0	0	0	0
Allexivirus	0	0	0	0	0	0	0	0	0	0	0	0	0	0	0	0	0	0	0	0	0	0.02828	0.00239	0.00123	0	0	0.00166	0	0.05576	0	0	0.00085	0	0.06067	0.00551	0	0	0	0	0	0	0	0	0	0	0	0	0	0
Foveavirus	0	0	0	0	0	0	0	0	0	0	0	0	0	0	0	0	0	0	0	0	0	0	0	0	0	0	0	0	0	0	0	0	0	0.00085	0.00056	0.13578	0	0	0	0	0	0	0	0	0	0	0	0	0
Bifidobacterium	0	0	0	0	0	0	0	0	0	0	0	0	0	0	0	0	0	0	0	0	0	0	0	0	0	0	0.00187	0	0	0.10403	0	0.00013	0.00995	0	0.02071	0	0	0	0	0	0	0	0	0	0	0	0	0	0
Trichovirus	0	0	0	0	0	0	0	0	0	0	0	0	0	0	0	0	0	0.11036	0	0	0	0	0	0	0	0	0	0	0	0	0	0	0	0	0	0	0	0	0	0	0	0	0	0	0	0	0	0	0
Scardovia	0	0	0	0	0	0	0	0	0	0	0	0	0	0	0	0	0	0	0	0	0	0	0	0	0.0276	0	0.04795	0	0	0.01316	0.00121	0	0.01466	0	0	0	0	0	0	0	0	0	0	0	0	0	0	0	0
Sphingomonas	0	0	0	0	0	0	0	0	0	0	0	0	0	0	0	0	0	0	0	0	0	0	0	0	0	0	0	0	0	0	0	0	0	0	0	0	0	0	0	0	0	0.10042	0	0	0	0	0	0	0
Olsenella	0	0	0	0	0	0	0	0	0	0	0	0	0	0	0	0	0	0	0	0	0	0.00015	0.0036	0	0	0	0.00142	0	0	0.00291	0.01974	0	0.01509	0	4e-05	0.05137	0	0	0	0	0	0	0	0	0	0	0	0	0
Sfi11virus	0	0	0	0	0	0	0	0	0	0	0	0	0	0	0	0	0	0	0	0	0	0	0	0	0	0	0	0.00271	0	0	0	0	0	0	0	0	0	0	0	0	0	0	0	0	0	0.08866	0	0	0
Deltapolyomavirus	0	0	0	0	0	0	0	0	0	0	0	0	0	0	0	0	0	0	0	0	0	0	0	0	0	0	0	0	0	0	0	0	0	0	0	0	0	0	0	0	0	0	0	0	0	0	0	0	0
Pseudopropionibacterium	0	0	0	0	0	0	0	0	0	0	0	0	0	0	0	0	0	0	0	0	0.00571	0	0	0.01124	0	0.05872	0	0.00016	0.00037	0	0.00019	0	0	0	0	0.00017	0	0	0	0.00154	0	0	0	0	0	0	0	0	0
Morococcus	0	0	0	0	0	0	0	0	0	0	0	0	0	0	0	0	0	0	0	0	0	0.05715	0	0	0	0	0	0.00092	0	0	0	0	0	0	0	0	0	0	0	0	0	0	0	0	0	0	0	0	0
Facklamia	0	0	0	0	0	0	0	0	0	0	0	0	0	0	0	0	0	0	0	0	0	0	0	0	0	0	0	0	0	0	0	0	0	0	0	0	0	0	0	0	0	0	0	0	0	0	0	0	0
Mastadenovirus	0	0	0	0	0	0	0	0	0	0	0	0	0	0	0	0	0	0	0	0	0	0	0	0	0	0	0	0	0	0	0	0	0	0	0	0	0	0	0	0	0	0	0	0	0	0	0	0	0
Finegoldia	0	0	0	0	0	0	0	0	0	0	0	0	0	0	0	0	0	0	0	0	0	0	0	0	0	0	0	0	0	0	0	0	0	0	0	0	0	0	0	0	0	0	0	0	0	0	0	0	0
Anaerolineaceae_unclassified	0	0	0	0	0	0	0	0	0	0	0	0	0	0	0	0	0	0	0	0	0	0	0	0	0	0	0.04483	0	0	0	0	0	0.00229	0	0	0	0	0	0	0	0	0	0	0	0	0	0	0	0
Gordonia	0	0	0	0	0	0	0	0	0	0	0	0	0	0	0	0	0	0	0	0	0	0	0	0	0	0	0	0	0	0	0	0	0	0	0	0	0	0	0	0	0	0.02539	0	0	0	0	0	0	0
Abiotrophia	0	0	0	0	0	0	0	0	0	0	0	0	0	0.03433	0	0	0	0	0	0	0.00142	0	0	0	0	0	0	0	0	0	8e-05	0	0.00023	0	0	0.00365	0	0	0	0.001	0	0	0	0	0	0	0	0	0
Pseudoramibacter	0	0	0	0	0	0	0	0	0	0	0	0	0	0	0	0	0	0	0	0	0	0	0	0	0	0	0.02736	0	0	0	0	0	0.00617	0	0	0.00381	0	0	0	0	0	0	0	0	0	0	0	0	0
Varicosavirus	0	0	0	0	0	0	0	0	0	0	0	0	0	0	0	0	0	0	0	0	0.00609	0	0	0	0	0	0	0	0	0	0	0	0.00473	0	0.01521	0	0	0.00887	0	0	0	0	0	0	0	0	0	0	0
Simplexvirus	0	0	0	0	0	0	0	0	0	0	0	0	0	0	0	0	0	0	0	0	0	0	0	0	0	0	0	0	0	0	0	0	0	0	0	0	0.03466	0	0	0	0	0	0	0	0	0	0	0	0
Tospovirus	0	0	0	0	0	0	0	0	0	0	0	0	0	0	0	0	0	0	0	0	0	0.00204	0	0	0	0	0.01288	0	0.00106	0	0	0	0.01046	0	0	0	0	0	0	0.00088	0	0	0	0	0	0	0	0	0
Aerococcus	0	0	0	0	0	0	0	0	0	0	0	0	0	0	0	0	0	0	0	0	0	0	0	0	0	0	0	0	0	0	0	0	0	0	0	0	0	0	0	0	0	0	0	0	0	0	0	0	0
Desulfobulbus	0	0	0	0	0	0	0	0	0	0	0	0	0	0	0	0	0	0	0	0	0	0	0	0	0	0	0	0	0	0	0	0	0.02024	0.00293	0	0.00295	0	0	0	0	0	0	0	0	0	0	0	0	0
Actinobaculum	0	0	0	0	0	0	0	0	0	0	0	0	0	0	0	0	0	0	0	0	0.0032	0	0	0	0	0	0	0	0.00183	0	6e-05	0.00171	0	0	0.00492	0.00274	0	0.00947	0	0	0	0	0	0	0	0	0	0	0
Catonella	0	0	0	0	0	0	0	0	0	0	0	0	0	0	0	0	0	0	0	0	0	0	0	0	0	0	0	0	0	0	0.01661	0	0.0046	0	0	0	0	0	0	0	0	0	0	0	0	0	0	0	0
Brevundimonas	0	0	0	0	0	0	0	0	0	0	0	0	0	0	0	0	0	0	0	0	0	0	0	0	0	0	0	0	0	0	0	0	0	0	0	0	0	0	0	0	0	0.01959	0	0	0	0	0	0	0
Comamonas	0	0.01894	0	0	0	0	0	0	0	0	0	0	0	0	0	0	0	0	0	0	0	0	0	0	0	0	0	0	0	0	0	0	0	0	0	0	0	0	0	0	0	0	0	0	0	0	0	0	0
Bulleidia	0	0	0	0	0	0	0	0	0	0	0	0	0	0	0	0	0	0	0	0	0.00351	0	0	0.00018	0	0	0.00048	0.00148	0.00175	0	0.00045	0.00065	0.00263	0.00082	0.00099	0.00146	0	0	0	0.00023	0	0	0	0	0	0	0	0	0
Amalgavirus	0	0	0	0	0	0	0	0	0	0	0	0	0	0	0	0	0	0	0	0	0	0	0	0	0.01303	0	0	0	0	0	0	0	0	0	0	0	0	0	0	0	0	0	0	0	0	0	0	0	0
Salinicoccus	0	0	0	0	0	0.01302	0	0	0	0	0	0	0	0	0	0	0	0	0	0	0	0	0	0	0	0	0	0	0	0	0	0	0	0	0	0	0	0	0	0	0	0	0	0	0	0	0	0	0
Pyramidobacter	0	0	0	0	0	0	0	0	0	0	0	0	0	0	0	0	0	0	0	0	0	0	0	0	0	0	0.01134	0	0	0	0	0	0	0	0	0	0	0	0	0	0	0	0	0	0	0	0	0	0
Bilophila	0	0	0	0	0	0	0	0	0	0	0	0	0	0	0	0	0	0	0	0	0	0	0	0	0	0	0	0	0	0	0.01129	0	0	0	0	0	0	0	0	0	0	0	0	0	0	0	0	0	0
Muvirus	0	0	0	0	0	0	0	0	0	0	0	0	0	0	0	0	0	0	0	0	0	0	0	0	0	0	0	0	0.00992	0	0	0	0	0	0	0	0	0	0	0	0	0	0	0	0	0	0	0	0
Filifactor	0	0	0	0	0	0	0	0	0	0	0	0	0	0	0	0	0	0	0	0	0	0	0	0	0	0	0	0	0	0	0	0	0	0.00748	0	0	0	0	0	0.00228	0	0	0	0	0	0	0	0	0
Solendovirus	0	0	0	0	0	0	0	0	0	0	0	0	0	0	0	0	0	0	0	0	0	0	0	0	0	0	0	0	0	0	0	0	0	0.00958	0	0	0	0	0	0	0	0	0	0	0	0	0	0	0
T7virus	0	0	0	0	0	0	0	0	0	0	0	0	0	0	0	0	0	0	0	0	0	0.00262	0.00103	0	0	0	0	0	0	0	0	0	0	0.00416	0	0	0	0	0	0	0	0	0	0	0	0	0	0	0
Cronobacter	0	0	0	0	0	0	0	0	0	0	0	0	0	0	0	0	0	0	0	0	0	0	0	0	0	0	0	0	0	0	0	0	0	0.00737	0	0	0	0	0	0	0	0	0	0	0	0	0	0	0
Alfamovirus	0	0	0	0	0	0	0	0	0	0	0	0	0	0	0	0	0	0	0	0	0	0	0	0	0	0	0.00405	0	0	0	0	0	0	0.00327	0	0	0	0	0	0	0	0	0	0	0	0	0	0	0
Shuttleworthia	0	0	0	0	0	0	0	0	0	0	0	0	0	0	0	0	0	0	0	0	0	0	0.00054	0	0	0	0	0	0	0	0	0	0.00226	0	0.00227	0	0	0.00198	0	0	0	0	0	0	0	0	0	0	0
Alphacarmovirus	0	0	0	0	0	0	0	0	0	0	0	0	0	0	0	0	0	0	0	0	0	0	0	0	0	0	0	0	0	0	0	0	0	0	0	0.00582	0	0	0	0	0	0	0	0	0	0	0	0	0
Polerovirus	0	0	0	0	0	0	0	0	0	0	0	0	0	0	0	0	0	0	0	0	0.00447	0	0	0	0	0	0	0	0	0	0	0	0	0	0.00113	0	0	0	0	0	0	0	0	0	0	0	0	0	0
Hk97virus	0	0	0	0	0	0	0	0	0	0	0	0	0	0	0	0	0	0	0	0	0	0	0	0	0	0	0	0	0	0	0	0	0	0.00546	0	0	0	0	0	0	0	0	0	0	0	0	0	0	0
Pomovirus	0	0	0	0	0	0	0	0	0	0	0	0	0	0	0	0	0	0	0	0	0	0	0	0	0	0	0	0	0	0.00428	0	0	0	0	0	0	0	0	0	0	0	0	0	0	0	0	0	0	0
Betapartitivirus	0	0	0	0	0	0	0	0	0	0	0	0	0	0	0	0	0	0	0	0	0	0.00343	0	0	0	0	0	0	0	0	0	0	0	0	0	0	0	0	0	0	0	0	0	0	0	0	0	0	0
Ophiovirus	0	0	0	0	0	0	0	0	0	0	0	0	0	0	0	0	0	0	0	0	0.00227	0	0	0	0	0	0	0	0	0	0	0	0	0	0	0	0	0	0	0	0	0	0	0	0	0	0	0	0
Sneathia	0	0	0	0	0	0	0	0	0	0	0	0	0	0	0	0	0	0	0	0	0	0	0	0	0	0	0	0	0.00222	0	0	0	0	0	0	0	0	0	0	0	0	0	0	0	0	0	0	0	0
Candida	0	0	0	0	0	0	0	0	0	0	0	0	0	0	0	0	0	0	0	0	0	0	0	0	0	0	0	0	0	0.0021	0	0	0	0	0	0	0	0	0	0	0	0	0	0	0	0	0	0	0
Idaeovirus	0	0	0	0	0	0	0	0	0	0	0	0	0	0	0	0	0	0	0	0	0	0	0	0	0	0.00128	0	0	0	0	0	0	0	0	0	0	0	0	0	0	0	0	0	0	0	0	0	0	0
Tritimovirus	0	0	0	0	0	0	0	0	0	0	0	0	0	0	0	0	0	0	0	0	0	0	0	0	0	0	0	0	0	0	0	0	0.00127	0	0	0	0	0	0	0	0	0	0	0	0	0	0	0	0
Ampelovirus	0	0	0	0	0	0	0	0	0	0	0	0	0	0	0	0	0	0	0	0	0	0	0.00102	0	0	0	0	0	0	0	0	0	0	0	0	0	0	0	0	0	0	0	0	0	0	0	0	0	0
Peptostreptococcaceae_unclassified	0	0	0	0	0	0	0	0	0	0	0	0	0	0	0	0	0	0	0	0	0	0	0	0	0	0	0.00084	0	0	0	0	0	0	0	0	0	0	0	0	0	0	0	0	0	0	0	0	0	0
Actinotignum	0	0	0	0	0	0	0	0	0	0	0	0	0	0	0	0	0	0	0	0	0	0	0	0	0.00064	0	0	0	0	0	0	0	0	0	0	0	0	0	0	0	0	0	0	0	0	0	0	0	0
Lactococcus	0	0	0	0	0	0	0	0	0	0	0	0	0	0	0	0	0	0	0	0	0	0	0	0	0	0	0	0	0	0	0	0	0	0	0	0	0	0	0	0.00062	0	0	0	0	0	0	0	0	0
Johnsonella	0	0	0	0	0	0	0	0	0	0	0	0	0	0	0	0	0	0	0	0	0	0	0	0	0	0	0	0	0	0	0	0	0	0	0.00053	0	0	0	0	0	0	0	0	0	0	0	0	0	0
Nepovirus	0	0	0	0	0	0	0	0	0	0	0	0	0	0	0	0	0	0	0	0	0	0.0005	0	0	0	0	0	0	0	0	0	0	0	0	0	0	0	0	0	0	0	0	0	0	0	0	0	0	0
Centipeda	0	0	0	0	0	0	0	0	0	0	0	0	0	0	0	0	0	0	0	0	0	0	0	0	0	0	0	0	0	0	0	9e-05	0	0	0	0	0	0	0	0	0	0	0	0	0	0	0	0	0
Peptoniphilus	0	0	0	0	0	0	0	0	0	0	0	0	0	0	0	0	0	0	0	0	0	0	0	0	0	0	0	0	0	0	8e-05	0	0	0	0	0	0	0	0	0	0	0	0	0	0	0	0	0	0
Parascardovia	0	0	0	0	0	0	0	0	0	0	0	0	0	0	0	0	0	0	0	0	0	0	0	0	0	0	0	0	0	0	0	0	3e-05	0	0	0	0	0	0	0	0	0	0	0	0	0	0	0	0
[truncated: 11 more columns]

## Sheet: metaphlan_species
SampleID	CHKPE85221080024-7701	CHKPE85221080022-7711	CHKPE85221080020-7707	CHKPE85221080018-7705	CHKPE85221080016-7703	CHKPE85221080014-7701	CHKPE85221050267-7711	CHKPE85221050265-7707	CHKPE85221050263-7705	CHKPE85221050261-7703	CHKPE85221050259-7709	CHKPE85221050257-7703	CHKPE85221050255-7707	CHKPE85221050253-7705	CHKPE85221050251-7701	CHKPE85220120131-7709	CHKPE85220120129-7707	CHKPE85220120127-7705	CHKPE85220120125-7703	CHKPE85220120123-7701	CHKPE85221080043-7712	CHKPE85221080042-7711	CHKPE85221080041-7708	CHKPE85221080040-7707	CHKPE85221080039-7706	CHKPE85221080038-7705	CHKPE85221080037-7704	CHKPE85221080036-7703	CHKPE85221080035-7702	CHKPE85221080034-7701	CHKPE85221080033-7712	CHKPE85221080032-7711	CHKPE85221080031-7708	CHKPE85221080030-7707	CHKPE85221080029-7706	CHKPE85221080028-7705	CHKPE85221080027-7704	CHKPE85221080026-7703	CHKPE85221050270-7702	CHKPE85221050269-7701	CHKPE85221080025-7702	CHKPE85221080023-7712	CHKPE85221080021-7708	CHKPE85221080019-7706	CHKPE85221080017-7704	CHKPE85221080015-7702	CHKPE85221050268-7712	CHKPE85221050266-7708	CHKPE85221050264-7706
Condition	adjacent normal	adjacent normal	adjacent normal	adjacent normal	adjacent normal	adjacent normal	adjacent normal	adjacent normal	adjacent normal	adjacent normal	adjacent normal	adjacent normal	adjacent normal	adjacent normal	adjacent normal	adjacent normal	adjacent normal	adjacent normal	adjacent normal	adjacent normal	Healthy control	Healthy control	Healthy control	Healthy control	Healthy control	Healthy control	Healthy control	Healthy control	Healthy control	Healthy control	Healthy control	Healthy control	Healthy control	Healthy control	Healthy control	Healthy control	Healthy control	Healthy control	Healthy control	Healthy control	Tumor	Tumor	Tumor	Tumor	Tumor	Tumor	Tumor	Tumor	Tumor
Cutibacterium_acnes	14.3371	51.0169	23.5455	37.94	42.5267	18.047	1.47358	5.13544	0.85231	0.87824	28.5209	1.13911	35.4013	1.19063	22.6901	19.6452	36.7393	61.3969	4.51245	16.3809	0.02716	0.05089	0.08869	0.21714	1.33837	0.03093	0.25542	0.03471	0.09551	0.05669	0.09521	0.02299	0.03762	0.10846	0.04368	0.0239	0.49298	0.20746	0.05819	0.03855	25.6236	72.3124	18.4843	20.5039	22.2411	39.6966	7.98759	13.0038	1.84523
Gemella_sanguinis	12.4161	0	10.0116	5.82024	4.86156	10.5721	19.7979	28.0245	35.3631	31.191	0	10.9588	0.17768	10.968	0	0	0	0	2.07435	0	15.0669	0.81053	0.25379	26.3618	3.33262	0.38286	1.1639	50.1277	11.1986	0.9441	14.1148	15.3599	1.88523	20.0327	2.27709	35.7815	36.8767	24.3809	55.4519	18.9378	9.59069	0.03707	8.93313	4.7273	9.162	4.06446	24.224	24.5244	27.8338
Streptococcus_salivarius	0.28316	0	10.5616	7.99084	6.49283	12.8554	11.2613	5.99282	4.19651	5.40106	0	13.8115	0	15.0321	0.51082	0	0	0	4.76966	0	0.10984	1.22451	0.28024	0.00584	1.32211	0.00789	14.5517	0.05257	0.06298	8.75762	0.77392	0.04179	1.10344	0.52797	0.7329	0.54483	0.86303	0.27887	1.16016	0.04533	0.81179	0	13.3249	10.3518	11.7014	5.95997	6.79491	4.80308	5.51772
Cloacibacterium_normanense	0.16344	1.66084	0.18783	0.21146	0.13452	0.47128	0.58992	0.16395	0	0	23.837	0.8876	12.3939	0.6555	18.2506	21.7185	8.8359	5.6549	6.4504	20.6542	0.00099	0.00036	0.00028	0.00389	0.01169	0	0.00379	0.00014	0.00026	0.00045	0.00209	0.00222	0.00282	0.00372	0.00454	0.0019	0.03761	0.0141	0.00618	0.00237	0.94672	0.29154	0.42705	0	0.47356	0.15595	0.04142	0	0
Alphaproteobacteria_virus_phiJl001	0.81118	0.83816	0.87885	1.31286	0.82869	0.49748	0.37498	0	0	1.20035	4.18503	0.73637	3.11811	0.81617	5.33647	10.3728	7.67423	1.42983	3.35737	16.8577	0.00763	0	0.00352	0.00784	0.0412	0.00426	0.00647	0.00421	0	0.00375	0.01027	0.0039	0.00481	0.00652	0.00469	0.00475	0.0865	0.0142	0.00535	0.00517	1.09388	0.90654	1.3704	1.72172	0.89408	1.09191	0.92267	0	1.16289
Rothia_mucilaginosa	1.3534	0.01459	6.52087	5.08723	4.55606	8.1175	7.52974	4.23413	3.47007	3.58469	0	9.42803	0	10.6958	0	0	0	0.42804	0.04197	0	3.79252	0.3546	0.04177	0.58182	2.78359	0.37771	6.8451	2.48482	0.60382	0.05458	4.21612	0.99879	0.09542	1.46367	0.13403	2.22917	1.75798	0.38185	0.49019	0.26818	0.91713	0.0137	8.81582	7.36249	8.75448	4.17381	5.05153	3.32142	4.00712
Streptococcus_parasanguinis	1.86896	0	5.91245	4.26668	3.44969	8.44243	6.32008	5.23222	4.89588	5.29632	0	8.1147	0	7.3089	0	0	0	0	0	0	1.35817	0.53881	1.43853	1.28913	10.4643	0.14279	7.15313	0.6517	0.15347	1.89146	2.13079	0.12961	1.54287	0.58548	1.76532	1.52546	2.62234	1.61321	4.13094	0.13448	0.98733	0	7.26059	5.38079	6.20078	3.08376	5.21185	4.27198	5.33302
Neisseria_flavescens	6.39618	0	2.73724	3.10631	2.79938	5.3803	6.63544	6.62965	7.69964	9.08578	0	5.9059	0	5.33287	0	0	0	0	0	0	1.28656	0.45074	2.67824	5.39914	0.9955	7.71119	9.80992	4.05707	55.1	0.14368	0.103	30.3846	0.12617	5.2901	0.20515	11.0147	3.7592	0.22235	5.83077	10.3987	2.95853	0.0971	5.54072	4.27951	5.03572	2.20787	6.29935	9.24248	8.80129
Fusobacterium_periodonticum	5.0612	0	4.03757	3.11699	2.6973	4.94785	7.48912	7.27839	6.26188	7.16441	0	6.13172	0	6.23007	0	0	0	0	0	0	20.6091	3.63726	1.00749	16.0431	0.45465	2.02694	0.32246	10.5163	3.87888	0.07585	3.97128	9.75265	0.09467	15.1789	5.69986	4.89104	11.5102	1.20054	6.20467	12.0692	2.86093	0	5.12467	3.82581	4.83721	2.99464	8.80129	6.96034	7.99916
Brome_mosaic_virus	0.27239	2.05153	0.93201	1.12387	0	0.64496	0.4268	0.52797	0	0	8.56087	1.14324	23.4853	2.08841	14.0517	0	0	0	5.28057	2.77337	0	0	0	0	0.02881	0	0.06363	0.00111	0	0.00876	0	0.0022	0.02543	0	0.00949	0.00353	0	0	0	0	1.87197	0.2734	0	1.86519	0	3.85242	0	0	1.29585
Micrococcus_luteus	3.70297	13.8278	2.80718	5.89275	2.25013	2.34691	0	0.86955	0	0	0.01315	0	0.85245	0	0	0	0.40851	7.14295	0	0	0.00653	0.00712	0.01139	0.04549	0.14509	0.00805	0.05523	0.00244	0.00943	0.00924	0.02475	0.00557	0	0.00393	0.00094	0	0.03399	0.00279	0	0	7.6787	8.22893	2.25432	2.13873	3.45888	3.4884	0.81095	1.24279	0.18516
Veillonella_dispar	1.58421	0	3.90783	2.1291	3.08859	3.61092	6.49158	3.71189	2.75274	3.32195	0	5.16635	0	8.20593	0	0	0	0	0	0	0.36241	1.1725	0.83179	0.13394	0.15501	0.75062	1.32284	0.04813	0.13805	0.53032	9.4935	0.11598	1.31481	0.26604	1.58057	1.53835	1.09356	0.88081	0.78901	0.59248	0.52302	0	4.73589	3.02955	5.89188	1.74046	3.58985	2.20822	3.50074
Haemophilus_parainfluenzae	2.39325	0	3.54333	2.32926	2.80534	3.56104	5.61683	2.54111	2.51825	3.3583	0	6.23381	0	6.48529	0	0	0	0	0	0	2.26563	0.37806	0.59786	1.70536	0.0794	0.19097	1.17525	1.00966	3.82106	0.01764	17.9982	3.69643	1.1245	1.17922	0.15221	5.13774	1.06529	0.64433	0.1907	6.48844	1.53069	0	4.39746	3.18608	4.79583	2.48508	3.88499	2.84414	3.69791
Streptococcus_infantis	0.58939	0	2.01227	1.4402	0.94798	2.87777	3.76786	3.42021	4.69368	3.64793	0	3.1067	0	4.18532	0	0	0	0	0	0	1.57166	0.57942	0.03799	1.8917	0.0698	0.11673	0.69979	0.98946	0.46389	0.01706	0.48233	1.71766	0.55922	1.22382	0.48252	0.6517	1.53235	0.07431	5.5054	0.5526	0.34777	0	3.05624	1.88287	2.44373	1.26241	3.29983	3.50358	3.73817
Acinetobacter_junii	0.07171	1.57964	0	0.20525	0.04557	0.2572	0.11287	0	0	0	6.19662	0.48603	2.10093	0.09052	5.84629	9.73688	3.17161	1.9198	1.01399	6.13791	0.0004	0.00011	0	0.00488	0.01132	0	0.00331	0.00055	0	0	0.00285	0.00149	0.0001	0.00198	0.00214	0.00015	0.00725	0.00813	0.00279	0	1.25925	0.21038	0	0	0.1807	0	0	0	0
Actinomyces_odontolyticus	0.18835	0	4.08729	2.21473	1.67299	2.74858	2.48169	1.79448	1.14652	1.35194	0	2.93291	0	2.80851	0	0	0	0	7.71155	0	0.33055	0.27201	0.21687	0.12148	0.02955	0.21546	0.12477	0.2941	0.32617	0.10501	0.84478	0.11763	0.10299	0.20667	0.32813	0.23679	0.22643	0.11458	0.26278	0.25158	0.24018	0	3.35805	2.25923	2.75427	1.83187	2.11385	1.31767	1.3335
Fusobacterium_nucleatum	1.61768	0	0	0	0	0	0	0.29742	0	0.24603	0	0	0	0	0	0	0	0	0	0	0.44946	0.03097	0.05883	0.02264	0	0	0.4452	0.20852	0.05342	0.07016	1.58874	0.25422	1.65822	0.24338	5.44777	0.50624	0.99869	5.95388	0.0419	0.77888	0.76283	0	0	0.25265	0	2.66235	0.23425	0	0.23776
Pepper_mild_mottle_virus	0.95852	3.5574	0.30176	0.49436	8.35679	0.23287	0.1697	0	0	0	0	1.0702	0	0.5711	20.3649	0.89287	0	0	0.73791	0	0.01173	6.38322	0.40857	0.01178	0.30053	0.008	0.01888	0.00141	0.00749	0.00712	0.75492	0.0063	0.02323	4.59481	0.01428	0.15882	0.09488	0.01261	0.00243	0.0095	0.54664	0	1.14211	0.66606	0	0	0	0.31525	0
Porphyromonas_somerae	1.0037	0	0.3359	0.65634	0.53202	1.22396	2.75162	3.44057	4.37055	4.13948	0	1.33129	0	1.35195	0	0	0	0	0	0	10.1954	0.03177	0.01809	3.28423	0.16537	0.54272	0.06324	1.16472	3.72419	0.02275	0.01444	2.6311	0.0442	2.68141	0.03454	0.57256	0.82436	0.04654	1.21223	9.68548	0.65702	0	1.15298	1.24429	1.19661	0.51779	3.31523	3.49783	3.84391
Oribacterium_sinus	0.04404	0	1.77938	1.72914	1.60854	3.00704	3.06652	1.2431	1.16522	1.14893	0	3.91978	0	3.47236	0	0	0	0	0	0	0.69431	0.14303	0.12311	0.47323	0.01679	0.44828	0.03752	0.33234	0.03906	0.02894	0.11909	0.09781	0.07897	0.44872	0.05609	0.27379	0.40712	0.08009	0.0941	0.10215	0.03964	0	2.61559	2.37342	2.61269	1.27467	1.60776	0.97256	1.42815
Capnocytophaga_sputigena	0.00582	0	0	0	0	0	0	0	0	0	0	0	0	0	0	0	0	0	0.16681	0	0.02069	0.00159	0.01848	2.36116	0.03036	0.00175	0.02317	0.02184	0.46969	0.00243	0.00405	0.55088	0.01831	0.0005	0.00263	0.00372	0.00946	0	0	0.00031	0.02782	0	0	0	0	0	0	0	0
Microbacterium_phage_Min1	0.45301	3.20837	1.30704	2.34194	0.82362	0.86749	0.36751	1.00182	0	0	3.05858	0	0	0	1.80835	0	0	0.51535	0.98286	0	0.92339	0.0745	0.02442	0.01239	0.02861	0.13937	0.01939	0.11352	0.02138	0.02574	0.20882	0.00985	0.02862	0.05822	0.03913	0.01828	0.11438	0.01302	0.01876	0.00273	1.03681	0.5475	0	0	0	0.96703	0.41921	0	0.80066
Staphylococcus_phage_StB20	0.9273	0	1.06342	0	0.57881	0	0	0	0	0	3.49345	0	0.79089	2.31123	0	8.01101	0	0	0	0	0	0	0	0	0	0	0	0	0	0	0	0	0.00324	0	0	0	0	0.0088	0	0	0	0	0	0	0	0	0.95063	0	0
Prevotella_sp_oral_taxon_299	0	0	0	0	0	0	0	0	0	0	0	0	0	0	0	0	0	0	0	0	0.04853	0.00594	0	0	0	0.01487	0	0.01953	0.05123	0	0	0.0557	0.00397	0.0189	0.00075	0.06809	0	0	0.08975	0.10058	0	0	0	0	0	0	0	0	0
Campylobacter_concisus	6.10324	0	0	0.19887	0.14929	0.34883	1.20578	2.03258	2.8379	2.17382	0	0.55114	0	0.50935	0	0	0	0	0	0	6.20061	13.1063	23.0615	16.1121	0.7876	12.5256	2.39948	9.65058	1.98426	4.27472	5.9861	12.478	3.97355	5.49468	16.9275	3.87034	8.69158	7.24204	4.79642	1.58597	4.06692	0	0.25115	0.06996	0.15855	0.10643	1.82721	1.99106	1.98088
Cucurbit_chlorotic_yellows_virus	0	0	0	0	0	0	0	0	0	0	0	0	0	0	0	0	29.0119	0	0	0	0	0	0	0	0	0	0	0	0	0	0	0	0	0	0	0	0	0	0	0	0	0	0	0	0	0	0	0	0
Neisseria_subflava	5.82778	0	0	0	0	0.07514	1.50471	2.35124	2.99045	1.56691	0	0.23204	0	0	0	0	0	0	0	0	2.12297	0.13902	2.17117	0.69731	0.29365	0.22227	1.41495	1.55614	5.23889	0.02704	0.1038	7.53304	0.06139	20.0488	0.12096	8.75932	1.19483	0.09519	0.00764	9.64037	4.50858	0	0	0	0	0	1.32374	2.68998	2.1996
Acinetobacter_phage_Bphi_B1251	0	0	0	0.20125	0.28936	0	0.17867	0.09317	0	0.58781	0	1.17676	2.60098	0.33818	0	0	2.02515	1.27626	0	12.4404	0.00506	0	0	0	0	0	0	0.00168	0	0	0.01238	0	0	0.00712	0	0	0	0	0.00381	0.00156	0.50802	0	0	0	0	0	0	0.33192	0
Prevotella_melaninogenica	5.63174	0	0.01223	0	0	0.38965	0.9004	1.60389	1.30476	2.1942	0	0.14777	0	0.19971	0	0	0	0	0	0	1.86395	3.3135	2.23176	1.12612	0.20972	1.36433	10.7256	1.9273	0.66441	0.29438	5.5898	1.02241	2.22783	0.95327	2.98414	5.97051	2.81272	28.0753	0.24683	1.26791	3.27926	0	0	0	0.11055	0.32932	1.35156	1.64181	1.84366
Panicum_mosaic_virus	0	0	0	0	0	0	0.27565	0	0	0	15.6312	0	3.33946	0	0	0	0	0	0	0	0	0	0	0	0	0	0	0	0	0	0	0	0	0	0	0.00317	0	0	0	0	0	1.22866	0	0	0	0	0	0	1.46855
Salicola_phage_CGphi29	0	0	0	0	0	0	0	0.40692	0	0	4.62142	0	1.43326	0	0	5.59576	0	0	0	8.97824	0	0	0	0	0	0	0	0	0	0	0	0	0	0	0	0.00336	0	0	0	0	0.32907	0	0	0	0	0	0	0	0
Kytococcus_sedentarius	0.04906	2.39444	1.29547	1.45839	1.40646	0.82566	0	0.22667	0	0	0	0	0	0	0	0	0	0	0	0	0	0	0.00883	0.02301	0.11936	0.00226	0.02943	0.00273	0.01614	0.00751	0.00323	0.00037	0	0	0	0	0	0.0012	0.0001	0	0.3772	2.83574	1.05423	0.61071	0.99741	1.77433	0.26919	0.25448	0
Veillonella_infantium	0.58533	0	0.87511	0.73201	0.54258	1.17268	1.31908	1.11886	0.4837	0.68237	0	1.35165	0	1.32759	0	0	0	0	0	0	0.32352	0.83117	0.38671	0.10991	0.05502	0.12005	0.43462	0.19671	0.13834	0.20937	0.59173	0.21192	0.4402	0.44339	0.60172	0.56453	0.43028	0.86814	0.46523	0.37419	0.3251	0	1.21555	0.98889	1.10338	0.68372	0.8855	0.7528	0.89216
Prevotella_pallens	0.45445	0	0	0	0	0	0.1267	0.23833	0.19099	0.09974	0	0	0	0	0	0	0	0	14.96	0	1.00303	1.56347	4.19624	0.83562	0.0973	0.24849	0.27778	0.6163	0.04121	0.53133	1.34715	0.09353	0.00228	1.06046	2.51358	0.3684	0.79523	0.00626	0.29736	1.40582	0.39606	0	0	0	0	0	0.30644	0.22236	0.36319
Gemella_haemolysans	0.36917	0.0795	1.82784	0	0	0.12662	0.13197	0.43971	0.24005	0.13039	0	7.86345	0.30136	0	0	0	0	0	0.75644	0	0.32781	0.0228	0.01655	0.26117	21.5185	0.09675	0.28546	0.95542	0.30853	0.23865	1.23827	0.32	0.26143	0.24126	0.52595	0.41453	2.15255	0.04976	0.31046	0.246	0.13461	0	0	0	0.14188	0.64408	0.20353	0.21922	0.10544
Human_betaherpesvirus_6B	0	0	0	0	0	0	0	0	0	0	0	0	0	0	0	1.0688	1.58473	7.81068	0.77709	2.68498	0	0	0	0	0	0	0	0	0	0	0	0	0	0	0	0	0	0	0	0	0.68374	0	0	0	0	0	0	0	0
Avian_endogenous_retrovirus_EAV_HP	0	0	0	0	0	0	0.18232	0.13504	1.0678	0.29991	0.55349	0.12856	0.12019	0.2727	0	1.91856	1.43883	0	1.05705	0	0	0	0	0	0	0	0	0	0	0	0	0	0	0	0.00108	0	0	0	0.0005	0.00113	0	0	0	0	0	0	0.2889	0.1129	0.16189
Prevotella_histicola	4.34336	0	0	0	0	0	0.48255	0.93981	1.07288	1.52979	0	0	0	0	0	0	0	0	0	0	3.11575	1.38086	9.00257	0.03107	1.25778	0.11995	18.3094	0.01603	0.02775	19.0678	0.04792	0.22441	29.5071	1.199	5.09778	2.88371	1.80657	7.14437	3.34422	0.06074	2.99988	0	0	0	0	0.7563	0.66597	0.8016	1.182
Chlamydia_ibidis	0	0	0	0	0	0	0.2193	0.32659	0.39842	0.5207	1.26533	0.53805	0.13902	0.12405	1.12205	0.30315	1.31391	0	0	0	0	0	0	0	0	0	0	0	0	0	0	0	0	0	0	0	0	0	0.00143	0.00051	0	0	0	0	0	0	0	0.14039	0.37488
Cucumber_green_mottle_mosaic_virus	0	0.21977	0	0	0	0	0	0	0	0	0	0.71852	3.52892	0.18621	2.41845	0	0	0	0	0	0.00346	0.51859	0.00115	0	0	0.00131	0	0	0	0.00135	0	0.00159	0	0	0	0	0	0	0	0	0	0	0	0	0	0	0	0	0
Staphylococcus_epidermidis	0.02764	0.9817	0	0.37545	0.04165	0.17516	0	0	0	0	0	0	0.25513	0	0	0	0.29971	0.5512	0	0	0	0	0.00194	0.00231	0.03538	0	0.00488	0.00092	0.00023	0.00092	0.00081	0	0.00175	0.00297	0	0	0.03799	0.00115	0.00144	0	1.57584	2.04913	0	0	1.0408	0.36351	0	0.16358	0
Micrococcus_aloeverae	0.31515	2.83041	0.91235	0.43343	1.09057	0.35204	0	0	0	0	0.03084	0	1.39516	0	0	0	0.11385	2.9245	0	0	0.00294	0.00434	0	0.00188	0.02598	0	0.01154	0.00214	0.00226	0.00312	0.00101	0	0	0.00259	0	0	0	0	0.00315	0	1.2375	0.38115	0	1.00689	0.30396	0.33585	0	0	0.04984
Nupapillomavirus_1	0	2.17777	0	0	0	0	0	0	0	0	0	0	0	0	0	4.26348	0	2.08672	0	0	0	0	0	0	0.04146	0	0	0	0	0	0.00455	0	0	0	0	0	0	0	0	0	0	0	0	0	0	0	0	0	0
Lachnoanaerobaculum_saburreum	0.33178	0	0	0.66535	0	0	0.01646	0.07781	0	0	0	0	0	0	0	0	0	0	0	0	0.66657	2.40804	1.04036	0.1394	0.03777	0.00452	0.03714	0.05396	0.01836	1.141	0.99234	0.01471	0.6673	0.03418	0.7708	0.31454	0.09675	1.30156	0.36768	0.06364	0.20495	0	0	11.2994	0	0	0	0.0642	0
Campylobacter_showae	0.1652	0	0	0	0	0	0.71384	1.39765	2.0437	1.99878	0	0	0	0	0	0	0	0	0	0	0.98557	0.02318	0.16169	0.68577	0.04918	3.47664	0.03898	0.98501	0.11361	0.00753	0.03855	0.62448	0.04943	1.27048	0.02137	0.14077	0.07028	0.00241	0.00416	7.85215	0.16758	0	0	0	0	0	1.1557	1.3562	1.5289
Streptococcus_gordonii	0	0	0	0	0	0	0	0	0	0	0	0	0.02324	0	0	0	0	0	0.34372	0	0.00143	0	0.03361	0	0.25806	0.00735	0.01979	0.03221	0.00088	0.00617	0.01687	0.00566	0.07826	0	0.03028	0	0.0067	0.00801	0.00667	0.0116	0	0	0	0	0	0	0	0	0
Lactobacillus_phage_A2	0	1.98772	1.18141	1.68377	2.01741	0.45585	0	0	0	0	0	0	0	0	0	0	0	0	0	0	0	0.00281	0.00345	0.00486	0	0	0.01992	0	0.00366	0	0	0.00159	0	0	0	0	0	0	0	0	0.4819	0	0.74524	0.86922	0	0.93382	0	0	0
Vibrio_phage_VvAW1	0	0.26299	0	0	0.07678	0	0	0	0	0	0	0.07952	0	0.1265	0	7.31598	0	0	0.16345	0	0.00228	0	0	0	0	0	0.00038	0.00132	0.00017	0	0	0	0	0	0.00353	0	0	0	0	0	0.15331	0	0	0	0.23536	0.08903	0	0	0
Tannerella_sp_oral_taxon_HOT_286	0.05378	0	0	0	0	0	0.19489	0.38144	0.78867	0.40137	0	0	0	0	0	0	0	0	0	0	0.03227	0.06433	0.03125	0.14621	0.21002	36.8311	0.10846	0.09509	0.10805	0.04047	0.00162	0.05839	0.05926	0.84054	0.70355	0.04655	0.06416	0.00239	0.00285	2.66519	0.07697	0	0	0	0	3.03604	0.33395	0.47948	0.59052
Megasphaera_micronuciformis	4.97556	0	0.01511	0	0	0	0.0557	0.05337	0.08213	0.02056	0	0	0	0	0	0	0	0	0.93913	0	2.58134	1.44695	6.47581	0.00991	0.08924	0.01183	2.00435	0.75313	0.31308	1.28233	6.81248	0.13893	6.44432	4.56245	20.335	0.39284	0.91675	5.34939	0.08436	1.05926	2.91	0	0	0	0	0	0.1147	0.19538	0.095
Streptococcus_phage_Dp_1	0.59654	0	0	0	0	0	0.32197	0.72281	1.481	1.96533	0	0	0	0	0	0	0	0	0	0	0.00452	0.00242	0	0.08974	0.02038	0.00477	0	0	0.29341	0	0.01089	0.00345	1.56986	0.00579	0.11078	0.00743	0.09412	0.00322	0.86907	0.00837	0.39607	0	0	0	0	0	1.31451	0.71265	0.82283
Corynebacterium_accolens	0	0.71928	0.26789	0.36342	0.16609	0.17084	0	0	0	0	0	0	0.15852	0	0	0	0.09584	0.60583	0	0	0	0	0.0011	0.00307	0.02689	0	0.00564	0.0001	0.00187	0.00066	0.00013	0	4e-05	0.00193	0	0	0	0.00059	0	0	0.06608	1.08795	0.20114	0	0.17797	0.49656	0	0.05172	0
Veillonella_atypica	2.80361	0	0	0	0	0	0.17851	0.30474	0.37944	0.19872	0	0	0	0	0	0	0	0	0	0	3.83014	4.89862	9.12032	0.63596	11.5771	0.0293	8.94024	0.28973	0.19507	9.88013	3.38402	0.30098	11.3315	1.9145	7.41581	2.06356	2.16144	2.95122	0.74899	0.71417	1.87828	0	0	0	0	0	0.14718	0.2928	0.10997
Veillonella_sp_T11011_6	0.09267	0	0.30294	0.24795	0.10385	0.3433	0.59703	0.69172	0.69816	0.63832	0	0.3002	0	0.25573	0	0	0	0	0	0	0.07689	0.04284	0.02502	0.00509	0.01895	0.036	0.58269	0.00682	0.00408	0.06007	0.56733	0.01242	0.11575	0.06052	0.09437	0.18329	0.08233	0.04527	0.04251	0.06473	0.15288	0	0.46817	0.26994	0.48329	0.07755	0.6569	0.64294	0.59011
Actinomyces_sp_oral_taxon_897	0	0	0	0	0	0	0	0	0	0	0	0	0	0	0	0	0	0	8.35342	0	0	0	0	0	0	0	0.00537	0	0.0002	0.00232	0	0	0.0042	0	0	0.00122	0	0	0	0	0	0	0	0	0	0	0	0	0
Streptococcus_mitis	0.58906	0	0.06541	0	0	0	0.00949	0.03215	0	0	0	0.41633	4.2256	0	0	0	0	0	0.23489	0	0.29018	0.05587	0.16529	0.25424	4.88782	0.08137	1.38715	0.95351	1.49845	0.22651	0.93908	0.50445	3.00938	0.03746	0.77922	2.87495	3.93906	0.25988	0.14044	0.09182	0.39936	0.05595	0	0	0	0	0	0.04777	0
Cucurbit_yellow_stunting_disorder_virus	0.32782	0	0	0	0	0	0	0.73667	0	0	0	0	0	0	0	0	6.0383	0	0	0	0	0.0139	0	0	0	0	0	0	0	0	0	0	0	0	0	0.00225	0	0	0	0	0	0	0	0	0	0	0	0.16742	0
Peanut_stunt_virus	0	0	0	0	0	0	0	0	0	0	0	0	0	0	0	0	0	0	0	0	0	0	0	0	0	0	0	0	0	0	0	0	0	0	0	0	0	0	0	0	0	0	0.60981	0	0	0	0	0	0
Halovirus_HHTV_1	0	0	0	0	0	0	0	0	0	0	0	0	0.43881	0	0	5.44614	0	0	0	0	0	0	0	0	0	0	0	0	0	0	0	0	0	0	0	0.005	0	0.00816	0	0	0	0	0	0	0	0	0	0	0
Actinomyces_sp_HMSC035G02	0.24885	0	0.81153	0.11944	0	0.0733	0.41101	0.49529	0.80852	0.29638	0	0.17885	0	0.1412	0	0	0	0	1.42681	0	0.09809	0.08556	0.06466	0.12419	0.01327	0.05729	0.02571	0.01918	0.03689	0.02871	0.32969	0.03792	0.11353	0.11762	0.54034	0.21919	0.08201	0.01403	0.96072	0.1399	0.08191	0	0.05857	0	0.08394	0.03316	0.38028	0.53271	0.54968
Cutibacterium_granulosum	0.11156	0.96862	0.01521	0.20378	0.30113	0	0	0	0	0	0	0	0.09059	0	0	0	0	0.89473	0	0	0	0	0.00011	0.00176	0.01698	0	0.00335	0.00014	0.00077	0	0.00054	0	0	0.00023	0	0	0	0.00016	0	0	0.11367	0.98359	0	0	0	0.09332	0	0.00853	0
Pseudomonas_virus_M6	0	0	0	0	0	0	0	0	0	0	0	0	0	0	0	0	0	0	0	0	0	0	0	0	0	0	0	0	0	0	0	0	0	0	0	0	0	0	0	0	0	0.61932	0	0	0	0	0	0	0
Staphylococcus_hominis	0	0	0	0	0	0	0	0	0	0	0	0	0	0.35368	0	0	0	0	0	0	0	0	0	0	0	0	0	0	0	0	0	0	0	0	0	0	0	0	0	0	0	0	0	0	0	0	0	0	0
Campylobacter_ureolyticus	0	0	0	0	0	0	0	0	0	0	0	0	0	0	0	0	0	0	0	0	0	0	0	0	0	0	0	0	0	0	0	0	0	0	0	0	0	0	0	0	0	0	0	0	0	0	0	0	0
Propionibacterium_namnetense	0.03221	0.06761	0	0.05983	0.16489	0.1043	0	0	0	0	0	0	0	0	0	0	0	0.05809	0	0	0	0	0	0.0007	0.00557	0	0.0009	0	0.00032	0	0	0	0	0.00144	0	0	0	0	0	0	0.10565	1.33411	0	0	0	0.13633	0	0	0
Leptotrichia_wadei	0.11658	0	0	0	0	0	0.03169	0	0	0	0	0	0	0	0	0	0	0	4.08253	0	0.20536	14.3205	0.48078	0.09234	0.13796	0.3754	0.08493	0.06106	0.0268	0.26438	0.03145	0.00844	0.09085	0.02816	0.12737	0.07605	1.15954	0.54069	0.05501	0.19953	0.11696	0	0	1.79584	0	0	0	0	0
Prevotella_jejuni	0.37843	0	0	0	0	0	0	0	0	0	0	0	0	0	0	0	0	0	4.88825	0	0.00592	3.42682	0.72253	0.03053	0.05668	0.00928	0.00571	0.06727	0.02932	0.69162	1.01972	0.00375	0.00321	0.39701	1.39057	0.00657	0.26355	0.00353	0	0.08974	0.2501	0	0	0	0	0	0	0	0
Loktanella_phage_pCB2051_A	0.1471	0	0	0	0	0	0	0	0	0	0	0	0	0	0	0	0	0	0	5.25193	0	0	0	0	0	0	0	0	0	0	0	0	0	0	0	0	0	0	0	0	0	0	0	0	0	0	0	0	0
Paracoccus_sphaerophysae	0	0.3046	0.02491	0.0984	0.03339	0.06874	0	0	0	0	0	0	0	0	0	0	0	0.15485	0	0	0	0	0.00125	0.00348	0.02016	0	0.00304	0.00037	0.00187	0	0	0	0	0	0	0	0	0	6e-05	0	0	0.49254	0	0	0	0.05733	0	0	0
Lactobacillus_phage_J1	0	1.86532	1.07369	1.02016	0.73339	0.27619	0	0	0	0	0	0	0	0	0	0	0	0	0	0	0	0	0	0.00588	0	0	0.00201	0	0	0	0.00315	0	0	0	0	0	0	0	0	0	0	0	0	0	0	0.2635	0	0	0
Leptotrichia_sp_oral_taxon_215	0.01391	0	0	0	0	0	0.16733	0.27664	0.28723	0.27439	0	0	0	0	0	0	0	0	0	0	0.69942	0.05261	0.03724	2.18881	0.04062	1.24246	0.02868	0.35568	0.58689	0.00472	0.01027	0.17357	0.0018	0.43806	0.12772	0.15427	0.30742	0.00022	0.51183	0.84509	0.05789	0	0	0	0	3.04849	0.23923	0.2048	0.39498
Gemella_morbillorum	0	0	0.06924	0	0	0	0	0	0	0	0	0.06665	0	0	0	0	0	0	2.96153	0	0.17299	0.01282	0.00659	0.82372	0.08276	3.54329	0.06602	0.09533	0.03972	0.03826	0.10671	0.04013	0.00696	0.15829	0.10071	0.09263	0.16428	0.00263	0.00544	0.10761	0	0	0	0.51412	0	0.44626	0	0	0
Corynebacterium_pseudogenitalium	0.09316	0.62965	0.07236	0.52152	0.15454	0	0	0	0	0	0	0	0	0	0	0	0.1446	0.28662	0	0	0	0	0	0.00059	0.00422	0	0.00107	0	0.00047	0	0	0	0	0	0	0	0	0	0	0	0.19524	0.31699	0.1173	0.42648	0	0.20982	0	0.15188	0
Haemophilus_sp_HMSC71H05	0.38125	0	0	0	0	0	0.37241	0	0.98151	0.45945	0	0	0	0	0	0	0	0	0	0	0	0	0.00777	0.01973	0.19189	0.17083	0	2.78551	0	0.01208	0.0044	0	3.99743	0.00189	0.29278	0	0	0.00674	0.00152	0	0.25151	0	0	0	0.11032	0	0.55324	0.77832	0.248
Streptococcus_oralis	0	0	0	0	0	0	0	0	0	0	0	0	1.39552	0	0	0	0	0	1.84374	0	0.08854	0.00927	0.17061	0.00818	0.84968	0.02244	0.14485	0.44909	0.02217	0.30385	0.123	0.06213	0.17086	0.02093	0.27034	0.07924	0.29009	0.07546	0.19806	0.05953	0.15638	0	0	0	0	0	0	0	0
Atopobium_rimae	0.15718	0	0	0	0	0	0	0	0	0	0	0	0	0	0	0	0	0	3.94693	0	0.11701	0.06638	0.90656	0.03379	0.04901	0.22232	0.24635	0.04496	0.03237	4.14712	0.18002	0.00801	0.5685	0.11207	0.44528	0.08181	0.03611	0.14051	0.01441	0.0254	0.02975	0	0	0	0	0.02881	0	0	0
Kocuria_palustris	0.12678	1.0148	0	0	0	0.05294	0	0	0	0	0	0	0	0	0	0	0	1.47919	0	0	0	0	0	0.00047	0.00309	0	0.00092	0	0.00057	0	0.00067	0	0	0	0	0	0	0	0	0	0.17269	0.58998	0	0	0.01718	0	0	0	0
Lactobacillus_fermentum	0	0	0	0	0	0	0	0	0	0	0	0	0	0	0	0	0	0	0	0	0.00041	0.0003	0.00139	0	2.56352	0	0.00068	0	0.00048	0.88792	0	0	0.33942	0	0	0	0	0	0	0	0	0	0	0	0	0	0	0	0
Lautropia_mirabilis	0	0	0	0	0	0	0	0	0	0	0	0	0	4.11126	0	0	0	0	0	0	0.08206	0.00198	0.00204	0.03909	0	0.01306	0.02844	0.00198	0.03594	0.00439	0.01795	0.04213	0.03124	0.00684	0.0004	0.04764	0.01171	0.17593	0	0.04454	0	0	0	0	0	0	0	0	0
Bell_pepper_mottle_virus	0	0.37774	0	0	0	0	0	0.09509	0.60155	0.21119	0	0	0	0.09602	0	0	0	0	0	1.66853	0.00417	5.52786	0.00418	0.00883	0.06117	0.00583	0.00874	0.00097	0.00257	0.0049	0	0	0.0006	0.00524	0	0	0.00793	0	0	0	1.01245	0	0	0	0	0	0	0	0
Lactococcus_phage_jm3	0	0	0	0	0	0	0	0	0	0	0	0	0	0	0	3.14112	0	0	0	0	0	0	0	0	0	0	0	0	0	0	0	0	0	0	0	0	0	0	0	0	0.11519	0	0	0	0	0	0	0	0
Lactococcus_virus_bIL67	0.05269	0.04909	0	0	0	0	0.02781	0	0	0	0	0	0.0825	0	3.08824	0	0	0	0	0	0	0	0	0	0	0	0	0	0	0	0	0	0	0.00037	0	0	0	0	0	0	0	0.03823	0	0	0	0	0	0	0
Parvimonas_micra	0.01951	0	0	0	0	0	0	0	0	0	0	0	0	0	0	0	0	0	0	0	0.01723	0.00109	0.01534	0.01504	0	0.00212	0.23688	0.00696	0.00223	0.02895	0.0621	0.00133	0.50476	0.00533	0.06021	0.08438	0.03943	0.02276	0.00355	0.02632	0.0285	0	0	2.62414	0	0	0	0	0
Ralstonia_virus_RSA1	0	0	0	0	0	0	0	0	0	0	0	0	0	0	0	0	0	0	0	0	0	0	0	0	0	0	0	0	0	0	0	0	0	0	0	0	0	0.00843	0	0	0	0	0	0	0	0	0	0	0
Malassezia_restricta	0	0.37928	0.03855	0.39775	0.13337	0.02164	0	0	0	0	0	0	0.25553	0	0	0	0	0.11423	0	0	0	0	0	0.0006	0.00868	5e-05	0.00106	0	0.00018	0	0	0	0	0	0	0.00567	0	0	0	0	0.33008	0.25756	0	0	0.1226	0.39386	0	0.03705	0
Actinomyces_graevenitzii	0.44668	0	2.04502	0	0	0	0.05432	0.00479	0.00799	0	0	0	0	0	0	0	0	0	0.62028	0	0.09564	2.09834	0.16688	1.09573	0.04565	0.60195	0.84094	0.10978	0.67617	0.44716	2.13816	0.10751	0.30855	0.68275	0.76017	0.27584	0.44051	0.00356	0.1921	0.35153	0.38371	0	0	0	0	0	0	0.03804	0
Lactobacillus_salivarius	0	0	0	0	0	0	0	0	0	0	0	0	0	0	0	0	0	0	0	0	0	0	0.02922	0	0	0	0	0	0	0	0	0	0.00654	0	0	0	0	0	0	0	0	0	0	0	0	0	0	0	0
Streptococcus_virus_phiAbc2	0	0	0	0	0	0.4713	0.17172	0	0	0.42371	0	0	0	0.57791	0	0	0	0	0	1.364	0	0	0	0	0	0	0	0	0	0	0	0	0.00121	0	0.00152	0	0	0.00494	0.00114	0	0	0	0	0	0	0	0.20408	0	0
Lachnospiraceae_bacterium_oral_taxon_096	0	0	0	0	0	0	0	0	0	0	0	0	0	0	0	0	0	0	3.45314	0	0.05807	14.02	10.7878	0.04032	0.34517	0.03457	0.05753	0.0159	0.0268	19.4085	0	0.00579	0	0	0.8005	0	0.00304	0	0	0.25803	0	0	0	0	0	0	0	0	0
Streptococcus_virus_DT1	0	0	0.53196	0	0	0	0	0	0	0	0	0	0	0	0	0	0	0	0	2.91582	0	0	0	0	0	0	0	0	0	0	0	0	0	0	0	0	0	0	0	0	0	0	0	0	0	0	0	0	0
Pepino_mosaic_virus	0.20075	0	0	0	0	0	0.09504	0.95034	0.16699	0.66432	0	0	0	0	0	0	0	0	0	0	0.01439	0.0081	4.58908	0.00477	0.02358	0.00368	0.01233	0.00299	0.00239	0.00504	0.00149	1.30234	0.00317	0.00064	0.00653	0.00055	0.03028	0.00314	0.7279	0.00353	0.36011	0	0	0	0	0	0.38843	0.37948	0
Streptococcus_phage_SM1	0	0	0.62296	0	0	0	0	0	0	0.63537	0	0	0	0.14443	0	0	0	0	0	0	0	0	0	0	0	0	0	0	0	0	0	0	0	0	0	0	0	0	0	0	0	0.23576	1.15536	0	0.30511	0	0	0.23918	0
Streptococcus_sanguinis	0	0	0	0	0	0	0	0	0	0	0	0	0	0	0	0	0	0	3.21907	0	0.02459	0.00334	0.05296	0.02373	0.01002	0.06541	0.0751	0.00842	0.01892	0.01015	0.07122	0.00608	0.11834	0.00267	0.02064	0.02465	0.00911	0.08443	0	0.01813	0	0	0	0	0	0	0	0	0
Moraxella_catarrhalis	0	0	0	0	0	0	0	0	0	0	0	0	0	0	0	0	0	0.10888	0	0	0	0	0	0	0	0	0	0	0	0	0	0	0	0	0	0	0	0	0	0	0	0	0	0	0	0	0	0	0
Veillonella_parvula	0.28239	0	0.09829	0.04405	0	0.11177	0.36142	0.12765	0.23075	0.19987	0	0.11944	0	0.29951	0	0	0	0	0	0	0.12586	0.049	0.3437	0.14391	0.37273	0.0041	0.38695	0.14424	0.1495	0.15396	0.37302	0.06692	0.89103	0.09217	0.3404	0.36101	0.13554	0.2416	0.05008	0.12394	0.21065	0	0	0.12447	0.09628	0	0.19177	0.18394	0.22126
Pseudomonas_virus_LKA1	0	0.25188	0	0.91038	0.37314	1.10477	0	0	0	0	0	0	0	0	0	0	0	0	0	0	0	0	0	0.00236	0	0	0.00595	0	0.0016	0	0	0	0	0	0	0	0	0	0	0	0	0	0	0	0.20844	0	0	0	0
Prevotella_salivae	1.14363	0	0	0	0	0	0	0	0	0	0	0	0	0	0	0	0	0	1.11088	0	0.65993	2.05227	4.32134	0.66628	0.10748	0.21109	0.87389	0.1573	0.24757	6.37261	1.08694	0.1898	2.89068	0.57237	2.86948	0.53757	0.45411	2.27875	0	0.22969	0.51152	0	0	0	0	0	0	0	0
Human_betaherpesvirus_6A	0	0	0	0	0	0	0	0	0	0	0	0	0	0	0	0	0	1.7331	0	0	0	0	0	0	0	0	0	0	0	0	0	0	0	0	0	0	0	0	0	0	0	0	0	0	0	0	0	0	0
Actinomyces_sp_oral_taxon_181	0.34117	0	0.09201	0	0.02349	0.19027	0.31563	0.11322	0.09965	0	0	0.24186	0	0.20381	0	0	0	0	0	0	0.09331	0.01148	0.12989	0.24088	0.81725	0.32581	1.1965	0.17213	0.00434	1.31527	0.66534	0.07949	0.24476	0.20502	0.31815	0.187	0.09622	2.26208	0.22272	0.02891	0.31821	0	0	0	0.16435	0	0.08506	0.11673	0.15246
Dolosigranulum_pigrum	0	0	0.02036	0.10832	0.05258	0.01559	0	0.12794	0	0	0	0	0	0	0	0	0	0.04016	0	0	0	0	0	0.00119	0.00467	0	0.00114	0	0.00017	0.00014	4e-05	0	0	0.00016	0	0	0	0	0	0	0	0.16898	0	0	0	0.00755	0	0.30596	0
Dietzia_maris	0.4141	1.0881	0	0	0	0	0	0	0	0	0	0	0	0	0	0	0	0	0	0	0	0.00064	0	0	0	0	0	0	0	0	0.00313	0	0	0	0	0	0	0	0	0	1.08916	0.03482	0	0	0	0	0	0	0
Alloscardovia_omnicolens	0	0	0	0	0	0	0	0	0	0	0	0	0	0	0	0	0	0	0.22637	0	0	0.01788	0.0854	0	0	0	0	0	0.00297	0.11682	0.03575	0.01066	0.07713	0	0.02082	0	0	0	0.02997	0	0	0	0	0	0	0	0	0	0
Enterobacteria_phage_mEp460	0	0	0	0	0	0	0	0	0	0	0	0	0.8437	0	0	0	0	0	0.4947	0	0	0	0	0	0	0	0	0	0	0	0	0	0	0	0	0	0	0	0	0	0	0	0	0	0	0	0.23556	0	0
Bell_pepper_alphaendornavirus	0	0	0	0	0	0	0	0	0	0	0	0	0	0	2.27358	0	0	0	0	0	0.0026	0.00072	0.024	0	0	0	0	0	0	0	0	0.03045	0.0002	0.00517	0.0005	0	0	0	0	0.00211	0	0	0	0	0	0	0	0	0
Staphylococcus_phage_StB27	0	0	0	0	0	0	0	0	0	0	0	0	0	0	0	0	0	0	0	0	0	0	0	0	0	0	0	0	0	0	0	0	0	0	0	0	0	0	0	0	0	0	2.12925	0	0	0	0	0	0
Enhydrobacter_aerosaccus	0	0.03661	0	0	0	0.24831	0	0	0	0	0	0	0	0	0	0	0	0.30763	0	0	0	0	0	0	0	0	6e-05	0	0	0	0	0	0	0	0	0	0.01484	0.00046	0	0	0	0.27818	0	0.40273	0	0	0	0	0
Actinomyces_johnsonii	0	0	0	0	0	0	0	0	0	0	0	0	0	0	0	0	0	0	1.99325	0	0	0	0	0	0	0	0	0	0	9e-05	0	0	0	0	0.00261	0	0	0	0	0	0	0	0	0	0	0	0	0	0
Capnocytophaga_gingivalis	0.51048	0	0	0	0	0	0.06243	0.23902	0.17516	0.03868	0	0	0	0	0	0	0	0	0	0	0.03265	0.09102	0.18463	3.2701	0.05191	0.00486	0.0274	0.6812	0.60825	0.01042	0.00924	2.71526	0.01436	0.14196	0.0359	0.10352	0.06011	0.00446	0.00136	1.06924	0.22059	0	0	0	0	0	0.13086	0.15269	0.12681
Murine_osteosarcoma_virus	0	0	0	0	0	0	0.06519	0	0	0	0	0	0	0	0	0	0	0	0	1.27087	0	0	0	0	0	0	0	0	0	0	0	0	0	0	0	0	0	0	0	0	0	0	0	0	0.15449	0	0	0	0.17366
Acinetobacter_guillouiae	0	0.0411	0	0	0	0	0	0	0	0	0.03204	0	0	0	0	0.42904	0	0	0	0.62123	0	0	0	9e-05	0	0	0.00041	0	0	0	0	0	0	0	0	0	0	0	0.00032	0	0.10365	0	0	0	0	0	0	0	0
Cactus_virus_X	0	0	0	0	0	0	0	0	0	0	0	0	0	0	0	0	0	0	0	0	0	0	0	0	0	0	0	0	0	0	0	0	0	0	0	0	0	0	0	0	0	0	0	0	0	0	0	0	0
Neisseria_elongata	0	0	0	0	0	0	0	0	0	0	0	0	0	0	0	0	0	0	1.89819	0	0	0.00044	0.07149	0.03811	0	0.17321	0.10407	0.01073	0.01811	0.00315	0	0.24415	0.00715	0.04949	0	0.00038	0	0	0	0.06396	0	0	0	0	0	0	0	0	0
Tobacco_streak_virus	0	0	0	0	0	0	0	0	0	0	0	0	0	0	0	0	0	0	0	0	0	0	0	0	0	0	0.00508	0	0	0	0	0	0	0	0	0	0	0	0	0	0	0	0	0	0	0	0	0	0
Moraxella_osloensis	0	0.07792	0	0	0	0.54837	0	0	0	0	0	0	0.0169	0	0	0	0	0.12387	0	0	0	0	0	0.00011	0	0	0.00027	0	0	0	0	0	0	0	0	0	0.04583	0.0009	0	0	0.02724	0.14542	0	0	0	0	0	0	0
Streptococcus_sp_HPH0090	0	0	0	0	0	0	0.13774	0.12546	0.40937	0	0	0	0	0	0	0	0	0	0	0	0	0	0	0	0	0	0	0.00044	0	0.00417	0.00497	0.00165	0.12248	0	0	0	0	0	0.71449	0.00096	0	0	0	0	0	0	0.29831	0.18903	0.24344
Janibacter_hoylei	0	0	0	0	0	0	0	0	0	0	0	0	0	0	0	0	0	0	0	0	0	0	0	0	0	0	0	0	0	0	0	0	0	0	0	0	0	0	0	0	0	1.80804	0	0	0	0	0	0	0
Pseudomonas_phage_phi297	0	0	0	0	0	0	0	0	0	0	0	0	0	0	0	0	0	0	0	0	0	0	0	0	0	0	0	0	0.00265	0	0	0	0	0	0	0	0	0	0	0.00777	0	0	0	0	0	1.40592	0	0	0
Corynebacterium_lipophiloflavum	0	0	0	0	0	0	0	0	0	0	0	0	0	0	0	0	0	0	0	0	0	0	0	0	0	0	0	0	0	0	0	0	0	0	0	0	0	0	0	0	0	0	0	0	0	0	0	0	0
Alloprevotella_tannerae	0.26205	0	0	0	0	0	0.00667	0.00714	0	0.01593	0	0	0	0	0	0	0	0	0	0	0.00128	1.45877	0.00462	0.00359	0.00681	0.00086	0.123	0.00396	0.00094	0.02667	0.20535	0.00176	2.629	0.00513	0.05862	0.27232	0.05186	0.0078	3e-05	0.55389	0.13142	0	0	0	0	0	0.00771	0.0183	0.00994
Solobacterium_moorei	0	0	0.27149	0	0	0	0	0	0	0	0	0	0	0	0	0	0	0	0	0	0.22603	0.13198	0.08574	0.05085	0.00146	0.00304	0.03009	0.02345	0.01965	0.02406	0.12418	0.0155	0.10832	0.0236	0.10823	0.04817	0.01718	0.05152	0.02861	0.05558	0	0	0	1.20582	0	0	0	0	0
Neisseria_perflava	0	0	0	0	0.14275	0.07243	0.41622	0.03907	0	0	0	0.27018	0	0.09662	0	0	0	0	0	0	0	0.00016	0	0	0	0	0	0	0	0	0	0	0.00027	0	0	0.00032	0	0.00166	0.00115	0	0	0	0	0	0.02092	0.06692	0.04179	0.22796	0
Actinomyces_sp_oral_taxon_414	0	0	0	0	0	0	0	0	0	0	0	0	0	0	0	0	0	0	1.43123	0	0	0	0	0	0	0	0.00065	0	0	0	0.01943	0	0.0001	0	0	0	0	0	0	7e-05	0	0	0	0	0	0	0	0	0
Streptococcus_sp_HMSC071D03	0	0	0	0	0	0	0	0	0	0	0	1.34066	0	0	0	0	0	0	0	0	0.06086	0.16394	0.11995	0	0	0	0.0051	0.00028	0.12323	0.00119	0.77469	0.00711	0.66126	0.00184	0.00835	0.00205	0.03969	0.00475	0	0.05833	0.02986	0	0	0	0	0	0	0	0
Stomatobaculum_longum	0.87558	0	0	0	0	0	0	0	0	0	0	0	0	0	0	0	0	0	0	0	0.38106	1.26341	0.75182	0.128	0.0454	0.00571	0.09134	0.15598	0.03784	1.49228	1.01388	0.06502	3.40262	0.20286	1.28469	0.12617	0.43074	0.03756	0.18984	0.01443	0.45616	0	0	0	0	0	0	0	0
Eggerthia_catenaformis	0	0	0	0	0	0	0	0	0	0	0	0	0	0	0	0	0	0	1.29799	0	0	0	0	0	0	0	0	0	0	0	0	0	0	0	0	0	0	0	0	0.00346	0	0	0	0	0	0	0	0	0
Burkholderia_virus_BcepC6B	0	0	0	0	0	0	0	0	0	0	0	0	0	0	1.28065	0	0	0	0	0	0	0	0	0	0	0	0	0	0	0	0	0	0	0	0.00142	0	0	0	0	0	0	0	0	0	0	0	0	0	0
Cucumber_mosaic_virus	0	0	0	0	0	0	0	0	0	0	0	0.82417	0.13615	0.30892	0	0	0	0	0	0	0	0	0.00366	0	0	0	0	0	0	0	0	0	0	0.03626	0	0	0	0.02074	0	0	0	0	0	0	0	0	0	0	0
Eubacterium_sulci	0.50594	0	0	0	0	0	0.03595	0.03977	0.10358	0	0	0	0	0	0	0	0	0	0	0	2.02808	1.58488	1.84713	0.00254	0.04052	0.00306	0.01411	0.00164	0.00239	0.00457	0.00642	0.05623	0.73226	0.00285	3.9469	0.04716	0.06767	1.23508	0.00016	1.02374	0.27751	0	0	0	0	0	0.01288	0.17803	0.0207
Streptococcus_sp_F0442	0	0	0	0.03185	0.01957	0.13218	0.06852	0.05403	0	0	0	0.19519	0	0.11685	0	0	0	0	0	0	0.0008	0.00092	0.0085	0.00032	0.01451	0	0.0039	0.00935	0.00197	0.00086	0.04744	0.01418	0.00113	0.00303	0.02705	0.01553	0.03401	0.00995	0.00179	0.00469	0.00944	0	0	0	0.17226	0	0.10715	0	0.09499
Veillonella_rogosae	0.10717	0	0.05915	0	0.17895	0.13697	0.20646	0	0	0	0	0.15593	0	0.06613	0	0	0	0	0	0	0.90188	0.00194	0.00223	0.00292	0.01933	0	0.00442	0.00059	0.88479	0.00129	0	0.00078	0.00353	0.00419	0.00207	0.00113	0.33972	0.008	0.00084	0.00163	0.02524	0	0	0.08707	0.16259	0	0.03958	0.03093	0
Mogibacterium_diversum	0.30338	0	0	0	0	0	0.04788	0.15575	0.04355	0.06098	0	0	0	0	0	0	0	0	0	0	0.5581	0.84589	0.5165	0.40573	0.02226	0.01267	0.19245	0.39425	0.0987	0.08106	0.50709	0.04681	0.43945	0.34482	0.69478	0.22138	0.12918	0.85374	0.28774	0.25031	0.24057	0	0	0	0	0	0.07789	0.03843	0.14225
White_clover_mosaic_virus	0.17311	0	0	0	0	0	0	0	0	0.52154	0	0	0	0	0	0	0	0	0	0	0.00242	0	0	0	0	0	0	0	0	0	0	0	0	0	0.00188	0	0	0	0	0	0	0.21894	0	0	0	0	0	0	0
Cucumber_mottle_virus	0	1.18556	0	0	0	0	0	0	0	0	0	0	0	0	0	0	0	0	0	0	0	0	0	0	0	0	0	0	0	0	0	0	0	0	0	0	0	0	0	0	0	0	0	0	0	0	0	0	0
Lactobacillus_phage_phiAQ113	0.67155	0	0	0	0	0	0	0	0	0	0	0	0	0	0	0	0	0	0	0	0	0	0	0	0	0	0	0	0	0	0.01328	0.00596	3.71105	0.00812	0.00932	0.0074	0.22246	0.01061	0	0	0.5073	0	0	0	0	0	0	0	0
Methylorubrum_extorquens	0	0	0	0	0	0	0	0	0	0	0	0	0	0	0	0	0	0.32456	0	0	0	0	0	0	0	0	0	0	0	0	0	0	0	0	0	0	0	0	0	0	0	0	0	0	0	0	0	0	0
Paracoccus_sanguinis	0	0	0	0	0	0	0	0	0	0	0	0	0	0	0	0	0	0.07721	0	0	0	0	0	0	0	0	0	0	0	0	0	0	0	0	0	0	0	0	0	0	0	0.05944	0	0	0	0	0	0	0
Streptococcus_australis	0	0	0	0	0	0.34975	0.12463	0	0	0	0	0.11577	0	0.19431	0	0	0	0	0	0	0.06324	0.06008	0.00442	0.04071	0.02952	0.11458	0.01161	1.07254	0.32817	0.00434	0.00311	0.24729	0.00203	0.54249	0.0052	0.1132	0.05817	0.01079	0.00172	0.14383	0.06842	0	0	0	0.01314	0	0.14883	0.06923	0
Parietaria_mottle_virus	0	0	0	0	0	0	0	0	0	0	0	0	0	0	0	0	0	0	0	0	0	0	0	0	0	0	0	0	0	0	0	0	0	0	0	0	0	0	0	0	0	0	0	0	0	0	0	0	0
Lactococcus_phage_BM13	0	0	0	0	0	0	0	0	0	0	0	0	0	0	0	0	1.10362	0	0	0	0	0	0	0	0	0	0	0	0	0	0	0	0	0	0	0	0	0	0	0	0	0	0	0	0	0	0	0	0
Stenotrophomonas_phage_S1	0	0	0	0	0	0	1.04692	0	0	0	0	0	0	0	0	0	0	0	0	0	0	0	0	0	0	0	0	0	0	0	0	0	0	0	0	0	0	0	0	0	0	0	0	0	0	0	0	0	0
Dermacoccus_nishinomiyaensis	0.07023	0.26052	0	0	0	0	0	0	0	0	0	0	0	0	0	0	0	0	0	0	0	0	0	0	0	0	0	0	0	0	0.00079	0	0	0	0	0	0	0	0	0	0.22026	0.08251	0	0.26246	0	0	0	0	0
Oryza_sativa_alphaendornavirus	0	0	0	0	0	0	0	0	0	0	0	0	0	0	0.95776	0	0	0	0	0	0.06583	0	0	0	0	0	0	0	0	0.00146	0	0	0	0	0	0	0	0	0	0	0	0	0	0	0	0	0	0	0
Prevotella_sp_oral_taxon_473	0	0	0	0	0	0	0	0	0	0	0	0	0	0	0	0	0	0	0	0	0.00376	0	8e-05	0	0.00061	0.00995	0.13246	0	0.12242	0.011	0.01557	0.04084	0	0	5e-05	0.0001	0	0	0	0.00658	0	0	0	0	0	0	0	0	0
Actinomyces_sp_ICM47	0.18815	0	0.58047	0	0	0	0	0	0	0	0	0	0	0	0	0	0	0	0	0	3.89575	1.16233	0.58252	0.05067	0.04034	0.00453	0.19764	0.17372	0.0209	0.00585	0.02895	0.00899	1.03968	0.52013	0.66644	0.28243	0.05228	0.00387	4e-05	0.26184	0.14253	0	0	0	0	0	0	0	0
Ottowia_sp_oral_taxon_894	0	0	0	0	0	0	0.04105	0.12105	0.14613	0.05224	0	0	0	0	0	0	0	0	0	0	0.00084	0.00036	0.00205	0.00066	0.01006	2.54471	0.00229	0.00136	0.00184	0.00051	0.00047	0.55305	0	0	0.00485	0.00536	0.00582	0.02673	0.00021	1.35761	0.01525	0	0	0	0	0	0.02489	0.12272	0.25101
Lactococcus_phage_bIL309	0	0	0	0	0	0	0	0	0	0	0	0	0	0	0	0	0	0	0	0	0	0	0	0	0	0	0	0	0	0	0	0	0	0.0036	0	0	0	0	0	0	0	0	0	0	0	0	0	0	0
Pseudomonas_phage_F10	0	0	0	0	0	0.22683	0	0	0	0	0	0	0	0	0	0	0	0	0	0	0	0	0	0.00518	0.01397	0	0.00847	0	0	0	0	0	0	0	0	0	0	0	0	0	0	0	0	0	0	0	0	0	0
Streptococcus_phage_PH10	0	0	0	0	0	0	0	0	0	0	0	0	0	0	0	0	0	0	0	0	0	0	0	0	0	0	0	0	0	0	0	0	0	0	0	0	0	0	0	0	0	0	0	0	0	0	0	0	0
Peptostreptococcus_stomatis	0	0	0	0	0	0	0	0	0	0	0	0	0	0	0	0	0	0	0	0	0.00124	0.00322	0.00413	0.00721	0	0	0.00342	0.00539	0.00334	0	0.08316	0	0.12734	0.01314	0.01428	0.00144	0	0	0	0.00218	0	0	0	0	0	0	0	0	0
Papaya_ringspot_virus	0	0	0	0	0	0	0.04091	0.50003	0.14378	0	0	0	0	0	0	0	0	0	0	0	0	0	0.00028	0	0	0	0	0	0	0	0	0	0	0	0.00071	0	0	0	0	0	0.06316	0	0	0	0	0	0	0	0
Erwinia_phage_PEp14	0	0	0	0	0	0	0	0	0	0	0	0	0.05507	0	0	0	0	0	0	0	0	0	0	0.00041	0	0	0	0	0	0	0	0	0	0	0	0	0	0	0	0	0	0	0	0	0	0	0	0	0
Plum_pox_virus	0	0	0	0	0	0	0	0	0	0	0	0	0	0	0	0	0	0	0	0	0	0	0	0	0	0	0	0	0	0	0	0	0	0	0	0	0	0	0	0	0	0	0	0	0	0	0	0	0
Avian_myelocytomatosis_virus	0	0	0	0	0	0	0	0.27072	0	0	0	0.06443	0	0	0	0	0	0	0	0	0	0	0	0	0	0	0	0	0	0	0	0	0.00172	0	0	0	0	0	0	0	0	0	0	0	0	0	0	0.11317	0
Gammapapillomavirus_1	0	0	0	0	0	0	0	0	0	0	0	0	0	0	0	0	0	0	0	0	0	0	0	0	0	0	0	0	0	0	0	0	0	0	0	0	0	0	0	0	0.61469	0	0	0	0	0	0	0	0
Lactobacillus_sunkii	0	0.01218	0	0.221	0	0.33125	0	0	0	0	0	0	0	0	0	0	0	0	0	0	0	0	0	0.00114	0.00735	0	0.00131	0	0	0	0	0	0	0	0	0	0	0	0	0	0	0	0	0	0	0.04909	0	0	0
Leuconostoc_gelidum	0	0	0	0	0	0	0	0	0	0	0	0	0.57766	0	0	0	0	0	0	0	0	0	0	0	0	0	0	0	0	0	0	0	0	0	0	0	0	0	0	0	0	0	0	0	0	0	0	0	0
Pseudomonas_phage_B3	0	0	0	0	0	0	0	0	0	0	0	0	0	0	0	0	0	0	0	0	0	0	0	0	0	0	0	0	0	0	0	0	0	0	0	0	0	0	0	0	0.28266	0	0	0	0.29484	0	0	0	0
Saccharomyces_20S_RNA_narnavirus	0	0	0	0	0	0	0	0	0	0	0	0	0	0	0	0	0	0	0	0	0	0	0	0	0	0	0	0	0	0	0	0	0.00233	0	0	0	0	0.01741	0	0	0	0	0	0	0	0	0	0	0
Atopobium_parvulum	0.13512	0	0.0908	0	0	0	0	0	0	0	0	0	0	0	0	0	0	0	0.26298	0	0.13409	0.12293	0.24408	0.08579	0.0552	0.03913	0.07555	0.08887	0.03138	4.04989	0.20749	0.0188	0.43159	0.10723	0.40362	0.0439	0.02849	0.21714	0.02936	0.03252	0.07226	0	0	0	0	0	0	0	0
Lactococcus_phage_ul36	0	0	0	0	0	0	0	0	0	0	0	0	0	0	0	0	0	0	0	0	0	0	0	0	0	0	0	0	0	0	0	0	0	0	0	0	0	0	0	0	0	0	0	0	0	0	0	0	0
Prevotella_shahii	0	0	0	0	0	0	0.04121	0.09807	0.08305	0.0144	0	0	0	0	0	0	0	0	0	0	2.55659	0.2792	0.00277	0.00218	0.01766	0.00262	0.00419	0.08937	0.22483	0.00392	0	0.0142	0	0.23498	5e-05	0	0	0	0.00023	0.88956	0	0	0	0	0	0	0.10602	0.07713	0.05327
Garlic_common_latent_virus	0	0	0	0	0	0	0.03506	0	0	0	0	0	0	0	0	0	0	0	0	0	0	0.1243	0	0	0	0	0	0.00023	0.04758	0	0	0	0	0.02012	0	0	0	0	0	0.07634	0	0	0	0	0	0	0.24998	0	0
Zygocactus_virus_X	0	0	0	0	0	0	0	0	0	0	0	0	0	0	0	0	0	0	0	0	0	0	0	0	0	0	0	0	0	0	0	0	0	0	0	0	0	0	0	0	0	0	0	0	0	0	0	0	0
Lactococcus_phage_Tuc2009	0	0	0	0	0.49109	0	0	0	0	0	0	0	0	0	0	0	0	0	0	0	0	0	0	0	0	0	0	0	0	0	0	0	0	0	0	0	0	0	0	0	0	0	0	0	0	0	0	0	0
Klebsiella_pneumoniae	0	0.48118	0	0	0	0	0	0	0	0	0	0	0	0	0	0	0	0	0	0	0	0	0	0	0	0	0	0	0	0	0	0	0	0	0	0	0	0	0	0	0	0	0	0	0	0	0	0	0
Granulicatella_elegans	0.06219	0	0	0	0	0	0.03145	0.03387	0.02229	0	0	0.08027	0	0	0	0	0	0	0	0	0.03917	0.00973	0.01677	0.06306	0.00368	0.03294	0.16358	0.05983	0.03884	0.01537	0.11929	0.07975	0.04322	0.08521	0.02177	0.186	0.37238	0.1123	0.25919	0.06897	0.0493	0	0	0	0	0	0.02572	0.04232	0.01674
Streptococcus_anginosus_group	0.09691	0	0	0	0	0	0	0	0	0	0	0	0	0	0	0	0	0	0	0	0	0	0.00054	0	0	0.01353	0.0134	0	0	0.04638	0.00741	0.00021	0.07072	0.00073	1.82037	0.03572	0.01817	0.00355	0.00255	0	0.03333	0	0	0	0	0	0	0	0
Sanguibacter_marinus	0	0	0	0	0	0	0	0	0	0	0	0	0	0	0	0	0	0	0	0	0	0	0	0	0	0	0	0	0	0	0	0	0	0	0	0	0	0	0	0	0	0	0	0	0.44611	0	0	0	0
Salmonella_virus_SPN1S	0	0	0	0	0	0	0	0	0	0	0	0	0	0	0	0	0	0.44356	0	0	0	0	0	0	0	0	0	0	0	0	0	0	0	0	0	0	0	0	0	0	0	0	0	0	0	0	0	0	0
Porphyromonas_gingivalis	0.18274	0	0	0	0	0	0.00846	0.07694	0.00994	0	0	0	0	0	0	0	0	0	0	0	0	0	0	0	0	0	0.43542	0	0	0.00974	0.00136	0.00069	1.84278	0.07972	0.00156	0.03809	0.0196	0.00118	2e-05	0.85103	0.05845	0	0	0	0	0	0.03218	0.01047	0
Acinetobacter_johnsonii	0	0	0	0	0	0	0	0	0	0	0	0	0	0	0	0	0	0	0	0	0	0	0	0	0	0	0	0	0	0	0	0	0	0.00025	0	0	0	0	0	0	0	0	0	0	0	0	0	0	0
Saccharomyces_cerevisiae	0	0	0	0.41346	0	0	0	0	0	0	0	0	0	0	0	0	0	0	0	0	0	0	0	0	0	0	0	0	0	0	0	0	0	0	0	0	0	0	0	0	0	0	0	0	0	0	0	0	0
Burkholderia_virus_BcepMu	0	0	0	0	0	0	0	0	0	0	0	0	0	0	0	0	0	0	0	0	0	0	0	0	0	0	0	0	0	0	0	0	0	0	0	0	0	0	0	0	0	0	0	0	0	0.41143	0	0	0
Acinetobacter_lwoffii	0	0	0	0	0	0	0	0	0	0	0	0	0	0	0	0	0	0	0	0	0	0	0	0	0	0	0	0	0	0	0	0	0	0	0	0	0	0.00238	0	0	0	0	0	0	0	0	0	0	0
Chryseobacterium_sp_YLOS41	0	0.09855	0	0	0	0	0	0	0	0	0	0	0	0	0	0	0	0	0	0	0	0	0	0	0	0	0	0	0	0	0	0	0	0	0	0	0	0	0	0	0	0.28944	0	0	0	0	0	0	0
Haemophilus_sputorum	0	0	0	0	0	0.02155	0.02994	0.05714	0	0	0	0.00558	0	0.0846	0	0	0	0	0	0	1.16985	0.00432	8e-05	0	0.0016	9e-05	0.23579	0	0.08283	0.00085	0	0.07471	8e-05	0.0006	0.001	0.36416	2.43503	0.00245	0.0002	0.48337	0.01985	0	0	0	0	0	0	0.14134	0
Prevotella_veroralis	0	0	0	0	0	0	0	0	0	0	0	0	0	0	0	0	0	0	0	0	0	0.0029	0.00164	0.00072	0	0.00104	0	0	0	0.00299	0.00015	0	0.04376	0.00164	0.00852	0	0	0	0	0.00036	0	0	0	0.39053	0	0	0	0	0
Fujinami_sarcoma_virus	0	0	0	0	0	0	0.04644	0	0	0	0	0	0	0	0	0	0	0	0	0	0	0	0	0	0	0	0	0	0	0	0	0	0	0	0	0	0	0	0	0	0	0	0	0	0	0	0	0	0.12369
Roseomonas_mucosa	0	0.01188	0	0.08061	0	0.01753	0	0	0	0	0	0	0	0	0	0	0	0	0	0	0	0	0	0.00049	0.00575	0	0.00018	0	0.00027	0	7e-05	0	0	0	0	0	0	0	0	0	0	0.13976	0	0	0	0.12162	0	0	0
Anaerococcus_octavius	0	0.05914	0	0	0	0	0	0	0	0	0	0	0	0	0	0	0	0	0	0	0	0	0	0	0	0	0	0	0	0	0	0	0	0	0	0	0	0	0	0	0	0.2512	0	0	0	0	0	0	0
Actinomyces_radicidentis	0	0	0	0	0	0	0	0	0	0	0	0	0	0	0	0	0	0	0	0	0	0	0	0	0	0	0	0	0	0	0	0	0	0	0	0	0	0	0	0	0	0	0	0	0	0	0	0	0
Alphapapillomavirus_2	0	0.35426	0	0	0	0	0	0	0	0	0	0	0	0	0	0	0	0	0	0	0	0	0	0	0	0	0	0	0	0	0	0	0	0.00946	0	0	0	0.0077	0.00328	0	0	0	0	0	0	0	0	0	0
Lactobacillus_phage_Lrm1	0	0	0	0	0	0.19125	0	0	0	0	0	0	0	0	0	0	0	0	0	0	0	0	0	0.00407	0	0	0.00139	0	0.00109	0	0	0	0	0	0	0	0	0	0	0	0.16135	0	0	0	0	0	0	0	0
Staphylococcus_virus_44AHJD	0	0	0	0	0	0	0	0	0	0	0	0	0	0	0	0	0	0	0	0	0	0	0	0	0	0	0	0	0	0	0	0	0	0	0	0	0	0	0	0	0	0	0	0	0	0	0	0	0
Potato_virus_S	0	0	0	0	0	0	0	0	0	0	0	0	0	0	0	0	0	0	0	0	0	0.00059	0.00048	0	0	0	0	0	0.00077	0.11114	0	0	0	0.00093	0	0	0	0.01198	0	0	0	0	0	0	0	0	0	0.1288	0.18468
Tulip_virus_X	0	0.31043	0	0	0	0	0	0	0	0	0	0	0	0	0	0	0	0	0	0	0	0	0	0	0	0	0	0	0	0	0	0	0	0	0	0	0	0	0	0	0	0	0	0	0	0	0	0	0
Squash_vein_yellowing_virus	0.1413	0	0	0	0	0	0	0	0	0.10643	0	0	0	0	0	0	0	0	0	0	0	0	0	0	0	0	0	0	0	0	0	0	0	0	0.00191	0.00267	0	0	0	0	0	0.05127	0	0	0	0	0	0	0
Lactobacillus_delbrueckii	0.05379	0.23658	0	0	0	0	0	0	0	0	0	0	0	0	0	0	0	0	0	0	0	0	0.00606	0	0	0	0	0	0	0	0	6e-05	0	0	0	0	0	0	0	0	0	0	0	0	0	0	0	0	0
Streptococcus_sp_A12	0	0	0	0	0	0	0	0.05502	0.11382	0	0	0.03776	0	0.02977	0	0	0	0	0	0	0.01857	0.00054	0.00144	0.06871	0.00827	0.13894	0.00387	0.08489	0.04422	0.00298	0.01057	0.07614	0	0.09209	0	0.00335	0.1151	0	0.00132	0.01896	0	0	0	0	0.02359	0	0.01242	0	0
Streptococcus_virus_Sfi21	0	0	0	0	0	0	0	0	0	0	0	0	0	0	0	0	0	0	0	0	0	0	0	0	0	0	0	0	0	0	0	0	0	0	0	0	0	0.02123	0	0	0	0	0	0	0	0	0	0	0
Fretibacterium_fastidiosum	0.19832	0	0	0	0	0	0	0	0	0	0	0	0	0	0	0	0	0	0	0	0.01103	0	0	0	0	0	0.0004	0	0	0.03773	1.55524	0.00743	0.46601	0.07161	0.01326	0.07489	0.03964	0.00292	0	0.02188	0.05199	0	0	0	0	0	0	0	0
Actinomyces_sp_HPA0247	0.16001	0	0	0	0	0	0.03593	0	0	0	0	0	0	0	0	0	0	0	0	0	0.00848	0.05169	0.0561	0.00053	0.0066	0.00238	0.00459	0.00314	0.0026	0.14033	1.17004	0.00528	0.14235	0.02189	0.0241	0.01398	0.09021	0.20417	0.00099	0.00897	0.0263	0	0	0	0.02085	0	0	0	0
Leptotrichia_sp_oral_taxon_212	0	0	0	0	0	0	0	0	0	0	0	0	0	0	0	0	0	0	0	0	0.02558	0.00035	0.01668	0.00877	0	0.00192	0.00162	0.00357	0.01222	0	0.00247	0.0054	0.00125	0.00206	0.00132	0.02491	0.02268	0	0	0.0212	0	0	0	0	0	0	0	0	0
Hepacivirus_C	0	0	0	0	0	0	0	0	0	0	0	0	0	0	0	0	0	0	0	0	0	0	0	0	0	0	0	0	0	0	0	0	0	0	0	0	0	0	0	0	0	0	0	0	0	0	0	0	0
Erysimum_latent_virus	0	0.22064	0	0	0	0	0	0	0	0	0	0	0	0	0	0	0	0	0	0	0	0	0	0	0	0	0	0	0	0	0	0	0	0	0	0	0	0	0	0	0	0	0	0	0	0	0	0	0
Prevotella_intermedia	0	0	0	0	0	0	0	0.08552	0.06934	0	0	0	0	0	0	0	0	0	0	0	0	0	0	0	0	0	0	0	0	0	0	0.03053	0	0.23398	0	0	0	0	0	0.35449	0	0	0	0	0	0	0	0.01319	0.03035
Archaeal_BJ1_virus	0	0	0	0	0	0	0	0	0	0	0	0.20534	0	0	0	0	0	0	0	0	0	0	0	0	0	0	0	0	0	0	0	0	0	0	0	0	0	0	0	0	0	0	0	0	0	0	0	0	0
Actinomyces_sp_S6_Spd3	0	0	0.16219	0	0	0	0	0	0	0	0	0	0	0	0	0	0	0	0.04222	0	0.26635	0.27126	0.05828	0.17974	0.00196	0.00073	0.02453	0.02882	0.05477	0.08241	0.06512	0.06012	0.04619	0.10041	0.13496	0.05037	0.05925	0.14854	0.122	0.05318	0	0	0	0	0	0	0	0	0
Staphylococcus_warneri	0	0	0	0	0	0	0	0	0	0	0	0	0.19726	0	0	0	0	0	0	0	0	0	0	0	0	0	0	0	0	0	0	0	0	0	0	0	0	0	0	0	0	0	0	0	0	0	0	0	0
Chryseobacterium_taklimakanense	0	0	0	0	0	0	0	0	0	0	0	0	0	0	0	0	0	0	0	0	0	0	0	0	0	0	0	0	0	0	0	0	0	0	0	0	0	0	0	0	0	0.1968	0	0	0	0	0	0	0
Staphylococcus_saprophyticus	0	0	0	0	0.19591	0	0	0	0	0	0	0	0	0	0	0	0	0	0	0	0	0	0	0	0	0	0	0	0	0	0	0	0	0	0	0	0	0	0	0	0	0	0	0	0	0	0	0	0
Pseudomonas_kunmingensis	0	0	0	0	0	0	0	0	0	0	0	0	0	0	0	0	0	0	0	0	0	0	0	0	0	0	0	0	0	0	0	0	0	0	0	0	0	0	0	0	0	0	0	0	0.19495	0	0	0	0
Geobacillus_virus_E2	0	0	0	0	0	0	0	0	0	0	0	0	0	0	0	0	0	0	0	0	0	0	0.00134	0	0	0	0	0	0	0	0.0012	0	0	0	0	0	0	0	0	0	0	0.19332	0	0	0	0	0	0	0
Myxococcus_phage_Mx8	0	0	0	0	0	0	0	0	0	0	0	0	0	0	0	0	0	0	0	0	0	0	0	0	0	0	0	0	0	0	0	0	0	0	0	0	0	0	0	0	0	0.18938	0	0	0	0	0	0	0
Prevotella_scopos	0	0	0	0	0	0	0.00729	0	0.04937	0	0	0	0	0	0	0	0	0	0	0	0	0.00466	0	0	0	0	0	0	0	0	0.00312	0.00112	0.00197	0.0095	0.00205	0.00169	0	0	0.00049	0.40871	0	0	0	0	0	0	0	0.01477	0.04061
Eikenella_corrodens	0.0208	0	0	0	0	0	0	0	0	0	0	0	0	0	0	0	0	0	0	0	0.00456	0.00167	0.00718	0.03212	0.01716	1.21759	0.03867	0.48127	0.15208	0.00285	0.00253	1.59682	0.00738	0.00281	0.00465	0.00107	0.01109	0.00249	0	0.0534	0.14949	0	0	0	0	0	0	0	0
Capnocytophaga_granulosa	0.1229	0	0	0	0	0	0	0	0	0	0	0	0	0	0	0	0	0	0	0	0.02234	0.00044	0.73676	0	0.00182	0	0.04401	0.02436	0.00876	0.00182	0.00451	1.28698	0.03701	0.01229	0.01519	0.0089	0.16103	0.00067	6e-05	0.04256	0.0461	0	0	0	0	0	0	0	0
Streptococcus_thermophilus	0.12574	0	0	0	0	0	0	0	0	0	0	0	0	0	0	0	0	0	0	0	0	0	0	0	0	0	0	0	0	0	0	0	0	0	0	0	0	0	0	0	0.03582	0	0	0	0	0	0	0	0
Pseudomonas_virus_EL	0	0.15874	0	0	0	0	0	0	0	0	0	0	0	0	0	0	0	0	0	0	0	0	0	0	0	0	0	0	0	0	0	0	0	0	0	0	0	0	0	0	0	0	0	0	0	0	0	0	0
Methyloversatilis_universalis	0	0	0	0	0	0	0	0	0	0	0	0	0	0	0	0.14076	0	0	0	0	0	0	0	0	0	0	0	0	0	0	0	0	0	0	0	0	0	0	0	0	0	0	0	0	0	0	0	0	0
Streptococcus_vestibularis	0	0	0	0	0.06063	0	0	0	0	0	0	0	0	0	0	0	0	0	0	0	0	0	0	0	0.11538	0	0.03271	0	0	0.00086	0.00185	0.00177	0.07041	0	0.01952	0.00556	0.0089	0.00155	0.06782	0	0	0	0	0	0	0	0	0.09265	0
Eubacterium_brachy	0	0	0	0	0	0	0	0	0	0	0	0	0	0	0	0	0	0	0	0	0	0	0	0	0	0	0.01342	0	0	0.00032	0.05949	0.00029	0.03202	0.00027	0.00041	0.00406	0	0	0	0.00177	0	0	0	0	0	0	0	0	0
Prevotella_buccae	0	0	0	0	0	0	0	0	0	0	0	0	0	0	0	0	0	0	0	0	0	0	0	0	0	0	0.01927	0	0	0.02047	0.01445	0	0.09798	0.00044	0.00202	0.00094	0	0	0	0.00449	0	0	0	0	0	0	0	0	0
Alloprevotella_rava	0.08256	0	0	0	0	0	0	0	0	0	0	0	0	0	0	0	0	0	0	0	0.00257	1.10395	0.74936	0.0014	0.02045	0.0018	0.0053	0.00073	0.00098	0.56783	0.00098	0.00011	0.00052	0.00461	1.34012	0.01146	0.00849	0.00065	0	0.00139	0.0448	0	0	0	0	0	0	0	0
Capnocytophaga_leadbetteri	0	0	0	0	0	0	0	0	0	0	0	0	0	0	0	0	0	0	0.11482	0	1.0199	0.02266	0.12059	8.01273	0.18636	14.8546	0.13999	1.34663	1.48278	0.0343	0.03686	0.06241	0.06304	0.38669	0.01674	0.01691	0.85921	0.26677	0.10173	0.27794	0.01113	0	0	0	0	0	0	0	0
Streptococcus_milleri	0	0	0	0	0	0	0	0	0	0	0	0	0	0	0	0	0	0	0	0	0	0	0	0	0	0	0.04906	0	0	0.00442	0.04558	0	0.03334	0	0	0.00942	0	0	0	0	0	0	0	0	0	0	0	0	0
Tobacco_mild_green_mosaic_virus	0	0	0	0	0	0	0	0	0	0	0	0.08991	0	0	0	0	0	0	0	0	0.0039	1.09078	0.04415	0	0	0.00269	0.0119	0.00028	0.0015	0.0062	0.01207	0.00163	0.0031	0.2793	0	0.01941	0	0.00163	0.00522	0	0.03281	0	0	0	0	0	0	0	0
Staphylococcus_capitis	0	0.01309	0	0	0	0	0	0	0	0	0	0	0	0	0	0	0	0	0	0	0	0	0	0	0	0	0	0	0	0	0	0	0	0	0	0	0	0	0	0	0.02221	0.06103	0	0	0	0	0	0	0
Deinococcus_wulumuqiensis	0	0	0	0	0	0	0	0	0	0	0	0	0	0	0	0	0	0	0	0	0	0	0	0	0	0	0	0	0	0	0	0	0	0	0	0	0	0	0	0	0	0.11502	0	0	0	0	0	0	0
Streptococcus_phage_MM1	0	0	0	0	0	0	0	0	0	0	0	0	0	0	0	0	0	0	0	0	0	0	0	0	0	0	0	0	0	0	0	0	0	0	0	0	0	0	0	0	0.11399	0	0	0	0	0	0	0	0
Apple_chlorotic_leaf_spot_virus	0	0	0	0	0	0	0	0	0	0	0	0	0	0	0	0	0	0.11036	0	0	0	0	0	0	0	0	0	0	0	0	0	0	0	0	0	0	0	0	0	0	0	0	0	0	0	0	0	0	0
Sphingomonas_sp_Ag1	0	0	0	0	0	0	0	0	0	0	0	0	0	0	0	0	0	0	0	0	0	0	0	0	0	0	0	0	0	0	0	0	0	0	0	0	0	0	0	0	0	0.10042	0	0	0	0	0	0	0
Corynebacterium_aurimucosum	0	0	0	0	0	0	0	0	0	0	0	0	0	0	0	0	0	0	0	0	0	0	0	0	0	0	0	0	0	0	0	0	0	0	0	0	0	0	0	0	0	0	0	0	0	0	0	0	0
Neisseria_cinerea	0	0	0.09316	0	0	0	0	0	0	0	0	0	0	0	0	0	0	0	0	0	0	0	0	0	0	0.32166	0	0.00389	0.00252	0	0.00112	0.04186	0	0.00619	0	0	0	0	0	0.06449	0	0	0	0	0	0	0	0	0
Streptococcus_phage_TP_778L	0	0	0	0	0	0	0	0	0	0	0	0	0	0	0	0	0	0	0	0	0	0	0	0	0	0	0	0.00271	0	0	0	0	0	0	0	0	0	0	0	0	0	0	0	0	0	0.08866	0	0	0
Neisseria_sicca	0.0398	0	0	0	0	0	0	0	0	0	0	0	0	0	0	0	0	0	0	0	0.00072	0.00801	1.0066	0.16546	0.01113	0.09682	0.3755	0.00059	0.01713	0.01274	0.35796	0.25591	0.53306	0.01423	0.00931	0.25521	0.13309	0.62941	0	0.05368	0.04762	0	0	0	0	0	0	0	0
Lactococcus_phage_P335_sensu_lato	0	0	0	0	0	0	0.08662	0	0	0	0	0	0	0	0	0	0	0	0	0	0	0	0	0	0	0	0	0	0	0	0	0	0	0	0	0	0	0	0	0.00404	0	0	0	0	0	0	0	0	0
Human_polyomavirus_10	0	0	0	0	0	0	0	0	0	0	0	0	0	0	0	0	0	0	0	0	0	0	0	0	0	0	0	0	0	0	0	0	0	0	0	0	0	0	0	0	0	0	0	0	0	0	0	0	0
Malassezia_globosa	0	0	0	0	0	0	0	0	0	0	0	0	0	0	0	0	0	0	0	0	0	0	0	0	0	0	0	0	0	0	0	0	0	0	0	0	0	0	0	0	0	0	0	0	0	0	0	0	0
Streptococcus_phage_PH15	0	0	0	0	0	0.07394	0	0	0	0	0	0	0	0	0	0	0	0	0	0	0.03796	0	0	0	0	0	0	0.01069	0.02043	0	0	0.01654	0	0	0	0	0	0	0.936	0.01865	0	0	0	0	0	0	0	0	0
Abelson_murine_leukemia_virus	0	0	0	0	0	0	0	0	0	0	0	0	0.06891	0	0	0	0	0	0	0	0	0.00118	0	0	0	0	0	0	0	0	0	0	0	0	0	0	0	0	0	0	0	0	0	0	0	0	0	0	0
Facklamia_hominis	0	0	0	0	0	0	0	0	0	0	0	0	0	0	0	0	0	0	0	0	0	0	0	0	0	0	0	0	0	0	0	0	0	0	0	0	0	0	0	0	0	0	0	0	0	0	0	0	0
Corynebacterium_otitidis	0	0	0	0	0	0	0	0	0	0	0	0	0	0	0	0	0	0	0	0	0	0	0	0.00315	0	0	0.0009	0	0	0	0	0	0	0	0	0	0	0	0	0	0.01538	0.03669	0	0	0	0	0	0	0
Human_mastadenovirus_D	0	0	0	0	0	0	0	0	0	0	0	0	0	0	0	0	0	0	0	0	0	0	0	0	0	0	0	0	0	0	0	0	0	0	0	0	0	0	0	0	0	0	0	0	0	0	0	0	0
Prevotella_sp_oral_taxon_306	0.03005	0	0	0	0	0	0	0	0	0	0	0	0	0	0	0	0	0	0	0	0.00863	1.33952	1.92591	0.03629	0.05546	0.10538	0.01674	0.00297	0.00576	4.82434	0.0003	0.00058	0.01847	0.08186	1.10514	0.00161	0.015	0.00122	0	0.03353	0.01881	0	0	0	0	0	0	0	0
Finegoldia_magna	0	0	0	0	0	0	0	0	0	0	0	0	0	0	0	0	0	0	0	0	0	0	0	0	0	0	0	0	0	0	0	0	0	0	0	0	0	0	0	0	0	0	0	0	0	0	0	0	0
Gordonia_terrae	0	0	0	0	0	0	0	0	0	0	0	0	0	0	0	0	0	0	0	0	0	0	0	0	0	0	0	0	0	0	0	0	0	0	0	0	0	0	0	0	0	0.02539	0	0	0	0	0	0	0
Paracoccus_yeei	0	0	0	0	0	0	0	0	0	0	0	0	0	0	0	0	0	0	0	0	0	0	0	0	0	0	0	0	0	0	0	0	0	0	0	0	0	0	0	0	0	0.04547	0	0	0	0	0	0	0
Corynebacterium_appendicis	0	0	0	0	0	0	0	0	0	0	0	0	0	0	0	0	0	0	0	0	0	0	0	0	0	0	0	0	0	0	0	0	0	0	0	0	0	0	0	0	0	0	0	0	0	0	0	0	0
Anaerococcus_nagyae	0	0	0	0	0	0	0	0	0	0	0	0	0	0	0	0	0	0	0	0	0	0	0	0	0	0	0	0	0	0	0	0	0	0	0	0	0	0	0	0	0	0.0212	0	0	0	0	0	0	0
Prevotella_denticola	0.02625	0	0	0	0	0	0	0	0	0	0	0	0	0	0	0	0	0	0	0	0.00281	0	0	0	0.00879	0	0.04951	0	0.00058	0.00976	0.02077	0.00087	0.4843	0.00018	0.00278	0.09798	0.00856	0.0108	0	0.00343	0.01009	0	0	0	0	0	0	0	0
Abiotrophia_sp_HMSC24B09	0	0	0	0	0	0	0	0	0	0	0	0	0	0.03433	0	0	0	0	0	0	0.00056	0	0	0	0	0	0	0	0	0	8e-05	0	0.0001	0	0	0.00296	0	0	0	0.00041	0	0	0	0	0	0	0	0	0
Dietzia_cinnamea	0	0.01717	0	0	0	0	0	0	0	0	0	0	0	0	0	0	0	0	0	0	0	0	0	0	0	0	0	0	0	0	0	0	0	0	0	0	0	0	0	0	0.01463	0	0	0	0	0	0	0	0
Tomato_infectious_chlorosis_virus	0	0	0	0	0	0	0.02857	0	0	0	0	0	0	0	0	0	0	0	0	0	0	0	0	0	0	0	0	0	0	0	0	0	0	0	0	0	0	0	0.04467	0	0	0	0	0	0	0	0	0	0
Aerococcus_viridans	0	0	0	0	0	0	0	0	0	0	0	0	0	0	0	0	0	0	0	0	0	0	0	0	0	0	0	0	0	0	0	0	0	0	0	0	0	0	0	0	0	0	0	0	0	0	0	0	0
Corynebacterium_xerosis	0	0	0	0	0	0	0	0	0	0	0	0	0	0	0	0	0	0	0	0	0	0	0	0	0	0	0	0	0	0	0	0	0	0	0	0	0	0	0	0	0	0.02178	0	0	0	0	0	0	0
Janibacter_terrae	0	0	0	0	0	0	0	0	0	0	0	0	0	0	0	0	0	0	0	0	0	0	0	0	0	0	0	0	0	0	0	0	0	0	0	0	0	0	0	0	0	0.02068	0	0	0	0	0	0	0
Brevundimonas_diminuta	0	0	0	0	0	0	0	0	0	0	0	0	0	0	0	0	0	0	0	0	0	0	0	0	0	0	0	0	0	0	0	0	0	0	0	0	0	0	0	0	0	0.01959	0	0	0	0	0	0	0
Comamonas_testosteroni	0	0.01894	0	0	0	0	0	0	0	0	0	0	0	0	0	0	0	0	0	0	0	0	0	0	0	0	0	0	0	0	0	0	0	0	0	0	0	0	0	0	0	0	0	0	0	0	0	0	0
Oribacterium_asaccharolyticum	0	0	0	0	0	0	0	0	0	0	0	0	0	0	0	0	0	0	0	0	0.06814	0.03362	0.02862	0.02286	0	0	0	0.01861	0.00433	0.00394	0.03005	0.00398	0.01413	0.17194	0.03281	0.01368	0.01115	0.08963	0.02282	0.00944	0.01489	0	0	0	0	0	0	0	0
Salinicoccus_roseus	0	0	0	0	0	0.01302	0	0	0	0	0	0	0	0	0	0	0	0	0	0	0	0	0	0	0	0	0	0	0	0	0	0	0	0	0	0	0	0	0	0	0	0	0	0	0	0	0	0	0
Actinobaculum_sp_oral_taxon_183	0	0	0	0	0	0	0	0	0	0	0	0	0	0	0	0	0	0	0	0	0.0032	0	0	0	0	0	0	0	0.00183	0	6e-05	0.00171	0	0	0.00492	0.00274	0	0.00947	0	0	0	0	0	0	0	0	0	0	0
Actinomyces_georgiae	0	0	0	0	0	0	0	0	0	0	0	0	0	0	0	0	0	0	0	0	0	0	0	0	0	0	0.00061	0	0	0	0.00047	0	0	0	0	0	0	0	0	0	0	0	0	0	0	0	0	0	0
Actinomyces_hongkongensis	0	0	0	0	0	0	0	0	0	0	0	0	0	0	0	0	0	0	0	0	0	0	0	0	0	0	0	0.00036	0	0	0.00025	0	0	0	0	0	0	0	0	0	0	0	0	0	0	0	0	0	0
Actinomyces_naeslundii	0	0	0	0	0	0	0	0	0	0	0	0	0	0	0	0	0	0	0	0	0.00295	0	0.00287	0	0	0.00711	0	0	0.00014	0	0	0	0	0	0.00099	0.00035	0	0	0	0	0	0	0	0	0	0	0	0	0
Actinomyces_oris	0	0	0	0	0	0	0	0	0	0	0	0	0	0	0	0	0	0	0	0	0.0035	0.00035	0	0.00154	0.05601	0.01704	0.00282	0.00567	0.00248	0.01817	0.01335	0.00229	0.00657	0.00021	0.20312	0.00935	0.00389	0.01648	0.00021	0.00865	0	0	0	0	0	0	0	0	0
Actinomyces_sp_oral_taxon_170	0	0	0	0	0	0	0	0	0	0	0	0	0	0	0	0	0	0	0	0	0	0	0	0	0	0	0.00163	0	0	0	0	0	0	0	0	0.00034	0	0	0	0	0	0	0	0	0	0	0	0	0
Actinomyces_sp_oral_taxon_180	0	0	0	0	0	0	0	0	0	0	0	0	0	0	0	0	0	0	0	0	0	9e-05	0.00028	0	0	0.00017	0	0.00019	9e-05	0.00131	0.00096	0	0.00913	0	0.00655	0.00377	0	0	0	0	0	0	0	0	0	0	0	0	0
Actinomyces_sp_oral_taxon_448	0	0	0	0	0	0	0	0	0	0	0	0	0	0	0	0	0	0	0	0	0	0	0	0	0	0	0.00724	0	0	0.00124	0.00021	0	0	0	0	0	0	0	0	0	0	0	0	0	0	0	0	0	0
Actinomyces_viscosus	0	0	0	0	0	0	0	0	0	0	0	0	0	0	0	0	0	0	0	0	0	0	0	0	0	0.00055	0	0	0	0	0	0	0	0	0	0.0003	0	0	0.00026	0	0	0	0	0	0	0	0	0	0
Actinotignum_urinale	0	0	0	0	0	0	0	0	0	0	0	0	0	0	0	0	0	0	0	0	0	0	0	0	0.00064	0	0	0	0	0	0	0	0	0	0	0	0	0	0	0	0	0	0	0	0	0	0	0	0
Bifidobacterium_dentium	0	0	0	0	0	0	0	0	0	0	0	0	0	0	0	0	0	0	0	0	0	0	0	0	0	0	0.00187	0	0	0.00217	0	0	0.00995	0	0	0	0	0	0	0	0	0	0	0	0	0	0	0	0
Bifidobacterium_longum	0	0	0	0	0	0	0	0	0	0	0	0	0	0	0	0	0	0	0	0	0	0	0	0	0	0	0	0	0	0.10185	0	0.00013	0	0	0.02071	0	0	0	0	0	0	0	0	0	0	0	0	0	0
Parascardovia_denticolens	0	0	0	0	0	0	0	0	0	0	0	0	0	0	0	0	0	0	0	0	0	0	0	0	0	0	0	0	0	0	0	0	3e-05	0	0	0	0	0	0	0	0	0	0	0	0	0	0	0	0
Scardovia_wiggsiae	0	0	0	0	0	0	0	0	0	0	0	0	0	0	0	0	0	0	0	0	0	0	0	0	0.0276	0	0.04795	0	0	0.01316	0.00121	0	0.01466	0	0	0	0	0	0	0	0	0	0	0	0	0	0	0	0
Corynebacterium_amycolatum	0	0	0	0	0	0	0	0	0	0	0	0	0	0	0	0	0	0	0	0	0	0	0	0.00015	0	0	0	0	0	0	0	0	0	0	0	0	0	0	0	0	0	0	0	0	0	0	0	0	0
Corynebacterium_durum	0	0	0	0	0	0	0	0	0	0	0	0	0	0	0	0	0	0	0	0	0	0	0.00087	0	0	0	0.01998	0.0011	0.00305	0	0.00034	0.00067	0.00145	0	0	0.01105	0	0	0.00057	0.00654	0	0	0	0	0	0	0	0	0
Corynebacterium_matruchotii	0	0	0	0	0	0	0	0	0	0	0	0	0	0	0	0	0	0	0	0	0.00923	0	0.00435	0.00334	0	0	0.01037	0.0064	0.00562	0.00734	0.00575	0.00033	0.00856	0.00201	0.03374	0.00449	0	0.00142	0.00096	0.00685	0	0	0	0	0	0	0	0	0
Corynebacterium_resistens	0	0	0	0	0	0	0	0	0	0	0	0	0	0	0	0	0	0	0	0	0.00461	0	0	0	0	0	0	0	0	0	0	0	0	0	0	0	0	0	0	0	0	0	0	0	0	0	0	0	0
Rothia_aeria	0	0	0	0	0	0	0	0	0	0	0	0	0	0	0	0	0	0	0	0	0.02709	0	0.00341	0	0	0	0.01356	0.0033	0.00581	0.01277	0.00096	0.03154	0.01592	0	0	0.15015	0	0.0149	0	0.02813	0	0	0	0	0	0	0	0	0
Rothia_dentocariosa	0	0	0	0	0	0	0	0	0	0	0	0	0	0	0	0	0	0	0	0	0.00637	0.00029	0.00458	0	0.26261	0	0.15895	0.02386	0.008	0.07315	0.01145	0.03151	0.04626	0	0.01487	0.00255	0.02821	0.0065	0.00968	0.01231	0	0	0	0	0	0	0	0	0
Pseudopropionibacterium_propionicum	0	0	0	0	0	0	0	0	0	0	0	0	0	0	0	0	0	0	0	0	0.00571	0	0	0.01124	0	0.05872	0	0.00016	0.00037	0	0.00019	0	0	0	0	0.00017	0	0	0	0.00154	0	0	0	0	0	0	0	0	0
Olsenella_profusa	0	0	0	0	0	0	0	0	0	0	0	0	0	0	0	0	0	0	0	0	0	0	0.00015	0	0	0	0.00142	0	0	0.00023	0.00287	0	0.00306	0	0	0.03301	0	0	0	0	0	0	0	0	0	0	0	0	0
Olsenella_scatoligenes	0	0	0	0	0	0	0	0	0	0	0	0	0	0	0	0	0	0	0	0	0	0	0	0	0	0	0	0	0	0.00043	0.00089	0	0.00078	0	0	0.0041	0	0	0	0	0	0	0	0	0	0	0	0	0
Olsenella_uli	0	0	0	0	0	0	0	0	0	0	0	0	0	0	0	0	0	0	0	0	0	0.00015	0.00345	0	0	0	0	0	0	0.00224	0.01598	0	0.01125	0	4e-05	0.01426	0	0	0	0	0	0	0	0	0	0	0	0	0
Slackia_exigua	0	0	0	0	0	0	0	0	0	0	0	0	0	0	0	0	0	0	0	0	0.00119	0.00861	0.00091	0.01225	0	0.01171	0	0	0.00089	0.00028	0.01019	0.00265	0.00511	0.00116	0.09254	0.00229	0	0.00824	0	0.0023	0	0	0	0	0	0	0	0	0
Slackia_isoflavoniconvertens	0	0	0	0	0	0	0	0	0	0	0	0	0	0	0	0	0	0	0	0	0	0	0	0	0	0.0001	0	0	0	0	0.00019	0	0	0	0.00045	0	0	0	0	0	0	0	0	0	0	0	0	0	0
Bacteroidetes_bacterium_oral_taxon_272	0	0	0	0	0	0	0	0	0	0	0	0	0	0	0	0	0	0	0	0	0	0	0	0	0	0	0	0	0	0	0	0	0.00309	0	0	0	0	0	0	0	0	0	0	0	0	0	0	0	0
Bacteroidetes_oral_taxon_274	0	0	0	0	0	0	0	0	0	0	0	0	0	0	0	0	0	0	0	0	0.00783	0	0	0	0	0	0.02286	0.00109	0	0.00136	0.19362	0.00017	0.01254	0.00335	0.00724	0	0	0	0	0.01846	0	0	0	0	0	0	0	0	0
Porphyromonas_catoniae	0	0	0	0	0	0	0	0	0	0	0	0	0	0	0	0	0	0	0	0	0.01519	0	0.00072	0.00036	0	0	0.00509	0.00448	0.00243	0.00062	0.00292	0.0004	0.00651	0	0	0.0031	0	0	0	0	0	0	0	0	0	0	0	0	0
Porphyromonas_endodontalis	0	0	0	0	0	0	0	0	0	0	0	0	0	0	0	0	0	0	0	0	0.0048	0	0.00143	0	0	0	0	0	0.00254	0.00946	0.21309	0.01145	0	0.02553	0.00395	0.00807	0	0.0064	0	0.0433	0	0	0	0	0	0	0	0	0
Porphyromonas_sp_oral_taxon_278	0	0	0	0	0	0	0	0	0	0	0	0	0	0	0	0	0	0	0	0	0	0	0	0.0063	0	0	0	0	0	0	0	0.00386	0	0.00166	0	0.05849	0	0	0	0	0	0	0	0	0	0	0	0	0
Prevotella_baroniae	0	0	0	0	0	0	0	0	0	0	0	0	0	0	0	0	0	0	0	0	0	0	0	0	0	0	0	0	0.00119	0	0.00835	0.01795	0.05844	0.00386	0	0.00434	0	0	0	0.0053	0	0	0	0	0	0	0	0	0
Prevotella_dentalis	0	0	0	0	0	0	0	0	0	0	0	0	0	0	0	0	0	0	0	0	0	0	0	0	0	0	0.00722	0	0	0.0048	0.05068	0	0.11257	0	0	0.00077	0	0	0	0.01547	0	0	0	0	0	0	0	0	0
Prevotella_enoeca	0	0	0	0	0	0	0	0	0	0	0	0	0	0	0	0	0	0	0	0	0	0	0	0	0	0	0	0	0	0	0	0	0.00031	0	0	0	0	0	0	0	0	0	0	0	0	0	0	0	0
Prevotella_loescheii	0	0	0	0	0	0	0	0	0	0	0	0	0	0	0	0	0	0	0	0	0	0	0	0.00818	0	0	0.00354	0.00091	0.00025	0	0	0.00048	0	0	0	0.0027	0	0	0	0.00428	0	0	0	0	0	0	0	0	0
Prevotella_maculosa	0	0	0	0	0	0	0	0	0	0	0	0	0	0	0	0	0	0	0	0	0	0	0	0	0	0.04331	6e-05	0	0	0	0.00071	0.00024	0	0	0	0.00085	0	0	0	0	0	0	0	0	0	0	0	0	0
Prevotella_micans	0	0	0	0	0	0	0	0	0	0	0	0	0	0	0	0	0	0	0	0	0	0	0	0	0	0	0	0	0	0	0.00139	0	0	0	0	0	0	0	0	0	0	0	0	0	0	0	0	0	0
Prevotella_multiformis	0	0	0	0	0	0	0	0	0	0	0	0	0	0	0	0	0	0	0	0	0	0	0	0	0	0	0	0	0	0	0.00021	0	0.20326	0.00039	0	0	0	0	0	0.00639	0	0	0	0	0	0	0	0	0
Prevotella_nigrescens	0	0	0	0	0	0	0	0	0	0	0	0	0	0	0	0	0	0	0	0	0.00217	0	0.00438	0.00042	0	0	0.00628	0.00021	0.00027	0.00518	0.05372	0.00099	0.16969	0.00258	0.01128	0.01286	0	0.09342	0	0.00489	0	0	0	0	0	0	0	0	0
Prevotella_oralis	0	0	0	0	0	0	0	0	0	0	0	0	0	0	0	0	0	0	0	0	0	0	0	0	0	0	0	0	0	0	0	0	0.00856	0	0	0.00283	0	0	0	0.00134	0	0	0	0	0	0	0	0	0
Prevotella_oris	0	0	0	0	0	0	0	0	0	0	0	0	0	0	0	0	0	0	0	0	0.00163	0.00102	0.01065	0.00039	0	0	0.03525	0.00173	0	0.04066	0.27104	0.00287	0.39632	0.00135	0.0197	0.06693	0.00813	0.01312	0	0.01541	0	0	0	0	0	0	0	0	0
Prevotella_oulorum	0	0	0	0	0	0	0	0	0	0	0	0	0	0	0	0	0	0	0	0	0	0.0052	0.00804	0	0	0.35153	0.01459	7e-05	0.00037	0.00254	0.00449	0.00078	0.02421	0.05082	0.05853	0.01088	0.35762	8e-05	0.00015	0	0	0	0	0	0	0	0	0	0
Prevotella_pleuritidis	0	0	0	0	0	0	0	0	0	0	0	0	0	0	0	0	0	0	0	0	0	0	0	0	0	0	0	0	0	0	0	0	0	0.00581	0	0.00568	0	0	0	0.00434	0	0	0	0	0	0	0	0	0
Prevotella_saccharolytica	0	0	0	0	0	0	0	0	0	0	0	0	0	0	0	0	0	0	0	0	0	0	0	0	0	0	0	7e-05	0	0	0	0.00016	0	0	0	0.0002	0	0	0	0.00369	0	0	0	0	0	0	0	0	0
Prevotella_sp_F0091	0	0	0	0	0	0	0	0	0	0	0	0	0	0	0	0	0	0	0	0	0	0.00044	0	0	0	0	0.0001	0.00066	0	0.00077	0	0.00032	8e-05	0.00197	0.00418	0.00053	0	0	0	0.00031	0	0	0	0	0	0	0	0	0
Tannerella_forsythia	0	0	0	0	0	0	0	0	0	0	0	0	0	0	0	0	0	0	0	0	0.00515	0	0.00327	0	0	0	0.22158	0.00134	0	0.00991	0.64404	0.00148	0.16786	0.00433	0.01318	0.00651	0	0.00047	0	0.07322	0	0	0	0	0	0	0	0	0
Tannerella_sp_oral_taxon_808	0	0	0	0	0	0	0	0	0	0	0	0	0	0	0	0	0	0	0	0	0.02711	0	0	0	0	0	0.00471	0.00049	0	0	0	0	0.01823	0.00016	0	0.00634	0	0.00399	0	0.00135	0	0	0	0	0	0	0	0	0
Capnocytophaga_ochracea	0	0	0	0	0	0	0	0	0	0	0	0	0	0	0	0	0	0	0	0	0.00273	0	0.00169	0	0	0	0.001	0.00413	0.00606	0.00135	0.00242	0.00828	0.00246	0.00275	0.00641	0.00358	0	0	0.00154	0.00388	0	0	0	0	0	0	0	0	0
Capnocytophaga_sp_oral_taxon_332	0	0	0	0	0	0	0	0	0	0	0	0	0	0	0	0	0	0	0	0	0.00111	0	0.02059	0	0	0	0	0	0.00119	0	0	0.02174	0	0.01543	0	0	0	0	0	0	0	0	0	0	0	0	0	0	0
Capnocytophaga_sp_oral_taxon_338	0	0	0	0	0	0	0	0	0	0	0	0	0	0	0	0	0	0	0	0	0	0	0.00041	0	0	0	0	0	0	0	0	0.00299	0	0	0.00031	0	0	0	0	0	0	0	0	0	0	0	0	0	0
Capnocytophaga_sp_oral_taxon_863	0	0	0	0	0	0	0	0	0	0	0	0	0	0	0	0	0	0	0	0	0	0	0	0	0	0	0	0.00092	0	0	0	0.02145	0	0	0.0077	0	0	0	0	0	0	0	0	0	0	0	0	0	0
Anaerolineaceae_bacterium_oral_taxon_439	0	0	0	0	0	0	0	0	0	0	0	0	0	0	0	0	0	0	0	0	0	0	0	0	0	0	0.04483	0	0	0	0	0	0.00229	0	0	0	0	0	0	0	0	0	0	0	0	0	0	0	0
Gemella_bergeri	0	0	0	0	0	0	0	0	0	0	0	0	0	0	0	0	0	0	0	0	0.00413	0.00191	0.00033	0.00688	0	0	0.00188	0.00073	0.00036	0.00251	0.00553	0.0213	0.00373	0.02235	0.0184	0.00379	0.00734	0.00864	0.00354	0.00396	0	0	0	0	0	0	0	0	0
Abiotrophia_defectiva	0	0	0	0	0	0	0	0	0	0	0	0	0	0	0	0	0	0	0	0	0.00086	0	0	0	0	0	0	0	0	0	0	0	0.00013	0	0	0.00069	0	0	0	0.00059	0	0	0	0	0	0	0	0	0
Granulicatella_adiacens	0	0	0	0	0	0	0	0	0	0	0	0	0	0	0	0	0	0	0	0	0.00138	0.00171	0.00044	0.00251	0	0	0.00816	0.0009	0.00931	0.00142	0.01216	0.00066	0.00154	0.00843	0.00179	0.00263	0.0176	0.00031	0.00478	0.00439	0	0	0	0	0	0	0	0	0
Lactobacillus_gasseri	0	0	0	0	0	0	0	0	0	0	0	0	0	0	0	0	0	0	0	0	0	0	0	0	1.13498	0	0.00023	0	0	0.66085	0	0	0.00113	0	0	0	0	0	0	0	0	0	0	0	0	0	0	0	0
Lactobacillus_hilgardii	0	0	0	0	0	0	0	0	0	0	0	0	0	0	0	0	0	0	0	0	0	0	0	0.00013	0	0	0.00067	0	0	0	0	0	0	0	0	0	0	0	0	0	0	0	0	0	0	0	0	0	0
Lactobacillus_kalixensis	0	0	0	0	0	0	0	0	0	0	0	0	0	0	0	0	0	0	0	0	0	0	0	0	0	0	0	0	0	0	0	0	0.20285	0	0	0	0	0	0	0	0	0	0	0	0	0	0	0	0
Lactobacillus_mucosae	0	0	0	0	0	0	0	0	0	0	0	0	0	0	0	0	0	0	0	0	0	0	0.00326	0	0	0	0	0	0	0	0	0	0	0	0	0	0	0	0	0	0	0	0	0	0	0	0	0	0
Lactobacillus_paragasseri	0	0	0	0	0	0	0	0	0	0	0	0	0	0	0	0	0	0	0	0	0.00178	0.00158	0	0.00102	1.13218	0	0.00155	0	0.00123	2.84093	0	0	0	0	0	0	0	0	0	0	0	0	0	0	0	0	0	0	0
Lactobacillus_reuteri	0	0	0	0	0	0	0	0	0	0	0	0	0	0	0	0	0	0	0	0	0	0	0	0	0.25449	0	0	0	0	0	0	0	0	0	0	0	0	0	0	0	0	0	0	0	0	0	0	0	0
Lactobacillus_rhamnosus	0	0	0	0	0	0	0	0	0	0	0	0	0	0	0	0	0	0	0	0	0	0	0	0	0.04031	0	0	0	0	0	0	0	0	0	0	0	0	0	0	0	0	0	0	0	0	0	0	0	0
Lactobacillus_vaginalis	0	0	0	0	0	0	0	0	0	0	0	0	0	0	0	0	0	0	0	0	0	0	0	0	0.34115	0	0.00141	0	0	0	0	0	0.00607	0	0	0	0	0	0	0	0	0	0	0	0	0	0	0	0
Lactococcus_lactis	0	0	0	0	0	0	0	0	0	0	0	0	0	0	0	0	0	0	0	0	0	0	0	0	0	0	0	0	0	0	0	0	0	0	0	0	0	0	0	0.00062	0	0	0	0	0	0	0	0	0
Streptococcus_cristatus	0	0	0	0	0	0	0	0	0	0	0	0	0	0	0	0	0	0	0	0	0.02535	0	0.03554	0.00136	0	0	0.04989	0.01502	0.0014	0.00627	0	0	0.02032	0.00072	0.03999	0.00444	0	0	0	0.00653	0	0	0	0	0	0	0	0	0
Streptococcus_mutans	0	0	0	0	0	0	0	0	0	0	0	0	0	0	0	0	0	0	0	0	0	0	0.00286	0	0.14546	0	0.02657	0	0	0.01938	0	0	0.04989	0	0.00101	0	0	0	0.00032	0	0	0	0	0	0	0	0	0	0
Streptococcus_peroris	0	0	0	0	0	0	0	0	0	0	0	0	0	0	0	0	0	0	0	0	0	0	0	0	0	0	0	0.02215	0.00363	0.01662	0	0.00681	0	0.00153	0	0.00393	0	0	0.73157	0	0	0	0	0	0	0	0	0	0
Streptococcus_pneumoniae	0	0	0	0	0	0	0	0	0	0	0	0	0	0	0	0	0	0	0	0	0	0	0	0	0	0	0.02715	0.07643	0.04053	0	0	0	0	0	0	0	0	0	0	0	0	0	0	0	0	0	0	0	0
Streptococcus_pseudopneumoniae	0	0	0	0	0	0	0	0	0	0	0	0	0	0	0	0	0	0	0	0	0	0	0	0	0	0	0.00297	0.03347	0.00089	0	0	0	0	0	0	0.00116	0.02454	0	0	0	0	0	0	0	0	0	0	0	0
Streptococcus_sp_HMSC034E03	0	0	0	0	0	0	0	0	0	0	0	0	0	0	0	0	0	0	0	0	0.02116	0.01124	0.00121	0	0	0	0.00927	0	0.00298	0	0.02278	0.00698	0	0.00056	0.03474	0.00087	0	0	0.02053	0.00158	0	0	0	0	0	0	0	0	0
Streptococcus_sp_HMSC067H01	0	0	0	0	0	0	0	0	0	0	0	0	0	0	0	0	0	0	0	0	0.00322	0.00627	0.00074	0	0	0	0.00358	0	0.0002	0	0.00418	0.00635	0	0.00073	0.00735	0	0	0	0.03671	0.00566	0	0	0	0	0	0	0	0	0
Streptococcus_sp_HMSC070B10	0	0	0	0	0	0	0	0	0	0	0	0	0	0	0	0	0	0	0	0	0	0	0	0	0	0	0	0	0	0	0	0.00049	0	0	0	0	0	0	0	0	0	0	0	0	0	0	0	0	0
Streptococcus_sp_M334	0	0	0	0	0	0	0	0	0	0	0	0	0	0	0	0	0	0	0	0	0	0	0	0	0	0	0.00491	0	0	0	0	0	0	0	0	0	0	0	0.06794	0	0	0	0	0	0	0	0	0	0
Streptococcus_sp_NLAE_zl_C503	0	0	0	0	0	0	0	0	0	0	0	0	0	0	0	0	0	0	0	0	0	0	0	0	0	0	0	0	0	0	0.02658	0	0	0	0	0.05042	0	0	0.00139	0	0	0	0	0	0	0	0	0	0
Streptococcus_sp_oral_taxon_058	0	0	0	0	0	0	0	0	0	0	0	0	0	0	0	0	0	0	0	0	0	0	0	0	0	0	0	0	0	0	0	0	0	0.00195	0	0	0	0	0	0	0	0	0	0	0	0	0	0	0
Eubacterium_infirmum	0	0	0	0	0	0	0	0	0	0	0	0	0	0	0	0	0	0	0	0	0	0	0.00059	0	0	0	0.00016	0	0	0	0.00302	8e-05	0.02985	0	0.02965	0.00043	0	0.00043	0	0.00317	0	0	0	0	0	0	0	0	0
Eubacterium_nodatum	0	0	0	0	0	0	0	0	0	0	0	0	0	0	0	0	0	0	0	0	0	0	0	0	0	0	0.01361	0	0	0	0	0	0.02713	0.00048	0	0.00129	0	0	0	0	0	0	0	0	0	0	0	0	0
Eubacterium_saphenum	0	0	0	0	0	0	0	0	0	0	0	0	0	0	0	0	0	0	0	0	0	0	0	0	0	0	0	0	0	0	0	0.00028	0	0	0	0	0	0	0	0	0	0	0	0	0	0	0	0	0
Mogibacterium_pumilum	0	0	0	0	0	0	0	0	0	0	0	0	0	0	0	0	0	0	0	0	0.00034	0.02078	0.00069	0	0	0	0.00103	0.00039	0.00043	0	0.00067	0.00093	0	0.00033	0.00336	0.0014	0	0.00603	0.00012	0	0	0	0	0	0	0	0	0	0
Mogibacterium_timidum	0	0	0	0	0	0	0	0	0	0	0	0	0	0	0	0	0	0	0	0	0	0	0	0.00451	0	0	0	0.00998	0	0	9e-05	0.00172	0	0	0	0.00182	0	0	0	0	0	0	0	0	0	0	0	0	0
Pseudoramibacter_alactolyticus	0	0	0	0	0	0	0	0	0	0	0	0	0	0	0	0	0	0	0	0	0	0	0	0	0	0	0.02736	0	0	0	0	0	0.00617	0	0	0.00381	0	0	0	0	0	0	0	0	0	0	0	0	0
Catonella_morbi	0	0	0	0	0	0	0	0	0	0	0	0	0	0	0	0	0	0	0	0	0	0	0	0	0	0	0	0	0	0	0.01661	0	0.0046	0	0	0	0	0	0	0	0	0	0	0	0	0	0	0	0
Johnsonella_ignava	0	0	0	0	0	0	0	0	0	0	0	0	0	0	0	0	0	0	0	0	0	0	0	0	0	0	0	0	0	0	0	0	0	0	0.00053	0	0	0	0	0	0	0	0	0	0	0	0	0	0
Lachnoanaerobaculum_umeaense	0	0	0	0	0	0	0	0	0	0	0	0	0	0	0	0	0	0	0	0	0	0.00093	0	0	0	0	0	0	0	0	0	0.03339	0	0	0.00032	0	0	0	0	0	0	0	0	0	0	0	0	0	0
Oribacterium_parvum	0	0	0	0	0	0	0	0	0	0	0	0	0	0	0	0	0	0	0	0	0.74918	0.1077	0.00374	0.09626	0.00743	0.00131	0.00123	0.08439	0.10248	0.00148	0.00019	0.00018	0.0032	0.19242	0.00168	0.01887	0	0.00014	0	0.00561	0	0	0	0	0	0	0	0	0
Oribacterium_sp_oral_taxon_078	0	0	0	0	0	0	0	0	0	0	0	0	0	0	0	0	0	0	0	0	0.02488	0	0.00161	0	0	0	0.07729	0.00158	0.00536	0.00126	0.00264	0.00019	0.03598	0.00026	0.08825	0.00402	0	0.06383	0	0.02691	0	0	0	0	0	0	0	0	0
Shuttleworthia_satelles	0	0	0	0	0	0	0	0	0	0	0	0	0	0	0	0	0	0	0	0	0	0	0.00054	0	0	0	0	0	0	0	0	0	0.00226	0	0.00227	0	0	0.00198	0	0	0	0	0	0	0	0	0	0	0
Filifactor_alocis	0	0	0	0	0	0	0	0	0	0	0	0	0	0	0	0	0	0	0	0	0	0	0	0	0	0	0	0	0	0	0	0	0	0.00748	0	0	0	0	0	0.00228	0	0	0	0	0	0	0	0	0
Peptostreptococcaceae_bacterium_oral_taxon_113	0	0	0	0	0	0	0	0	0	0	0	0	0	0	0	0	0	0	0	0	0	0	0	0	0	0	0.00084	0	0	0	0	0	0	0	0	0	0	0	0	0	0	0	0	0	0	0	0	0	0
Bulleidia_extructa	0	0	0	0	0	0	0	0	0	0	0	0	0	0	0	0	0	0	0	0	0.00351	0	0	0.00018	0	0	0.00048	0.00148	0.00175	0	0.00045	0.00065	0.00263	0.00082	0.00099	0.00146	0	0	0	0.00023	0	0	0	0	0	0	0	0	0
Centipeda_periodontii	0	0	0	0	0	0	0	0	0	0	0	0	0	0	0	0	0	0	0	0	0	0	0	0	0	0	0	0	0	0	0	9e-05	0	0	0	0	0	0	0	0	0	0	0	0	0	0	0	0	0
Selenomonas_flueggei	0	0	0	0	0	0	0	0	0	0	0	0	0	0	0	0	0	0	0	0	0.00301	0.03242	0.01842	0.00732	0	0	0.00246	0.00031	0	0.01861	0.01088	0.00123	0.00192	0.00099	0.02419	0	0.00672	0.01135	0.00015	0	0	0	0	0	0	0	0	0	0
Selenomonas_infelix	0	0	0	0	0	0	0	0	0	0	0	0	0	0	0	0	0	0	0	0	0	0	0.00066	0	0	0	0	0	0	0	0.00203	0.0003	0	0.00029	0	0	0	0	0	0	0	0	0	0	0	0	0	0	0
Selenomonas_noxia	0	0	0	0	0	0	0	0	0	0	0	0	0	0	0	0	0	0	0	0	0.00125	0	0	0.00131	0	0	0.00026	0.00225	0	0.00098	0.00094	0	0.0015	0	0.00189	7e-05	0	0	0	0	0	0	0	0	0	0	0	0	0
Selenomonas_sp_FOBRC6	0	0	0	0	0	0	0	0	0	0	0	0	0	0	0	0	0	0	0	0	0	0	0	0	0	0	0	0	0	0	0.00028	0.00041	0	0	0	0	0	0	0	0	0	0	0	0	0	0	0	0	0
Selenomonas_sp_oral_taxon_126	0	0	0	0	0	0	0	0	0	0	0	0	0	0	0	0	0	0	0	0	0	0	0	0	0	0	0	0	0	0.00024	0.00751	0.00012	0	0	0	0.00061	0	0	0	0	0	0	0	0	0	0	0	0	0
Selenomonas_sp_oral_taxon_138	0	0	0	0	0	0	0	0	0	0	0	0	0	0	0	0	0	0	0	0	0	0	0	0	0	0	0	0	0	0	0.00058	2e-05	0	0	0	0	0	0	0	0	0	0	0	0	0	0	0	0	0
Selenomonas_sp_oral_taxon_892	0	0	0	0	0	0	0	0	0	0	0	0	0	0	0	0	0	0	0	0	0	0	0	0	0	0	0	0	0	0	0.00043	0.00137	0	6e-05	0	0.0007	0	0	0	0.00905	0	0	0	0	0	0	0	0	0
Selenomonas_sp_oral_taxon_920	0	0	0	0	0	0	0	0	0	0	0	0	0	0	0	0	0	0	0	0	0	0	6e-05	0	0	0	0	0	0	0	0.00151	0.00056	0.0024	0	0	0	0	0	0	0	0	0	0	0	0	0	0	0	0
Selenomonas_sputigena	0	0	0	0	0	0	0	0	0	0	0	0	0	0	0	0	0	0	0	0	0.02226	0.01495	0.02435	0.01188	0	0	0.0009	2e-05	0.00202	0.01768	0.01781	0.03388	0.00347	0.11832	0.20867	0.00396	0.02169	0.01945	0	0.00595	0	0	0	0	0	0	0	0	0
Anaeroglobus_geminatus	0	0	0	0	0	0	0	0	0	0	0	0	0	0	0	0	0	0	0	0	0.00253	0	0	0	0	0	0.01021	0.00054	0	0	0.17231	0	0.01494	0	0	0	0	0	0	0.00726	0	0	0	0	0	0	0	0	0
Dialister_invisus	0	0	0	0	0	0	0	0	0	0	0	0	0	0	0	0	0	0	0	0	0	0	0	0	0	0.00859	0	0	0	0	0.00052	0	0.00788	0	0.00542	0	0	0	0	0	0	0	0	0	0	0	0	0	0
Dialister_micraerophilus	0	0	0	0	0	0	0	0	0	0	0	0	0	0	0	0	0	0	0	0	0	0	0	0	0	0	0	0	0	0.00667	0.00085	0	0	0	0.14622	0	0	0	0	0	0	0	0	0	0	0	0	0	0
Dialister_pneumosintes	0	0	0	0	0	0	0	0	0	0	0	0	0	0	0	0	0	0	0	0	0	0	0.00144	0.06581	0	0	0.00654	0.00096	0.00077	0.00228	0.20907	0.0116	0.0468	0.01213	0	0.02067	0	0	0	0.00452	0	0	0	0	0	0	0	0	0
Veillonella_rodentium	0	0	0	0	0	0	0	0	0	0	0	0	0	0	0	0	0	0	0	0	0	0	0	0	0	0	0	0	0	0	0	0	0.00155	0	0	0	0	0	0	0	0	0	0	0	0	0	0	0	0
Veillonella_tobetsuensis	0	0	0	0	0	0	0	0	0	0	0	0	0	0	0	0	0	0	0	0	0.00176	0.44201	0.00105	0	0.00365	0	0.00035	0	0.00271	0.00283	0	0.00151	0	0.04824	0	0	0	0	0	0	0	0	0	0	0	0	0	0	0
Parvimonas_sp_oral_taxon_110	0	0	0	0	0	0	0	0	0	0	0	0	0	0	0	0	0	0	0	0	0	0.00102	0	0	0	0	0	0.00039	0	0	0	0	0	0	0.00603	0	0	0	0	0	0	0	0	0	0	0	0	0	0
Parvimonas_sp_oral_taxon_393	0	0	0	0	0	0	0	0	0	0	0	0	0	0	0	0	0	0	0	0	0	8e-05	0	0	0	0	0.00049	0	0	0	0	0	0.00046	0	0	0	0	0	0	0	0	0	0	0	0	0	0	0	0
Peptoniphilus_lacrimalis	0	0	0	0	0	0	0	0	0	0	0	0	0	0	0	0	0	0	0	0	0	0	0	0	0	0	0	0	0	0	8e-05	0	0	0	0	0	0	0	0	0	0	0	0	0	0	0	0	0	0
Fusobacterium_hwasookii	0	0	0	0	0	0	0	0	0	0	0	0	0	0	0	0	0	0	0	0	0	0	0	0	0	0	0	0.02049	0	0	0	0.0037	0	0	0	0	0	0	0	0.00464	0	0	0	0	0	0	0	0	0
Fusobacterium_sp_oral_taxon_370	0	0	0	0	0	0	0	0	0	0	0	0	0	0	0	0	0	0	0	0	0	0	0	0	0	0	0	0	0	0	0	0	0	0.01227	0	0.00082	0	0.00095	0.00065	0	0	0	0	0	0	0	0	0	0
Leptotrichia_buccalis	0	0	0	0	0	0	0	0	0	0	0	0	0	0	0	0	0	0	0	0	0	0	0	0	0	0	0.00835	0.00123	0.00229	0	0	0.00162	0	0.00163	0.00294	0.02538	0	0	0	0	0	0	0	0	0	0	0	0	0
Leptotrichia_goodfellowii	0	0	0	0	0	0	0	0	0	0	0	0	0	0	0	0	0	0	0	0	0	0	0	0	0	0	0	0	0	0	0	0	0	0	0.00245	0	0	0	0	0	0	0	0	0	0	0	0	0	0
Leptotrichia_hofstadii	0	0	0	0	0	0	0	0	0	0	0	0	0	0	0	0	0	0	0	0	0.01286	0.00364	0.00365	0.01948	0	0.00202	0.00709	0.01152	0.00543	0.0121	0.00076	0.00155	0.00268	0.00232	0.01771	0.00422	0.15161	0	0.00422	0.00442	0	0	0	0	0	0	0	0	0
Leptotrichia_sp_oral_taxon_225	0	0	0	0	0	0	0	0	0	0	0	0	0	0	0	0	0	0	0	0	0.03518	0	0.00022	0.00119	0	0	0.00079	0.00163	0.00671	0.00148	0.00019	0.0008	0.0004	0.00367	0.00623	0.00032	0.01618	0	0	0.01779	0	0	0	0	0	0	0	0	0
Leptotrichia_sp_oral_taxon_498	0	0	0	0	0	0	0	0	0	0	0	0	0	0	0	0	0	0	0	0	0	0	0.00244	0	0	0	0	0	0	0.00571	0	8e-05	4e-05	0	0.03188	0	0	0	0	0.00045	0	0	0	0	0	0	0	0	0
Leptotrichia_sp_oral_taxon_847	0	0	0	0	0	0	0	0	0	0	0	0	0	0	0	0	0	0	0	0	0	0	0	0	0	0	0	0	0	0	0	0	0.00192	0	0	0	0	0	0	0	0	0	0	0	0	0	0	0	0
Leptotrichia_sp_oral_taxon_879	0	0	0	0	0	0	0	0	0	0	0	0	0	0	0	0	0	0	0	0	0.00186	0.00015	0.00085	0.00928	0	0	0.00257	0.00162	0.00076	0.00113	0.00013	0.00042	0.00371	0	0.0035	0.00134	0.00495	0	0.00047	6e-05	0	0	0	0	0	0	0	0	0
Sneathia_amnii	0	0	0	0	0	0	0	0	0	0	0	0	0	0	0	0	0	0	0	0	0	0	0	0	0	0	0	0	0.00222	0	0	0	0	0	0	0	0	0	0	0	0	0	0	0	0	0	0	0	0
Eikenella_sp_NML130454	0	0	0	0	0	0	0	0	0	0	0	0	0	0	0	0	0	0	0	0	0	0	0	0.01563	0	0.02341	0	0.00156	0	0	0	0.00286	0	0	0	0	0	0	0	0	0	0	0	0	0	0	0	0	0
Kingella_denitrificans	0	0	0	0	0	0	0	0	0	0	0	0	0	0	0	0	0	0	0	0	0	0	0	0.02437	0	1.04279	0.0986	0	0.00434	0	0	0	0.054	0.00179	0	0.00784	0	0	0	0.00524	0	0	0	0	0	0	0	0	0
Kingella_kingae	0	0	0	0	0	0	0	0	0	0	0	0	0	0	0	0	0	0	0	0	0	0	0	0	0	0	0	0	0	0	0	0.00879	0	0	0	0	0	0	0	0	0	0	0	0	0	0	0	0	0
Kingella_oralis	0	0	0	0	0	0	0	0	0	0	0	0	0	0	0	0	0	0	0	0	0	0	0.00044	0	0	0.00413	0.01986	0.00134	0	0	0.0023	0	0.02372	0	0	0.00247	0	0.01149	0	0	0	0	0	0	0	0	0	0	0
Morococcus_cerebrosus	0	0	0	0	0	0	0	0	0	0	0	0	0	0	0	0	0	0	0	0	0	0.05715	0	0	0	0	0	0.00092	0	0	0	0	0	0	0	0	0	0	0	0	0	0	0	0	0	0	0	0	0
Neisseria_bacilliformis	0	0	0	0	0	0	0	0	0	0	0	0	0	0	0	0	0	0	0	0	0	0	0.01176	0	0	0	0.01061	0	0	0	0	0	0	0	0	0.00065	0	0	0	0.00755	0	0	0	0	0	0	0	0	0
Neisseria_gonorrhoeae	0	0	0	0	0	0	0	0	0	0	0	0	0	0	0	0	0	0	0	0	0	0	0	0	0	0	0	0.00234	0	0	0	0	0	0.00017	0	0.0004	0	0	0	0	0	0	0	0	0	0	0	0	0
Neisseria_lactamica	0	0	0	0	0	0	0	0	0	0	0	0	0	0	0	0	0	0	0	0	0	0	0	0	0	0	0	0	0	0	0	0.00038	0	0	0	0	0	0	0	0	0	0	0	0	0	0	0	0	0
Neisseria_macacae	0	0	0	0	0	0	0	0	0	0	0	0	0	0	0	0	0	0	0	0	0.00053	0	0	0.03534	0	0	0.01567	0	0.00153	0	0	0	0	0	0	0.01559	0	0.11685	0	0.00066	0	0	0	0	0	0	0	0	0
Neisseria_mucosa	0	0	0	0	0	0	0	0	0	0	0	0	0	0	0	0	0	0	0	0	0.0016	0	0.71837	0	0.00631	0	0.26387	0.00019	0.00302	0	0.0309	0.00109	0	0	0	0	0	0	0	0	0	0	0	0	0	0	0	0	0
Neisseria_sp_HMSC064E01	0	0	0	0	0	0	0	0	0	0	0	0	0	0	0	0	0	0	0	0	0	0	0	0.00056	0	0	0.00041	0	0.00068	0	0	0	0	0	0	0	0	0	0	0.00043	0	0	0	0	0	0	0	0	0
Neisseria_sp_oral_taxon_014	0	0	0	0	0	0	0	0	0	0	0	0	0	0	0	0	0	0	0	0	0	0	0	0.00499	0	0.00434	0.00727	0	0.0085	0.00413	0	0.00049	0	0	0.00075	0	0	0	0	0	0	0	0	0	0	0	0	0	0
Desulfobulbus_oralis	0	0	0	0	0	0	0	0	0	0	0	0	0	0	0	0	0	0	0	0	0	0	0	0	0	0	0	0	0	0	0	0	0.02024	0.00293	0	0.00295	0	0	0	0	0	0	0	0	0	0	0	0	0
Bilophila_wadsworthia	0	0	0	0	0	0	0	0	0	0	0	0	0	0	0	0	0	0	0	0	0	0	0	0	0	0	0	0	0	0	0.01129	0	0	0	0	0	0	0	0	0	0	0	0	0	0	0	0	0	0
Campylobacter_curvus	0	0	0	0	0	0	0	0	0	0	0	0	0	0	0	0	0	0	0	0	0	0	0	0	0	0	0	0	0	0	0	0	0.00214	0	0	0	0	0.00287	0	0	0	0	0	0	0	0	0	0	0
Campylobacter_gracilis	0	0	0	0	0	0	0	0	0	0	0	0	0	0	0	0	0	0	0	0	0.00177	0	0.0008	0	0.00642	0	0.00751	0.00101	8e-05	0.00322	0.00232	5e-05	0.02707	0	0.02848	0.00168	0	0.0016	0.00074	0	0	0	0	0	0	0	0	0	0
Campylobacter_mucosalis	0	0	0	0	0	0	0	0	0	0	0	0	0	0	0	0	0	0	0	0	0.04458	0.04328	0.08635	0.12946	0	0.05205	0.01381	0.08513	0.0109	0.0136	0.02348	0.03679	0.01739	0.03292	0.0427	0.03127	0.01665	0.02994	0.01919	0.01086	0	0	0	0	0	0	0	0	0
Campylobacter_rectus	0	0	0	0	0	0	0	0	0	0	0	0	0	0	0	0	0	0	0	0	0	0	0	0	0	0.00031	0	0	0	0	0	0.00429	0.0327	0.00959	0.00174	0.00111	0	0	0	0.00671	0	0	0	0	0	0	0	0	0
Cardiobacterium_hominis	0	0	0	0	0	0	0	0	0	0	0	0	0	0	0	0	0	0	0	0	0.01432	0.00076	0.00796	0.00205	0.00047	1.40369	0.01222	0.0109	0.0045	0.00072	0.00226	0.03181	0.02964	0.01486	0.00048	0.00595	0	0	0	0.05232	0	0	0	0	0	0	0	0	0
Cardiobacterium_valvarum	0	0	0	0	0	0	0	0	0	0	0	0	0	0	0	0	0	0	0	0	0.01939	3e-05	0.00089	0	0	0.15973	0.00613	0.00246	0.01926	0.00133	0.00453	0.04464	0.00454	0.00797	0.00028	0.0048	0	0	0	0.00626	0	0	0	0	0	0	0	0	0
Cronobacter_malonaticus	0	0	0	0	0	0	0	0	0	0	0	0	0	0	0	0	0	0	0	0	0	0	0	0	0	0	0	0	0	0	0	0	0	0.00737	0	0	0	0	0	0	0	0	0	0	0	0	0	0	0
Aggregatibacter_actinomycetemcomitans	0	0	0	0	0	0	0	0	0	0	0	0	0	0	0	0	0	0	0	0	0	0	0	0	0	0	0.01574	0	0	0	0	0	0	0	0	0	0	0	0	0	0	0	0	0	0	0	0	0	0
Aggregatibacter_aphrophilus	0	0	0	0	0	0	0	0	0	0	0	0	0	0	0	0	0	0	0	0	0	0	0	0	0	0	0	0	0	0	0	0.02113	0	0	0	0.02878	0	0	0	0	0	0	0	0	0	0	0	0	0
Aggregatibacter_segnis	0	0	0	0	0	0	0	0	0	0	0	0	0	0	0	0	0	0	0	0	0.00205	0.00044	0.29755	0.00442	0	1.39453	0.00052	0.00161	0.0173	0.00088	0.00843	0.00771	0.02168	0.01871	0.0164	0.01471	0	0	0	0.19305	0	0	0	0	0	0	0	0	0
Aggregatibacter_sp_oral_taxon_458	0	0	0	0	0	0	0	0	0	0	0	0	0	0	0	0	0	0	0	0	0.0118	0	0.22359	0.00309	0	0	0	0.00689	0	0.01087	0.08454	0.02846	0.09337	0.0062	0.16166	0.25414	0	0	0	0	0	0	0	0	0	0	0	0	0
Haemophilus_aegyptius	0	0	0	0	0	0	0	0	0	0	0	0	0	0	0	0	0	0	0	0	0	0	0	0	0	0	0	0	0	0	0	0	0	0	0	0	0	0	0	0.00376	0	0	0	0	0	0	0	0	0
Haemophilus_haemolyticus	0	0	0	0	0	0	0	0	0	0	0	0	0	0	0	0	0	0	0	0	0.00646	0.00749	0.00223	0.00121	22.8839	0.1888	0.23601	0.00163	0.04812	0.00066	0.06991	0.05854	0.03058	0.00273	0.08269	0.03186	0.01505	0.03794	0	0.08698	0	0	0	0	0	0	0	0	0
Haemophilus_parahaemolyticus	0	0	0	0	0	0	0	0	0	0	0	0	0	0	0	0	0	0	0	0	0.00838	0.00103	0	0	0	0.17043	0	0	0	0	0	0.01376	0	0.07463	0	0	0	0	0	0	0	0	0	0	0	0	0	0	0
Haemophilus_paraphrohaemolyticus	0	0	0	0	0	0	0	0	0	0	0	0	0	0	0	0	0	0	0	0	0	0	0	0	0	0.00337	0	0	0.00382	0	0	0.01666	0	0.00288	0	0.02119	0	0	0	0	0	0	0	0	0	0	0	0	0
Haemophilus_pittmaniae	0	0	0	0	0	0	0	0	0	0	0	0	0	0	0	0	0	0	0	0	0	0	0	0	0	0	0	0	0	0	0	0	0	0	0	0	0	0	0	0.22923	0	0	0	0	0	0	0	0	0
Haemophilus_quentini	0	0	0	0	0	0	0	0	0	0	0	0	0	0	0	0	0	0	0	0	0.0016	0	0	0	0	0.00305	0.00711	0.00034	0.00424	0	0	0.03647	0	0	0.00239	0	0	0	0	0	0	0	0	0	0	0	0	0	0
Treponema_denticola	0	0	0	0	0	0	0	0	0	0	0	0	0	0	0	0	0	0	0	0	0	0	0	0	0	0	0	0	0	0.00055	0	0.00029	0.05672	0.00524	0.00361	0.00264	0	0	0	0.01823	0	0	0	0	0	0	0	0	0
Treponema_lecithinolyticum	0	0	0	0	0	0	0	0	0	0	0	0	0	0	0	0	0	0	0	0	0	0	0	0	0	0	0	0	0	0.00321	0	0	0	0	0.00043	0.00171	0	0	0	0	0	0	0	0	0	0	0	0	0
Treponema_maltophilum	0	0	0	0	0	0	0	0	0	0	0	0	0	0	0	0	0	0	0	0	0	0	0	0	0	0	0	0	0	0	0.0556	0	5e-05	0	0	0.00013	0	0	0	0.01826	0	0	0	0	0	0	0	0	0
Treponema_medium	0	0	0	0	0	0	0	0	0	0	0	0	0	0	0	0	0	0	0	0	0	0	0	0	0	0	0	0	0	0	0	0.00057	0.00048	0	0	0	0	0	0	0	0	0	0	0	0	0	0	0	0
Treponema_socranskii	0	0	0	0	0	0	0	0	0	0	0	0	0	0	0	0	0	0	0	0	0	0	6e-05	0	0	0.06936	0.00327	6e-05	0	0.00317	0.12777	0.00638	0.03483	0.00108	0.002	0.005	0	0.00033	0	0.00699	0	0	0	0	0	0	0	0	0
Treponema_sp_OMZ_838	0	0	0	0	0	0	0	0	0	0	0	0	0	0	0	0	0	0	0	0	0	8e-05	0	0	0	0	0	0	0	0	0.00253	0.0008	0.00276	0	0	0.00019	0	0	0	0	0	0	0	0	0	0	0	0	0
Treponema_vincentii	0	0	0	0	0	0	0	0	0	0	0	0	0	0	0	0	0	0	0	0	0	0.00017	0	0	0	0	0	0	0	0	0	6e-05	0	0.00442	0.02924	0	0	0	0	0	0	0	0	0	0	0	0	0	0
Pyramidobacter_piscolens	0	0	0	0	0	0	0	0	0	0	0	0	0	0	0	0	0	0	0	0	0	0	0	0	0	0	0.011	0	0	0	0	0	0	0	0	0	0	0	0	0	0	0	0	0	0	0	0	0	0
Pyramidobacter_sp_C12_8	0	0	0	0	0	0	0	0	0	0	0	0	0	0	0	0	0	0	0	0	0	0	0	0	0	0	0.00035	0	0	0	0	0	0	0	0	0	0	0	0	0	0	0	0	0	0	0	0	0	0
Candida_albicans	0	0	0	0	0	0	0	0	0	0	0	0	0	0	0	0	0	0	0	0	0	0	0	0	0	0	0	0	0	0.0021	0	0	0	0	0	0	0	0	0	0	0	0	0	0	0	0	0	0	0
Groundnut_ringspot_and_Tomato_chlorotic_spot_virus_reassortant	0	0	0	0	0	0	0	0	0	0	0	0	0	0	0	0	0	0	0	0	0	0.00204	0	0	0	0	0	0	0	0	0	0	0	0	0	0	0	0	0	0	0	0	0	0	0	0	0	0	0
Tomato_spotted_wilt_tospovirus	0	0	0	0	0	0	0	0	0	0	0	0	0	0	0	0	0	0	0	0	0	0	0	0	0	0	0.01288	0	0.00106	0	0	0	0.01046	0	0	0	0	0	0	0.00088	0	0	0	0	0	0	0	0	0
Mirafiori_lettuce_big_vein_ophiovirus	0	0	0	0	0	0	0	0	0	0	0	0	0	0	0	0	0	0	0	0	0.00227	0	0	0	0	0	0	0	0	0	0	0	0	0	0	0	0	0	0	0	0	0	0	0	0	0	0	0	0
Lettuce_big_vein_associated_varicosavirus	0	0	0	0	0	0	0	0	0	0	0	0	0	0	0	0	0	0	0	0	0.00609	0	0	0	0	0	0	0	0	0	0	0	0.00473	0	0.01521	0	0	0.00887	0	0	0	0	0	0	0	0	0	0	0
Haemophilus_phage_SuMu	0	0	0	0	0	0	0	0	0	0	0	0	0	0	0	0	0	0	0	0	0	0	0	0	0	0	0	0	0.00992	0	0	0	0	0	0	0	0	0	0	0	0	0	0	0	0	0	0	0	0
Haemophilus_phage_Aaphi23	0	0	0	0	0	0	0	0	0	0	0	0	0	0	0	0	0	0	0	0	0	0	0	0	0	0.02488	0	0	1.79714	0	0	0	0	0.02482	0	0	0	0	0	0	0	0	0	0	0	0	0	0	0
Lactobacillus_prophage_Lj771	0	0	0	0	0	0	0	0	0	0	0	0	0	0	0	0	0	0	0	0	0.01307	0.01685	0.01144	0.01626	0	0.00939	0.01303	0.00448	0	0	0	0	0	0	0	0	0	0	0	0	0	0	0	0	0	0	0	0	0
Enterobacteria_phage_K1F	0	0	0	0	0	0	0	0	0	0	0	0	0	0	0	0	0	0	0	0	0	0	0.00103	0	0	0	0	0	0	0	0	0	0	0	0	0	0	0	0	0	0	0	0	0	0	0	0	0	0
Pseudomonas_virus_gh1	0	0	0	0	0	0	0	0	0	0	0	0	0	0	0	0	0	0	0	0	0	0	0	0	0	0	0	0	0	0	0	0	0	0.00416	0	0	0	0	0	0	0	0	0	0	0	0	0	0	0
Stenotrophomonas_phage_IME15	0	0	0	0	0	0	0	0	0	0	0	0	0	0	0	0	0	0	0	0	0	0.00262	0	0	0	0	0	0	0	0	0	0	0	0	0	0	0	0	0	0	0	0	0	0	0	0	0	0	0
Enterobacteria_phage_mEp235	0	0	0	0	0	0	0	0	0	0	0	0	0	0	0	0	0	0	0	0	0	0	0	0	0	0	0	0	0	0	0	0	0	0.00546	0	0	0	0	0	0	0	0	0	0	0	0	0	0	0
Staphylococcus_virus_PH15	0	0	0	0	0	0	0	0	0	0	0	0	0	0	0	0	0	0	0	0	0	0.00311	0	0	0	0	0	0	0	0	0	0	0.00389	0	0	0	0	0	0	0	0	0	0	0	0	0	0	0	0
Streptococcus_virus_7201	0	0	0	0	0	0	0	0	0	0	0	0	0	0	0	0	0	0	0	0	0	0	0	0	0	0	0	0	0	0	0	0	0	0.01058	0	0	0	0.01589	0	0	0	0	0	0	0	0	0	0	0
Actinomyces_phage_xhp1	0	0	0	0	0	0	0	0	0	0	0	0	0	0	0	0	0	0	0	0	0	0.064	0	0	0	0	0	0.00522	0	0	0.01348	0	0.01321	0	0	0	0	0	0	0.04186	0	0	0	0	0	0	0	0	0
Enterobacteria_phage_HK225	0	0	0	0	0	0	0	0	0	0	0	0	0	0	0	0	0	0	0	0	0	0	0	0	0	0	0	0	0	0	0	0	0	0.00173	0	0	0	0	0	0	0	0	0	0	0	0	0	0	0
Lactobacillus_phage_phiadh	0	0	0	0	0	0	0	0	0	0	0	0	0	0	0	0	0	0	0	0	0.00925	0.01546	0.00511	0.00905	3.51606	0.00898	0.01543	0.00423	0.00721	0	0.01537	0	0	0	0	0	0	0	0	0	0	0	0	0	0	0	0	0	0
Lactobacillus_prophage_Lj928	0	0	0	0	0	0	0	0	0	0	0	0	0	0	0	0	0	0	0	0	0.02094	0.01349	0.00888	0.0125	0	0.00608	0.01824	0.00573	0	0	0	0	0.03355	0	0	0	0	0	0	0	0	0	0	0	0	0	0	0	0
Lactobacillus_prophage_Lj965	0	0	0	0	0	0	0	0	0	0	0	0	0	0	0	0	0	0	0	0	0	0	0	0	0	0	0	0	0	0	0	0	0.0011	0	0	0	0	0	0	0	0	0	0	0	0	0	0	0	0
Lactococcus_phage_949	0	0	0	0	0	0	0	0	0	0	0	0	0	0	0	0	0	0	0	0	0	0	0	0	0	0	0	0	0	0.00815	0	0	0	0	0	0	0	0	0	0	0	0	0	0	0	0	0	0	0
Lactococcus_phage_BK5_T	0	0	0	0	0	0	0	0	0	0	0	0	0	0	0	0	0	0	0	0	0	0	0	0	0	0	0	0	0	0.00058	0	0	0	0	0	0	0	0	0	0	0	0	0	0	0	0	0	0	0
Lactococcus_phage_bIL285	0	0	0	0	0	0	0	0	0	0	0	0	0	0	0	0	0	0	0	0	0	0	0	0	0	0	0	0	0	0	0	0	0	0	0	0	0	0	0	0.00284	0	0	0	0	0	0	0	0	0
Lactococcus_phage_bIL310	0	0	0	0	0	0	0	0	0	0	0	0	0	0	0	0	0	0	0	0	0	0	0	0	0	0	0	0	0	0	0	0	0	0	0	0	0	0	0	0.01052	0	0	0	0	0	0	0	0	0
Lactococcus_phage_bIL312	0	0	0	0	0	0	0	0	0	0	0	0	0	0	0	0	0	0	0	0	0	0	0	0	0	0	0	0	0	0	0	0	0	0	0	0	0	0	0	0.03189	0	0	0	0	0	0	0	0	0
Salmonella_phage_SSU5	0	0	0	0	0	0	0	0	0	0	0	0	0	0	0	0	0	0	0	0	0	0	0	0	0	0	0	0	0	0	0	0	0	0.00943	0	0	0	0	0	0	0	0	0	0	0	0	0	0	0
Streptococcus_phage_M102	0	0	0	0	0	0	0	0	0	0	0	0	0	0	0	0	0	0	0	0	0	0	0	0	0	0	0	0	0	0.01848	0	0	0	0	0	0	0	0	0	0	0	0	0	0	0	0	0	0	0
Streptococcus_phage_SMP	0	0	0	0	0	0	0	0	0	0	0	0	0	0	0	0	0	0	0	0	0	0	0	0	0	0	0	0	0	0	0	0	0	0	0	0	0	0	0	0.00736	0	0	0	0	0	0	0	0	0
Streptococcus_phage_phiNJ2	0	0	0	0	0	0	0	0	0	0	0	0	0	0	0	0	0	0	0	0	0	0	0	0	0	0	0	0	0	0	0	0.0166	0	0	0	0	0	0	0	0	0	0	0	0	0	0	0	0	0
Stx2_converting_phage_1717	0	0	0	0	0	0	0	0	0	0	0	0	0	0	0	0	0	0	0	0	0	0	0	0	0.023	0	0	0	0	0	0	0	0	0	0	0	0	0	0	0	0	0	0	0	0	0	0	0	0
Human_alphaherpesvirus_1	0	0	0	0	0	0	0	0	0	0	0	0	0	0	0	0	0	0	0	0	0	0	0	0	0	0	0	0	0	0	0	0	0	0	0	0	0.03466	0	0	0	0	0	0	0	0	0	0	0	0
Tobacco_vein_clearing_virus	0	0	0	0	0	0	0	0	0	0	0	0	0	0	0	0	0	0	0	0	0	0	0	0	0	0	0	0	0	0	0	0	0	0.00958	0	0	0	0	0	0	0	0	0	0	0	0	0	0	0
RD114_retrovirus	0	0	0	0	0	0	0	0	0	0	0	0	0	0	0	0	0	0	0	0	0	0	0	0	0	0	0	0	0	0.00128	0	0	0	0	0	0	0	0	0	0	0	0	0	0	0	0	0	0	0
Tobacco_ringspot_virus	0	0	0	0	0	0	0	0	0	0	0	0	0	0	0	0	0	0	0	0	0	0.0005	0	0	0	0	0	0	0	0	0	0	0	0	0	0	0	0	0	0	0	0	0	0	0	0	0	0	0
Garlic_virus_A	0	0	0	0	0	0	0	0	0	0	0	0	0	0	0	0	0	0	0	0	0	0.02324	0.00117	0.00123	0	0	0	0	0.02598	0	0	0	0	0.04224	0	0	0	0	0	0	0	0	0	0	0	0	0	0	0
Garlic_virus_E	0	0	0	0	0	0	0	0	0	0	0	0	0	0	0	0	0	0	0	0	0	0.0018	0	0	0	0	0	0	0.00465	0	0	0	0	0.00511	0	0	0	0	0	0	0	0	0	0	0	0	0	0	0
Garlic_virus_X	0	0	0	0	0	0	0	0	0	0	0	0	0	0	0	0	0	0	0	0	0	0.00323	0.00123	0	0	0	0.00166	0	0.02477	0	0	0.00085	0	0.01332	0.00551	0	0	0	0	0	0	0	0	0	0	0	0	0	0
Shallot_virus_X	0	0	0	0	0	0	0	0	0	0	0	0	0	0	0	0	0	0	0	0	0	0	0	0	0	0	0	0	0.00035	0	0	0	0	0	0	0	0	0	0	0	0	0	0	0	0	0	0	0	0
Potato_virus_X	0	0	0	0	0	0	0	0	0	0	0	0	0	0	0	0	0	0	0	0	0	0	0	0	0	0	0	0	0	0.00152	0	0	0	0	0	0	0	0	0	0	0	0	0	0	0	0	0	0	0
Blueberry_scorch_virus	0	0	0	0	0	0	0	0	0	0	0	0	0	0	0	0	0	0	0	0	0	0	0	0.00051	0	0	0	0	0.07136	0	0	0	0	0	0	0	0	0	0	0	0	0	0	0	0	0	0	0	0
Phlox_virus_S	0	0	0	0	0	0	0	0	0	0	0	0	0	0	0	0	0	0	0	0	0	0	0	0	0	0	0	0	0.00061	0	0	0	0	0	0	0	0	0	0	0	0	0	0	0	0	0	0	0	0
Red_clover_vein_mosaic_virus	0	0	0	0	0	0	0	0	0	0	0	0	0	0	0	0	0	0	0	0	0	0	0	0	0	0	0	0	0	0	0.00111	0	0	0	0	0	0	0	0	0	0	0	0	0	0	0	0	0	0
Shallot_latent_virus	0	0	0	0	0	0	0	0	0	0	0	0	0	0	0	0	0	0	0	0	0	0.0081	0	0	0.0072	0	0	0	0.00517	0	0.00248	0	0	0.00469	0	0.00082	0	0	0	0	0	0	0	0	0	0	0	0	0
Grapevine_rupestris_stem_pitting_associated_virus	0	0	0	0	0	0	0	0	0	0	0	0	0	0	0	0	0	0	0	0	0	0	0	0	0	0	0	0	0	0	0	0	0	0.00085	0.00056	0.13578	0	0	0	0	0	0	0	0	0	0	0	0	0
Southern_tomato_virus	0	0	0	0	0	0	0	0	0	0	0	0	0	0	0	0	0	0	0	0	0	0	0	0	0.01303	0	0	0	0	0	0	0	0	0	0	0	0	0	0	0	0	0	0	0	0	0	0	0	0
Alfalfa_mosaic_virus	0	0	0	0	0	0	0	0	0	0	0	0	0	0	0	0	0	0	0	0	0	0	0	0	0	0	0.00405	0	0	0	0	0	0	0.00327	0	0	0	0	0	0	0	0	0	0	0	0	0	0	0
Ageratum_latent_virus	0	0	0	0	0	0	0	0	0	0	0	0	0	0	0	0	0	0	0	0	0	0	0	0	0	0	0.00125	0	0	0	0	0	0	0	0	0	0	0	0	0	0	0	0	0	0	0	0	0	0
Citrus_leaf_rugose_virus	0	0	0	0	0	0	0	0	0	0	0	0	0	0	0	0	0	0	0	0	0	0.00139	0	0	0	0	0	0	0	0	0	0	0	0	0	0	0	0	0	0	0	0	0	0	0	0	0	0	0
Citrus_variegation_virus	0	0	0	0	0	0	0	0	0	0	0	0	0	0	0	0	0	0	0	0	0	0.02538	0	0	0	0	0	0	0	0	0	0	0	0	0	0	0	0	0	0	0	0	0	0	0	0	0	0	0
Elm_mottle_virus	0	0	0	0	0	0	0	0	0	0	0	0	0	0	0	0	0	0	0	0	0	0.00715	0	0	0	0	0	0	0	0	0	0	0	0	0	0	0	0	0	0	0	0	0	0	0	0	0	0	0
Prunus_necrotic_ringspot_virus	0	0	0	0	0	0	0	0	0	0	0	0	0	0	0	0	0	0	0	0	0	0	0	0	0	0	0	0	0	0	0	0	0.00559	0	0	0	0	0	0	0	0	0	0	0	0	0	0	0	0
Spinach_latent_virus	0	0	0	0	0	0	0	0	0	0	0	0	0	0	0	0	0	0	0	0	0	0.00312	0	0	0	0	0	0	0	0	0	0	0	0	0	0	0	0	0	0	0	0	0	0	0	0	0	0	0
Grapevine_leafroll_associated_virus_3	0	0	0	0	0	0	0	0	0	0	0	0	0	0	0	0	0	0	0	0	0	0	0.00102	0	0	0	0	0	0	0	0	0	0	0	0	0	0	0	0	0	0	0	0	0	0	0	0	0	0
Lettuce_chlorosis_virus	0	0	0	0	0	0	0	0	0	0	0	0	0	0	0	0	0	0	0	0	0	0	0	0	0	0	0	0	0	0	0	0	0	0	0	0	0	0	0	0.00249	0	0	0	0	0	0	0	0	0
Carrot_red_leaf_virus	0	0	0	0	0	0	0	0	0	0	0	0	0	0	0	0	0	0	0	0	0.00447	0	0	0	0	0	0	0	0	0	0	0	0	0	0	0	0	0	0	0	0	0	0	0	0	0	0	0	0
Cotton_leafroll_dwarf_virus	0	0	0	0	0	0	0	0	0	0	0	0	0	0	0	0	0	0	0	0	0	0	0	0	0	0	0	0	0	0	0	0	0	0	0.00113	0	0	0	0	0	0	0	0	0	0	0	0	0	0
Dill_cryptic_virus_2	0	0	0	0	0	0	0	0	0	0	0	0	0	0	0	0	0	0	0	0	0	0.00343	0	0	0	0	0	0	0	0	0	0	0	0	0	0	0	0	0	0	0	0	0	0	0	0	0	0	0
Banana_bract_mosaic_virus	0	0	0	0	0	0	0	0	0	0	0	0	0	0	0	0	0	0	0	0	0	0	0	0	0	0	0	0	0.03453	0	0	0	0	0	0	0	0	0	0	0	0	0	0	0	0	0	0	0	0
Bean_common_mosaic_virus	0	0	0	0	0	0	0	0	0	0	0	0	0	0	0	0	0	0	0	0	0	0	0	0	0	0	0	0	0	0	0	0	0.0006	0	0	0	0	0	0	0	0	0	0	0	0	0	0	0	0
Leek_yellow_stripe_virus	0	0	0	0	0	0	0	0	0	0	0	0	0	0	0	0	0	0	0	0	0	0.00073	0	0	0	0	0	0	0	0	0	0	0	0	0	0	0	0	0	0	0	0	0	0	0	0	0	0	0
Lettuce_mosaic_virus	0	0	0	0	0	0	0	0	0	0	0	0	0	0	0	0	0	0	0	0	0	0.00355	0	0	0	0	0	0	0	0	0	0	0	0	0	0	0	0	0	0	0	0	0	0	0	0	0	0	0
Onion_yellow_dwarf_virus	0	0	0	0	0	0	0	0	0	0	0	0	0	0	0	0	0	0	0	0	0	0	0	0	0	0	0	0	0	0	0	0	0	0.00105	0	0	0	0	0	0	0	0	0	0	0	0	0	0	0
Pea_seed_borne_mosaic_virus	0	0	0	0	0	0	0	0	0	0	0	0	0	0	0	0	0	0	0	0	0	0	0	0	0	0	0	0	0	0	0.00067	0	0.12195	0	0	0	0	0	0	0	0	0	0	0	0	0	0	0	0
Peanut_mottle_virus	0	0	0	0	0	0	0	0	0	0	0	0	0	0	0	0	0	0	0	0	0	0	0	0	0.05365	0	0	0	0	0	0	0	0	0	0	0	0	0	0	0	0	0	0	0	0	0	0	0	0
Peru_tomato_mosaic_virus	0	0	0	0	0	0	0	0	0	0	0	0	0	0	0	0	0	0	0	0	0	0.0021	0	0	0	0	0	0	0	0	0	0	0	0	0	0	0	0	0	0	0	0	0	0	0	0	0	0	0
Potato_virus_Y	0	0	0	0	0	0	0	0	0	0	0	0	0	0	0	0	0	0	0	0	0	0.00302	0	0	0	0	0	0	0	0	0	0	0	0	0	0	0	0.00171	0	0	0	0	0	0	0	0	0	0	0
Zucchini_yellow_mosaic_virus	0	0	0	0	0	0	0	0	0	0	0	0	0	0	0	0	0	0	0	0	0.01221	0	0.00061	0	0	0	0	0.0003	0	0	0	0	0	0	0	0	0	0	0	0	0	0	0	0	0	0	0	0	0
Wheat_streak_mosaic_virus	0	0	0	0	0	0	0	0	0	0	0	0	0	0	0	0	0	0	0	0	0	0	0	0	0	0	0	0	0	0	0	0	0.00127	0	0	0	0	0	0	0	0	0	0	0	0	0	0	0	0
Carnation_mottle_virus	0	0	0	0	0	0	0	0	0	0	0	0	0	0	0	0	0	0	0	0	0	0	0	0	0	0	0	0	0	0	0	0	0	0	0	0.00582	0	0	0	0	0	0	0	0	0	0	0	0	0
Potato_mop_top_virus	0	0	0	0	0	0	0	0	0	0	0	0	0	0	0	0	0	0	0	0	0	0	0	0	0	0	0	0	0	0.00428	0	0	0	0	0	0	0	0	0	0	0	0	0	0	0	0	0	0	0
Paprika_mild_mottle_virus	0	0	0	0	0	0	0	0	0	0	0	0	0	0	0	0	0	0	0	0	0	0.02513	0	0	0.00857	0	0.00169	0	0	0	0.00929	0	0	0.01124	0	0	0	0	0	0	0	0	0	0	0	0	0	0	0
Wasabi_mottle_virus	0	0	0	0	0	0	0	0	0	0	0	0	0	0	0	0	0	0	0	0	0	0	0	0	0	0	0	0	0	0	0	0	0	0	0	0.00099	0	0	0	0	0	0	0	0	0	0	0	0	0
Youcai_mosaic_virus	0	0	0	0	0	0	0	0	0	0	0	0	0	0	0	0	0	0	0	0	0	0	0	0	0	0	0	0	0	0	0	0	0	0	0	0.00049	0	0	0	0	0	0	0	0	0	0	0	0	0
Raspberry_bushy_dwarf_virus	0	0	0	0	0	0	0	0	0	0	0	0	0	0	0	0	0	0	0	0	0	0	0	0	0	0.00128	0	0	0	0	0	0	0	0	0	0	0	0	0	0	0	0	0	0	0	0	0	0	0
Condition	Adjacent normal	Adjacent normal	Adjacent normal	Adjacent normal	Adjacent normal	Adjacent normal	Adjacent normal	Adjacent normal	Adjacent normal	Adjacent normal	Adjacent normal	Adjacent normal	Adjacent normal	Adjacent normal	Adjacent normal	Adjacent normal	Adjacent normal	Adjacent normal	Adjacent normal	Adjacent normal	Healthy control	Healthy control	Healthy control	Healthy control	Healthy control	Healthy control	Healthy control	Healthy control	Healthy control	Healthy control	Healthy control	Healthy control	Healthy control	Healthy control	Healthy control	Healthy control	Healthy control	Healthy control	Healthy control	Healthy control	Tumor	Tumor	Tumor	Tumor	Tumor	Tumor	Tumor	Tumor	Tumor
[truncated: 11 more columns]
