# Supplementary material for: Integrative Metatranscriptomic Analysis Reveals Disease-specific Microbiome–host Interactions in Oral Squamous Cell Carcinoma
Source: Cancer Res Commun. 2023 May 8;3(5):807–20. doi: 10.1158/2767-9764.CRC-22-0349 (PMC10166004; doi:10.1158/2767-9764.CRC-22-0349)
Supplement: Supplementary File 7 — Microbial enzyme classes (EC) and metabolic pathway profiles. [file crc-22-0349-s09.xlsx]

## Sheet: clr_pathways
Pathways	CHKPE85220120123_7701	CHKPE85220120125_7703	CHKPE85220120127_7705	CHKPE85220120129_7707	CHKPE85220120131_7709	CHKPE85221050251_7701	CHKPE85221050253_7705	CHKPE85221050255_7707	CHKPE85221050257_7703	CHKPE85221050259_7709	CHKPE85221050261_7703	CHKPE85221050263_7705	CHKPE85221050265_7707	CHKPE85221050267_7711	CHKPE85221080014_7701	CHKPE85221080016_7703	CHKPE85221080018_7705	CHKPE85221080020_7707	CHKPE85221080022_7711	CHKPE85221080024_7701	CHKPE85221050269_7701	CHKPE85221050270_7702	CHKPE85221080026_7703	CHKPE85221080027_7704	CHKPE85221080028_7705	CHKPE85221080029_7706	CHKPE85221080030_7707	CHKPE85221080031_7708	CHKPE85221080032_7711	CHKPE85221080033_7712	CHKPE85221080034_7701	CHKPE85221080035_7702	CHKPE85221080036_7703	CHKPE85221080037_7704	CHKPE85221080038_7705	CHKPE85221080039_7706	CHKPE85221080040_7707	CHKPE85221080041_7708	CHKPE85221080042_7711	CHKPE85221080043_7712	CHKPE85220120126_7704	CHKPE85220120128_7706	CHKPE85220120130_7708	CHKPE85220120132_7710	CHKPE85221050252_7702	CHKPE85221050254_7706	CHKPE85221050256_7708	CHKPE85221050258_7712	CHKPE85221050260_7710
	Adjacent normal	Adjacent normal	Adjacent normal	Adjacent normal	Adjacent normal	Adjacent normal	Adjacent normal	Adjacent normal	Adjacent normal	Adjacent normal	Adjacent normal	Adjacent normal	Adjacent normal	Adjacent normal	Adjacent normal	Adjacent normal	Adjacent normal	Adjacent normal	Adjacent normal	Adjacent normal	Healthy control	Healthy control	Healthy control	Healthy control	Healthy control	Healthy control	Healthy control	Healthy control	Healthy control	Healthy control	Healthy control	Healthy control	Healthy control	Healthy control	Healthy control	Healthy control	Healthy control	Healthy control	Healthy control	Healthy control	Tumor	Tumor	Tumor	Tumor	Tumor	Tumor	Tumor	Tumor	Tumor
FUC-RHAMCAT-PWY: superpathway of fucose and rhamnose degradation	-0.183409	-2.96272	-2.8419	-0.656881	-0.345573	-0.34494	-5.69293	-3.26405	-5.74005	-1.52555	-4.69569	-5.3269	-5.59882	-5.92048	-5.84753	-4.67027	-4.95301	-4.84341	-4.17475	-6.05095	-3.41645	-5.73232	-3.83314	-6.04886	-6.33185	-6.04068	-6.03552	-6.08049	-6.10115	-6.04738	-5.51269	-3.78616	-6.24424	-2.92679	-2.85994	-6.05774	-5.97301	-5.87316	-5.73931	-2.37752	-3.08539	-2.55163	-1.65802	-3.10919	-4.31769	-5.68259	-2.54078	-0.143312	-2.60725
PWY-5505: L-glutamate and L-glutamine biosynthesis	-0.183409	-2.96272	-2.8419	-0.656881	-0.345573	-0.34494	-5.69293	-3.26405	-5.74005	-1.52555	-4.69569	-5.3269	-5.59882	-5.92048	-5.84753	-4.67027	-4.95301	-4.84341	2.73486	-6.05095	-6.19438	-2.75048	-6.08631	-6.04886	-6.33185	-6.04068	-6.03552	-2.53742	-6.10115	-6.04738	-5.51269	-6.08971	-6.24424	-6.3776	-5.67874	-6.05774	-5.97301	-1.7492	-5.73931	-3.46463	-3.08539	-2.55163	-1.65802	-3.10919	-4.31769	-5.68259	-2.54078	-0.143312	-2.60725
PWY-622: starch biosynthesis	-0.183409	-2.96272	-2.8419	-0.656881	-0.345573	-0.34494	-5.69293	-3.26405	-5.74005	-1.52555	-4.69569	-5.3269	-5.59882	-5.92048	-5.84753	-4.67027	-4.95301	-4.84341	-4.17475	-6.05095	-6.19438	-5.73232	-0.331458	-6.04886	-6.33185	-1.36655	-6.03552	-1.01824	-6.10115	-0.695325	-1.94679	-6.08971	-2.77162	-6.3776	-5.67874	-6.05774	-5.97301	-5.87316	-5.73931	-6.22955	-3.08539	-2.55163	-1.65802	-3.10919	-4.31769	-5.68259	-2.54078	-0.143312	-2.60725
PWY0-42: 2-methylcitrate cycle I	-0.183409	-2.96272	-2.8419	-0.656881	-0.345573	-0.34494	-5.69293	-3.26405	-5.74005	-1.52555	-4.69569	-5.3269	-5.59882	-5.92048	-0.831359	-4.67027	-4.95301	-4.84341	-4.17475	-1.38981	-6.19438	-5.73232	-6.08631	-6.04886	-6.33185	-6.04068	-6.03552	-6.08049	-6.10115	-6.04738	-5.51269	-6.08971	-6.24424	-6.3776	-5.67874	-3.72308	-5.97301	-5.87316	-5.73931	-6.22955	-3.08539	-2.55163	-1.65802	-3.10919	1.04257	-5.68259	-2.54078	-0.143312	-2.60725
PWY0-881: superpathway of fatty acid biosynthesis I (E. coli)	-0.183409	-2.96272	-2.8419	-0.656881	-0.345573	-0.34494	1.69109	-3.26405	-5.74005	-1.52555	-4.69569	-5.3269	-5.59882	-5.92048	-5.84753	-4.67027	-4.95301	-4.84341	-4.17475	-6.05095	-6.19438	-5.73232	-6.08631	-6.04886	-6.33185	-6.04068	-6.03552	-6.08049	-0.390648	-6.04738	-5.51269	-6.08971	-6.24424	-6.3776	-0.582477	-6.05774	-5.97301	-5.87316	-1.66131	-6.22955	2.77731	-2.55163	-1.65802	-3.10919	-4.31769	-5.68259	-2.54078	-0.143312	-2.60725
UBISYN-PWY: superpathway of ubiquinol-8 biosynthesis (prokaryotic)	-0.183409	-2.96272	-2.8419	-0.656881	-0.345573	-0.34494	-5.69293	-3.26405	-5.74005	-1.52555	-4.69569	-5.3269	-5.59882	-5.92048	-5.84753	-4.67027	-4.95301	-4.84341	-4.17475	-6.05095	-6.19438	-5.73232	-6.08631	-6.04886	-6.33185	-6.04068	-6.03552	-6.08049	-0.615562	-6.04738	-5.51269	-2.52758	-1.63036	-3.52699	-0.451078	-6.05774	-3.45861	-5.87316	-5.73931	-6.22955	-3.08539	-2.55163	-1.65802	-3.10919	-4.31769	-5.68259	-2.54078	-0.143312	-2.60725
PWY-5101: L-isoleucine biosynthesis II	-0.183409	-2.96272	4.32358	-0.656881	-0.345573	-0.34494	-5.69293	3.54869	-5.74005	-1.52555	-4.69569	-5.3269	-5.59882	-5.92048	-5.84753	-4.67027	-4.95301	1.24857	1.40288	-6.05095	-6.19438	-5.73232	-6.08631	-6.04886	-6.33185	-6.04068	-6.03552	-6.08049	-6.10115	-6.04738	-5.51269	-6.08971	-6.24424	-6.3776	-5.67874	-6.05774	-5.97301	-5.87316	-3.98679	-6.22955	-3.08539	-2.55163	4.99001	-3.10919	-4.31769	-5.68259	-2.54078	-0.143312	-2.60725
PWY-5747: 2-methylcitrate cycle II	-0.183409	-2.96272	-2.8419	-0.656881	-0.345573	-0.34494	-5.69293	-3.26405	-5.74005	-1.52555	-4.69569	-5.3269	-5.59882	-5.92048	-0.901176	-4.67027	-4.95301	-4.84341	-4.17475	-1.36997	-6.19438	-5.73232	-6.08631	-6.04886	-6.33185	-6.04068	-6.03552	-6.08049	-6.10115	-6.04738	-5.51269	-6.08971	-6.24424	-6.3776	-5.67874	-3.57757	-5.97301	-5.87316	-5.73931	-6.22955	-3.08539	-2.55163	-1.65802	-3.10919	1.1218	-5.68259	-2.54078	-0.143312	-2.60725
PWY-6629: superpathway of L-tryptophan biosynthesis	-0.183409	-2.96272	-2.8419	-0.656881	-0.345573	-0.34494	-5.69293	-3.26405	-5.74005	-1.52555	-4.69569	1.2775	-5.59882	-5.92048	-5.84753	-4.67027	2.84017	-4.84341	-4.17475	-6.05095	-6.19438	-5.73232	-6.08631	-6.04886	-6.33185	-2.08681	-2.92526	-2.3151	-6.10115	-6.04738	-5.51269	-2.72043	-2.40089	-1.25366	-5.67874	-6.05774	-5.97301	-5.87316	-5.73931	-6.22955	-3.08539	-2.55163	-1.65802	-3.10919	-4.31769	-5.68259	-2.54078	-0.143312	-2.60725
PWY-6630: superpathway of L-tyrosine biosynthesis	-0.183409	-2.96272	-2.8419	-0.656881	-0.345573	-0.34494	-5.69293	-3.26405	-5.74005	-1.52555	-4.69569	1.24164	-5.59882	-5.92048	-5.84753	-4.67027	2.67336	-4.84341	-4.17475	-6.05095	-6.19438	-5.73232	-6.08631	-6.04886	-6.33185	-2.24807	-3.09005	-2.46303	-6.10115	-6.04738	-5.51269	-2.8934	-2.56813	-1.37285	-5.67874	-6.05774	-5.97301	-5.87316	-5.73931	-6.22955	-3.08539	-2.55163	-1.65802	-3.10919	-4.31769	-5.68259	-2.54078	-0.143312	-2.60725
PWY-5088: L-glutamate degradation VIII (to propanoate)	-0.183409	-2.96272	-2.8419	-0.656881	-0.345573	-0.34494	-5.69293	-3.26405	-5.74005	-1.52555	-4.69569	-5.3269	-5.59882	-5.92048	-5.84753	-4.67027	-4.95301	-4.84341	-4.17475	-6.05095	-2.72505	-5.73232	-2.71672	-6.04886	-4.01842	-3.4601	-6.03552	-4.09244	-6.10115	-6.04738	-5.51269	-4.14609	-6.24424	-6.3776	-5.67874	-2.83253	-1.69438	-5.87316	-5.73931	-6.22955	-3.08539	-2.55163	-1.65802	-3.10919	-4.31769	-5.68259	-2.54078	-0.143312	-2.60725
PWY-6562: norspermidine biosynthesis	-0.183409	-2.96272	-2.8419	-0.656881	-0.345573	-0.34494	-5.69293	-3.26405	-5.74005	-1.52555	-4.69569	-5.3269	-5.59882	-5.92048	-5.84753	-4.67027	-4.95301	-4.84341	-4.17475	-6.05095	-2.33253	-5.73232	-6.08631	-0.760014	-2.51341	-6.04068	-6.03552	-6.08049	-3.01228	-6.04738	-5.51269	-1.79823	-6.24424	-3.56191	-1.91465	-4.21209	-5.97301	-5.87316	-5.73931	-2.12373	-3.08539	-2.55163	-1.65802	-3.10919	-4.31769	-5.68259	-2.54078	-0.143312	-2.60725
PWY-7288: fatty acid &beta;-oxidation (peroxisome, yeast)	-0.183409	-2.96272	3.86034	-0.656881	-0.345573	-0.34494	-5.69293	1.58071	-5.74005	-1.52555	-4.69569	-5.3269	-5.59882	-5.92048	-5.84753	-4.67027	-4.95301	-4.84341	3.25804	-1.179	-6.19438	-5.73232	-6.08631	-6.04886	-6.33185	-6.04068	-6.03552	-3.13405	-6.10115	-6.04738	-5.51269	-6.08971	-6.24424	-6.3776	-5.67874	-2.87395	-5.97301	-5.87316	-5.73931	-6.22955	-3.08539	-2.55163	-1.65802	-3.10919	-4.31769	-5.68259	-2.54078	-0.143312	-2.60725
PWY-6318: L-phenylalanine degradation IV (mammalian, via side chain)	-0.183409	-2.96272	-2.8419	-0.656881	-0.345573	-0.34494	-5.69293	3.04124	0.106166	-1.52555	-4.69569	-5.3269	-5.59882	-5.92048	0.791433	-4.67027	-4.95301	-4.84341	1.56878	-6.05095	-6.19438	-5.73232	-6.08631	-6.04886	-6.33185	-6.04068	-6.03552	-6.08049	-6.10115	-6.04738	-5.51269	-6.08971	-6.24424	-6.3776	-5.67874	-3.6187	-5.97301	-5.87316	-5.73931	-6.22955	1.84725	-2.55163	-1.65802	-3.10919	1.90316	-5.68259	1.64128	-0.143312	-2.60725
FUCCAT-PWY: fucose degradation	-0.183409	-2.96272	-2.8419	-0.656881	-0.345573	-0.34494	-5.69293	-3.26405	-5.74005	-1.52555	-4.69569	-5.3269	-5.59882	-5.92048	-5.84753	-4.67027	-4.95301	-4.84341	-4.17475	-6.05095	-1.82978	-5.73232	-3.93243	-0.675657	-1.71382	-6.04068	-6.03552	-6.08049	-2.06542	-6.04738	-5.51269	-2.95384	-4.33451	-2.95	-1.4534	-6.05774	-5.97301	-3.83268	-5.73931	-1.44998	-3.08539	-2.55163	-1.65802	-3.10919	-4.31769	-5.68259	-2.54078	-0.143312	-2.60725
PWY-6785: hydrogen production VIII	-0.183409	-2.96272	-2.8419	-0.656881	-0.345573	-0.34494	-5.69293	-3.26405	-5.74005	-1.52555	-4.69569	-5.3269	-5.59882	-1.48731	-5.84753	-4.67027	1.21208	-4.84341	-4.17475	-2.07887	-6.19438	-5.73232	-6.08631	-6.04886	-4.70946	-6.04068	-2.70905	-3.46457	-6.10115	-6.04738	-5.51269	-6.08971	-6.24424	-6.3776	-5.67874	-4.66827	-5.97301	-5.87316	-5.73931	-6.22955	-3.08539	-2.55163	-1.65802	-3.10919	-4.31769	-1.13925	-2.54078	-0.143312	-2.60725
PWY1G-0: mycothiol biosynthesis	-0.183409	-2.96272	-2.8419	-0.656881	-0.345573	-0.34494	-5.69293	-3.26405	-5.74005	-1.52555	-4.69569	-5.3269	-5.59882	-5.92048	-0.652257	0.945746	-4.95301	0.614915	2.7285	-2.17106	-6.19438	-5.73232	-6.08631	-6.04886	-6.33185	-6.04068	-6.03552	-3.499	-6.10115	-6.04738	-5.51269	-6.08971	-6.24424	-6.3776	-5.67874	-3.26178	-5.97301	-5.87316	-5.73931	-6.22955	2.59252	-2.55163	-1.65802	-3.10919	-4.31769	-5.68259	-2.54078	-0.143312	-2.60725
PWY3DJ-35471: L-ascorbate biosynthesis IV	-0.183409	-2.96272	-2.8419	-0.656881	-0.345573	-0.34494	-5.69293	-3.26405	-5.74005	-1.52555	-4.69569	-5.3269	-0.501415	-5.92048	0.81423	-4.67027	1.74117	1.34019	2.45521	-0.419671	-6.19438	-5.73232	-6.08631	-6.04886	-6.33185	-6.04068	-6.03552	-6.08049	-6.10115	-6.04738	-5.51269	-6.08971	-6.24424	-6.3776	-5.67874	-3.70818	-5.97301	-5.87316	-5.73931	-6.22955	-3.08539	-2.55163	-1.65802	-3.10919	-4.31769	-5.68259	-2.54078	-0.143312	-2.60725
UDPNACETYLGALSYN-PWY: UDP-N-acetyl-D-glucosamine biosynthesis II	-0.183409	-2.96272	-2.8419	-0.656881	-0.345573	-0.34494	-5.69293	-3.26405	-5.74005	-1.52555	-4.69569	-5.3269	-5.59882	-5.92048	-5.84753	-4.67027	-4.95301	-4.84341	-4.17475	-6.05095	-3.02287	-5.73232	-6.08631	-6.04886	-6.33185	-6.04068	-6.03552	-4.0589	-3.19504	-6.04738	-2.00702	-3.04806	-2.16208	-4.20483	-3.78005	-1.40878	-5.97301	-5.87316	-5.73931	-2.11584	-3.08539	-2.55163	4.44793	-3.10919	-4.31769	-5.68259	-2.54078	-0.143312	-2.60725
PWY-821: superpathway of sulfur amino acid biosynthesis (Saccharomyces cerevisiae)	-0.183409	-2.96272	-2.8419	-0.656881	-0.345573	-0.34494	-5.69293	-3.26405	-5.74005	-1.52555	-4.69569	-5.3269	-5.59882	-5.92048	0.251522	-4.67027	-4.95301	-4.84341	-4.17475	-1.11197	-2.99452	-5.73232	-6.08631	-6.04886	-3.82655	-6.04068	-6.03552	-3.28316	-6.10115	-6.04738	-5.51269	-6.08971	-6.24424	-3.29095	-5.67874	-6.05774	-3.52043	-2.88039	-5.73931	-6.22955	-3.08539	-2.55163	-1.65802	-3.10919	-4.31769	-5.68259	-2.54078	-0.143312	-2.60725
PWY66-398: TCA cycle III (animals)	-0.183409	-2.96272	-2.8419	-0.656881	-0.345573	-0.34494	-5.69293	-3.26405	-5.74005	-1.52555	-4.69569	-5.3269	-5.59882	-5.92048	-5.84753	-4.67027	-4.95301	-4.84341	-4.17475	-6.05095	-1.10186	-5.73232	-6.08631	-6.04886	-2.68578	-1.2081	-1.14666	-1.81426	-2.99634	-1.3449	-5.51269	-2.01056	-2.03667	-6.3776	-5.67874	-6.05774	-5.97301	-2.59853	-1.79049	-1.5243	-3.08539	-2.55163	-1.65802	-3.10919	-4.31769	-5.68259	-2.54078	-0.143312	-2.60725
GALACT-GLUCUROCAT-PWY: superpathway of hexuronide and hexuronate degradation	-0.183409	-2.96272	-2.8419	-0.656881	-0.345573	-0.34494	-5.69293	-3.26405	-5.74005	-1.52555	-4.69569	-5.3269	-5.59882	-5.92048	-5.84753	-4.67027	-4.95301	-4.84341	-4.17475	-6.05095	-6.19438	-5.73232	-1.97947	-6.04886	-3.90832	-2.14131	-3.34147	-2.1226	-6.10115	-2.97344	-0.841129	-3.54021	-6.24424	-2.78483	-5.67874	-6.05774	-3.64388	-1.93749	-2.60671	-3.60596	-3.08539	-2.55163	-1.65802	-3.10919	-4.31769	-5.68259	-2.54078	-0.143312	-2.60725
GLYCOL-GLYOXDEG-PWY: superpathway of glycol metabolism and degradation	-0.183409	-2.96272	-2.8419	-0.656881	-0.345573	-0.34494	-5.69293	-3.26405	-5.74005	-1.52555	-4.69569	-0.0610631	-0.22467	-5.92048	-5.84753	-4.67027	-4.95301	-4.84341	-4.17475	-1.42737	-4.14681	-5.73232	-6.08631	-3.63773	-4.32953	-6.04068	-6.03552	-6.08049	-3.63709	-6.04738	-5.51269	-4.02899	-6.24424	-3.66925	-5.67874	-3.73521	-5.97301	-5.87316	-5.73931	-6.22955	-3.08539	-2.55163	-1.65802	-3.10919	-4.31769	-5.68259	-2.54078	-0.143312	-2.60725
PWY-101: photosynthesis light reactions	-0.183409	-2.96272	-2.8419	-0.656881	-0.345573	-0.34494	-5.69293	-3.26405	-5.74005	-1.52555	-4.69569	-5.3269	-5.59882	-1.48276	-5.84753	-4.67027	1.27048	-4.84341	-4.17475	-2.39467	-6.19438	-5.73232	-6.08631	-6.04886	-4.8205	-6.04068	-1.90592	-3.56119	-6.10115	-6.04738	-5.51269	-6.08971	-6.24424	-6.3776	-5.67874	-4.95912	-5.97301	-5.87316	-5.73931	-6.22955	-3.08539	-2.55163	-1.65802	-3.10919	-4.31769	1.05382	-2.54078	-0.143312	-2.60725
PWY-5022: 4-aminobutanoate degradation V	-0.183409	-2.96272	-2.8419	-0.656881	-0.345573	-0.34494	-5.69293	-3.26405	-5.74005	-1.52555	-4.69569	-5.3269	-5.59882	-5.92048	-5.84753	-4.67027	-4.95301	-4.84341	1.39862	-1.92212	-3.03306	-5.73232	-6.08631	-6.04886	-6.33185	-6.04068	-6.03552	-2.55866	-6.10115	-6.04738	-3.26	-4.14666	-6.24424	-2.7873	-1.71826	-1.23723	-5.97301	-5.87316	-5.73931	-6.22955	2.16356	-2.55163	-1.65802	-3.10919	1.9451	-5.68259	-2.54078	-0.143312	-2.60725
PWY-5138: unsaturated, even numbered fatty acid &beta;-oxidation	-0.183409	-2.96272	4.46797	-0.656881	-0.345573	-0.34494	-5.69293	3.44825	-5.74005	-1.52555	-4.69569	-5.3269	-5.59882	-5.92048	-5.84753	1.6484	2.35686	1.6926	3.96505	-0.54737	-6.19438	-5.73232	-6.08631	-6.04886	-6.33185	-6.04068	-6.03552	-6.08049	-6.10115	-6.04738	-5.51269	-6.08971	-6.24424	-6.3776	-5.67874	-2.64586	-5.97301	-5.87316	-5.73931	-6.22955	-3.08539	-2.55163	-1.65802	-3.10919	-4.31769	-5.68259	-2.54078	-0.143312	-2.60725
GLUCUROCAT-PWY: superpathway of &beta;-D-glucuronide and D-glucuronate degradation	-0.183409	-2.96272	-2.8419	-0.656881	-0.345573	-0.34494	-5.69293	-3.26405	-5.74005	-1.52555	-4.69569	-5.3269	-5.59882	-5.92048	-5.84753	-4.67027	-4.95301	-4.84341	-4.17475	-6.05095	-6.19438	-5.73232	-1.90328	-6.04886	-3.49289	-2.16995	-3.2479	-2.17937	-6.10115	-2.99343	-0.846451	-3.45841	-4.17718	-2.59314	-5.67874	-6.05774	-3.63048	-2.1104	-2.75947	-3.87994	-3.08539	-2.55163	-1.65802	-3.10919	-4.31769	-5.68259	-2.54078	-0.143312	-2.60725
PWY-7456: mannan degradation	-0.183409	-2.96272	-2.8419	-0.656881	-0.345573	-0.34494	-5.69293	-3.26405	-5.74005	-1.52555	-4.69569	-5.3269	-5.59882	-5.92048	-5.84753	-4.67027	-4.95301	-4.84341	-4.17475	-6.05095	-2.67261	-5.73232	-1.40456	-6.04886	-3.42149	-1.88327	-2.20102	-1.6856	-3.2945	-2.58943	-0.135197	-6.08971	-6.24424	-3.04899	-5.67874	-6.05774	-2.99642	-1.504	0.132682	-0.89283	-3.08539	-2.55163	-1.65802	-3.10919	-4.31769	-5.68259	-2.54078	-0.143312	-2.60725
GALACTUROCAT-PWY: D-galacturonate degradation I	-0.183409	-2.96272	-2.8419	-0.656881	-0.345573	-0.34494	-5.69293	-3.26405	-5.74005	-1.52555	-4.69569	-5.3269	-5.59882	-5.92048	-5.84753	-4.67027	-4.95301	-4.84341	-4.17475	-6.05095	-3.52188	-5.73232	-2.01304	-6.04886	-3.90738	-1.87887	-3.44562	-1.8424	-6.10115	-2.40643	-0.495011	-3.61138	-4.57375	-2.63109	-5.67874	-6.05774	-3.48135	-1.3931	-2.25108	-2.42461	-3.08539	-2.55163	-1.65802	-3.10919	-4.31769	-5.68259	-2.54078	-0.143312	-2.60725
PWY-5265: peptidoglycan biosynthesis II (staphylococci)	-0.183409	-2.96272	-2.8419	-0.656881	-0.345573	-0.34494	-5.69293	-3.26405	-5.74005	-1.52555	-4.69569	-5.3269	-5.59882	-5.92048	-5.84753	-4.67027	-4.95301	-4.84341	-4.17475	-6.05095	-6.19438	-5.73232	-6.08631	0.588003	-0.22238	0.0510013	-6.03552	-0.421973	-1.88603	-1.25776	-1.70669	-0.970212	0.555022	-0.0406137	-5.67874	-0.857504	-1.2511	-1.11927	-2.8192	-1.1248	-3.08539	-2.55163	-1.65802	-3.10919	-4.31769	-5.68259	-2.54078	-0.143312	-2.60725
PWY-6507: 4-deoxy-L-threo-hex-4-enopyranuronate degradation	-0.183409	-2.96272	-2.8419	-0.656881	-0.345573	-0.34494	-5.69293	-3.26405	-5.74005	-1.52555	-4.69569	-5.3269	-5.59882	-5.92048	-5.84753	-4.67027	-4.95301	-4.84341	-4.17475	-6.05095	-3.68685	-5.73232	-2.075	-6.04886	-3.59502	-1.94147	-3.50998	-1.74004	-6.10115	-2.37746	-0.604913	-3.67378	-4.44428	-2.42356	-5.67874	-6.05774	-3.5055	-1.86257	-2.36133	-4.00567	-3.08539	-2.55163	-1.65802	-3.10919	-4.31769	-5.68259	-2.54078	-0.143312	-2.60725
PWY-7323: superpathway of GDP-mannose-derived O-antigen building blocks biosynthesis	-0.183409	-2.96272	-2.8419	-0.656881	-0.345573	-0.34494	-5.69293	2.57191	-5.74005	-1.52555	-4.69569	-5.3269	-5.59882	-5.92048	-5.84753	-4.67027	-4.95301	-4.84341	-4.17475	-0.559213	-6.19438	-5.73232	-6.08631	-6.04886	-6.33185	-6.04068	-3.53354	-2.99218	-4.07165	-1.82651	-2.94938	-6.08971	-6.24424	-2.88782	-3.28788	-3.36273	-5.97301	-5.87316	-5.73931	-6.22955	2.78087	-2.55163	-1.65802	-3.10919	2.37998	-5.68259	-2.54078	-0.143312	-2.60725
RHAMCAT-PWY: L-rhamnose degradation I	-0.183409	-2.96272	-2.8419	-0.656881	-0.345573	-0.34494	-5.69293	-3.26405	-5.74005	-1.52555	-4.69569	-5.3269	-5.59882	-5.92048	-5.84753	-4.67027	-4.95301	-4.84341	-4.17475	-6.05095	-4.06888	-3.64476	-3.55327	-6.04886	-6.33185	-3.88061	-2.94708	-2.56987	-6.10115	-3.41633	-3.86596	-4.21003	-6.24424	-3.01987	-3.45709	-6.05774	-4.27075	-3.64493	-3.14333	-2.95514	-3.08539	-2.55163	-1.65802	-3.10919	-4.31769	-5.68259	-2.54078	-0.143312	-2.60725
FOLSYN-PWY: superpathway of tetrahydrofolate biosynthesis and salvage	-0.183409	-2.96272	-2.8419	-0.656881	-0.345573	-0.34494	2.15495	-3.26405	-5.74005	-1.52555	-4.69569	-5.3269	1.44708	-5.92048	1.93585	-4.67027	-4.95301	-4.84341	-4.17475	-6.05095	-0.788913	-5.73232	-1.74885	-0.409777	-0.160096	-1.90956	-6.03552	-0.727573	-6.10115	-2.06146	-5.51269	-1.56253	-0.610131	-1.76943	-5.67874	0.358876	-5.97301	-5.87316	-1.6221	-6.22955	-3.08539	-2.55163	-1.65802	-3.10919	-4.31769	1.96738	-2.54078	-0.143312	-2.60725
PWY-5121: superpathway of geranylgeranyl diphosphate biosynthesis II (via MEP)	-0.183409	-2.96272	-2.8419	-0.656881	-0.345573	-0.34494	-5.69293	-3.26405	-5.74005	-1.52555	-4.69569	0.972747	-5.59882	-5.92048	-5.84753	-4.67027	-4.95301	-4.84341	-4.17475	-6.05095	-0.158146	-1.04243	-2.01978	-6.04886	-0.446587	0.237262	0.469636	-6.08049	-0.324014	-6.04738	-0.0917819	-6.08971	0.32587	-1.61779	-5.67874	-2.30725	0.560125	0.235563	0.256789	-6.22955	-3.08539	-2.55163	-1.65802	-3.10919	-4.31769	0.842054	-2.54078	-0.143312	-2.60725
PWY-6612: superpathway of tetrahydrofolate biosynthesis	-0.183409	-2.96272	-2.8419	-0.656881	-0.345573	-0.34494	1.90417	-3.26405	-5.74005	-1.52555	-4.69569	-5.3269	1.21212	-5.92048	1.6965	-4.67027	-4.95301	-4.84341	-4.17475	-6.05095	-1.16678	-5.73232	-2.13921	-0.7759	-0.510592	-2.30248	-6.03552	-1.1124	-6.10115	-2.45075	-5.51269	-1.95207	-0.987235	-2.16125	-5.67874	0.0257771	-5.97301	-5.87316	-2.01571	-6.22955	-3.08539	-2.55163	-1.65802	-3.10919	-4.31769	1.73932	-2.54078	-0.143312	-2.60725
PWY-7242: D-fructuronate degradation	-0.183409	-2.96272	-2.8419	-0.656881	-0.345573	-0.34494	-5.69293	-3.26405	-5.74005	-1.52555	-4.69569	-5.3269	-5.59882	-5.92048	-0.506962	-4.67027	-4.95301	-4.84341	-4.17475	-6.05095	-3.56273	-5.73232	-2.04372	-6.04886	-3.66037	-1.85872	-3.37786	-1.71578	-6.10115	-2.22812	0.0486164	-3.59972	-4.34855	-2.36995	-2.98299	-6.05774	-3.423	-1.89224	-2.3127	-3.59674	-3.08539	-2.55163	-1.65802	-3.10919	-4.31769	-5.68259	-2.54078	-0.143312	-2.60725
PWY-7392: taxadiene biosynthesis (engineered)	-0.183409	-2.96272	-2.8419	-0.656881	-0.345573	-0.34494	-5.69293	-3.26405	-5.74005	-1.52555	-4.69569	0.779878	-5.59882	-5.92048	-5.84753	-4.67027	-4.95301	-4.84341	-4.17475	-6.05095	-0.532746	-1.59176	-2.5846	-6.04886	-0.805243	-0.17106	0.297752	-6.08049	-0.803804	-6.04738	-0.408715	-6.08971	-0.0557491	-2.15204	-5.67874	-2.87343	0.228347	-0.0852069	-0.15773	-6.22955	-3.08539	-2.55163	-1.65802	-3.10919	-4.31769	0.582493	-2.54078	-0.143312	-2.60725
NONMEVIPP-PWY: methylerythritol phosphate pathway I	-0.183409	-2.96272	-2.8419	-0.656881	-0.345573	-0.34494	-5.69293	-3.26405	-5.74005	-1.52555	2.32773	1.36182	-5.59882	-5.92048	-5.84753	-4.67027	-4.95301	-4.84341	-4.17475	-6.05095	0.249979	-0.791661	-1.77664	-6.04886	0.00382761	0.455071	0.857664	-6.08049	-0.0493332	-6.04738	0.266269	-6.08971	0.598578	-1.33149	-5.67874	-2.06335	0.807785	0.459909	0.509449	-6.22955	-3.08539	-2.55163	-1.65802	-3.10919	-4.31769	1.416	-2.54078	-0.143312	-2.60725
PWY-6270: isoprene biosynthesis I	-0.183409	-2.96272	-2.8419	-0.656881	-0.345573	-0.34494	-5.69293	-3.26405	-5.74005	-1.52555	1.60769	0.936078	-5.59882	-5.92048	-5.84753	-4.67027	-4.95301	-4.84341	-4.17475	-6.05095	-0.48674	-1.68656	-2.68752	-6.04886	-0.732213	-0.223522	0.469517	-6.08049	-0.862717	-6.04738	-0.351768	-6.08971	-0.0717792	-2.22876	-5.67874	-2.97654	0.224809	-0.0384732	-0.197704	-6.22955	-3.08539	-2.55163	-1.65802	-3.10919	-4.31769	0.781091	-2.54078	-0.143312	-2.60725
PWY-7560: methylerythritol phosphate pathway II	-0.183409	-2.96272	-2.8419	-0.656881	-0.345573	-0.34494	-5.69293	-3.26405	-5.74005	-1.52555	1.51131	0.834072	-5.59882	-5.92048	-5.84753	-4.67027	-4.95301	-4.84341	-4.17475	-6.05095	-0.607631	-1.81205	-1.98388	-6.04886	-0.853692	-0.340893	0.377108	-6.08049	-0.986685	-6.04738	-0.475353	-6.08971	-0.179781	-2.35699	-5.67874	-2.16795	0.119975	-0.149364	-0.312928	-6.22955	-3.08539	-2.55163	-1.65802	-3.10919	-4.31769	0.684302	-2.54078	-0.143312	-2.60725
PWY-6628: superpathway of L-phenylalanine biosynthesis	-0.183409	-2.96272	-2.8419	-0.656881	-0.345573	-0.34494	-5.69293	2.66294	-5.74005	-1.52555	-4.69569	1.27198	-5.59882	-5.92048	0.574808	-4.67027	2.79321	-4.84341	-4.17475	-0.61783	-2.72704	-5.73232	0.78397	-1.24416	-1.01915	-0.29618	-3.09073	-0.611536	-6.10115	-0.830438	-5.51269	-2.23317	-2.56776	-1.38061	-5.67874	-6.05774	-5.97301	-5.87316	-5.73931	-2.00069	-3.08539	-2.55163	-1.65802	-3.10919	-4.31769	-5.68259	-2.54078	-0.143312	-2.60725
P105-PWY: TCA cycle IV (2-oxoglutarate decarboxylase)	-0.183409	-2.96272	4.94675	-0.656881	-0.345573	-0.34494	-5.69293	-3.26405	-5.74005	-1.52555	-4.69569	-5.3269	-5.59882	-5.92048	-5.84753	-4.67027	1.86819	1.38404	3.90708	-0.405417	-2.87688	-5.73232	-1.87619	-6.04886	-3.44273	-6.04068	-6.03552	-2.0803	-3.23628	-6.04738	-5.51269	-2.77285	-6.24424	-2.40467	-5.67874	-2.60992	-5.97301	-2.63907	-5.73931	-6.22955	3.51813	5.04969	-1.65802	-3.10919	2.51875	-5.68259	-2.54078	-0.143312	-2.60725
POLYAMINSYN3-PWY: superpathway of polyamine biosynthesis II	-0.183409	-2.96272	-2.8419	-0.656881	-0.345573	-0.34494	-5.69293	-3.26405	-5.74005	-1.52555	-4.69569	-5.3269	0.0233289	-0.816573	-5.84753	-4.67027	-4.95301	-4.84341	-4.17475	-6.05095	-0.431145	-5.73232	-6.08631	-2.83355	-2.8566	-3.60601	-0.664996	-3.21617	-1.43922	-6.04738	-5.51269	-3.42596	-1.50207	-3.65257	-0.241745	-6.05774	-1.34687	-2.4013	-5.73931	-2.20512	-3.08539	-2.55163	-1.65802	-3.10919	-4.31769	-5.68259	-2.54078	-0.143312	-2.60725
PWY-5464: superpathway of cytosolic glycolysis (plants), pyruvate dehydrogenase and TCA cycle	-0.183409	-2.96272	-2.8419	-0.656881	-0.345573	-0.34494	-5.69293	-3.26405	-5.74005	-1.52555	-4.69569	-5.3269	-5.59882	-5.92048	-5.84753	-4.67027	-4.95301	-4.84341	-4.17475	0.0642752	-0.70052	-5.73232	-6.08631	-6.04886	-2.28879	-0.545171	-0.742721	-0.229318	-2.15249	-0.939725	-0.118103	-1.61335	-1.63127	-2.69869	-5.67874	-3.2575	-2.9843	-2.20652	-0.652398	-1.01958	-3.08539	-2.55163	-1.65802	-3.10919	2.79315	-5.68259	-2.54078	-0.143312	-2.60725
P162-PWY: L-glutamate degradation V (via hydroxyglutarate)	-0.183409	-2.96272	-2.8419	-0.656881	-0.345573	-0.34494	-5.69293	-3.26405	-5.74005	-1.52555	-4.69569	0.594522	-5.59882	-5.92048	-5.84753	-4.67027	-4.95301	1.14041	-4.17475	-1.06733	-0.0198568	-1.97185	-2.8369	-0.956715	-1.10003	-2.69104	-6.03552	0.760351	-2.03198	-6.04738	-2.61815	-1.51978	-3.0596	-0.577578	-0.0341851	-0.749994	-5.97301	-5.87316	-2.44749	-6.22955	-3.08539	-2.55163	-1.65802	-3.10919	-4.31769	-5.68259	-2.54078	-0.143312	-2.60725
PRPP-PWY: superpathway of histidine, purine, and pyrimidine biosynthesis	-0.183409	-2.96272	-2.8419	-0.656881	-0.345573	-0.34494	2.2268	-3.26405	-5.74005	-1.52555	-4.69569	-5.3269	-5.59882	-5.92048	-5.84753	2.64129	-4.95301	-4.84341	-4.17475	-6.05095	-2.21885	0.0745624	1.48577	0.148579	-0.0778318	1.14128	-6.03552	0.850938	-6.10115	1.32874	-1.15276	-6.08971	-6.24424	0.317295	-5.67874	1.20391	-5.97301	-1.0721	-5.73931	-0.898454	-3.08539	-2.55163	-1.65802	-3.10919	-4.31769	-5.68259	-2.54078	-0.143312	-2.60725
PWY-7031: protein N-glycosylation (bacterial)	-0.183409	-2.96272	-2.8419	-0.656881	-0.345573	-0.34494	-5.69293	-3.26405	-5.74005	-1.52555	-4.69569	-5.3269	-5.59882	-5.92048	-5.84753	-4.67027	-4.95301	-4.84341	-4.17475	-1.20632	-3.0293	-1.01335	-1.37779	-0.830608	-2.19201	-0.543214	-1.56362	-1.65778	-0.980733	-1.8004	-1.32591	-2.26623	-1.05783	-2.61819	-0.638212	-3.38183	-0.882699	-0.274258	-0.339454	-1.5765	-3.08539	-2.55163	-1.65802	-3.10919	-4.31769	-5.68259	-2.54078	-0.143312	-2.60725
ARG+POLYAMINE-SYN: superpathway of arginine and polyamine biosynthesis	-0.183409	-2.96272	-2.8419	-0.656881	-0.345573	-0.34494	-5.69293	-3.26405	-5.74005	-1.52555	-4.69569	-5.3269	-5.59882	-5.92048	-5.84753	-4.67027	-4.95301	-4.84341	-4.17475	0.121568	-1.89812	0.107833	-1.03428	-0.292858	0.427681	-0.769751	-0.226578	-1.56189	0.684689	-0.310403	0.036228	-0.737488	0.0465164	-1.79446	0.517524	-1.57261	-0.300266	-0.735078	-1.44149	-0.299634	-3.08539	-2.55163	-1.65802	-3.10919	-4.31769	-5.68259	-2.54078	-0.143312	-2.60725
ARGORNPROST-PWY: arginine, ornithine and proline interconversion	-0.183409	-2.96272	-2.8419	-0.656881	-0.345573	-0.34494	-5.69293	-3.26405	-5.74005	-1.52555	-4.69569	-5.3269	-5.59882	-5.92048	0.628068	-4.67027	-4.95301	-4.84341	1.99139	-0.405227	0.00722055	-2.13569	-1.48672	-0.121506	-6.33185	-6.04068	-0.00764119	0.576635	0.388282	-1.44593	-5.51269	0.796113	0.364699	-0.382407	0.0218553	-0.830425	0.383899	-1.55916	-5.73931	-0.438777	-3.08539	-2.55163	-1.65802	-3.10919	-4.31769	-5.68259	-2.54078	-0.143312	-2.60725
POLYAMSYN-PWY: superpathway of polyamine biosynthesis I	-0.183409	-2.96272	-2.8419	-0.656881	-0.345573	-0.34494	-5.69293	-3.26405	-5.74005	-1.52555	-4.69569	-5.3269	-5.59882	-5.92048	-5.84753	-4.67027	-4.95301	-4.84341	-4.17475	0.350824	-0.599539	-0.00794497	0.0506276	-0.728968	0.54719	-0.748809	0.402588	-0.266801	0.357373	1.20171	0.891721	-0.422065	0.427993	-2.42805	0.333742	-2.18346	0.357021	0.329135	1.19038	-0.332333	-3.08539	-2.55163	-1.65802	-3.10919	-4.31769	-5.68259	-2.54078	-0.143312	-2.60725
PWY-7254: TCA cycle VII (acetate-producers)	-0.183409	-2.96272	-2.8419	-0.656881	-0.345573	-0.34494	-5.69293	-3.26405	-5.74005	-1.52555	-4.69569	-5.3269	-5.59882	-5.92048	-5.84753	-4.67027	-4.95301	-4.84341	2.57022	-0.657515	-1.62468	-5.73232	-0.178647	-1.93503	-3.01835	0.277495	-1.18381	-0.462878	-3.56537	-0.694888	-0.756685	-2.52383	-2.39825	-1.19393	-5.67874	-3.89866	-5.97301	-0.185126	-1.26909	-1.91184	2.40064	-2.55163	-1.65802	-3.10919	2.19331	-5.68259	-2.54078	-0.143312	-2.60725
PWY-6549: L-glutamine biosynthesis III	-0.183409	-2.96272	-2.8419	-0.656881	-0.345573	-0.34494	-5.69293	-3.26405	-5.74005	-1.52555	-4.69569	-5.3269	-5.59882	-5.92048	-5.84753	-4.67027	-4.95301	-4.84341	2.73739	-0.364754	-0.867305	-1.7258	-0.184833	-1.51604	-2.29061	0.290192	-0.743195	0.0909844	-2.80803	-0.458962	-0.0787653	-2.44034	-2.39803	-0.602514	-3.83212	-3.28254	-0.332952	0.199461	-0.689345	-1.41911	-3.08539	-2.55163	-1.65802	-3.10919	-4.31769	-5.68259	-2.54078	-0.143312	-2.60725
PWY-6901: superpathway of glucose and xylose degradation	-0.183409	-2.96272	-2.8419	-0.656881	-0.345573	-0.34494	-5.69293	-3.26405	-5.74005	-1.52555	-4.69569	-5.3269	-5.59882	-5.92048	-5.84753	-4.67027	-4.95301	-4.84341	-4.17475	-0.272774	-2.27183	-0.976062	-0.0216706	-0.453912	-0.949113	-0.885965	-0.804809	0.340249	-2.04008	0.681364	-0.840147	-0.979162	-1.43492	-0.153455	0.0036064	0.979536	-0.976575	-1.07344	-0.705008	-0.339915	-3.08539	-2.55163	-1.65802	-3.10919	-4.31769	-5.68259	-2.54078	-0.143312	-2.60725
PWY-7371: 1,4-dihydroxy-6-naphthoate biosynthesis II	-0.183409	-2.96272	-2.8419	-0.656881	-0.345573	-0.34494	-5.69293	-3.26405	-5.74005	-1.52555	-4.69569	-5.3269	-5.59882	-1.69521	-5.84753	-4.67027	-4.95301	-4.84341	-4.17475	-6.05095	-1.02469	-0.976116	-0.849342	-0.696215	-1.71007	0.0298775	-0.864713	-1.56104	-0.60114	-1.64967	-0.440281	-2.27001	-0.579313	-2.04226	0.561499	-3.30832	-0.391223	-0.144323	-0.0430616	-0.909227	-3.08539	-2.55163	-1.65802	-3.10919	-4.31769	-5.68259	-2.54078	-0.143312	-2.60725
GOLPDLCAT-PWY: superpathway of glycerol degradation to 1,3-propanediol	-0.183409	-2.96272	-2.8419	-0.656881	-0.345573	-0.34494	-5.69293	-3.26405	-5.74005	-1.52555	-4.69569	-5.3269	-5.59882	-5.92048	-5.84753	-4.67027	-4.95301	-4.84341	1.91234	-1.04729	-1.51921	-3.41717	-1.02875	-1.59142	-2.63587	-1.37665	0.035434	-2.37483	-1.97421	-1.14853	-1.8521	-3.007	-1.60894	-1.79651	-1.97553	-0.294071	-3.65108	-0.668349	-1.15086	-0.952971	-3.08539	-2.55163	-1.65802	-3.10919	-4.31769	-0.285991	-2.54078	-0.143312	-2.60725
PWY-7003: glycerol degradation to butanol	-0.183409	-2.96272	-2.8419	-0.656881	-0.345573	-0.34494	-5.69293	-3.26405	-5.74005	-1.52555	-4.69569	-5.3269	-5.59882	-5.92048	-5.84753	-4.67027	-4.95301	-4.84341	-4.17475	0.801355	-0.25765	-0.704021	1.22654	-0.467148	-1.433	1.0507	1.10176	0.756174	-2.53192	0.433025	-0.424742	-1.87748	-0.481755	-0.538253	-0.0935546	0.493725	-2.38496	0.298027	0.545675	0.225597	-3.08539	-2.55163	-1.65802	-3.10919	1.36561	0.499106	-2.54078	-0.143312	-2.60725
PWY-7211: superpathway of pyrimidine deoxyribonucleotides de novo biosynthesis	-0.183409	-2.96272	-2.8419	-0.656881	-0.345573	-0.34494	1.87621	-3.26405	-5.74005	-1.52555	-4.69569	-5.3269	-5.59882	-5.92048	-0.583222	2.45995	-4.95301	-4.84341	3.44244	-6.05095	-2.82809	-0.500844	1.30523	-0.403896	-0.634304	0.79235	-6.03552	0.670968	-6.10115	0.966005	-0.419178	-6.08971	-6.24424	-0.212464	-5.67874	0.800336	-5.97301	-1.67087	-5.73931	-1.5092	-3.08539	-2.55163	-1.65802	-3.10919	-4.31769	-5.68259	-2.54078	-0.143312	-2.60725
PWY-5675: nitrate reduction V (assimilatory)	-0.183409	-2.96272	4.60373	-0.656881	-0.345573	-0.34494	-5.69293	4.29875	-0.205585	-1.52555	-4.69569	-5.3269	-5.59882	-1.23911	-0.107549	-4.67027	-4.95301	-4.84341	-4.17475	-6.05095	-6.19438	-1.86125	-1.15521	-2.89588	-1.42832	-3.26958	-1.73017	-2.72548	-6.10115	-3.4351	-3.51699	-3.68834	-2.55126	-1.55563	-4.02002	-0.322557	-5.97301	-4.04403	-5.73931	-2.54643	-3.08539	-2.55163	-1.65802	-3.10919	1.90699	-5.68259	-2.54078	-0.143312	-2.60725
PWY-6969: TCA cycle V (2-oxoglutarate:ferredoxin oxidoreductase)	-0.183409	-2.96272	-2.8419	-0.656881	-0.345573	-0.34494	-5.69293	-3.26405	-5.74005	-1.52555	-4.69569	-5.3269	-5.59882	-5.92048	-5.84753	-4.67027	-4.95301	-4.84341	3.07025	-0.180041	-1.12213	-5.73232	0.253354	-1.44227	-2.52878	0.844613	-0.659671	0.0173169	-2.67341	-0.162611	-0.223934	-2.03908	-1.9042	-0.782331	-2.25357	-2.42952	-5.97301	0.302748	-0.75262	-1.4099	3.62789	-2.55163	-1.65802	-3.10919	2.58416	-5.68259	-2.54078	-0.143312	-2.60725
PWY-7196: superpathway of pyrimidine ribonucleosides salvage	-0.183409	-2.96272	-2.8419	-0.656881	-0.345573	-0.34494	1.57941	-3.26405	-5.74005	-1.52555	-4.69569	-5.3269	-5.59882	-5.92048	-5.84753	2.09882	-4.95301	-4.84341	3.12757	-6.05095	-3.21299	-0.86062	1.00807	-0.769262	-1.00346	0.450854	-6.03552	0.135452	-6.10115	0.671138	0.121466	-6.08971	-6.24424	-0.56424	-5.67874	0.580141	-5.97301	-2.0598	-5.73931	-1.90183	-3.08539	-2.55163	4.83915	-3.10919	-4.31769	-5.68259	3.66625	-0.143312	-2.60725
ARGININE-SYN4-PWY: L-ornithine de novo biosynthesis	-0.183409	-2.96272	-2.8419	-0.656881	-0.345573	-0.34494	-5.69293	-3.26405	-5.74005	-1.52555	-4.69569	-5.3269	-5.59882	-5.92048	-0.167272	-4.67027	1.02959	-4.84341	3.04617	-1.97517	-1.39755	-2.993	-3.14286	-1.65428	-6.33185	-6.04068	-1.58	-0.74463	-0.175257	-3.11627	-5.51269	0.463782	-1.10095	-2.00473	1.01164	-2.38227	0.80032	-3.19037	-5.73931	-2.00639	3.21727	-2.55163	-1.65802	-3.10919	0.593902	-5.68259	-2.54078	-0.143312	4.51809
GLYCOLYSIS-TCA-GLYOX-BYPASS: superpathway of glycolysis, pyruvate dehydrogenase, TCA, and glyoxylate bypass	-0.183409	-2.96272	-2.8419	-0.656881	-0.345573	-0.34494	1.2395	-3.26405	-5.74005	-1.52555	-4.69569	-5.3269	-5.59882	-5.92048	-5.84753	1.51557	2.15995	2.09294	3.5744	0.335836	-0.829698	-5.73232	0.00557196	-2.32538	-2.15959	-6.04068	-2.78359	-1.05055	-2.23948	-2.61254	-5.51269	-1.57499	-3.08265	-0.862913	-1.96369	-2.10872	-5.97301	-1.01531	-5.73931	-1.65731	-3.08539	5.32436	-1.65802	-3.10919	2.81868	-5.68259	-2.54078	-0.143312	-2.60725
PWY-5028: L-histidine degradation II	-0.183409	-2.96272	5.42099	7.00712	-0.345573	-0.34494	-5.69293	4.1613	-5.74005	6.66936	-4.69569	-5.3269	-5.59882	-5.92048	1.17758	2.39137	2.49455	1.95948	3.90446	-0.188498	-6.19438	-3.74235	-3.71309	-6.04886	-6.33185	-6.04068	-6.03552	-6.08049	-6.10115	-6.04738	-5.51269	-6.08971	-6.24424	-4.2139	-5.67874	-2.29414	-5.97301	-5.87316	-5.73931	-6.22955	4.61797	5.35642	-1.65802	-3.10919	3.81343	-5.68259	1.88134	-0.143312	5.68692
PWY-6263: superpathway of menaquinol-8 biosynthesis II	-0.183409	-2.96272	-2.8419	-0.656881	-0.345573	-0.34494	-5.69293	-3.26405	-5.74005	-1.52555	-4.69569	-5.3269	0.29996	0.0155763	-5.84753	-4.67027	-4.95301	-4.84341	-4.17475	-0.278248	-1.11736	0.0100039	-0.0409205	-0.30349	-1.07462	0.803322	-0.360505	-0.30853	-0.972591	-0.398425	0.197817	-1.26357	-0.405061	-1.36214	0.455886	-2.11899	-0.647723	0.441878	0.771042	-0.0949036	-3.08539	-2.55163	-1.65802	-3.10919	-4.31769	-5.68259	-2.54078	-0.143312	-2.60725
PWY-6595: superpathway of guanosine nucleotides degradation (plants)	-0.183409	-2.96272	-2.8419	-0.656881	-0.345573	-0.34494	0.383958	-3.26405	0.30578	-1.52555	-4.69569	-5.3269	-1.11098	-0.551588	-0.0908912	-4.67027	-4.95301	-4.84341	-4.17475	-1.94215	-3.74117	-1.27689	-1.69383	-1.4805	-2.31577	-3.13411	-1.99266	-2.90924	-2.95849	-3.13011	-1.07373	-3.44065	-2.25587	-1.87088	-2.85468	-1.69189	-2.40326	-5.87316	-5.73931	-6.22955	-3.08539	-2.55163	-1.65802	-3.10919	-4.31769	0.583762	-2.54078	-0.143312	-2.60725
PWY-6749: CMP-legionaminate biosynthesis I	-0.183409	-2.96272	-2.8419	-0.656881	-0.345573	-0.34494	-5.69293	-3.26405	-5.74005	-1.52555	1.33862	-5.3269	0.230788	-0.583378	-5.84753	-4.67027	-4.95301	-4.84341	-4.17475	-0.629984	-2.71346	0.817161	-6.08631	-0.565565	-1.43906	0.281515	-0.390285	-0.601264	-0.3255	-0.814199	-0.431238	-1.23595	0.114417	-1.08693	1.14167	-2.37643	0.463634	1.12922	0.195839	-1.41923	-3.08539	-2.55163	-1.65802	-3.10919	-4.31769	-5.68259	-2.54078	-0.143312	-2.60725
PWY-6891: thiazole biosynthesis II (Bacillus)	-0.183409	-2.96272	-2.8419	-0.656881	-0.345573	-0.34494	-5.69293	-3.26405	-5.74005	-1.52555	-4.69569	-5.3269	-0.351762	-0.93726	-5.84753	-4.67027	-4.95301	-4.84341	-4.17475	-0.228535	-1.70484	-0.100756	0.236084	0.00685657	-0.77594	0.411207	-0.447488	-1.33029	0.213999	-0.699566	-0.218401	-1.07274	0.278664	-1.48719	0.555757	-2.0458	0.0790554	0.327274	0.0354531	-0.445416	-3.08539	-2.55163	-1.65802	3.70351	-4.31769	-5.68259	-2.54078	-0.143312	-2.60725
PWY-6892: thiazole biosynthesis I (E. coli)	-0.183409	-2.96272	-2.8419	-0.656881	-0.345573	-0.34494	-5.69293	-3.26405	-5.74005	-1.52555	-4.69569	-5.3269	-0.152524	-0.732888	-5.84753	-4.67027	-4.95301	-4.84341	-4.17475	-0.0494131	-1.49479	0.0814891	0.353787	0.149551	-0.590591	0.530305	-0.292423	-1.18268	0.385168	-0.560586	-0.100301	-0.863752	0.429996	-1.29439	0.6861	-1.85177	0.240273	0.43705	0.159454	-0.303412	-3.08539	-2.55163	-1.65802	3.92928	-4.31769	-5.68259	-2.54078	-0.143312	-2.60725
PWY-6895: superpathway of thiamin diphosphate biosynthesis II	-0.183409	-2.96272	-2.8419	-0.656881	-0.345573	-0.34494	-5.69293	-3.26405	-5.74005	-1.52555	-4.69569	-5.3269	0.834549	0.412662	-5.84753	-4.67027	-4.95301	-4.84341	-4.17475	0.648393	-0.295704	0.850731	0.790054	0.779224	0.330465	1.08641	0.281402	-0.0565647	1.13671	0.032802	0.653714	0.270392	0.904299	-0.208777	1.23134	-0.669122	0.934699	0.917878	0.48861	0.23165	-3.08539	-2.55163	-1.65802	3.5936	-4.31769	-5.68259	-2.54078	-0.143312	-2.60725
THISYN-PWY: superpathway of thiamin diphosphate biosynthesis I	-0.183409	-2.96272	-2.8419	-0.656881	-0.345573	-0.34494	-5.69293	-3.26405	-5.74005	-1.52555	-4.69569	-5.3269	0.961362	0.568037	-5.84753	-4.67027	-4.95301	-4.84341	-4.17475	0.730771	-0.124365	0.94134	0.829522	0.838665	0.438923	1.13159	0.343015	0.0479561	1.21935	0.0885466	0.708782	0.427962	0.958303	-0.0727464	1.28066	-0.514506	1.00752	0.956198	0.52607	0.285313	-3.08539	-2.55163	-1.65802	3.62537	-4.31769	-5.68259	-2.54078	-0.143312	-2.60725
PWY-5345: superpathway of L-methionine biosynthesis (by sulfhydrylation)	-0.183409	-2.96272	-2.8419	-0.656881	-0.345573	-0.34494	1.13891	-3.26405	1.29542	-1.52555	-4.69569	-5.3269	-5.59882	0.187868	0.741752	-4.67027	-4.95301	-4.84341	1.2655	-0.737297	-1.46864	-1.36007	-6.08631	-1.72428	-1.83585	-6.04068	-2.59853	-1.35465	-1.5483	-0.639412	-5.51269	-1.04533	-1.73201	-2.04757	-2.62841	-2.70903	-1.97743	-1.68408	-5.73931	-2.79289	-3.08539	-2.55163	-1.65802	-3.10919	2.49889	-5.68259	-2.54078	-0.143312	-2.60725
TEICHOICACID-PWY: teichoic acid (poly-glycerol) biosynthesis	-0.183409	-2.96272	-2.8419	-0.656881	-0.345573	-0.34494	0.97192	-3.26405	0.824387	-1.52555	0.62941	-5.3269	-0.659474	-0.588154	0.175293	-4.67027	-4.95301	-4.84341	-4.17475	-6.05095	-2.51671	-2.15903	-2.3466	-1.90978	-1.69732	-1.46885	-2.56544	-1.60837	-3.02639	-2.68619	-2.10523	-2.0996	-2.4143	-1.24498	-3.06483	-1.97243	-1.3402	-1.33427	-1.75958	-2.19458	-3.08539	-2.55163	-1.65802	-3.10919	-4.31769	0.612609	-2.54078	-0.143312	-2.60725
P23-PWY: reductive TCA cycle I	-0.183409	-2.96272	-2.8419	-0.656881	-0.345573	-0.34494	-5.69293	-3.26405	-5.74005	-1.52555	1.17712	-5.3269	1.20235	0.771443	-5.84753	-4.67027	-4.95301	-4.84341	-4.17475	0.856838	1.1148	0.329072	0.668168	0.694729	0.441034	1.0377	1.0833	0.632402	0.920708	0.144805	0.815915	0.42937	1.00003	-0.131823	0.973227	-1.07291	1.25621	1.36347	1.25448	0.938598	-3.08539	-2.55163	-1.65802	-3.10919	-4.31769	-5.68259	-2.54078	-0.143312	-2.60725
PWY-5690: TCA cycle II (plants and fungi)	-0.183409	-2.96272	4.84512	-0.656881	-0.345573	-0.34494	-5.69293	-3.26405	-5.74005	-1.52555	-4.69569	-5.3269	-5.59882	-5.92048	-5.84753	-4.67027	-4.95301	-4.84341	2.7534	-0.59055	-1.07713	-2.17664	0.032283	-1.90698	-2.90725	0.649626	-1.11345	-0.298946	-2.82181	-0.368669	-0.604487	-1.97648	-2.21549	-1.1749	-1.91122	-3.89124	-0.416612	-0.0915851	-1.21083	-1.69708	3.65706	-2.55163	-1.65802	4.1903	2.35755	-5.68259	2.62649	-0.143312	-2.60725
PWY-6748: nitrate reduction VII (denitrification)	-0.183409	-2.96272	-2.8419	-0.656881	-0.345573	-0.34494	-5.69293	-3.26405	-5.74005	-1.52555	-4.69569	0.288558	-0.22147	-0.355787	-5.84753	-4.67027	-4.95301	-4.84341	-4.17475	-0.471303	-2.90396	0.757918	-0.572521	0.12913	-1.05251	-1.62265	-1.73031	-1.91715	0.672645	-1.97849	-2.96633	-2.50666	1.01018	-2.64045	0.638647	-1.7454	0.409588	1.71493	-0.864064	-1.1348	-3.08539	-2.55163	-1.65802	-3.10919	-4.31769	-5.68259	-2.54078	-0.143312	-2.60725
PWY4LZ-257: superpathway of fermentation (Chlamydomonas reinhardtii)	-0.183409	-2.96272	-2.8419	-0.656881	-0.345573	-0.34494	0.771163	-3.26405	0.281071	-1.52555	-4.69569	0.217015	-5.59882	-0.0580803	-5.84753	-4.67027	-4.95301	-4.84341	-4.17475	-1.55212	-1.98995	0.253923	0.108099	0.114378	0.126703	0.11287	-0.499456	-0.633456	-0.521146	-0.492747	0.513554	-1.22035	-0.819062	-0.844068	-1.83894	0.536291	-0.7168	-1.97378	-1.75543	-1.05008	-3.08539	-2.55163	-1.65802	-3.10919	-4.31769	1.03377	-2.54078	-0.143312	-2.60725
REDCITCYC: TCA cycle VIII (helicobacter)	-0.183409	-2.96272	-2.8419	-0.656881	-0.345573	-0.34494	-5.69293	-3.26405	-5.74005	-1.52555	1.06523	-5.3269	0.919034	0.579366	-5.84753	-4.67027	-4.95301	-4.84341	-4.17475	0.428007	1.12351	-2.46224	-0.131601	-0.354891	-0.858787	0.571869	-1.07257	0.318766	0.065684	-0.604363	-0.509242	0.394599	0.803917	-0.161122	0.888111	-1.2787	-2.12898	-0.0827738	0.042435	0.764164	-3.08539	-2.55163	-1.65802	-3.10919	-4.31769	-5.68259	-2.54078	-0.143312	-2.60725
SO4ASSIM-PWY: sulfate reduction I (assimilatory)	-0.183409	-2.96272	-2.8419	-0.656881	-0.345573	-0.34494	0.267229	-3.26405	0.459846	-1.52555	-4.69569	-5.3269	-5.59882	-0.720144	-0.122862	-4.67027	-4.95301	-4.84341	0.374243	-1.66901	-2.4252	-2.31319	-6.08631	-2.69089	-2.79165	-6.04068	-3.54494	-2.31274	-2.50346	-1.55589	-5.51269	-1.92685	-2.69356	-3.01001	-3.55469	-3.65394	-2.93629	-2.64829	-5.73931	-3.74415	2.26494	-2.55163	-1.65802	-3.10919	2.57726	-5.68259	-2.54078	-0.143312	-2.60725
SULFATE-CYS-PWY: superpathway of sulfate assimilation and cysteine biosynthesis	-0.183409	-2.96272	-2.8419	-0.656881	-0.345573	-0.34494	0.895791	-3.26405	0.993386	-1.52555	-4.69569	-5.3269	-5.59882	0.00786639	0.524568	-4.67027	-4.95301	-4.84341	1.13012	-0.913094	-1.64462	-1.54949	-6.08631	-1.91665	-2.01197	-6.04068	-2.78929	-1.54726	-1.73185	-0.797674	-5.51269	-1.16642	-1.92023	-2.23836	-2.81577	-2.90174	-2.16385	-1.87321	-5.73931	-2.98415	2.37557	-2.55163	-1.65802	-3.10919	2.08487	-5.68259	-2.54078	-0.143312	-2.60725
DENITRIFICATION-PWY: nitrate reduction I (denitrification)	-0.183409	-2.96272	-2.8419	-0.656881	-0.345573	-0.34494	-5.69293	-3.26405	-5.74005	-1.52555	2.67271	1.85881	1.41452	0.899975	-5.84753	-4.67027	-4.95301	-4.84341	-4.17475	1.31857	1.62703	0.646514	-0.528319	0.766544	0.742335	-1.63326	0.363338	-0.370708	1.28022	1.15796	-3.14548	0.791125	0.633443	-0.411004	0.698861	-1.05586	0.957748	0.782656	-0.76035	0.509073	-3.08539	-2.55163	-1.65802	-3.10919	-4.31769	-5.68259	-2.54078	-0.143312	-2.60725
PWY-7200: superpathway of pyrimidine deoxyribonucleoside salvage	-0.183409	3.82684	-2.8419	-0.656881	-0.345573	-0.34494	-5.69293	-3.26405	-5.74005	-1.52555	-4.69569	-5.3269	0.345934	0.557534	-5.84753	-4.67027	-4.95301	-4.84341	-4.17475	0.919741	-0.356388	0.78317	1.57581	0.800392	0.692412	0.974288	0.321739	1.46002	-0.0812588	0.586791	1.81473	-0.807136	0.0561287	1.25181	0.00773068	-0.112626	-0.919118	0.98578	1.07807	0.148054	3.71779	-2.55163	-1.65802	-3.10919	-4.31769	-5.68259	-2.54078	-0.143312	-2.60725
TCA-GLYOX-BYPASS: superpathway of glyoxylate bypass and TCA	-0.183409	-2.96272	-2.8419	-0.656881	-0.345573	-0.34494	0.691645	4.5886	-5.74005	-1.52555	-4.69569	-5.3269	-5.59882	-5.92048	-5.84753	1.06241	1.7157	1.65799	3.49031	-0.318596	-1.50604	-5.73232	-0.660809	-2.99155	-2.83425	-6.04068	-3.43724	-1.72929	-2.90885	-3.27232	-5.51269	-2.25244	-3.73298	-1.54146	-2.62936	-2.77952	-5.97301	-1.69217	-5.73931	-2.33537	2.95034	5.02226	-1.65802	-3.10919	2.81348	-5.68259	-2.54078	-0.143312	4.39294
COBALSYN-PWY: adenosylcobalamin salvage from cobinamide I	-0.183409	-2.96272	4.27342	-0.656881	-0.345573	-0.34494	-5.69293	3.09164	0.254715	-1.52555	-4.69569	-5.3269	-5.59882	-0.178188	-0.155963	-4.67027	-4.95301	-4.84341	2.36652	-0.615502	-1.3396	-0.685658	-0.194386	-0.983911	-1.53423	0.235368	-0.71471	-0.468386	-1.24182	-0.52264	-0.148209	-1.77582	-1.34245	-1.51264	-1.24584	-1.97112	-1.12144	-0.323581	-0.725475	-0.98957	2.25859	-2.55163	-1.65802	-3.10919	-4.31769	-5.68259	2.85944	-0.143312	4.63929
PWY-5855: ubiquinol-7 biosynthesis (prokaryotic)	-0.183409	2.22768	-2.8419	-0.656881	-0.345573	-0.34494	-0.258439	-3.26405	-5.74005	-1.52555	0.93787	-0.513132	-0.354621	-0.314448	-0.644269	-4.67027	-4.95301	-4.84341	-4.17475	-1.44464	-0.390728	-0.439174	-3.12999	-1.27507	-0.763074	-6.04068	-1.01177	-4.02785	0.0468635	-4.28006	-5.51269	1.09177	-0.90361	-0.71387	0.0672856	-2.78534	-0.724131	-1.66688	-3.44621	-2.31991	-3.08539	-2.55163	-1.65802	1.62272	-4.31769	-5.68259	-2.54078	-0.143312	-2.60725
PWY-5856: ubiquinol-9 biosynthesis (prokaryotic)	-0.183409	2.22768	-2.8419	-0.656881	-0.345573	-0.34494	-0.258439	-3.26405	-5.74005	-1.52555	0.93787	-0.513132	-0.354621	-0.314448	-0.644269	-4.67027	-4.95301	-4.84341	-4.17475	-1.44464	-0.390728	-0.439174	-3.12999	-1.27507	-0.763074	-6.04068	-1.01177	-4.02785	0.0468635	-4.28006	-5.51269	1.09177	-0.90361	-0.71387	0.0672856	-2.78534	-0.724131	-1.66688	-3.44621	-2.31991	-3.08539	-2.55163	-1.65802	1.62272	-4.31769	-5.68259	-2.54078	-0.143312	-2.60725
PWY-5857: ubiquinol-10 biosynthesis (prokaryotic)	-0.183409	2.22768	-2.8419	-0.656881	-0.345573	-0.34494	-0.258439	-3.26405	-5.74005	-1.52555	0.93787	-0.513132	-0.354621	-0.314448	-0.644269	-4.67027	-4.95301	-4.84341	-4.17475	-1.44464	-0.390728	-0.439174	-3.12999	-1.27507	-0.763074	-6.04068	-1.01177	-4.02785	0.0468635	-4.28006	-5.51269	1.09177	-0.90361	-0.71387	0.0672856	-2.78534	-0.724131	-1.66688	-3.44621	-2.31991	-3.08539	-2.55163	-1.65802	1.62272	-4.31769	-5.68259	-2.54078	-0.143312	-2.60725
PWY-6708: ubiquinol-8 biosynthesis (prokaryotic)	-0.183409	2.22768	-2.8419	-0.656881	-0.345573	-0.34494	-0.258439	-3.26405	-5.74005	-1.52555	0.93787	-0.513132	-0.354621	-0.314448	-0.644269	-4.67027	-4.95301	-4.84341	-4.17475	-1.44464	-0.390728	-0.439174	-3.12999	-1.27507	-0.763074	-6.04068	-1.01177	-4.02785	0.0468635	-4.28006	-5.51269	1.09177	-0.90361	-0.71387	0.0672856	-2.78534	-0.724131	-1.66688	-3.44621	-2.31991	-3.08539	-2.55163	-1.65802	1.62272	-4.31769	-5.68259	-2.54078	-0.143312	-2.60725
GLYOXYLATE-BYPASS: glyoxylate cycle	-0.183409	-2.96272	4.28299	-0.656881	7.44847	-0.34494	0.101456	4.41807	-5.74005	-1.52555	-4.69569	-5.3269	-5.59882	-5.92048	-5.84753	0.488961	1.14842	1.30975	3.51435	-1.0298	-2.28558	-5.73232	-1.33507	-3.73629	-3.60182	-6.04068	-4.1545	-2.48004	-3.66584	-3.99523	-5.51269	-3.03404	-4.44503	-2.31967	-3.37901	-3.52483	-5.97301	-2.46321	-5.73931	-3.10464	3.16179	4.57704	-1.65802	-3.10919	2.36696	-5.68259	1.94935	-0.143312	3.96747
METHGLYUT-PWY: superpathway of methylglyoxal degradation	-0.183409	-2.96272	-2.8419	-0.656881	-0.345573	-0.34494	-0.397973	-3.26405	-0.462179	-1.52555	-4.69569	0.361572	0.162056	-0.0905778	-0.0293795	-4.67027	-4.95301	-4.84341	-4.17475	-6.05095	-3.06863	-0.216678	-1.25279	-0.755407	-1.23526	-1.19649	-2.28646	-0.863886	-3.16279	-1.1436	-1.58032	-1.70731	-1.63092	-0.551301	-2.44195	-1.14451	-1.07338	-3.04744	-3.38324	-0.847857	-3.08539	-2.55163	-1.65802	-3.10919	-4.31769	0.0609002	-2.54078	-0.143312	-2.60725
P122-PWY: heterolactic fermentation	-0.183409	-2.96272	-2.8419	-0.656881	-0.345573	-0.34494	0.857551	-3.26405	1.23768	-1.52555	2.18698	1.68146	1.37315	0.970534	-5.84753	-4.67027	-4.95301	-4.84341	-4.17475	0.232594	-1.0314	0.840601	0.256748	1.09815	0.788905	-0.944411	0.126368	-0.152011	0.275779	0.320797	-0.508956	-0.334828	0.264706	0.228255	-0.915654	1.58818	0.229711	-1.30727	-1.11023	-0.198648	-3.08539	-2.55163	-1.65802	-3.10919	-4.31769	1.18921	-2.54078	-0.143312	-2.60725
P161-PWY: acetylene degradation	-0.183409	-2.96272	-2.8419	-0.656881	-0.345573	-0.34494	0.623732	-3.26405	0.1058	-1.52555	-4.69569	0.0322415	-5.59882	-0.221611	-5.84753	-4.67027	-4.95301	-4.84341	-4.17475	-1.76665	-2.19953	0.0992148	-0.0761019	-0.0314421	-0.0174951	0.0397913	-0.70731	-0.838214	-0.706545	-0.712413	0.339065	-1.41233	-1.02638	-0.313119	-2.03624	0.345471	-0.922269	-1.96175	-1.96524	-1.26327	2.7186	-2.55163	4.35398	-3.10919	1.93301	0.913403	-2.54078	-0.143312	-2.60725
PWY-5723: Rubisco shunt	-0.183409	-2.96272	-2.8419	-0.656881	-0.345573	-0.34494	-5.69293	3.74381	0.997806	-1.52555	-4.69569	-5.3269	-0.669281	0.481686	-0.470142	-4.67027	1.12558	0.379601	-4.17475	-0.338769	-2.65553	-1.40921	-0.383357	-2.60394	-2.01744	-1.44832	-0.220634	-0.681292	-6.10115	-2.17805	0.833888	-6.08971	-2.67951	-0.481404	-5.67874	-3.29405	-2.75017	-0.322744	-1.16572	-1.69949	-3.08539	-2.55163	-1.65802	-3.10919	-4.31769	2.32178	-2.54078	-0.143312	-2.60725
PWY-6527: stachyose degradation	-0.183409	-2.96272	-2.8419	-0.656881	-0.345573	-0.34494	0.651078	-3.26405	1.49305	-1.52555	-4.69569	-5.3269	-5.59882	0.520486	0.991767	-4.67027	1.39957	-4.84341	-4.17475	-0.109779	0.455608	-0.509008	0.51852	0.00814116	0.112999	0.440743	0.0218326	0.319276	0.0313378	0.382674	1.52153	0.396443	0.0925912	-0.0786366	0.140298	0.209845	-0.489975	0.196931	1.13641	0.752593	-3.08539	-2.55163	-1.65802	-3.10919	-4.31769	0.890964	-2.54078	-0.143312	-2.60725
PWY-6606: guanosine nucleotides degradation II	-0.183409	-2.96272	-2.8419	-0.656881	-0.345573	-0.34494	0.481997	-3.26405	0.850471	-1.52555	-4.69569	-5.3269	-1.05328	0.0701283	0.00457065	0.895788	-4.95301	-4.84341	-4.17475	-1.81573	-1.33466	-1.22359	-0.534239	-1.4498	-1.71123	-1.62511	-0.411987	-1.33909	-1.48803	-1.62832	-0.992457	-1.56876	-1.13104	-0.870195	-1.35043	-1.85141	-1.18514	-1.33705	-0.821466	-1.1148	-3.08539	-2.55163	-1.65802	-3.10919	-4.31769	0.671515	-2.54078	-0.143312	-2.60725
PWY-6113: superpathway of mycolate biosynthesis	-0.183409	-2.96272	-2.8419	-0.656881	-0.345573	-0.34494	1.58094	-3.26405	2.13775	-1.52555	-4.69569	2.78393	2.02169	2.04428	1.34237	-4.67027	-4.95301	-4.84341	-4.17475	1.00269	0.440286	1.70873	1.40501	1.62013	0.612416	0.772817	1.07412	0.898829	0.997075	0.691783	0.041373	0.196139	1.23202	1.27619	-0.988686	-0.755875	1.17831	-1.51521	0.0739859	0.877349	-3.08539	-2.55163	-1.65802	-3.10919	-4.31769	2.11809	-2.54078	-0.143312	-2.60725
PWY-6545: pyrimidine deoxyribonucleotides de novo biosynthesis III	-0.183409	-2.96272	-2.8419	-0.656881	-0.345573	-0.34494	-5.69293	-3.26405	1.15456	-1.52555	-4.69569	-5.3269	0.228801	-5.92048	0.130476	2.33062	-4.95301	-4.84341	-4.17475	0.325251	0.0346916	0.611736	0.568806	1.07804	-0.423377	1.39773	0.617094	0.302303	1.00619	-0.0126586	0.987022	-0.67301	0.9494	-0.569147	1.49133	-0.609531	0.840327	1.17382	1.09802	-0.159183	3.998	-2.55163	-1.65802	-3.10919	3.66044	-5.68259	-2.54078	-0.143312	-2.60725
PWY-6803: phosphatidylcholine acyl editing	-0.183409	-2.96272	-2.8419	-0.656881	-0.345573	-0.34494	0.706623	-3.26405	0.379807	-1.52555	-4.69569	-5.3269	-5.59882	0.218685	0.509278	-4.67027	-4.95301	-4.84341	2.69585	-0.466312	-0.239951	-0.592112	-1.09262	-1.06511	0.301569	-0.936624	-0.253108	-2.53514	0.2188	-1.9254	-1.74217	-0.160203	-0.241965	-0.657264	0.594005	-3.10977	-0.407763	-0.399998	-1.02948	-1.16061	-3.08539	-2.55163	-1.65802	-3.10919	1.31113	0.797537	-2.54078	-0.143312	-2.60725
COLANSYN-PWY: colanic acid building blocks biosynthesis	-0.183409	-2.96272	-2.8419	-0.656881	-0.345573	-0.34494	-5.69293	-3.26405	-0.256263	-1.52555	1.99453	1.2994	0.684426	1.03176	-5.84753	-4.67027	1.61755	-4.84341	-4.17475	0.431637	0.749644	-0.19368	-0.274272	0.702517	0.822486	-0.933495	0.0416473	-0.467381	0.297007	1.11217	-1.49881	0.404843	-0.378223	-0.439794	0.0454432	-1.27464	0.592033	-0.0661436	0.0335705	0.720401	-3.08539	-2.55163	-1.65802	-3.10919	2.41348	-5.68259	-2.54078	-0.143312	-2.60725
P124-PWY: Bifidobacterium shunt	-0.183409	3.95996	-2.8419	-0.656881	-0.345573	-0.34494	-5.69293	4.55726	1.16489	-1.52555	2.27226	1.83691	1.44568	0.885781	-5.84753	-4.67027	-4.95301	-4.84341	-4.17475	-0.0268484	-1.57252	2.04708	0.644971	1.65861	-0.332999	0.864469	0.124524	0.191072	0.150959	-0.145918	3.17707	-1.40429	0.230943	0.544025	-1.26195	1.60135	0.0253848	-0.814565	-1.20631	-0.201235	-3.08539	-2.55163	6.01283	-3.10919	-4.31769	1.32268	-2.54078	-0.143312	-2.60725
PWY-4984: urea cycle	-0.183409	-2.96272	-2.8419	-0.656881	-0.345573	-0.34494	-5.69293	-3.26405	0.23755	-1.52555	1.36611	0.895021	0.387314	-0.161667	-5.84753	-4.67027	-4.95301	-4.84341	2.05412	-0.343842	-0.0875586	-0.090801	-0.437159	-0.379518	-1.70474	-0.175898	0.207081	-1.59628	0.0119424	-0.884926	-5.51269	-1.19335	0.00526178	-2.26415	-2.03872	-2.8745	-0.149139	-3.33222	-1.00864	0.255509	-3.08539	-2.55163	-1.65802	-3.10919	2.15422	0.14558	-2.54078	-0.143312	-2.60725
PWY-5367: petroselinate biosynthesis	-0.183409	-2.96272	-2.8419	-0.656881	-0.345573	-0.34494	-0.509605	-3.26405	0.735793	-1.52555	-4.69569	1.05704	-0.179114	0.363421	-0.929833	-4.67027	-4.95301	-4.84341	-4.17475	-1.56328	-2.26549	0.824561	-0.979903	-0.551448	-2.03493	-1.74922	-1.38677	-1.42731	-1.59402	-1.98881	-2.60002	-2.49868	-1.19765	-0.765969	-3.65534	-3.47146	-1.40957	-4.14049	-2.56983	-1.73047	-3.08539	-2.55163	-1.65802	-3.10919	-4.31769	1.10983	-2.54078	-0.143312	-2.60725
PWY-5910: superpathway of geranylgeranyldiphosphate biosynthesis I (via mevalonate)	-0.183409	-2.96272	-2.8419	-0.656881	-0.345573	-0.34494	0.947963	-3.26405	1.24528	-1.52555	-4.69569	0.776334	0.285959	0.34128	0.613635	0.878857	-4.95301	-4.84341	-4.17475	-6.05095	-1.20852	0.672089	-0.986154	-0.11345	-0.883446	-0.985946	-0.656693	-0.483709	-1.00034	-1.01756	-0.652565	-0.730865	-0.19938	-0.218071	-0.815484	-0.123045	-0.163643	-1.98014	-1.25582	-0.363449	-3.08539	-2.55163	-1.65802	-3.10919	-4.31769	0.686128	-2.54078	-0.143312	-2.60725
PWY-5971: palmitate biosynthesis II (bacteria and plants)	-0.183409	-2.96272	-2.8419	-0.656881	-0.345573	-0.34494	2.07027	-3.26405	2.33526	-1.52555	-4.69569	3.18474	2.67027	2.37523	1.98818	-4.67027	-4.95301	-4.84341	-4.17475	2.08493	1.87456	1.88437	2.19445	2.24794	1.87586	1.75538	1.9945	1.60056	2.16027	2.0617	1.34223	1.61295	2.16632	1.75444	0.691062	0.873185	2.36902	0.18602	1.3692	2.07268	-3.08539	-2.55163	-1.65802	-3.10919	-4.31769	2.22156	-2.54078	-0.143312	-2.60725
PWY-6284: superpathway of unsaturated fatty acids biosynthesis (E. coli)	-0.183409	-2.96272	-2.8419	-0.656881	-0.345573	-0.34494	0.84937	-3.26405	1.6899	-1.52555	-4.69569	2.09261	1.20201	1.40354	0.453294	-4.67027	-4.95301	-4.84341	-4.17475	-0.0396816	-0.703607	1.44599	0.147775	0.839172	-0.483703	-0.425352	0.113022	-0.121047	-0.0535905	-0.42138	-1.4537	-0.938341	0.289135	0.479233	-2.16432	-1.9338	0.134431	-2.68844	-1.05873	-0.207193	-3.08539	-2.55163	-1.65802	-3.10919	-4.31769	1.74115	-2.54078	-0.143312	-2.60725
PWY-6285: superpathway of fatty acids biosynthesis (E. coli)	-0.183409	-2.96272	-2.8419	-0.656881	-0.345573	-0.34494	1.31832	-3.26405	1.98893	-1.52555	-4.69569	2.52465	1.72351	1.80417	0.988409	-4.67027	-4.95301	-4.84341	-4.17475	0.583096	-0.0397423	1.55136	0.734027	1.34828	0.160528	0.205357	0.707254	0.452431	0.577089	0.235706	-0.866167	-0.276678	0.88171	0.966801	-1.49225	-1.25861	0.767493	-2.02055	-0.406403	0.433125	-3.08539	-2.55163	-1.65802	-3.10919	-4.31769	1.95507	-2.54078	-0.143312	-2.60725
PWY-6353: purine nucleotides degradation II (aerobic)	-0.183409	3.73433	-2.8419	-0.656881	-0.345573	-0.34494	1.23833	-3.26405	1.56903	-1.52555	-4.69569	0.141622	-0.14274	0.941353	0.681364	1.89635	-4.95301	-4.84341	-4.17475	-0.90199	-0.643346	-0.487448	0.118744	-0.853372	-1.06701	-0.878877	0.220422	-0.691531	-0.721646	-0.992533	-2.68315	-0.894272	-0.460818	0.311032	-0.695112	-2.27664	-0.417288	-0.69394	-0.139148	-0.462714	-3.08539	-2.55163	-1.65802	-3.10919	-4.31769	1.68503	-2.54078	-0.143312	-2.60725
PWY-922: mevalonate pathway I	-0.183409	-2.96272	-2.8419	-0.656881	-0.345573	-0.34494	0.836638	-3.26405	1.39839	-1.52555	-4.69569	0.814874	0.279657	0.900457	1.0158	0.765058	-4.95301	-4.84341	-4.17475	-6.05095	-1.4612	0.654604	-1.29064	-0.337097	-1.02807	-1.31423	-0.89125	-0.678043	-1.29626	-1.28267	-0.902805	-0.785903	-0.427512	-0.187897	-1.14291	-0.233419	-0.40522	-2.31678	-1.57926	-0.494724	-3.08539	-2.55163	-1.65802	-3.10919	-4.31769	1.00251	-2.54078	-0.143312	-2.60725
BIOTIN-BIOSYNTHESIS-PWY: biotin biosynthesis I	-0.183409	-2.96272	-2.8419	-0.656881	-0.345573	-0.34494	-5.69293	-3.26405	1.60448	-1.52555	-4.69569	-5.3269	0.75982	0.620579	1.58007	1.97625	2.47585	-4.84341	-4.17475	-0.138494	-0.200259	-0.143572	-1.33441	0.34408	0.0380949	-0.354262	0.00913772	-0.62956	0.14522	0.250811	-5.51269	-0.037453	-0.352381	-1.27128	-0.84321	0.449761	0.565013	-1.39364	-0.438182	0.0678608	-3.08539	-2.55163	-1.65802	3.89545	1.40243	1.2664	-2.54078	-0.143312	-2.60725
P163-PWY: L-lysine fermentation to acetate and butanoate	-0.183409	-2.96272	-2.8419	-0.656881	-0.345573	-0.34494	-0.0194275	-3.26405	0.55671	-1.52555	2.60267	1.99655	1.54443	1.06384	0.283044	-4.67027	-4.95301	-4.84341	-4.17475	1.28829	1.37234	1.38888	1.03196	0.281086	0.763388	1.86876	2.39887	0.0491177	0.591051	0.399901	-2.12744	1.05067	0.259003	-0.748832	0.567985	-1.57523	1.12141	-0.787425	0.247634	2.5994	-3.08539	-2.55163	-1.65802	4.8937	-4.31769	-5.68259	-2.54078	-0.143312	-2.60725
PWY-5838: superpathway of menaquinol-8 biosynthesis I	-0.183409	-2.96272	-2.8419	-0.656881	-0.345573	-0.34494	1.62263	-3.26405	1.61697	-1.52555	-4.69569	0.935876	0.937752	0.940082	1.08499	1.66761	-4.95301	2.2641	-4.17475	0.476367	-0.0491595	0.608255	0.306171	0.179164	0.114729	0.102238	0.12247	0.109839	0.206099	0.746938	0.334268	-0.0175196	0.201051	0.112163	-0.278994	0.661525	0.510558	0.150449	-0.00067527	0.299095	-3.08539	-2.55163	-1.65802	-3.10919	-4.31769	-5.68259	-2.54078	-0.143312	-2.60725
PWY-5861: superpathway of demethylmenaquinol-8 biosynthesis	-0.183409	-2.96272	-2.8419	-0.656881	-0.345573	-0.34494	1.47996	-3.26405	1.34778	-1.52555	-4.69569	0.611712	0.614365	0.644869	0.820552	1.51928	-4.95301	2.04236	-4.17475	0.234654	-0.306207	0.236356	-0.00034561	-0.0338589	-0.0696423	-0.226232	-0.112482	-0.20363	-0.095451	0.465147	-0.0125789	-0.349859	-0.0362077	-0.195645	-0.662057	0.604294	0.186993	-0.164928	-0.332909	0.0705879	-3.08539	-2.55163	-1.65802	-3.10919	-4.31769	-5.68259	-2.54078	-0.143312	-2.60725
PWY-6519: 8-amino-7-oxononanoate biosynthesis I	-0.183409	-2.96272	-2.8419	-0.656881	-0.345573	-0.34494	-5.69293	-3.26405	1.59003	-1.52555	-4.69569	-5.3269	0.6608	0.486585	1.70442	2.05695	2.55566	-4.84341	-4.17475	-0.303856	-0.313836	-0.329922	-1.54627	0.342487	-0.136374	-0.52518	-0.097238	-0.824627	-0.0315733	0.161007	-5.51269	-0.160933	-0.507007	-1.47887	-1.02734	0.291838	0.445225	-1.61342	-0.634944	-0.00084649	-3.08539	-2.55163	-1.65802	3.73628	1.2247	1.24549	-2.54078	-0.143312	-2.60725
PWY0-1415: superpathway of heme biosynthesis from uroporphyrinogen-III	-0.183409	-2.96272	-2.8419	-0.656881	-0.345573	-0.34494	1.19891	-3.26405	1.29446	-1.52555	-4.69569	0.66906	-0.0816211	0.440918	0.717482	0.739884	-4.95301	1.14276	-4.17475	-0.819042	-0.269489	-0.963636	-1.30256	-0.66937	-0.51941	-0.969778	-0.649721	-1.22875	-0.309746	-1.57276	-5.51269	-0.352078	-1.09698	-1.22776	-0.510231	0.0367111	-0.53926	-1.02552	-0.974077	-0.479943	-3.08539	-2.55163	-1.65802	-3.10919	-4.31769	1.36779	-2.54078	-0.143312	-2.60725
SALVADEHYPOX-PWY: adenosine nucleotides degradation II	-0.183409	3.38601	-2.8419	-0.656881	-0.345573	-0.34494	0.747016	-3.26405	1.17701	-1.52555	-4.69569	-0.316602	-0.515367	0.560347	0.145134	1.6352	-4.95301	-4.84341	-4.17475	-1.38256	-1.08495	-0.933533	-0.337664	-1.34805	-1.69626	-1.59924	-0.219299	-1.33113	-0.970061	-1.64795	-3.38618	-1.44932	-0.938595	0.462513	-1.27941	-2.92422	-0.568417	-1.29756	-0.633162	-1.02338	-3.08539	-2.55163	-1.65802	-3.10919	-4.31769	1.35766	-2.54078	-0.143312	3.45778
P164-PWY: purine nucleobases degradation I (anaerobic)	-0.183409	3.4276	-2.8419	-0.656881	-0.345573	-0.34494	1.00289	-3.26405	1.25989	-1.52555	-4.69569	-0.181199	-0.662844	0.606559	0.630229	-4.67027	-4.95301	1.10228	-4.17475	-1.19164	-0.902264	-0.833148	-0.1552	-1.1143	-0.724434	0.531351	0.0179023	-0.234609	-0.794701	-0.486839	-0.424098	-0.934219	-0.675089	0.518077	-0.571568	-1.79312	-0.368168	-0.457208	-0.349791	-0.387651	-3.08539	-2.55163	-1.65802	-3.10919	2.3128	1.0742	-2.54078	-0.143312	-2.60725
P461-PWY: hexitol fermentation to lactate, formate, ethanol and acetate	-0.183409	-2.96272	-2.8419	-0.656881	-0.345573	-0.34494	1.01953	-3.26405	1.20722	-1.52555	1.23231	0.746228	0.510518	0.446395	1.4054	-4.67027	-4.95301	1.38887	-4.17475	-1.1501	-1.78927	0.375306	-0.168392	0.704512	0.170558	0.566561	-0.308037	-0.291694	-0.261539	-0.182653	0.944503	-0.975449	-0.486058	0.339344	0.229562	0.969294	-0.523796	-1.00959	0.0255108	-0.525282	-3.08539	-2.55163	-1.65802	-3.10919	-4.31769	1.10289	-2.54078	-0.143312	-2.60725
PWY-5863: superpathway of phylloquinol biosynthesis	-0.183409	-2.96272	-2.8419	-0.656881	-0.345573	-0.34494	1.58497	-3.26405	1.50411	-1.52555	-4.69569	0.447365	0.640794	0.554911	1.05019	1.84837	-4.95301	-4.84341	-4.17475	-0.00725795	-0.408538	-0.335408	-0.215782	-0.278159	-0.0405805	-0.543486	-0.225553	-0.540238	-0.211924	0.583872	-0.344454	-0.656249	-0.286717	-0.399926	-1.30969	0.480893	-0.383	-0.455081	-0.784456	-0.140162	-3.08539	-2.55163	-1.65802	-3.10919	-4.31769	0.90932	-2.54078	-0.143312	-2.60725
PWY-6305: putrescine biosynthesis IV	-0.183409	-2.96272	-2.8419	-0.656881	-0.345573	-0.34494	-5.69293	-3.26405	0.25608	-1.52555	1.45719	0.649471	0.343556	0.0263792	-5.84753	-4.67027	-4.95301	-4.84341	-4.17475	-0.176165	-0.0300823	0.150383	0.286886	-0.142228	-1.34609	0.164981	0.262992	-0.213025	0.199264	-0.619506	0.882421	-0.438611	-0.00738948	-1.84387	0.814628	-2.15612	0.572499	0.448938	1.07485	0.264706	-3.08539	-2.55163	-1.65802	4.74433	0.648931	0.196433	2.3105	-0.143312	-2.60725
PWY-6588: pyruvate fermentation to acetone	-0.183409	-2.96272	-2.8419	-0.656881	-0.345573	-0.34494	0.665559	-3.26405	1.19653	-1.52555	1.94729	1.34697	1.18218	0.777339	0.709626	-4.67027	-4.95301	-4.84341	-4.17475	1.32153	0.480432	0.0534391	0.931402	0.69016	0.415077	1.96389	1.56218	1.25139	0.95681	0.582448	-0.241218	0.43665	1.26814	1.11542	-0.114043	-0.0392032	0.883696	0.444846	0.747355	1.65255	-3.08539	-2.55163	-1.65802	-3.10919	0.435947	0.365564	3.60564	-0.143312	-2.60725
GLYCOLYSIS-E-D: superpathway of glycolysis and Entner-Doudoroff	-0.183409	-2.96272	-2.8419	-0.656881	-0.345573	-0.34494	1.52487	-3.26405	1.40983	-1.52555	-4.69569	1.09946	1.11398	1.03998	0.932459	2.0528	2.49769	2.3493	-4.17475	0.580598	0.506298	-0.11879	1.48996	-0.11819	0.665737	1.06856	0.666817	0.770342	0.966967	0.641994	1.39177	1.41032	0.0955608	0.398901	0.566202	-0.837274	0.0930119	1.03695	0.150582	0.294927	-3.08539	-2.55163	-1.65802	-3.10919	-4.31769	1.73561	-2.54078	-0.143312	-2.60725
PWY-5154: L-arginine biosynthesis III (via N-acetyl-L-citrulline)	-0.183409	-2.96272	-2.8419	-0.656881	-0.345573	-0.34494	1.79775	-3.26405	1.79078	-1.52555	-4.69569	-5.3269	0.836354	0.933189	1.56524	2.11169	2.57785	2.29785	-4.17475	-1.09741	-2.81194	-0.436256	-1.4964	-0.271897	-0.604442	-1.3615	-1.73473	-2.06291	-2.6747	-1.72031	-0.783253	-2.81059	-1.40284	-0.279913	-0.616573	-0.378501	-1.0467	-1.60888	-2.39992	-0.825259	-3.08539	-2.55163	-1.65802	-3.10919	2.36805	1.76399	-2.54078	-0.143312	-2.60725
PWY-5920: superpathway of heme biosynthesis from glycine	-0.183409	-2.96272	-2.8419	-0.656881	-0.345573	-0.34494	0.768131	3.87182	0.883728	-1.52555	-4.69569	0.895386	0.253877	0.643289	1.06222	-4.67027	-4.95301	1.5337	2.50212	-0.345031	0.0639066	-0.0454989	-2.26559	-0.997588	-0.333663	-0.652241	-0.0200572	-0.687398	0.282955	-2.75006	-0.0402955	0.436728	-0.672316	-0.48581	-0.121901	-0.511047	-0.194706	-0.27344	-0.582916	-0.0732756	-3.08539	-2.55163	-1.65802	-3.10919	2.57814	1.56639	-2.54078	-0.143312	4.77878
HEXITOLDEGSUPER-PWY: superpathway of hexitol degradation (bacteria)	-0.183409	-2.96272	-2.8419	-0.656881	-0.345573	-0.34494	2.09887	-3.26405	2.14663	-1.52555	2.27874	1.97963	1.80346	1.6858	1.9136	1.61072	-4.95301	2.00205	-4.17475	1.47719	0.0800241	1.79424	0.696211	1.90565	1.60493	1.67158	1.30589	1.42367	1.31105	1.06429	2.65929	1.10297	1.70559	1.60672	0.580101	2.24476	1.10723	0.0138908	1.29259	1.6386	-3.08539	-2.55163	-1.65802	-3.10919	-4.31769	1.84317	-2.54078	-0.143312	-2.60725
P42-PWY: incomplete reductive TCA cycle	-0.183409	-2.96272	-2.8419	-0.656881	-0.345573	-0.34494	1.50702	-3.26405	1.48908	-1.52555	2.30721	1.73171	1.52518	1.12698	1.1451	1.1992	-4.95301	1.76404	-4.17475	1.72622	1.40123	0.486065	1.20876	0.944296	1.03137	2.12221	1.8004	1.41651	1.24662	2.25385	1.49103	0.838501	1.16213	0.900427	2.18762	1.62758	1.29575	1.9057	1.68334	1.77419	-3.08539	-2.55163	-1.65802	-3.10919	-4.31769	1.44668	-2.54078	-0.143312	-2.60725
PWY-5840: superpathway of menaquinol-7 biosynthesis	-0.183409	-2.96272	-2.8419	-0.656881	-0.345573	-0.34494	1.58384	-3.26405	1.68523	-1.52555	1.69274	1.07748	0.822836	1.0275	1.34467	-4.67027	2.68243	2.40169	-4.17475	0.237566	-0.542249	0.392379	0.20037	-0.0329255	-0.288921	0.0837443	-0.015606	0.118549	-0.533793	0.758694	0.318824	-0.102503	-0.10347	-0.325468	-0.352263	-0.148893	-0.18715	0.10429	-0.020734	0.33214	3.08641	-2.55163	-1.65802	-3.10919	-4.31769	1.84835	-2.54078	-0.143312	-2.60725
PWY-7013: L-1,2-propanediol degradation	-0.183409	-2.96272	-2.8419	-0.656881	-0.345573	-0.34494	0.755913	-3.26405	1.11548	-1.52555	3.13571	2.63371	2.23702	1.64626	0.924396	0.816925	-4.95301	0.61546	2.68505	1.10569	1.85619	2.04783	1.1317	1.91745	1.55416	1.53792	1.96897	-0.517443	1.30719	0.415997	-2.15968	1.97349	1.86086	-0.839953	0.707402	1.57244	1.91874	-0.710104	1.07684	1.90091	-3.08539	-2.55163	-1.65802	-3.10919	-4.31769	0.384822	-2.54078	-0.143312	-2.60725
CITRULBIO-PWY: L-citrulline biosynthesis	-0.183409	-2.96272	-2.8419	-0.656881	-0.345573	-0.34494	-5.69293	-3.26405	0.403801	-1.52555	1.50383	1.05714	0.571615	0.0207532	0.209728	-4.67027	1.39731	-4.84341	3.3417	-0.178975	0.0890305	0.126997	-0.218199	-0.212584	-1.53141	-0.0412527	0.393356	-0.327509	0.229611	-0.720284	-5.51269	0.836661	0.18229	-1.60571	1.35404	-1.9866	1.19236	-2.80726	-0.841491	0.388923	3.50805	-2.55163	-1.65802	-3.10919	2.30992	0.301778	-2.54078	-0.143312	4.84541
P441-PWY: superpathway of N-acetylneuraminate degradation	-0.183409	-2.96272	-2.8419	-0.656881	-0.345573	-0.34494	2.231	-3.26405	2.27128	-1.52555	2.89826	1.82653	1.95454	1.94495	1.8934	2.08718	2.23721	1.81284	-4.17475	1.48869	1.41701	1.16028	0.687735	1.32406	2.07379	0.919555	1.10717	1.15328	1.47801	1.9024	0.632664	1.61574	1.05053	0.628258	0.572391	1.66059	1.29202	1.63187	0.680578	1.79506	-3.08539	-2.55163	-1.65802	-3.10919	-4.31769	2.0996	-2.54078	-0.143312	-2.60725
PWY-5005: biotin biosynthesis II	-0.183409	-2.96272	-2.8419	-0.656881	-0.345573	-0.34494	-5.69293	-3.26405	0.346377	-1.52555	-4.69569	-5.3269	-0.249024	-0.50586	1.02177	1.98506	2.16124	1.70952	3.66098	-0.0227251	-1.767	0.0155103	0.0454943	-0.655037	-0.431195	-0.0587702	-0.954956	0.984498	-1.11566	-0.32086	0.345289	-1.53037	-1.57387	-0.283128	-1.95297	0.225065	-0.654529	0.882336	0.650679	-0.612827	-3.08539	-2.55163	-1.65802	-3.10919	3.03119	0.382911	-2.54078	-0.143312	-2.60725
FERMENTATION-PWY: mixed acid fermentation	-0.183409	-2.96272	-2.8419	-0.656881	-0.345573	-0.34494	2.21097	-3.26405	2.31631	-1.52555	3.17934	2.60163	2.35814	2.07338	1.99041	1.93054	2.46379	2.74643	2.69564	1.4424	1.81929	1.42215	1.12691	1.83258	1.85302	1.23791	1.41885	1.397	1.96757	1.58154	2.12989	2.52056	1.55837	1.62044	1.88321	2.51736	1.70281	1.56292	2.46944	1.73816	-3.08539	-2.55163	-1.65802	-3.10919	2.23558	2.29127	-2.54078	-0.143312	-2.60725
PWY-621: sucrose degradation III (sucrose invertase)	-0.183409	-2.96272	-2.8419	-0.656881	-0.345573	-0.34494	2.17223	-3.26405	1.92246	-1.52555	1.15969	1.11175	0.979826	1.52438	1.71446	1.745	2.36079	1.77646	-4.17475	-0.390104	0.0642979	0.820735	-0.0454033	0.537323	0.220463	0.135109	-0.0490842	-0.0673091	-0.511651	0.799079	0.805823	-0.320381	-0.11652	0.778361	-0.387663	1.68385	-0.0150198	0.305861	0.34542	0.349252	-3.08539	-2.55163	-1.65802	-3.10919	-4.31769	2.05113	-2.54078	-0.143312	-2.60725
PWY-6608: guanosine nucleotides degradation III	-0.183409	3.38159	-2.8419	-0.656881	-0.345573	-0.34494	1.19271	-3.26405	1.28978	-1.52555	-4.69569	-0.190602	-0.672676	0.618273	0.713127	1.51886	1.14818	1.15717	-4.17475	-1.19988	-0.914623	-0.850747	-0.158942	-1.11682	-0.730231	0.479242	-0.0325218	-0.252471	-0.797802	-0.477306	-0.433586	-0.94783	-0.702672	0.602135	-0.589333	-1.78872	-0.402553	-0.482306	-0.373077	-0.423672	-3.08539	-2.55163	-1.65802	-3.10919	2.29437	1.31792	-2.54078	-0.143312	3.4601
PWY0-1241: ADP-L-glycero-&beta;-D-manno-heptose biosynthesis	-0.183409	-2.96272	-2.8419	-0.656881	-0.345573	-0.34494	1.42143	-3.26405	1.43883	-1.52555	2.51712	2.04489	1.56053	1.37398	1.04916	0.24555	1.7557	1.6073	-4.17475	1.40528	1.4801	1.02076	1.11758	1.08232	1.27942	1.58331	1.37281	0.927391	1.1786	1.78871	0.935742	0.99213	1.01725	0.582874	1.30111	1.16015	1.30983	1.45634	0.947063	1.03706	-3.08539	-2.55163	-1.65802	-3.10919	-4.31769	1.19958	-2.54078	-0.143312	-2.60725
PWY0-781: aspartate superpathway	-0.183409	-2.96272	-2.8419	-0.656881	-0.345573	-0.34494	2.19035	-3.26405	2.07661	-1.52555	-4.69569	-5.3269	1.46696	1.69341	1.81707	2.19172	2.31738	2.51144	3.0012	1.06052	0.978095	1.31097	0.1431	1.1451	0.991686	-0.10931	0.550525	0.511425	1.18855	0.554269	0.400775	0.953399	0.868616	0.786328	1.36245	-0.226069	1.07675	0.534454	-0.208439	0.265565	-3.08539	-2.55163	-1.65802	-3.10919	2.79819	2.14373	-2.54078	-0.143312	-2.60725
HEMESYN2-PWY: heme biosynthesis II (anaerobic)	-0.183409	-2.96272	-2.8419	-0.656881	-0.345573	-0.34494	2.00999	-3.26405	1.52523	-1.52555	1.40866	1.07532	0.608859	1.02335	0.904595	1.33065	2.08858	1.39929	-4.17475	-0.589456	0.139069	-1.11626	0.0778784	-0.00484613	0.359621	-0.159159	-0.711717	-1.26998	-0.248399	0.784085	-5.51269	-0.436454	-0.692037	-1.35529	-0.0198347	-0.00870769	0.0119051	-1.10703	-0.42443	-0.274256	-3.08539	-2.55163	-1.65802	2.83096	-4.31769	1.53033	1.38404	-0.143312	-2.60725
NAD-BIOSYNTHESIS-II: NAD salvage pathway II	-0.183409	-2.96272	-2.8419	-0.656881	-0.345573	-0.34494	1.6335	3.2642	0.821057	-1.52555	1.36366	0.279318	0.0591885	0.976302	-0.0494023	1.33861	1.54178	1.96517	-4.17475	-0.684842	-0.0215247	-1.96441	-1.34063	-0.212678	1.04552	-2.35395	-1.05009	-1.14264	-0.458945	-0.225428	-0.030087	-0.0821025	-0.997106	-0.875959	-0.854046	0.926258	0.251324	-0.300537	-3.00589	-0.20763	-3.08539	-2.55163	-1.65802	-3.10919	-4.31769	1.148	-2.54078	-0.143312	-2.60725
NAGLIPASYN-PWY: lipid IVA biosynthesis	-0.183409	-2.96272	-2.8419	-0.656881	-0.345573	-0.34494	1.7345	-3.26405	1.78698	-1.52555	1.70629	1.52653	1.09525	1.14503	1.14861	0.833499	1.38702	-4.84341	2.01765	-0.104236	0.940566	-0.0443308	-0.1414	0.699029	0.77502	-0.105111	0.219329	-0.777611	0.723293	1.23307	-0.89623	0.890706	0.177611	-0.263986	0.820793	0.0212627	0.679521	0.543378	0.0767495	0.325502	-3.08539	-2.55163	-1.65802	-3.10919	-4.31769	1.90027	2.79645	-0.143312	-2.60725
P125-PWY: superpathway of (R,R)-butanediol biosynthesis	-0.183409	-2.96272	-2.8419	-0.656881	-0.345573	-0.34494	1.75446	-3.26405	1.80847	-1.52555	1.55262	0.740421	0.664991	0.993725	1.59602	1.22335	2.04766	2.01816	-4.17475	-0.84225	-2.62113	0.87086	-0.943243	-0.634745	-0.346752	-0.971375	-0.734823	-0.712992	-1.25402	-1.03489	-0.0779915	-1.47999	-0.28136	0.17316	-1.59791	1.05435	-0.924632	-1.20864	-1.08863	-1.07715	-3.08539	-2.55163	4.57485	-3.10919	-4.31769	1.59379	-2.54078	-0.143312	-2.60725
P185-PWY: formaldehyde assimilation III (dihydroxyacetone cycle)	-0.183409	4.02439	-2.8419	-0.656881	-0.345573	-0.34494	0.80741	-3.26405	0.579201	-1.52555	-4.69569	1.04437	0.648565	0.855913	0.491561	-4.67027	1.32615	2.26419	2.59466	0.600314	0.701044	-0.523161	0.832344	0.232956	0.244683	0.134578	1.61361	0.306784	0.109211	-0.149712	-1.31839	-0.010967	-1.1019	-1.42408	-0.757255	-0.0808754	-0.255598	-0.495016	-0.309031	0.384065	-3.08539	-2.55163	-1.65802	4.063	2.10106	1.08925	-2.54078	-0.143312	-2.60725
PENTOSE-P-PWY: pentose phosphate pathway	-0.183409	-2.96272	-2.8419	-0.656881	-0.345573	-0.34494	2.35478	-3.26405	2.57106	-1.52555	2.74761	2.29456	2.0422	1.88629	2.24739	2.57345	2.61092	2.84953	-4.17475	1.3961	1.67024	1.53438	1.00221	1.39459	1.88089	0.677068	0.929299	0.987687	1.43122	1.86886	0.948381	1.79725	1.42547	1.32467	1.19645	2.15875	1.36762	0.828705	0.436368	1.87218	-3.08539	-2.55163	-1.65802	-3.10919	1.538	2.37893	-2.54078	-0.143312	-2.60725
POLYISOPRENSYN-PWY: polyisoprenoid biosynthesis (E. coli)	-0.183409	-2.96272	-2.8419	-0.656881	-0.345573	-0.34494	1.15207	3.05294	1.25629	-1.52555	-4.69569	0.701653	0.278282	0.286494	0.606029	1.25952	-4.95301	1.52845	-4.17475	0.0579892	-0.0812232	0.655553	0.0193671	0.601967	-0.249349	0.565707	0.067274	-0.28012	0.45011	0.191868	-0.323353	-0.173534	0.681162	-0.447725	0.721413	0.555042	0.793906	0.192128	0.681341	-0.0400369	-3.08539	-2.55163	-1.65802	-3.10919	2.08577	0.873516	1.9167	-0.143312	-2.60725
PWY-2723: trehalose degradation V	-0.183409	3.5646	-2.8419	-0.656881	-0.345573	-0.34494	1.38812	-3.26405	1.72609	-1.52555	1.94844	1.10533	0.981755	1.36123	1.43363	1.49861	1.4826	1.30496	-4.17475	-0.154189	0.710515	-0.943258	-1.10431	0.246309	0.746156	-1.79521	-0.598809	-1.25027	-0.231799	0.995259	-2.37266	0.376092	-1.08429	-1.24014	-0.770934	-1.98852	-0.0757708	-0.815847	-0.742823	0.212611	-3.08539	-2.55163	-1.65802	-3.10919	-4.31769	1.82144	-2.54078	-0.143312	-2.60725
PWY-4702: phytate degradation I	-0.183409	-2.96272	-2.8419	-0.656881	-0.345573	-0.34494	0.576062	-3.26405	-0.208373	-1.52555	0.654238	0.132809	-0.00192592	-0.175892	-0.129978	0.484949	0.893688	2.09361	-4.17475	0.32707	-0.851897	-0.864959	-0.499845	-0.507068	-0.899931	-0.491464	0.299265	-0.033892	-0.56791	0.316626	0.0559855	-0.114633	-0.000380285	-1.55363	-0.0938496	-1.51138	-1.28729	-1.21988	-0.560942	0.627414	-3.08539	-2.55163	-1.65802	-3.10919	-4.31769	0.422269	1.43508	-0.143312	-2.60725
PWY-5030: L-histidine degradation III	-0.183409	3.37561	-2.8419	-0.656881	-0.345573	-0.34494	1.06592	-3.26405	1.13707	-1.52555	2.17437	1.68124	1.40252	1.07204	1.08572	1.54541	1.53449	-4.84341	-4.17475	1.56066	1.18252	1.12551	1.4529	1.4812	1.1427	1.94351	1.79411	1.1873	1.37449	0.73458	0.902547	0.934603	1.53069	0.668438	2.00808	1.6618	1.36398	0.00848292	0.973326	2.14537	-3.08539	-2.55163	-1.65802	4.89922	-4.31769	0.931588	3.10739	-0.143312	-2.60725
PWY-5083: NAD/NADH phosphorylation and dephosphorylation	7.48839	-2.96272	-2.8419	-0.656881	-0.345573	-0.34494	1.44556	-3.26405	1.34657	-1.52555	2.17252	1.9797	1.92172	1.54068	0.965843	1.4748	1.80795	0.734085	-4.17475	1.28217	1.40411	0.455695	0.164042	0.972044	1.32611	-0.60152	0.92625	0.618104	1.31835	0.986506	-1.97319	1.68829	0.99494	0.837099	0.107781	-0.0958868	1.44113	0.644945	0.27818	1.27263	-3.08539	-2.55163	-1.65802	-3.10919	-0.161507	1.51417	-2.54078	-0.143312	-2.60725
PWY-5384: sucrose degradation IV (sucrose phosphorylase)	-0.183409	3.37127	-2.8419	-0.656881	-0.345573	-0.34494	1.3936	-3.26405	1.6222	-1.52555	1.77214	0.893071	0.798853	1.29374	1.31857	1.34846	1.67669	1.30143	-4.17475	-0.401794	0.28438	0.537651	-1.0709	0.394295	0.309157	-1.85661	-0.812665	-1.41452	-0.412752	0.930159	-1.01733	-0.331645	-1.24789	-1.29815	-1.01308	0.274826	-0.255461	-0.936093	-0.960095	-0.0241353	-3.08539	-2.55163	-1.65802	-3.10919	-4.31769	1.7294	-2.54078	-0.143312	-2.60725
PWY-5676: acetyl-CoA fermentation to butanoate II	-0.183409	-2.96272	-2.8419	-0.656881	-0.345573	-0.34494	-5.69293	-3.26405	-0.36716	-1.52555	3.07882	2.18638	1.81324	1.26737	0.455432	1.17762	1.94264	1.59675	2.3318	0.0231788	2.07321	0.849879	0.531436	0.437703	-0.190778	0.700411	-0.6918	1.42293	-0.224819	-0.759062	-0.0810431	2.19946	1.36398	1.62339	1.10864	-0.0736554	0.750295	-0.113614	-0.0895844	2.86263	-3.08539	-2.55163	-1.65802	-3.10919	1.59281	-5.68259	-2.54078	-0.143312	-2.60725
PWY-5791: 1,4-dihydroxy-2-naphthoate biosynthesis II (plants)	-0.183409	-2.96272	-2.8419	-0.656881	-0.345573	-0.34494	1.86826	-3.26405	1.93362	-1.52555	1.00011	0.437052	0.878265	1.07156	1.69776	2.28869	2.70538	1.70572	-4.17475	0.00336534	-0.429053	-0.419103	-0.301381	-0.361272	0.143047	-0.65926	-0.273096	-0.605863	-0.28435	0.790699	-0.409721	-0.615638	-0.366702	-0.385435	-1.43474	0.684436	-0.475769	-0.563727	-0.896746	-0.143314	3.14505	-2.55163	-1.65802	-3.10919	-4.31769	1.73215	-2.54078	-0.143312	-2.60725
PWY-5837: 1,4-dihydroxy-2-naphthoate biosynthesis I	-0.183409	-2.96272	-2.8419	-0.656881	-0.345573	-0.34494	1.86826	-3.26405	1.93362	-1.52555	1.00011	0.437052	0.878265	1.07156	1.69776	2.28869	2.70538	1.70572	-4.17475	0.00336534	-0.429053	-0.419103	-0.301381	-0.361272	0.143047	-0.65926	-0.273096	-0.605863	-0.28435	0.790699	-0.409721	-0.615638	-0.366702	-0.385435	-1.43474	0.684436	-0.475769	-0.563727	-0.896746	-0.143314	3.14505	-2.55163	-1.65802	-3.10919	-4.31769	1.73215	-2.54078	-0.143312	-2.60725
PWY-5897: superpathway of menaquinol-11 biosynthesis	-0.183409	-2.96272	-2.8419	-0.656881	-0.345573	-0.34494	1.7993	-3.26405	2.11941	-1.52555	1.76226	1.17472	1.1711	1.37702	1.90914	2.36983	2.79608	2.35414	-4.17475	0.474045	0.0994094	0.543997	0.26297	0.135557	0.211364	0.029332	0.107088	0.1055	0.170076	0.875463	0.29454	0.0272518	0.159464	0.199285	-0.397104	0.654454	0.435906	0.0814973	-0.0853552	0.306544	3.09387	-2.55163	-1.65802	-3.10919	-4.31769	2.00375	-2.54078	-0.143312	-2.60725
PWY-5898: superpathway of menaquinol-12 biosynthesis	-0.183409	-2.96272	-2.8419	-0.656881	-0.345573	-0.34494	1.7993	-3.26405	2.11941	-1.52555	1.76226	1.17472	1.1711	1.37702	1.90914	2.36983	2.79608	2.35414	-4.17475	0.474045	0.0994094	0.543997	0.26297	0.135557	0.211364	0.029332	0.107088	0.1055	0.170076	0.875463	0.29454	0.0272518	0.159464	0.199285	-0.397104	0.654454	0.435906	0.0814973	-0.0853552	0.306544	3.09387	-2.55163	-1.65802	-3.10919	-4.31769	2.00375	-2.54078	-0.143312	-2.60725
PWY-5899: superpathway of menaquinol-13 biosynthesis	-0.183409	-2.96272	-2.8419	-0.656881	-0.345573	-0.34494	1.7993	-3.26405	2.11941	-1.52555	1.76226	1.17472	1.1711	1.37702	1.90914	2.36983	2.79608	2.35414	-4.17475	0.474045	0.0994094	0.543997	0.26297	0.135557	0.211364	0.029332	0.107088	0.1055	0.170076	0.875463	0.29454	0.0272518	0.159464	0.199285	-0.397104	0.654454	0.435906	0.0814973	-0.0853552	0.306544	3.09387	-2.55163	-1.65802	-3.10919	-4.31769	2.00375	-2.54078	-0.143312	-2.60725
PWY-7328: superpathway of UDP-glucose-derived O-antigen building blocks biosynthesis	-0.183409	-2.96272	-2.8419	-0.656881	-0.345573	-0.34494	1.50363	-3.26405	1.32223	-1.52555	2.05172	1.18502	1.10766	1.19449	1.36361	1.40322	1.85992	1.67546	2.2572	-0.263803	0.385489	-0.736901	-0.909493	0.316037	0.278583	-1.58386	-0.425608	-1.07081	-0.00131273	0.403563	-2.16201	0.572351	-0.878091	-1.03536	-0.530228	-1.78095	0.177313	-0.616684	-0.541127	0.343101	-3.08539	-2.55163	-1.65802	-3.10919	-4.31769	1.35498	-2.54078	-0.143312	-2.60725
PWY0-1298: superpathway of pyrimidine deoxyribonucleosides degradation	-0.183409	-2.96272	-2.8419	-0.656881	-0.345573	-0.34494	0.834899	-3.26405	1.14222	-1.52555	0.881579	0.960354	0.972343	0.172016	0.637193	0.503619	-4.95301	-4.84341	2.1426	-0.727376	-0.811794	1.13603	-0.00295727	0.038362	0.0260991	0.859461	-0.0597324	0.571326	-0.484905	-0.400477	1.35488	-0.194603	0.360921	0.0141137	-0.638867	0.540645	0.233935	-0.690886	-0.822353	0.32114	2.51897	-2.55163	-1.65802	-3.10919	1.24219	1.07683	-2.54078	-0.143312	-2.60725
PYRIDNUCSAL-PWY: NAD salvage pathway I	-0.183409	-2.96272	-2.8419	-0.656881	-0.345573	-0.34494	1.85439	-3.26405	0.885391	-1.52555	1.37556	0.414906	0.564882	1.16293	1.70002	1.88434	2.72844	1.95589	2.68513	-0.292627	0.139845	-0.923324	-0.411762	0.207966	-0.386921	0.026561	-0.163501	-0.371198	0.061414	-0.20991	-0.295299	-1.01301	0.155026	-0.075929	0.0803547	0.637269	0.0979418	0.266173	-0.328437	-0.384633	-3.08539	5.07819	-1.65802	-3.10919	-4.31769	1.52555	-2.54078	-0.143312	-2.60725
GLCMANNANAUT-PWY: superpathway of N-acetylglucosamine, N-acetylmannosamine and N-acetylneuraminate degradation	-0.183409	3.31867	-2.8419	-0.656881	-0.345573	-0.34494	1.88785	2.88884	2.05914	-1.52555	2.14344	1.54516	1.23497	1.34508	1.49301	1.91176	1.73521	2.03218	-4.17475	0.814955	0.904001	0.858496	-0.178226	0.93398	1.59666	0.199237	0.745224	1.01993	1.04439	1.1897	-0.389648	1.03779	0.710848	0.147263	0.547338	1.06892	0.625006	0.858124	0.198425	1.37187	-3.08539	-2.55163	-1.65802	-3.10919	-4.31769	1.73665	-2.54078	-0.143312	-2.60725
GLYCOCAT-PWY: glycogen degradation I (bacterial)	-0.183409	4.27439	-2.8419	-0.656881	-0.345573	-0.34494	1.93925	-3.26405	2.16993	-1.52555	2.44666	1.65432	1.51934	1.82151	1.89101	1.85247	2.24708	2.08637	2.78655	0.457203	1.1694	-0.275758	-0.434262	0.908341	1.15096	0.181189	0.0422145	-0.590349	0.39981	1.56273	-0.403864	0.955009	-0.424277	-0.573896	-0.109806	-1.30322	0.563097	-0.158831	-0.0560867	0.84383	-3.08539	-2.55163	-1.65802	-3.10919	-4.31769	2.22502	-2.54078	-0.143312	-2.60725
P4-PWY: superpathway of L-lysine, L-threonine and L-methionine biosynthesis I	-0.183409	-2.96272	-2.8419	-0.656881	-0.345573	-0.34494	2.41302	-3.26405	2.14814	-1.52555	2.51734	1.92358	1.55153	1.79699	2.00244	2.37319	2.29856	2.71274	3.02462	1.04981	0.989002	1.3577	0.0895609	1.19605	1.01267	-0.157048	0.524176	0.466869	1.43607	0.522964	0.350504	1.46719	0.865499	1.00884	1.37466	1.64785	1.08426	0.49418	-0.262326	0.221551	-3.08539	-2.55163	-1.65802	-3.10919	2.82335	2.21276	-2.54078	-0.143312	-2.60725
PHOSLIPSYN-PWY: superpathway of phospholipid biosynthesis I (bacteria)	-0.183409	-2.96272	-2.8419	-0.656881	-0.345573	-0.34494	2.1752	-3.26405	2.2217	-1.52555	2.55519	2.19945	1.66141	1.74802	1.50871	1.96644	2.08686	2.49066	-4.17475	1.44927	1.457	1.84276	1.40012	1.42921	1.40646	1.16092	1.3548	0.998579	1.58483	1.70471	1.40458	1.26722	1.38102	1.46581	1.51999	1.38007	1.5986	1.40035	1.46654	1.23629	-3.08539	-2.55163	-1.65802	-3.10919	1.14324	2.21598	-2.54078	-0.143312	-2.60725
PPGPPMET-PWY: ppGpp biosynthesis	-0.183409	4.23357	-2.8419	-0.656881	-0.345573	-0.34494	1.74331	-3.26405	1.82923	-1.52555	2.3999	1.55235	1.44171	1.32586	1.33155	1.73976	1.75508	1.90146	-4.17475	1.45218	1.39103	0.970988	1.63616	1.26263	1.5518	1.34324	0.928038	0.751752	1.64709	1.98247	1.39385	1.7467	1.22279	1.0391	1.46591	1.90963	1.58036	1.46223	1.22676	1.34323	-3.08539	-2.55163	-1.65802	5.08874	-4.31769	1.94795	-2.54078	-0.143312	-2.60725
PWY-6471: peptidoglycan biosynthesis IV (Enterococcus faecium)	-0.183409	-2.96272	-2.8419	-0.656881	-0.345573	-0.34494	2.7192	3.62224	2.71798	-1.52555	2.4886	1.7333	1.88972	2.20096	2.41295	2.45305	2.91866	2.96003	-4.17475	0.559659	-0.539043	1.89089	-0.0983727	1.37149	0.447326	0.934309	0.52364	0.784948	0.455603	0.361844	1.27797	0.596207	1.20079	1.35996	0.371258	1.80619	0.761691	0.0408929	0.436173	0.658202	-3.08539	-2.55163	5.21625	-3.10919	-4.31769	2.69285	-2.54078	-0.143312	-2.60725
GLUCOSE1PMETAB-PWY: glucose and glucose-1-phosphate degradation	-0.183409	3.63031	-2.8419	-0.656881	-0.345573	-0.34494	1.44344	-3.26405	1.69596	-1.52555	1.95158	1.09483	0.98523	1.39758	1.42042	1.34903	1.67989	1.51529	2.24502	0.00234039	0.727466	0.513224	-1.10317	0.285441	0.716123	-1.79485	-0.588852	-1.26077	-0.180708	1.06359	-2.37456	0.401518	-0.334383	-1.0324	-0.716942	0.916387	0.117815	-0.819879	-0.738043	0.231996	-3.08539	-2.55163	-1.65802	3.37744	-4.31769	1.78379	-2.54078	-0.143312	-2.60725
PWY-4041: &gamma;-glutamyl cycle	-0.183409	-2.96272	4.06022	-0.656881	-0.345573	-0.34494	2.44291	-3.26405	2.29632	-1.52555	2.56024	1.91527	1.72131	1.76326	2.06131	1.96802	2.4383	2.72982	1.23022	0.737731	1.03353	1.3012	0.194235	1.2933	1.38409	-0.367847	0.325158	0.36587	0.612899	1.09167	0.460145	1.02157	0.832037	0.826284	0.209383	1.76868	0.837914	0.180168	-0.313291	0.936191	-3.08539	-2.55163	-1.65802	-3.10919	-4.31769	2.29315	1.68869	-0.143312	-2.60725
PWY-6317: galactose degradation I (Leloir pathway)	-0.183409	-2.96272	-2.8419	-0.656881	-0.345573	-0.34494	2.36112	-3.26405	2.33203	-1.52555	1.69324	1.71649	1.46022	1.73756	1.98483	1.96831	1.95434	1.97688	-4.17475	0.653397	0.918001	0.993112	0.750345	1.03366	1.07582	1.27238	1.05313	0.670426	0.939144	1.19061	2.42962	1.20924	0.983399	0.195558	1.40225	1.94327	1.03311	0.635674	1.34985	1.36748	-3.08539	-2.55163	4.45335	4.59305	-4.31769	2.17652	-2.54078	-0.143312	-2.60725
PWY-7115: C4 photosynthetic carbon assimilation cycle, NAD-ME type	-0.183409	-2.96272	-2.8419	-0.656881	-0.345573	-0.34494	1.71838	-3.26405	1.83511	-1.52555	2.66367	2.15669	1.90789	1.67028	1.3837	1.70086	2.0986	2.16162	2.31099	0.950685	1.43261	0.0778652	-0.150876	1.13907	1.41683	-0.83836	0.607032	0.39898	1.35818	1.2492	-1.96022	2.28173	1.00741	1.03318	1.09275	1.33668	1.21258	0.718659	-0.15859	1.0811	-3.08539	-2.55163	-1.65802	-3.10919	2.06895	1.78451	-2.54078	-0.143312	-2.60725
PWY0-1296: purine ribonucleosides degradation	-0.183409	3.92454	-2.8419	-0.656881	-0.345573	-0.34494	2.42047	-3.26405	2.49558	-1.52555	2.71093	2.17291	1.92633	1.93346	2.21117	2.46801	2.82084	2.87692	3.04145	1.15799	0.596229	1.93079	1.51006	1.78676	1.19238	1.89542	1.43188	1.6411	0.862467	1.61769	2.9746	1.21409	1.637	1.46482	1.5753	2.28682	1.67184	1.21741	2.28821	1.62883	-3.08539	-2.55163	6.14588	-3.10919	-4.31769	2.33996	-2.54078	-0.143312	-2.60725
PWY0-1479: tRNA processing	-0.183409	-2.96272	-2.8419	-0.656881	-0.345573	-0.34494	2.39151	-3.26405	2.25301	-1.52555	2.8142	2.2016	1.86822	1.84489	1.90569	1.89934	2.63913	2.41006	2.97442	1.45266	1.34501	1.24492	-0.373502	1.1487	1.48344	-0.747845	1.00743	0.273769	1.72272	1.80926	-1.91603	1.53194	1.08689	0.989343	1.5304	2.27342	1.44306	0.390158	0.000777615	0.875756	-3.08539	-2.55163	-1.65802	-3.10919	-4.31769	2.33377	3.74029	-0.143312	-2.60725
PWYG-321: mycolate biosynthesis	-0.183409	-2.96272	-2.8419	-0.656881	-0.345573	-0.34494	2.13023	-3.26405	2.32129	-1.52555	3.71354	3.18228	2.76327	2.37399	2.1174	2.36712	3.07572	3.04606	-4.17475	2.45775	2.80135	1.74753	2.28396	2.31949	2.49117	2.00121	2.22722	1.62183	2.63921	2.8681	1.94576	2.50758	2.42877	1.70764	2.79159	2.57932	2.94661	2.54532	1.95512	2.5741	3.26203	-2.55163	-1.65802	4.84568	3.03104	2.21357	-2.54078	-0.143312	-2.60725
LACTOSECAT-PWY: lactose and galactose degradation I	-0.183409	-2.96272	-2.8419	-0.656881	-0.345573	-0.34494	1.52822	3.6779	2.11394	-1.52555	1.45572	1.03749	1.07597	0.79756	1.7993	0.717307	1.72147	1.18414	-4.17475	0.380177	-0.863384	1.43471	-0.892954	3.33674	1.45988	0.404535	0.320398	1.08884	0.293093	-0.346985	1.27766	0.645652	1.38446	0.357639	-0.985487	1.47126	0.185473	-1.24728	4.84387	0.489417	-3.08539	-2.55163	6.21749	-3.10919	1.23784	1.07081	2.01534	-0.143312	-2.60725
PWY-5347: superpathway of L-methionine biosynthesis (transsulfuration)	-0.183409	-2.96272	4.64175	-0.656881	-0.345573	-0.34494	2.57666	-3.26405	2.32309	-1.52555	2.71352	2.33793	2.061	2.03694	2.09011	2.46075	2.87266	2.77653	2.61926	1.39337	1.35642	1.53349	1.36408	1.46761	1.35761	1.16042	1.25524	1.10504	1.52049	1.89351	1.38122	1.60134	1.19283	1.07712	1.47315	1.88632	1.41983	1.46285	1.57549	1.48411	-3.08539	-2.55163	-1.65802	-3.10919	2.75779	2.55498	-2.54078	-0.143312	-2.60725
PWY-5989: stearate biosynthesis II (bacteria and plants)	-0.183409	-2.96272	-2.8419	-0.656881	-0.345573	-0.34494	1.90625	2.06255	2.12553	-1.52555	3.02539	2.38051	2.06853	1.89335	1.92448	2.30891	2.78711	2.86085	-4.17475	1.87078	2.08837	1.16208	1.97365	1.6017	1.84089	1.63558	1.51036	1.36831	1.74634	1.80395	1.65471	1.80173	1.27322	1.4241	1.84367	2.16937	1.59475	2.16982	1.50232	1.59265	-3.08539	-2.55163	-1.65802	4.85316	2.8753	1.9938	-2.54078	-0.143312	-2.60725
PWY0-1061: superpathway of L-alanine biosynthesis	-0.183409	-2.96272	-2.8419	-0.656881	-0.345573	-0.34494	2.02026	-3.26405	2.07364	-1.52555	2.87128	2.41686	2.12486	1.95452	1.5638	2.02664	2.33604	2.34822	3.69427	1.43423	1.90095	0.175631	-0.0146734	1.51324	1.83107	-0.7591	0.979497	0.585953	1.8036	2.15997	-1.94951	2.09626	1.41645	1.15497	1.38116	1.63236	1.84798	0.961637	-0.0497597	1.7058	2.91747	-2.55163	-1.65802	-3.10919	2.4924	2.02841	-2.54078	-0.143312	-2.60725
PWY0-1297: superpathway of purine deoxyribonucleosides degradation	-0.183409	3.69538	-2.8419	-0.656881	-0.345573	-0.34494	2.07734	-3.26405	1.92757	-1.52555	-4.69569	0.363844	1.3572	1.14724	2.06631	2.41036	2.51728	2.69246	2.9623	0.353868	-1.83563	0.403794	0.18765	0.273217	0.199677	0.346995	-0.391178	-0.4919	-0.431838	-0.359547	1.72849	-1.06153	-0.656076	-0.0165838	-1.57314	1.46289	-0.557633	-1.09354	-0.173777	-0.737919	3.09221	-2.55163	4.53344	-3.10919	2.33383	2.05334	-2.54078	-0.143312	-2.60725
PWY0-845: superpathway of pyridoxal 5'-phosphate biosynthesis and salvage	-0.183409	-2.96272	3.84883	-0.656881	-0.345573	-0.34494	1.86433	-3.26405	1.89216	-1.52555	2.31182	1.73617	1.43565	1.63726	1.27392	1.39561	-4.95301	2.10209	2.05356	1.29359	1.07507	1.27904	-0.42553	0.909881	1.09491	0.39491	1.10114	0.514845	1.13285	-1.30025	0.126899	1.09123	1.23676	0.480907	1.09953	-0.144678	1.3036	0.644994	0.755319	1.45737	3.13236	-2.55163	-1.65802	-3.10919	-4.31769	1.64096	3.14323	-0.143312	3.9421
PWY4FS-7: phosphatidylglycerol biosynthesis I (plastidic)	-0.183409	-2.96272	-2.8419	-0.656881	-0.345573	-0.34494	2.63736	-3.26405	2.68607	-1.52555	2.86755	2.20378	2.24475	2.18273	2.35371	2.4338	2.57817	2.73668	-4.17475	1.1989	1.40562	2.0601	1.19645	1.66189	1.36404	0.77905	1.1075	0.638225	1.47182	1.77217	1.03674	1.15382	1.14355	1.36911	1.35223	1.26336	1.41757	1.04637	1.13115	0.968781	-3.08539	-2.55163	4.08315	3.57236	1.31894	2.62604	-2.54078	-0.143312	-2.60725
PWY4FS-8: phosphatidylglycerol biosynthesis II (non-plastidic)	-0.183409	-2.96272	-2.8419	-0.656881	-0.345573	-0.34494	2.63736	-3.26405	2.6791	-1.52555	2.86755	2.20378	2.24475	2.18001	2.35371	2.4338	2.57817	2.72548	-4.17475	1.19413	1.40281	2.04972	1.19512	1.64645	1.36244	0.777777	1.1075	0.630068	1.47107	1.7674	1.03674	1.15212	1.14051	1.3602	1.35137	1.25094	1.41617	1.04575	1.1306	0.965803	-3.08539	-2.55163	4.08315	3.57236	1.31894	2.62604	-2.54078	-0.143312	-2.60725
PWY66-389: phytol degradation	-0.183409	-2.96272	-2.8419	-0.656881	-0.345573	-0.34494	1.5432	-3.26405	1.78694	-1.52555	2.7213	2.06081	1.75515	1.59592	1.59274	1.28018	2.57595	2.05683	3.62719	1.55573	1.68912	0.552051	0.401216	1.21673	1.5085	-0.14693	1.13724	-0.0974881	1.46455	1.39468	-0.770766	1.65113	0.832439	1.1702	1.17179	-0.287633	1.00142	1.42875	-0.22507	0.964348	-3.08539	-2.55163	-1.65802	-3.10919	2.83244	1.90392	2.30695	-0.143312	-2.60725
PWY66-399: gluconeogenesis III	-0.183409	-2.96272	-2.8419	-0.656881	-0.345573	-0.34494	2.18262	-3.26405	2.21716	-1.52555	3.69928	3.07682	2.70181	2.04162	2.38968	2.43861	2.96778	3.3567	4.17086	2.69323	1.87242	2.04763	2.59345	2.20742	2.23771	2.74262	2.65891	2.31854	2.11283	2.97934	2.49357	2.31696	2.47523	2.32104	2.82475	2.91745	2.26642	2.54619	3.10921	3.239	-3.08539	-2.55163	-1.65802	-3.10919	3.36609	2.34255	3.89469	-0.143312	-2.60725
PWY-241: C4 photosynthetic carbon assimilation cycle, NADP-ME type	-0.183409	4.77943	-2.8419	-0.656881	-0.345573	-0.34494	1.72904	-3.26405	1.49845	-1.52555	2.69309	2.12968	1.91421	1.66111	1.05956	0.905219	1.14383	2.05939	2.57178	0.986598	1.23284	1.56302	0.816819	1.45642	1.31973	0.769951	0.931369	0.98355	1.70584	0.988455	1.93797	2.18253	1.23774	1.45189	1.42646	1.28398	1.31521	1.17116	1.65873	1.0224	-3.08539	4.05732	-1.65802	-3.10919	2.33616	1.43768	-2.54078	-0.143312	-2.60725
PWY-5104: L-isoleucine biosynthesis IV	-0.183409	-2.96272	4.67617	-0.656881	-0.345573	-0.34494	1.81277	-3.26405	1.9388	5.92982	2.07509	1.46853	1.35845	1.01885	1.44309	1.28812	1.20694	1.96727	2.81998	1.47679	0.566339	0.335144	1.12917	0.859434	0.743853	1.85298	1.63309	1.3768	1.10566	1.99432	1.72157	0.579134	1.25972	1.16497	0.0906444	1.48555	1.11303	1.46171	1.19688	1.59221	-3.08539	-2.55163	-1.65802	-3.10919	2.23399	1.71167	2.78807	-0.143312	-2.60725
PWY-7388: octanoyl-[acyl-carrier protein] biosynthesis (mitochondria, yeast)	-0.183409	-2.96272	-2.8419	-0.656881	-0.345573	-0.34494	1.94829	4.42407	2.22152	-1.52555	3.53226	3.03051	2.599	2.25044	2.01851	2.20738	3.0299	2.94282	-4.17475	2.23157	2.69567	1.42777	1.95664	2.13291	2.26714	1.69162	1.98214	1.25986	2.43267	2.75631	1.64154	2.31543	2.24521	1.41043	2.69488	2.46067	2.89518	2.32576	1.67705	2.34334	2.91429	-2.55163	-1.65802	4.70636	2.53609	2.1884	-2.54078	-0.143312	-2.60725
PWY0-1261: anhydromuropeptides recycling	-0.183409	-2.96272	-2.8419	-0.656881	-0.345573	-0.34494	2.22131	3.65377	2.09793	-1.52555	2.33313	1.96377	1.67709	1.71077	1.92747	2.22455	2.60748	2.2723	2.65509	0.987773	1.0684	1.11138	0.201337	0.913579	1.08586	-0.0882045	0.65914	0.604765	0.971307	1.04928	-1.52027	1.08619	0.493636	0.651817	0.879311	1.38614	1.05146	0.433455	0.571702	0.850597	-3.08539	-2.55163	-1.65802	3.61331	2.59342	2.27728	-2.54078	-0.143312	4.10785
PWY66-422: D-galactose degradation V (Leloir pathway)	-0.183409	3.66048	-2.8419	-0.656881	-0.345573	-0.34494	2.3885	-3.26405	2.34685	-1.52555	2.28582	1.8084	1.5057	1.81619	2.02754	1.97544	2.178	2.13819	-4.17475	0.828889	0.935417	1.07568	0.923869	1.05151	1.1482	1.53897	1.1799	0.73385	1.04005	1.31101	2.53464	1.21274	1.05853	0.290721	1.91128	2.16191	1.22554	0.833316	1.59131	1.45867	2.33944	-2.55163	4.65618	4.77028	-4.31769	2.18745	-2.54078	-0.143312	-2.60725
PYRIDOXSYN-PWY: pyridoxal 5'-phosphate biosynthesis I	-0.183409	-2.96272	3.63314	-0.656881	-0.345573	-0.34494	1.53907	-3.26405	1.61175	-1.52555	2.49096	1.8876	1.56367	1.38808	0.732786	1.04709	-4.95301	2.00008	1.77045	1.1859	1.71772	1.41625	-1.1625	0.509747	0.865288	-0.234045	1.36307	0.0357733	2.10506	-2.1173	-0.58689	2.08639	1.54511	0.323435	2.50457	-0.876172	1.5385	0.341122	0.263334	1.41433	2.84076	-2.55163	-1.65802	4.66557	-4.31769	1.4115	2.47506	-0.143312	3.52078
FASYN-ELONG-PWY: fatty acid elongation -- saturated	-0.183409	-2.96272	-2.8419	-0.656881	-0.345573	-0.34494	2.15098	4.54036	2.34331	5.36851	3.7762	3.24529	2.82307	2.41899	2.15694	2.42199	3.09412	3.06252	-4.17475	2.52246	2.88293	1.81676	2.36874	2.37928	2.54588	2.06503	2.27926	1.70709	2.69751	2.93935	2.01636	2.56592	2.47957	1.78701	2.86187	2.62525	2.97503	2.61537	2.03702	2.63097	3.34205	-2.55163	-1.65802	4.93913	3.07425	2.22213	-2.54078	-0.143312	-2.60725
HOMOSER-METSYN-PWY: L-methionine biosynthesis I	-0.183409	-2.96272	4.29442	-0.656881	-0.345573	-0.34494	2.38118	-3.26405	1.96714	5.19	2.21307	1.88026	1.61464	1.7215	1.66806	2.08693	2.85541	2.39648	2.81395	0.962325	0.774206	1.0585	0.792514	1.11965	0.889077	0.641902	0.915922	0.562434	1.21913	1.63877	0.789294	1.01595	0.788633	0.480021	1.06295	1.53837	1.08201	0.991439	1.47775	1.11355	-3.08539	-2.55163	-1.65802	3.61509	2.47883	2.41902	-2.54078	-0.143312	-2.60725
MET-SAM-PWY: superpathway of S-adenosyl-L-methionine biosynthesis	-0.183409	-2.96272	4.8066	-0.656881	-0.345573	-0.34494	2.48813	-3.26405	2.17336	5.4253	2.65271	2.28662	1.95667	1.95988	1.92348	2.36911	3.01334	2.64649	3.15896	1.40108	1.34322	1.45025	1.4334	1.4237	1.33523	1.20324	1.34439	1.11928	1.57295	1.95797	1.4351	1.49365	1.1907	1.0808	1.59371	1.76336	1.43772	1.5178	1.99984	1.54944	-3.08539	-2.55163	-1.65802	4.03171	2.91831	2.46296	-2.54078	-0.143312	-2.60725
METSYN-PWY: L-homoserine and L-methionine biosynthesis	-0.183409	-2.96272	4.76775	-0.656881	-0.345573	-0.34494	2.59573	-3.26405	2.30812	5.50813	2.67991	2.31905	2.03206	2.05959	2.05972	2.50983	3.0816	2.73873	3.24227	1.4287	1.28587	1.53131	1.34272	1.51229	1.33088	1.17084	1.38983	1.03869	1.64794	1.98025	1.35311	1.52627	1.24395	0.992915	1.57471	1.86166	1.54434	1.50349	2.00127	1.55079	-3.08539	-2.55163	-1.65802	3.94151	2.96184	2.55901	-2.54078	-0.143312	-2.60725
P108-PWY: pyruvate fermentation to propanoate I	-0.183409	-2.96272	-2.8419	-0.656881	-0.345573	-0.34494	0.886277	3.38786	0.98103	-1.52555	3.00659	2.58269	2.0553	1.57666	1.10341	1.39392	2.11915	1.77756	1.46515	2.08121	1.74467	0.571279	1.36916	1.14179	2.21977	2.50876	1.91089	1.595	1.42825	2.71187	1.13163	1.91943	1.22055	0.953603	1.85394	2.31508	1.71005	1.80401	1.73332	2.1096	-3.08539	4.27786	3.83859	-3.10919	1.57752	1.45992	-2.54078	-0.143312	-2.60725
PWY-2941: L-lysine biosynthesis II	-0.183409	4.88806	-2.8419	-0.656881	-0.345573	-0.34494	2.51588	3.98127	2.50364	-1.52555	2.60995	2.06655	1.86368	1.79382	2.26554	2.5631	3.07744	2.90101	2.84557	0.644013	0.106428	1.60721	0.778605	1.21479	0.576805	0.940019	0.863852	1.20141	0.0334174	0.64937	2.23614	0.754057	0.897447	1.24066	0.958671	1.58684	0.955584	0.770219	2.60754	0.928168	-3.08539	-2.55163	4.86336	-3.10919	2.61424	2.41888	3.73517	-0.143312	-2.60725
PWY-5667: CDP-diacylglycerol biosynthesis I	-0.183409	4.62522	-2.8419	-0.656881	-0.345573	-0.34494	2.64785	-3.26405	2.78339	-1.52555	2.95823	2.25989	2.2793	2.28717	2.43265	2.65426	2.84834	3.17675	-4.17475	1.47947	1.48038	2.09137	1.39543	1.65961	1.59122	1.52639	1.4871	1.03007	1.836	1.73174	1.48398	1.82361	1.57934	1.34258	1.83247	1.43594	1.63397	1.63482	2.08166	1.42314	-3.08539	-2.55163	3.79053	4.24148	1.20542	2.74549	2.20564	-0.143312	-2.60725
PWY-6282: palmitoleate biosynthesis I (from (5Z)-dodec-5-enoate)	-0.183409	-2.96272	-2.8419	-0.656881	-0.345573	-0.34494	2.03608	4.52169	2.26385	5.23552	3.6794	3.16172	2.72567	2.34234	2.08773	2.36322	3.07125	2.99786	-4.17475	2.40075	2.83125	1.6161	2.17872	2.25885	2.4599	1.87082	2.12426	1.48129	2.60582	2.87014	1.81264	2.47613	2.35913	1.5997	2.78572	2.55553	2.94727	2.49318	1.84053	2.49687	3.18259	-2.55163	-1.65802	4.81013	2.98572	2.167	-2.54078	-0.143312	-2.60725
PWY-6703: preQ0 biosynthesis	-0.183409	-2.96272	-2.8419	-0.656881	-0.345573	-0.34494	2.28417	3.61049	1.79896	-1.52555	1.42464	0.932431	1.02906	1.54508	1.52334	0.324773	2.01256	2.30866	1.61974	0.681895	-0.3819	1.23208	0.854714	0.400798	0.0418767	1.14021	0.387462	0.515731	0.749847	0.771613	1.5539	0.390477	0.311568	0.293521	1.63726	0.963025	0.728984	1.20413	0.949556	0.343661	-3.08539	-2.55163	-1.65802	2.50414	2.54515	2.02737	2.41025	-0.143312	-2.60725
PWY-6859: all-trans-farnesol biosynthesis	-0.183409	-2.96272	-2.8419	-0.656881	-0.345573	-0.34494	1.3755	3.36513	1.19796	-1.52555	-4.69569	0.75322	0.470886	0.0641336	0.402578	1.352	1.05605	-4.84341	1.70389	-0.0390977	-0.00824673	0.716223	-0.37951	0.500152	-0.432012	0.134353	-0.0324231	-0.332934	0.32052	-0.835655	-0.72345	-0.403564	0.712645	-0.363245	0.283707	0.270817	0.78884	-0.733107	0.383605	-0.0102924	2.80128	-2.55163	-1.65802	3.14889	1.94538	0.896454	1.84747	-0.143312	4.07853
PWY-7400: L-arginine biosynthesis IV (archaebacteria)	-0.183409	-2.96272	5.59465	-0.656881	-0.345573	-0.34494	2.30099	4.4533	2.25732	-1.52555	-4.69569	-5.3269	1.60001	1.66188	2.1284	3.08063	3.171	2.81743	4.10327	0.993486	0.910809	0.321477	-0.0979163	0.487559	1.03558	-0.392485	0.725113	-0.434597	1.47408	-0.221915	1.2095	2.07747	0.645562	0.58392	1.35283	0.422695	0.851408	0.850745	2.13312	0.0658808	4.48256	5.52283	-1.65802	-3.10919	3.81327	2.1962	-2.54078	-0.143312	5.61321
PWY-7664: oleate biosynthesis IV (anaerobic)	-0.183409	-2.96272	-2.8419	-0.656881	-0.345573	-0.34494	2.11242	4.51973	2.306	5.3025	3.72136	3.20121	2.77035	2.37679	2.12207	2.38987	3.06916	3.0448	-4.17475	2.46238	2.84638	1.72504	2.27403	2.33065	2.51642	1.97771	2.2108	1.59769	2.65153	2.92059	1.929	2.52395	2.42407	1.69811	2.83844	2.59846	2.97504	2.56433	1.96249	2.56385	3.28501	-2.55163	-1.65802	4.89591	2.96181	2.19816	-2.54078	-0.143312	-2.60725
PWY0-1319: CDP-diacylglycerol biosynthesis II	-0.183409	4.62522	-2.8419	-0.656881	-0.345573	-0.34494	2.64785	-3.26405	2.80678	-1.52555	2.95823	2.25989	2.2793	2.29629	2.43265	2.65426	2.84834	3.23067	-4.17475	1.49863	1.48494	2.10765	1.40035	1.68317	1.59727	1.53449	1.4871	1.06713	1.83926	1.73865	1.48398	1.8336	1.59359	1.35573	1.83664	1.48152	1.63922	1.63817	2.08592	1.43734	-3.08539	-2.55163	3.79053	4.24148	1.20542	2.74549	2.20564	-0.143312	-2.60725
THISYNARA-PWY: superpathway of thiamin diphosphate biosynthesis III (eukaryotes)	-0.183409	-2.96272	-2.8419	-0.656881	-0.345573	-0.34494	1.95923	3.75134	1.98845	-1.52555	2.08881	1.57173	1.4063	1.24718	1.65794	1.85073	2.16848	1.77615	3.31129	1.07654	1.12088	1.1139	1.00178	1.43635	0.792299	1.29281	0.336001	0.759389	1.13607	-0.03645	1.07373	1.32277	0.888064	0.660604	0.965717	1.42674	0.78704	0.795694	0.588997	0.503744	3.06714	-2.55163	-1.65802	3.32623	2.5273	1.97592	3.27716	-0.143312	-2.60725
TRPSYN-PWY: L-tryptophan biosynthesis	-0.183409	-2.96272	4.08369	-0.656881	-0.345573	-0.34494	2.76763	-3.26405	2.70238	-1.52555	2.04807	1.22423	1.54384	1.97437	2.39864	2.19141	3.02811	2.58577	3.22064	0.533789	0.494593	0.16576	0.54484	0.532743	0.570267	0.500852	0.256234	-0.221404	0.835028	0.711187	0.63399	0.910911	0.473552	0.100455	1.3241	1.50701	0.867309	0.578206	0.708632	0.413052	2.20252	-2.55163	3.76096	-3.10919	2.52772	2.8008	-2.54078	-0.143312	-2.60725
GLUCONEO-PWY: gluconeogenesis I	-0.183409	5.80564	4.13038	-0.656881	-0.345573	-0.34494	2.24515	-3.26405	2.11272	-1.52555	4.1838	3.64527	3.1797	2.52937	1.79917	1.68626	2.13144	2.47979	-4.17475	3.18106	3.13059	2.59448	3.36982	3.15683	2.99664	3.3332	2.8784	3.17445	2.83403	3.08065	3.67445	2.82393	2.84502	2.95383	3.24913	2.93764	2.99301	3.42873	3.62677	3.27211	-3.08539	4.77671	-1.65802	4.55639	3.0453	2.01968	-2.54078	-0.143312	4.32397
PWY-5913: TCA cycle VI (obligate autotrophs)	-0.183409	4.57698	-2.8419	-0.656881	-0.345573	-0.34494	2.21664	4.67847	2.3308	-1.52555	2.72207	2.13282	1.92753	1.68483	2.04974	1.80036	2.49619	2.77958	2.79712	0.866721	1.31422	1.36129	0.542856	1.33164	1.37603	0.600538	0.844193	0.818821	1.60756	0.99115	1.88656	2.30983	1.06192	1.52772	1.33408	1.96978	1.20264	1.00814	2.10156	1.16781	-3.08539	5.2624	-1.65802	-3.10919	2.3904	2.44601	2.32885	-0.143312	-2.60725
PWY-6700: queuosine biosynthesis	-0.183409	4.40764	-2.8419	-0.656881	-0.345573	-0.34494	2.63723	3.83295	2.55251	-1.52555	2.59769	1.94291	2.13876	1.83741	2.30155	1.97744	2.25467	2.68709	-4.17475	1.49517	1.31838	1.85809	1.99197	1.35945	1.26581	1.93907	1.45983	1.63646	1.69004	1.63315	2.18216	1.66638	1.60918	1.42911	2.0985	1.31176	1.52769	1.83549	2.06102	1.48748	-3.08539	-2.55163	-1.65802	4.32517	1.74732	2.62994	6.17254	-0.143312	3.90103
PWY-7117: C4 photosynthetic carbon assimilation cycle, PEPCK type	-0.183409	4.78486	-2.8419	-0.656881	-0.345573	-0.34494	2.31497	4.53696	2.33486	-1.52555	2.62772	2.09829	1.88073	1.78684	2.04186	1.71297	2.49869	2.53701	2.44431	0.904853	1.15899	1.45457	0.791333	1.26408	1.2522	0.727304	0.758808	0.873733	1.5305	0.971954	1.74444	2.31884	1.0319	1.33889	1.26175	1.6786	1.19868	1.06435	1.33888	0.822015	-3.08539	-2.55163	5.79292	-3.10919	2.21095	2.3685	2.6461	-0.143312	-2.60725
PWY-7187: pyrimidine deoxyribonucleotides de novo biosynthesis II	-0.183409	4.47794	-2.8419	-0.656881	-0.345573	-0.34494	2.66048	4.73586	2.58454	-1.52555	3.17455	2.46996	2.38078	2.24993	2.44857	2.97002	2.96807	3.17219	-4.17475	1.77342	1.71535	2.24133	1.83419	1.89363	1.57297	2.04416	1.77009	1.67022	1.91849	1.99932	2.66757	1.59271	1.75548	1.63141	2.18341	1.80416	1.93076	1.84667	1.88466	1.76947	3.56605	5.26019	-1.65802	-3.10919	3.29869	2.68241	4.23085	-0.143312	-2.60725
PWY0-862: (5Z)-dodec-5-enoate biosynthesis	-0.183409	-2.96272	-2.8419	-0.656881	6.69942	-0.34494	2.06321	4.49287	2.25833	5.22079	3.65262	3.14532	2.70412	2.32316	2.0774	2.34858	3.03683	3.02166	-4.17475	2.38751	2.79963	1.61455	2.16027	2.26929	2.47844	1.87202	2.12625	1.46827	2.59334	2.89612	1.82328	2.4706	2.35455	1.59068	2.80802	2.56382	2.97505	2.50008	1.87104	2.48083	3.3132	-2.55163	-1.65802	4.84106	2.82922	2.16707	-2.54078	-0.143312	-2.60725
ANAEROFRUCAT-PWY: homolactic fermentation	-0.183409	5.59487	-2.8419	-0.656881	-0.345573	-0.34494	2.53816	4.83551	2.32021	-1.52555	3.72885	3.25861	2.79509	2.47547	2.363	2.32431	2.63019	2.73629	3.40536	2.65031	2.56148	2.71231	2.83849	2.68592	2.60099	2.79346	2.56525	2.84823	2.44149	2.59847	3.5186	2.58907	2.48466	2.77062	2.65563	2.87147	2.41607	2.6761	2.87582	2.93314	-3.08539	5.26765	-1.65802	4.75116	3.02879	2.51565	5.26493	-0.143312	-2.60725
ARGSYN-PWY: L-arginine biosynthesis I (via L-ornithine)	-0.183409	-2.96272	5.59434	-0.656881	-0.345573	-0.34494	2.29873	4.41375	2.26093	-1.52555	1.80003	1.76776	1.61312	1.66918	2.13538	3.08324	3.17374	2.80338	4.10763	1.00589	0.941168	0.391733	-0.0748426	0.5044	1.05318	-0.382973	0.742849	-0.421669	1.49146	-0.270251	1.21324	2.07593	0.655254	0.599331	1.36402	0.46028	0.865014	0.867859	2.14042	0.108698	4.48204	5.52674	-1.65802	-3.10919	3.81783	2.1948	-2.54078	-0.143312	5.61712
ASPASN-PWY: superpathway of L-aspartate and L-asparagine biosynthesis	-0.183409	4.6905	3.81918	-0.656881	-0.345573	-0.34494	2.42888	-3.26405	2.18048	-1.52555	3.03497	2.55983	2.20667	1.93862	2.10492	2.09584	2.32129	2.73985	2.26258	1.58093	2.07826	1.60364	2.32498	1.51868	1.60648	1.75609	1.25154	1.92184	1.42984	1.42489	2.1674	1.76816	1.35865	1.66712	1.81143	2.2847	1.38801	1.9468	1.84704	1.88607	-3.08539	4.79614	-1.65802	4.77144	-4.31769	2.26375	4.94519	-0.143312	3.78033
DENOVOPURINE2-PWY: superpathway of purine nucleotides de novo biosynthesis II	-0.183409	5.3126	-2.8419	-0.656881	-0.345573	-0.34494	2.91301	4.75992	2.77507	-1.52555	3.44597	2.94033	2.70539	2.53965	2.68892	3.13758	3.3747	3.46521	-4.17475	2.34161	2.21482	2.38399	2.40758	2.33886	2.01705	2.63793	2.30901	2.37824	2.38502	2.30792	2.98109	2.0628	2.45129	2.02302	2.80044	2.03342	2.44842	2.5459	3.10488	2.46026	3.96042	5.3801	-1.65802	4.32146	3.48354	2.86079	4.47693	-0.143312	-2.60725
PWY-1269: CMP-3-deoxy-D-manno-octulosonate biosynthesis I	-0.183409	-2.96272	-2.8419	-0.656881	-0.345573	-0.34494	1.62802	2.91517	1.55854	6.66868	2.75696	2.20849	1.9619	1.73426	0.891128	1.4088	1.41908	1.47091	2.25891	1.4313	1.75284	1.65502	0.687848	1.1457	1.64958	0.91952	1.34006	0.0364634	1.85008	1.31682	1.01155	1.8979	1.29971	1.13304	1.78501	0.801162	1.86191	1.27215	1.18729	1.3935	-3.08539	4.90891	-1.65802	3.86462	1.08438	1.70822	2.74535	-0.143312	-2.60725
PWY-5173: superpathway of acetyl-CoA biosynthesis	-0.183409	4.95048	-2.8419	-0.656881	-0.345573	-0.34494	2.1157	4.89143	1.80602	-1.52555	3.53606	3.01759	2.59776	2.1278	2.05532	1.9896	2.56229	2.85354	3.72409	2.05319	2.50927	1.96915	0.763822	2.19396	2.25021	-0.00890541	1.37593	1.22822	1.92128	3.2116	-0.195567	2.18396	1.94632	1.34363	2.40149	3.21424	2.31979	0.838767	-0.232514	2.24547	-3.08539	-2.55163	-1.65802	4.92123	2.95313	2.11251	2.25712	-0.143312	4.00407
PWY-5918: superpathay of heme biosynthesis from glutamate	-0.183409	-2.96272	5.44657	-0.656881	-0.345573	-0.34494	2.02708	4.08892	1.79923	-1.52555	1.66344	1.40148	0.728032	1.34438	1.88412	2.61871	3.02738	2.58602	3.98383	1.1302	0.699807	0.9033	0.692755	0.593728	0.441434	0.819712	0.76182	0.279793	0.805465	-0.0696536	1.12866	0.887926	0.809849	0.292781	0.6521	0.82501	0.942645	1.11019	1.01333	0.889273	4.67257	5.36871	-1.65802	-3.10919	3.76869	2.01716	-2.54078	-0.143312	5.77892
PWY-6168: flavin biosynthesis III (fungi)	-0.183409	3.93434	-2.8419	-0.656881	-0.345573	-0.34494	2.1339	3.70604	2.21902	-1.52555	2.92272	2.37709	2.05621	1.88783	2.05489	2.67227	2.84011	2.74413	3.58014	1.87465	1.66702	1.79074	2.332	1.54058	1.5306	1.87362	1.54324	2.06253	1.57907	2.2584	2.31833	1.75245	1.58292	1.72054	1.75437	1.93321	1.66734	1.86667	1.80136	1.73968	4.28676	-2.55163	-1.65802	4.95171	3.3354	2.457	5.58573	-0.143312	-2.60725
PWY-6737: starch degradation V	-0.183409	5.39716	-2.8419	-0.656881	-0.345573	-0.34494	2.54694	-3.26405	2.46371	-1.52555	3.25421	2.6325	2.35977	2.07396	2.28989	2.38058	2.12467	2.31977	2.57172	2.03154	1.77813	2.37542	2.47048	2.1033	1.76483	2.31307	1.81447	2.364	1.54251	1.94251	3.33211	1.88723	1.78943	2.23638	2.08065	2.17279	1.73943	2.40128	2.86893	2.51408	3.02095	-2.55163	5.66389	4.77713	-4.31769	2.45792	5.67898	-0.143312	4.63746
PWY-7234: inosine-5'-phosphate biosynthesis III	-0.183409	4.57838	5.21494	-0.656881	-0.345573	-0.34494	2.91915	-3.26405	2.7242	-1.52555	2.90462	1.84702	1.99416	2.33206	2.65316	3.14173	3.33668	3.26939	3.60659	1.13221	0.840029	1.42007	0.594039	0.893074	1.08842	0.366074	0.841701	0.941538	1.46075	1.39828	1.11972	1.73199	1.5346	1.18424	1.68881	1.51616	1.56201	0.365199	0.718951	1.2973	3.57686	5.02389	-1.65802	3.53109	3.64378	2.7486	-2.54078	-0.143312	-2.60725
PWY-7282: 4-amino-2-methyl-5-phosphomethylpyrimidine biosynthesis (yeast)	-0.183409	-2.96272	4.50485	-0.656881	-0.345573	-0.34494	2.42608	4.05287	2.34414	-1.52555	2.51272	1.92078	1.60466	1.98086	2.26521	2.216	2.46975	2.63047	2.848	1.609	1.12984	1.48562	1.57322	1.61653	1.36729	1.80759	1.23007	1.463	1.22579	1.74542	1.90541	1.24485	1.35503	1.02793	1.14199	1.68401	1.45603	1.37414	1.75249	1.43699	3.83978	5.07167	-1.65802	-3.10919	3.03037	2.17548	-2.54078	-0.143312	4.89904
PYRIDNUCSYN-PWY: NAD biosynthesis I (from aspartate)	-0.183409	-2.96272	4.03802	-0.656881	-0.345573	-0.34494	1.21059	4.01557	1.37784	-1.52555	1.73789	0.216575	1.06251	0.761617	0.500978	1.46916	1.92645	1.70913	3.1981	0.63565	0.167095	0.997121	0.353741	0.451065	0.498822	0.438563	0.111199	0.358494	1.17305	-0.518375	0.391728	0.602222	1.16733	0.224643	1.01623	-1.20536	1.12635	0.496469	1.25332	0.0479655	2.00548	4.66626	-1.65802	2.85694	2.55322	1.48132	-2.54078	-0.143312	-2.60725
TCA: TCA cycle I (prokaryotic)	-0.183409	-2.96272	5.19792	-0.656881	-0.345573	-0.34494	1.64896	4.78628	1.62407	-1.52555	2.59418	2.19022	1.79732	1.65926	1.44471	2.12436	2.71987	2.1751	3.8163	1.58231	1.93547	0.955032	0.770171	1.0747	1.68166	1.04972	1.20723	0.850193	2.01044	0.129798	0.782517	2.99837	1.5531	1.50204	2.33333	0.161462	1.7949	1.5777	1.17776	1.1145	4.11362	5.65337	-1.65802	-3.10919	3.49441	1.38291	-2.54078	-0.143312	5.05497
ARGSYNBSUB-PWY: L-arginine biosynthesis II (acetyl cycle)	-0.183409	-2.96272	5.54068	-0.656881	-0.345573	-0.34494	2.16067	3.9982	2.17984	-1.52555	2.07627	1.908	1.632	1.59211	2.12017	3.10739	3.19214	2.56127	4.16495	1.18068	1.18658	0.503717	-1.34797	0.382985	1.11525	-0.915701	0.905941	-1.89337	1.59838	-2.74875	0.952299	1.97793	0.752204	0.658084	1.27852	-0.279751	1.08245	0.777493	2.02624	-0.190741	4.49333	5.61295	-1.65802	2.66094	4.00806	2.06007	-2.54078	-0.143312	5.7723
DAPLYSINESYN-PWY: L-lysine biosynthesis I	-0.183409	4.76363	5.66287	-0.656881	-0.345573	-0.34494	2.59376	-3.26405	2.48967	-1.52555	2.58693	2.09156	1.92269	2.00213	2.28924	3.01602	3.26401	3.24721	4.13007	1.56819	1.28278	1.56063	0.861838	1.48009	1.43592	1.18509	1.0407	0.961194	1.58767	1.6742	0.850397	1.74595	1.24318	1.07819	1.67684	1.73474	1.54716	1.36833	1.45047	1.1708	4.5799	5.93053	-1.65802	3.15915	3.90325	2.26476	-2.54078	-0.143312	5.73496
FASYN-INITIAL-PWY: superpathway of fatty acid biosynthesis initiation (E. coli)	-0.183409	-2.96272	3.89223	-0.656881	-0.345573	-0.34494	1.96729	4.51504	2.24207	-1.52555	3.5196	3.03571	2.59335	2.25731	2.03564	2.24153	3.07869	2.86327	1.66246	2.2444	2.62507	1.47612	1.98353	2.12092	2.19605	1.73299	2.00992	1.31964	2.38342	2.85535	1.71871	2.31373	2.24931	1.4659	2.69549	2.4477	2.84969	2.32431	1.75049	2.36821	2.30598	5.34439	-1.65802	4.75453	2.46988	2.26643	-2.54078	-0.143312	3.8999
GLUTORN-PWY: L-ornithine biosynthesis	-0.183409	-2.96272	5.2806	-0.656881	-0.345573	-0.34494	1.70807	3.54458	1.72597	-1.52555	0.492592	0.68259	0.753603	0.940078	1.53005	2.67162	2.68382	2.13237	3.85787	-0.132108	-0.231257	-0.666082	-1.35103	-0.67291	-0.0975833	-1.81311	-0.283467	-1.80665	0.585567	-1.74985	0.130453	1.64726	-0.519791	-0.102706	0.607413	-0.894263	-0.391278	-0.347619	1.12535	-1.3147	4.02068	5.23843	-1.65802	2.35809	3.15136	1.58597	-2.54078	-0.143312	5.2277
GLYCOGENSYNTH-PWY: glycogen biosynthesis I (from ADP-D-Glucose)	-0.183409	5.28803	-2.8419	-0.656881	-0.345573	-0.34494	2.5431	3.7813	2.38699	-1.52555	3.22257	2.67487	2.42794	2.15669	2.20446	2.06389	2.80852	2.14586	2.44616	2.09298	2.16357	2.21615	2.48405	2.40896	2.11282	2.42364	2.08064	2.28716	1.55381	2.09588	3.02151	2.10368	1.95952	2.67576	2.32915	2.87273	2.04685	2.26144	2.89048	2.67233	2.67559	4.68374	6.5625	5.43359	1.67072	2.24985	3.54293	-0.143312	-2.60725
OANTIGEN-PWY: O-antigen building blocks biosynthesis (E. coli)	-0.183409	5.09566	-2.8419	-0.656881	-0.345573	-0.34494	2.46577	-3.26405	2.30692	6.16942	3.14236	2.50262	2.36113	2.03757	2.2514	2.16316	2.78135	2.79449	2.53783	1.80146	1.95029	2.25824	2.13667	1.97246	1.66367	2.03844	1.92741	1.93734	1.94305	1.65297	2.86436	1.88144	1.72276	1.86469	2.19814	1.72233	1.87195	2.04604	2.86472	2.14355	-3.08539	-2.55163	5.31185	5.41885	3.03358	2.32727	4.5859	-0.143312	4.37935
PWY-5484: glycolysis II (from fructose 6-phosphate)	-0.183409	5.85059	4.42466	-0.656881	-0.345573	-0.34494	2.57759	5.07003	2.40595	-1.52555	4.09325	3.54884	3.05223	2.65943	2.44403	2.39092	2.82661	2.84095	3.88798	2.9438	3.01108	2.93817	3.05357	3.17498	2.8653	3.04998	2.85344	3.11488	2.73679	3.03553	3.8559	2.98139	2.82717	2.94839	3.22838	3.19643	2.86004	2.97828	3.29746	3.16922	-3.08539	5.56179	-1.65802	4.61593	3.29445	2.55199	5.96931	-0.143312	-2.60725
PWY-5973: cis-vaccenate biosynthesis	-0.183409	5.62088	-2.8419	-0.656881	-0.345573	-0.34494	2.51127	4.62906	2.55309	5.16225	4.13146	3.56701	3.20288	2.70496	2.40924	2.19415	3.09795	3.08367	-4.17475	3.02174	3.04645	3.00348	3.3167	2.90025	2.75311	3.17722	3.05908	3.10551	3.06868	2.95482	3.14739	2.89677	3.0407	2.7527	3.16404	2.76362	3.10557	3.10521	2.97483	3.21399	2.8115	-2.55163	5.70767	5.5313	2.8132	2.37889	6.67885	-0.143312	-2.60725
PWY-7198: pyrimidine deoxyribonucleotides de novo biosynthesis IV	-0.183409	4.47863	4.92582	-0.656881	-0.345573	-0.34494	2.18293	4.17551	1.92262	-1.52555	1.45487	0.953844	1.37076	1.58031	2.02022	2.8266	3.11028	3.15841	4.03884	1.08026	-0.291549	1.34734	1.33464	0.658067	0.449204	1.46845	0.873798	1.1788	-0.267527	1.38829	2.36687	0.171814	0.767944	1.01138	0.782116	1.13697	0.32943	0.855701	0.97656	1.1984	4.50602	-2.55163	-1.65802	-3.10919	3.22809	2.17261	3.58669	-0.143312	4.87709
PWY-7383: anaerobic energy metabolism (invertebrates, cytosol)	-0.183409	4.84555	3.65421	-0.656881	-0.345573	-0.34494	1.90558	4.25509	1.82534	-1.52555	2.96971	2.35474	2.01904	1.5188	2.02025	2.15968	2.66567	3.36265	3.86388	1.69801	1.28407	1.27032	1.84215	1.28385	1.61853	1.68613	1.41063	1.49495	1.40005	2.053	1.54769	1.88248	1.45365	1.53336	1.6365	2.08044	1.45359	1.65361	1.68497	1.90246	3.39002	-2.55163	-1.65802	-3.10919	2.87332	2.02469	2.92641	-0.143312	4.36262
ARO-PWY: chorismate biosynthesis I	-0.183409	4.22606	4.98279	-0.656881	-0.345573	-0.34494	2.76055	4.41638	2.73824	-1.52555	2.71985	1.95968	1.94795	2.17514	2.61219	2.68966	3.21929	2.8832	3.88565	1.32448	1.33858	1.67422	1.61399	1.374	1.37428	1.88028	1.30074	1.24231	1.54871	1.56114	2.02237	1.74256	1.39914	1.45245	2.05242	1.89556	1.60819	1.64427	1.95614	1.42145	4.01993	5.67337	-1.65802	4.62053	3.32604	2.77097	-2.54078	-0.143312	4.46405
COMPLETE-ARO-PWY: superpathway of aromatic amino acid biosynthesis	-0.183409	4.29374	5.02214	-0.656881	-0.345573	-0.34494	2.79501	4.47806	2.78199	-1.52555	2.71671	1.98055	1.99792	2.22349	2.63257	2.69883	3.26263	2.93308	3.91334	1.33731	1.40486	1.71252	1.59573	1.3865	1.38422	1.83862	1.34757	1.22429	1.59845	1.49491	1.8407	1.77755	1.3924	1.38191	2.00448	1.8973	1.6723	1.59135	1.89042	1.35368	4.04223	5.68771	-1.65802	4.50745	3.39083	2.81709	-2.54078	-0.143312	4.55426
HEME-BIOSYNTHESIS-II: heme biosynthesis I (aerobic)	-0.183409	2.76221	5.79424	-0.656881	-0.345573	-0.34494	2.21784	4.06527	2.11756	-1.52555	1.12044	1.08824	0.0925967	1.48995	2.24056	2.81994	3.09127	2.68585	4.21298	0.998004	0.261901	0.658658	0.874058	0.257213	0.210912	0.890533	0.495439	0.722669	0.172158	1.504	0.82518	0.289818	0.484084	0.510883	0.0126025	1.02183	0.604971	0.895568	0.66755	0.589059	4.73137	5.12856	-1.65802	-3.10919	3.83087	2.15447	1.39845	-0.143312	5.86171
PANTO-PWY: phosphopantothenate biosynthesis I	-0.183409	4.37314	4.57277	-0.656881	-0.345573	-0.34494	1.37257	4.03975	1.58566	-1.52555	2.3103	1.88572	1.65815	1.54011	1.40455	2.38747	2.79535	2.24995	3.28055	0.645319	1.04718	1.38518	1.2497	0.806481	0.556732	1.38132	0.828852	1.06683	1.25269	0.849647	1.65939	1.11389	1.09586	1.11303	1.83434	-0.0173508	1.25586	1.45996	1.40052	1.04901	3.69614	-2.55163	-1.65802	3.12249	2.92346	1.44178	4.16657	-0.143312	4.44699
PANTOSYN-PWY: pantothenate and coenzyme A biosynthesis I	-0.183409	4.72792	4.55395	-0.656881	-0.345573	-0.34494	1.77355	4.21351	1.87606	-1.52555	2.27236	1.97704	1.77056	1.69622	1.75416	2.5636	2.79	2.6587	3.61179	0.892025	1.18245	1.57885	1.15493	0.99421	0.581533	1.4824	0.991688	1.21529	1.29167	1.02336	1.90966	1.14894	1.17663	0.972477	1.85203	0.278966	1.35247	1.508	1.55464	1.18197	3.93135	-2.55163	-1.65802	3.61365	3.24116	1.80522	4.8358	-0.143312	4.55238
PWY-4981: L-proline biosynthesis II (from arginine)	-0.183409	-2.96272	5.31745	-0.656881	-0.345573	-0.34494	1.34613	4.5913	1.40761	-1.52555	3.20252	2.51802	2.43758	2.07735	1.77451	2.76262	3.17447	2.4781	3.90941	1.87766	1.37906	1.9705	1.45526	1.61182	1.2663	2.07794	2.02157	1.75966	1.46941	1.82125	2.14135	1.7628	1.67233	1.69924	1.36135	2.09413	1.68958	1.97007	1.82995	2.10854	4.44876	5.4135	4.58737	3.89002	3.81485	0.940741	-2.54078	-0.143312	5.69298
PWY-5189: tetrapyrrole biosynthesis II (from glycine)	-0.183409	-2.96272	5.26275	-0.656881	-0.345573	-0.34494	1.62995	3.83895	1.35845	-1.52555	1.90887	1.3151	1.47279	0.926387	1.51216	2.33249	2.88154	2.29021	3.78288	0.927272	0.910099	0.677409	0.340322	0.342316	0.124374	0.454842	0.554812	-0.174638	1.45153	-0.877653	1.21926	1.59761	0.579305	-0.183314	1.05244	-1.02343	0.682834	0.992314	0.886643	0.766774	4.61658	5.57638	-1.65802	4.22684	3.62804	1.71132	3.07429	-0.143312	5.70383
PWY-5659: GDP-mannose biosynthesis	-0.183409	4.2237	3.83867	-0.656881	-0.345573	-0.34494	2.20408	3.90678	1.97736	-1.52555	2.19281	1.64773	1.60466	1.90302	2.03653	2.03305	2.52141	3.04813	3.24998	0.854549	0.471937	1.26662	1.3573	0.964385	0.677864	1.4266	1.08778	0.572048	0.617438	1.18591	1.81474	0.637609	0.810631	0.776525	1.43596	0.895166	1.32223	0.626213	1.03021	0.907496	3.5253	4.71183	-1.65802	4.8056	2.88364	2.14053	-2.54078	-0.143312	4.58536
PWY-6124: inosine-5'-phosphate biosynthesis II	-0.183409	5.4661	5.12462	-0.656881	-0.345573	-0.34494	2.99135	4.20246	2.81106	-1.52555	3.26899	2.86568	2.59606	2.47489	2.63729	3.12059	3.32108	3.25681	3.52845	2.10376	2.24403	2.09659	1.96731	2.1071	1.99288	2.34224	2.01647	2.24019	2.28089	2.11716	3.08877	2.09737	2.33737	1.69864	2.7342	1.6167	2.34946	2.32165	3.1265	2.34893	3.4729	4.84687	-1.65802	4.27677	3.57001	2.76947	5.8022	-0.143312	-2.60725
PWY-841: superpathway of purine nucleotides de novo biosynthesis I	-0.183409	4.52166	5.27052	-0.656881	-0.345573	-0.34494	2.99118	4.78779	2.80521	-1.52555	3.38534	2.94502	2.64316	2.59232	2.76826	3.26983	3.46275	3.36164	4.14262	2.25974	2.27031	2.32701	2.30163	2.27733	2.0225	2.59601	2.29998	2.33787	2.31793	2.33959	2.89913	2.23319	2.38296	2.07453	2.67202	2.03191	2.39654	2.47647	3.09785	2.45957	4.35255	5.4975	-1.65802	4.33391	3.92207	2.90545	4.44917	-0.143312	-2.60725
PWY0-1586: peptidoglycan maturation (meso-diaminopimelate containing)	-0.183409	4.53903	4.78794	-0.656881	-0.345573	-0.34494	3.06792	4.80314	2.94567	-1.52555	3.15199	2.73551	2.3466	2.53289	2.66616	2.50878	3.00518	2.74228	3.03634	1.86676	1.59263	2.08369	1.21071	1.71695	2.23714	1.40825	1.51978	1.06702	2.59823	1.89051	1.42913	2.51646	1.69544	1.84517	2.02284	2.22456	1.87466	1.57287	1.17229	1.24668	-3.08539	4.67634	5.20812	5.34805	2.84873	3.18872	2.2223	-0.143312	-2.60725
PWY0-162: superpathway of pyrimidine ribonucleotides de novo biosynthesis	-0.183409	4.50128	4.37305	-0.656881	-0.345573	-0.34494	2.55524	4.32596	2.46473	-1.52555	2.27696	1.97331	1.97795	1.9438	2.31115	2.68109	2.86869	3.14637	3.58253	1.50585	1.51818	1.3225	1.34842	1.46064	1.39706	1.47714	1.40862	0.801619	1.80255	1.89452	0.854229	2.01245	1.67232	1.35675	2.06452	1.31923	1.83471	1.39901	1.5202	1.60619	4.36248	5.47843	-1.65802	3.81188	3.18607	2.55519	4.01468	-0.143312	-2.60725
PWY66-409: superpathway of purine nucleotide salvage	-0.183409	4.9092	5.1664	-0.656881	-0.345573	-0.34494	2.61645	4.93077	2.50062	-1.52555	-4.69569	1.34372	2.22323	1.99822	2.59477	3.09621	3.20094	3.32556	4.23255	1.36601	-2.0439	0.841772	1.03751	0.675109	-0.583706	0.388892	0.4334	0.290744	0.209547	-0.192217	2.43742	-0.0509324	0.125783	0.978243	-0.499049	2.05939	0.31586	-0.0238574	0.903277	0.316995	4.77188	4.67389	5.15721	-3.10919	3.86505	2.67395	4.3687	-0.143312	5.90206
RIBOSYN2-PWY: flavin biosynthesis I (bacteria and plants)	-0.183409	3.95872	-2.8419	-0.656881	-0.345573	-0.34494	2.17204	3.89822	2.17999	-1.52555	2.93328	2.34326	2.03921	1.92457	2.06177	2.65486	2.69925	2.65824	3.40844	1.8481	1.67455	1.7679	2.35752	1.66065	1.57885	1.86447	1.53574	2.04338	1.60865	2.25146	2.4002	1.78948	1.57402	1.74488	2.04436	1.98246	1.69659	2.02583	2.16128	1.75487	4.00581	5.02936	-1.65802	4.94579	2.73638	2.50499	6.77359	-0.143312	4.82531
CALVIN-PWY: Calvin-Benson-Bassham cycle	-0.183409	5.48099	4.87593	-0.656881	-0.345573	-0.34494	2.61961	4.80072	2.42113	-1.52555	3.83153	3.26903	2.81512	2.54902	2.56628	2.5107	2.63591	2.9233	3.96362	2.50919	2.74472	2.62967	2.50131	2.81341	2.71402	2.71305	2.37683	2.35376	2.73224	2.73872	2.96227	2.96464	2.61669	2.05455	3.26651	2.93617	2.74678	2.69861	2.7216	2.9845	3.60239	5.74958	4.97672	5.13895	3.25605	2.55337	7.04374	-0.143312	-2.60725
DTDPRHAMSYN-PWY: dTDP-L-rhamnose biosynthesis I	-0.183409	5.32954	3.5317	-0.656881	-0.345573	-0.34494	2.40467	-3.26405	2.18434	6.14937	2.92633	2.36493	2.16204	1.94556	2.1733	1.97832	2.76405	2.82363	2.89194	1.74011	2.01542	2.07407	2.48432	1.68997	1.42607	2.00292	1.84982	2.16832	1.75314	1.30456	3.12854	1.91581	1.57408	2.19551	2.16041	1.62588	1.63772	2.21892	2.89804	2.11579	2.46028	-2.55163	5.79795	5.96768	2.79352	2.21792	6.22452	-0.143312	3.93181
GLYCOLYSIS: glycolysis I (from glucose 6-phosphate)	-0.183409	5.90989	4.7068	7.09837	-0.345573	-0.34494	2.70941	5.17859	2.58871	6.28559	4.1496	3.61337	3.18306	2.80967	2.70435	2.60297	2.98055	3.26334	4.15618	2.95229	3.01575	3.13318	3.02951	3.19742	2.88945	3.12364	2.89472	3.08265	2.82501	3.00597	3.89487	3.04027	2.94962	2.98606	3.31308	3.32107	2.90743	3.05494	3.26926	3.26269	-3.08539	5.75945	-1.65802	4.91621	3.45833	2.72062	5.95233	-0.143312	-2.60725
HISTSYN-PWY: L-histidine biosynthesis	-0.183409	-2.96272	5.456	-0.656881	-0.345573	7.6996	1.35044	3.40746	1.36468	6.4773	1.74429	0.515064	1.0176	0.912422	1.60431	2.67633	2.94101	2.39772	4.05785	0.832919	0.438076	0.519149	0.334233	0.338363	0.510633	0.460985	0.410445	-0.18838	1.06585	0.197111	1.07338	1.54122	0.447349	0.310877	1.23488	-0.417625	0.770965	1.41907	1.62254	-0.139925	4.48146	5.44737	-1.65802	-3.10919	3.81813	1.25082	1.71119	-0.143312	5.54092
HSERMETANA-PWY: L-methionine biosynthesis III	-0.183409	4.50372	4.06613	-0.656881	-0.345573	-0.34494	2.70423	-3.26405	2.62507	5.19431	2.35747	1.93393	1.60638	1.80198	1.99383	2.29207	2.79446	3.12803	3.65508	1.08085	1.18297	0.964683	1.2455	1.34743	0.98745	1.0778	1.16625	1.06172	1.01268	1.69413	2.29544	0.579456	0.908113	0.643018	1.85745	1.20411	1.0359	1.31387	1.78875	1.74956	2.92529	4.52649	-1.65802	4.04212	2.3287	2.46139	1.84825	-0.143312	3.71741
PWY-3001: superpathway of L-isoleucine biosynthesis I	-0.183409	4.39024	5.27316	-0.656881	-0.345573	-0.34494	2.8778	4.49628	2.89613	-1.52555	3.27781	2.66776	2.4763	2.49812	2.6532	3.13821	3.39438	3.36336	3.98213	1.97024	1.9685	2.05535	1.98547	1.94281	1.88694	2.10158	1.97899	1.80323	1.97244	2.3924	2.35762	2.21982	1.86135	1.84535	2.07042	2.40538	2.07925	2.02324	2.44649	2.08845	4.29498	-2.55163	5.2845	4.06898	3.63733	2.78067	3.5356	-0.143312	4.6666
PWY-4242: pantothenate and coenzyme A biosynthesis III	-0.183409	4.26169	5.35829	-0.656881	-0.345573	-0.34494	2.57686	4.56407	2.54568	-1.52555	2.35968	2.17547	1.85202	2.0144	2.39443	2.75438	3.3483	3.273	4.1171	1.45359	1.31793	1.93212	1.66368	1.44417	1.26412	1.9595	1.38058	1.48181	1.40998	1.6076	2.19836	1.25834	1.41828	1.31719	1.80205	1.39309	1.55974	1.66983	1.79011	1.54149	4.71553	5.52634	-1.65802	4.28544	3.90414	2.67735	4.6646	-0.143312	5.72837
PWY-5100: pyruvate fermentation to acetate and lactate II	-0.183409	5.48598	-2.8419	-0.656881	-0.345573	-0.34494	2.67499	4.66578	2.7132	5.84679	3.38525	3.01319	2.72066	2.399	2.55684	2.55234	2.84591	3.17345	2.34687	2.41349	1.78328	2.82253	2.6711	2.96612	2.25134	2.70977	2.47066	2.52588	2.22811	2.31661	3.26785	2.43179	2.8654	2.42703	2.36292	3.22539	2.31851	2.29778	2.42857	3.2699	3.04058	-2.55163	6.69633	4.51532	3.02918	2.53558	6.33407	-0.143312	4.00883
PWY-5188: tetrapyrrole biosynthesis I (from glutamate)	-0.183409	-2.96272	5.40004	-0.656881	-0.345573	-0.34494	2.40559	4.28903	2.24269	6.39106	2.56504	1.78394	1.70475	1.91549	2.16497	2.723	3.02773	2.88792	4.02882	1.52584	1.15998	1.48537	1.06922	1.29313	1.28749	1.40386	1.34637	0.671815	1.77714	1.79807	1.40884	1.71807	1.43944	0.977684	1.88151	1.5813	1.71277	1.45882	1.54162	1.28734	4.68202	5.59259	-1.65802	4.36872	3.82268	2.13101	2.99378	-0.143312	5.78222
PWY-5695: urate biosynthesis/inosine 5'-phosphate degradation	-0.183409	5.0475	-2.8419	-0.656881	-0.345573	-0.34494	2.89965	4.3927	2.98602	5.91605	2.94711	2.69017	2.27911	2.34233	2.7024	2.72505	3.18987	3.28397	3.39901	2.14508	1.89494	2.02837	2.24251	2.24384	2.20247	2.37922	1.96715	2.32305	2.19949	2.44411	3.11996	2.39182	1.76704	2.15164	2.29991	2.89939	2.01748	2.2482	2.45574	2.00654	3.98561	-2.55163	4.70677	5.04781	3.02865	2.83365	5.02905	-0.143312	3.64076
PWY-6163: chorismate biosynthesis from 3-dehydroquinate	-0.183409	4.70254	4.8571	-0.656881	-0.345573	-0.34494	2.69859	4.36252	2.69766	-1.52555	2.67378	1.95982	1.83215	2.1532	2.57159	2.53846	3.14886	2.7334	3.78369	1.28394	1.23954	1.64291	1.62455	1.38084	1.36112	1.88971	1.35815	1.3943	1.5283	1.57773	2.20829	1.61818	1.4342	1.55429	2.04535	1.74584	1.5492	1.69886	2.01108	1.35782	3.86423	5.57834	4.89021	4.61961	3.17203	2.71873	-2.54078	-0.143312	4.22183
PWY-6897: thiamin salvage II	-0.183409	4.03334	5.41972	7.7016	-0.345573	-0.34494	2.01063	4.81074	2.16142	-1.52555	2.35729	1.89338	1.28955	1.59948	2.30233	2.90766	3.23455	2.67859	4.25168	1.0336	0.911338	1.37438	1.085	1.69365	0.913036	1.40528	0.608053	1.13765	1.48895	0.463323	1.11171	1.03555	1.13918	0.500958	1.43039	1.40488	1.33677	1.19932	0.676579	0.402008	4.63778	5.4386	-1.65802	3.60076	3.92659	2.14864	-2.54078	-0.143312	5.79447
PWY-6936: seleno-amino acid biosynthesis	-0.183409	5.25907	4.33481	-0.656881	-0.345573	7.5479	3.12568	-3.26405	3.12553	4.82345	2.99748	2.66823	2.42511	2.44398	2.82524	3.14892	3.55867	3.63504	3.83235	1.92801	1.48544	2.0882	1.48009	2.0908	1.60142	1.3576	2.32005	1.1891	2.11194	2.17449	2.04428	1.83191	2.00181	1.0474	2.42984	2.45399	1.99189	1.6773	2.29651	2.36241	4.00537	4.98522	-1.65802	3.65418	3.25182	3.08654	-2.54078	-0.143312	5.14234
PWY-724: superpathway of L-lysine, L-threonine and L-methionine biosynthesis II	-0.183409	4.52841	5.64023	-0.656881	-0.345573	-0.34494	2.7117	4.39613	2.66762	-1.52555	2.75453	2.20377	2.08965	2.1484	2.40189	3.0716	3.38107	3.29834	4.03226	1.69744	1.66772	1.69926	1.76941	1.61965	1.60506	1.80753	1.53	1.63981	1.74586	1.92077	2.17022	1.8591	1.47212	1.53112	1.98502	1.8105	1.81607	1.83347	2.41395	1.50847	4.70388	5.6475	-1.65802	3.89984	3.88313	2.49481	3.71342	-0.143312	5.75558
PWY-7279: aerobic respiration II (cytochrome c) (yeast)	-0.183409	2.6079	5.51452	-0.656881	-0.345573	-0.34494	0.419123	4.74815	0.938945	7.47518	3.66794	2.96506	2.61586	1.91416	1.40977	2.72515	3.14788	2.42633	4.51125	2.26166	2.43819	2.32872	1.35309	1.5438	2.22133	2.58468	2.12813	1.504	2.76746	1.88777	1.54514	3.2632	1.97573	2.02289	3.29398	0.410637	2.12324	2.42939	1.72127	1.76687	5.17451	4.93662	-1.65802	-3.10919	4.28781	0.347528	2.22218	-0.143312	6.01722
PWY-7357: thiamin formation from pyrithiamine and oxythiamine (yeast)	-0.183409	3.67321	5.40757	7.99544	-0.345573	-0.34494	1.96154	5.0845	2.18455	-1.52555	2.30168	1.72458	1.01845	1.497	2.33439	3.01043	3.2981	2.36526	4.27067	1.05767	0.630811	1.26764	1.09124	1.96252	0.710924	1.51558	0.503484	1.05905	1.48683	0.269482	0.923761	0.928969	1.25727	0.197711	1.26884	1.48139	1.27033	1.0083	0.474814	0.202361	4.74262	5.3568	-1.65802	3.47086	3.94227	2.14528	-2.54078	-0.143312	5.96225
PWY-7539: 6-hydroxymethyl-dihydropterin diphosphate biosynthesis III (Chlamydia)	-0.183409	3.29872	5.67928	6.92892	-0.345573	-0.34494	1.84168	4.93721	2.24331	-1.52555	2.05496	1.48471	1.718	1.55732	2.20632	2.82489	3.13742	2.6943	3.89898	1.50317	1.10447	1.10779	1.77619	0.959859	0.766559	2.0589	1.11845	1.35198	1.31063	1.12678	2.10557	0.796291	1.11507	0.895885	1.88509	0.77163	1.04492	1.47823	1.46661	0.9358	4.4514	5.67466	-1.65802	-3.10919	3.98602	1.894	2.33055	-0.143312	5.86363
PWY66-400: glycolysis VI (metazoan)	-0.183409	6.21286	4.94505	-0.656881	-0.345573	-0.34494	2.8653	5.63935	2.97681	-1.52555	4.29192	3.78416	3.47133	3.0118	2.99278	2.97158	3.7003	3.91498	4.38603	3.02722	3.00297	3.587	3.27135	3.45043	2.92901	3.2042	2.79526	3.20958	2.76542	3.08681	4.38404	2.86609	3.00945	3.08954	3.25195	3.69175	3.00013	3.18412	3.91925	3.36956	-3.08539	5.86736	7.34266	5.05601	3.84449	2.81142	6.00614	-0.143312	5.28756
1CMET2-PWY: N10-formyl-tetrahydrofolate biosynthesis	-0.183409	5.05347	5.33634	-0.656881	-0.345573	-0.34494	2.71926	4.72873	2.82949	6.1395	2.65154	2.35227	2.34282	2.40309	2.63882	3.06044	3.34769	3.55595	3.96461	1.84531	1.54032	2.19755	2.08564	1.84687	1.54632	1.80555	1.84178	1.94897	1.64485	1.86625	2.41676	1.56873	1.72592	1.78577	1.80044	1.86838	1.90915	1.675	1.99068	1.91476	4.86838	5.40294	-1.65802	5.20848	3.78751	2.74028	4.55852	-0.143312	5.80309
BRANCHED-CHAIN-AA-SYN-PWY: superpathway of branched amino acid biosynthesis	-0.183409	4.78099	5.27883	-0.656881	-0.345573	-0.34494	2.97511	4.37933	3.02873	6.19762	3.30633	2.71231	2.53741	2.54066	2.78231	3.13956	3.40364	3.57948	4.07836	2.12529	1.86515	2.1247	1.95243	2.06942	1.97262	2.24761	2.11363	2.0507	2.05356	2.5208	2.74122	2.10193	1.99976	1.88607	2.36093	2.7052	2.11458	2.20192	2.58607	2.38638	4.12863	-2.55163	5.57017	4.3273	3.65678	2.97789	2.75169	-0.143312	4.283
COA-PWY: coenzyme A biosynthesis I	-0.183409	5.14728	5.6065	-0.656881	-0.345573	-0.34494	2.56889	4.64771	2.54423	-1.52555	2.33732	2.17973	2.02578	2.09796	2.42108	2.83863	3.34738	3.3295	4.22425	1.57357	1.42489	1.94282	2.06649	1.58165	1.30916	2.20013	1.54036	1.80143	1.40362	1.86059	2.41319	1.20814	1.55663	1.38148	1.86188	1.54037	1.56977	1.82699	1.93368	1.71331	4.69863	5.85506	5.1204	4.85082	4.03748	2.7539	6.58882	-0.143312	5.71559
ILEUSYN-PWY: L-isoleucine biosynthesis I (from threonine)	-0.183409	4.91153	5.6373	-0.656881	-0.345573	-0.34494	3.05944	4.70007	3.15211	6.55613	3.50236	2.96368	2.65393	2.60849	2.96286	3.23699	3.63402	3.59152	4.19383	2.40362	2.29835	2.21557	2.19223	2.27847	2.19718	2.45198	2.39421	2.21678	2.42641	2.68875	2.90461	2.32777	2.32049	1.9594	2.61921	2.9553	2.36824	2.41521	2.78765	2.61786	4.13115	-2.55163	5.7893	4.48141	3.91117	3.14315	2.85783	-0.143312	4.8743
PWY-5097: L-lysine biosynthesis VI	-0.183409	5.32098	5.7424	-0.656881	-0.345573	-0.34494	2.66185	4.20843	2.63621	6.17682	2.64968	2.15489	2.03856	2.07111	2.36133	3.06384	3.31391	3.32345	4.09564	1.70692	1.68859	1.6352	1.81843	1.58006	1.61205	1.80206	1.45853	1.8436	1.71999	1.83617	2.27546	1.80545	1.40294	1.58498	2.24059	1.70762	1.76827	1.8885	2.65645	1.42483	4.67828	5.90437	-1.65802	3.92171	3.96468	2.45723	3.62662	-0.143312	5.72323
PWY-5103: L-isoleucine biosynthesis III	-0.183409	4.61293	5.01577	-0.656881	-0.345573	-0.34494	2.92479	4.33011	3.02873	5.99498	3.25213	2.64191	2.48504	2.54066	2.76423	3.10197	3.33727	3.5626	3.98615	2.05032	1.74576	2.09722	1.88166	1.98964	1.91772	2.13368	2.04215	2.01463	1.93444	2.46307	2.69537	2.03334	1.91645	1.88607	2.27957	2.7052	2.02625	2.1491	2.58607	2.32848	3.9739	-2.55163	5.57017	4.60642	3.44843	2.95735	2.67649	-0.143312	3.79324
PWY-6123: inosine-5'-phosphate biosynthesis I	-0.183409	4.97347	5.40981	-0.656881	-0.345573	-0.34494	2.97907	4.24689	2.80245	-1.52555	3.37424	2.94397	2.65768	2.52057	2.65548	3.14173	3.4434	3.36105	4.07087	2.15258	2.33656	2.13178	2.0499	2.1202	2.05416	2.37504	2.08229	2.26277	2.31444	2.13658	3.1079	2.22463	2.39897	1.75483	2.79614	1.63554	2.40314	2.33631	3.14311	2.43643	4.74392	5.02389	4.10435	4.21863	3.98975	2.78922	5.88967	-0.143312	5.8019
PWY-6147: 6-hydroxymethyl-dihydropterin diphosphate biosynthesis I	8.36223	4.25655	5.68052	6.88307	-0.345573	-0.34494	2.0508	4.68236	2.38081	-1.52555	2.07906	1.52989	1.78422	1.67229	2.38705	2.86553	3.23636	3.10532	3.95061	1.5319	1.09323	1.19998	1.76761	1.00121	0.832403	2.09182	1.17562	1.25779	1.43235	1.09491	2.14907	0.837517	1.13037	0.912206	2.08681	0.79299	1.12968	1.47887	1.486	0.931563	4.75607	5.7135	-1.65802	-3.10919	4.00466	2.02393	2.32863	-0.143312	5.92681
PWY-7184: pyrimidine deoxyribonucleotides de novo biosynthesis I	-0.183409	4.52205	5.42286	7.85421	-0.345573	-0.34494	2.87661	5.077	2.61399	6.86822	3.37087	2.70078	2.50329	2.47035	2.67314	3.40169	3.20753	3.16136	4.40887	1.64341	1.84759	2.25584	1.86139	2.00625	1.76652	2.00672	1.83667	1.67133	1.89638	2.30916	2.49203	1.85873	1.70663	1.77664	2.12868	1.87864	1.8997	1.83853	1.90584	1.88401	4.98679	5.72171	-1.65802	-3.10919	4.24495	2.83457	3.59266	-0.143312	6.00967
PWY0-166: superpathway of pyrimidine deoxyribonucleotides de novo biosynthesis (E. coli)	-0.183409	4.48932	5.48057	7.75835	-0.345573	-0.34494	2.82843	5.00474	2.66846	6.82107	3.32651	2.62568	2.45885	2.39815	2.6206	3.33254	3.15528	3.23883	4.30677	1.63733	1.7853	2.27723	1.86032	1.93187	1.69668	1.99822	1.81852	1.68423	1.90653	2.22184	2.62091	1.84496	1.69368	1.74123	2.05177	1.85446	1.90593	1.7956	1.89848	1.85375	4.92249	5.7082	-1.65802	-3.10919	4.10749	2.78571	4.05887	-0.143312	5.93839
SER-GLYSYN-PWY: superpathway of L-serine and glycine biosynthesis I	-0.183409	5.03136	4.18762	-0.656881	-0.345573	-0.34494	2.28379	4.23152	2.13668	6.05314	3.4385	2.92876	2.38255	1.97897	2.10221	1.75002	2.69937	2.68661	3.80167	2.20725	2.61914	1.57966	2.75245	1.83615	2.25274	2.43183	1.86073	2.3811	1.81164	2.25276	2.25414	1.88688	1.71953	2.15398	2.40294	1.66224	2.00615	2.0299	2.56477	2.6372	2.36795	5.54418	-1.65802	5.04565	2.78752	2.16701	3.01124	-0.143312	4.41051
THRESYN-PWY: superpathway of L-threonine biosynthesis	-0.183409	4.20562	5.56221	-0.656881	-0.345573	-0.34494	2.80468	4.55584	2.78646	-1.52555	3.2349	2.6147	2.4261	2.44809	2.54096	3.1561	3.41288	3.23854	3.96118	1.85396	1.97306	2.00135	1.97331	1.84495	1.79941	1.9997	1.86693	1.63944	1.92175	2.30117	2.14635	2.24658	1.74863	1.78966	1.89311	2.20115	2.04931	1.89172	2.30695	1.90592	4.75993	5.47635	5.08617	3.99355	3.83701	2.64061	4.63923	-0.143312	5.80554
HISDEG-PWY: L-histidine degradation I	-0.183409	3.12191	5.41589	7.17284	-0.345573	-0.34494	0.924374	4.17767	0.988971	6.80642	1.89778	1.3914	1.33103	0.919181	1.26665	2.45581	2.64699	2.01241	4.00501	1.35653	0.91051	0.953406	1.16375	1.27388	0.870747	1.73975	1.60843	0.977309	1.13009	0.493716	0.671997	0.689353	1.31636	0.424173	1.88873	1.53878	1.09622	-0.275376	0.673017	1.94183	4.70961	5.62892	-1.65802	4.77526	3.95566	1.19088	2.86511	-0.143312	5.6471
PEPTIDOGLYCANSYN-PWY: peptidoglycan biosynthesis I (meso-diaminopimelate containing)	-0.183409	5.3281	5.41548	-0.656881	-0.345573	-0.34494	2.88274	5.08122	2.8853	6.73142	3.17622	2.5778	2.42046	2.40717	2.72265	3.22284	3.48302	3.37447	4.14791	2.07296	1.79979	2.48504	2.41065	2.03003	1.97311	2.25309	2.01269	2.19108	2.01572	2.22909	2.8695	1.86506	1.88804	1.99766	2.18237	2.1002	2.06688	2.17715	2.92057	2.12435	4.603	5.537	5.23431	5.46591	3.98281	2.79824	6.2362	-0.143312	5.77937
PWY-1042: glycolysis IV (plant cytosol)	-0.183409	6.63561	5.38569	-0.656881	-0.345573	-0.34494	2.95685	6.29451	2.92814	6.61651	4.76829	4.20419	3.80016	3.21711	3.18823	3.03196	3.70968	3.99602	4.50167	3.59895	3.52147	3.9041	4.1062	3.84234	3.60706	3.73118	3.13148	4.01752	2.90936	3.54437	4.88294	3.06402	3.2126	4.00986	3.737	4.1709	3.30817	3.90799	5.31795	3.55107	-3.08539	6.15867	7.83571	5.61167	4.13604	2.83843	8.39731	9.45525	6.00385
PWY-2942: L-lysine biosynthesis III	-0.183409	5.31805	5.76644	-0.656881	-0.345573	-0.34494	2.75471	4.12384	2.73629	6.38987	3.28396	2.77338	2.40587	2.22025	2.42148	3.14362	3.31003	3.32616	4.07902	2.37661	2.31727	2.09337	2.91972	1.95312	2.10858	2.58307	2.12887	2.48428	2.04653	2.56751	3.02709	1.96487	1.99788	2.29694	2.36937	1.77528	1.96059	2.46853	2.89183	2.30004	4.71733	5.89393	4.76418	3.84295	4.00919	2.70715	6.31427	-0.143312	5.71015
PWY-3841: folate transformations II	-0.183409	5.39487	5.58466	-0.656881	-0.345573	-0.34494	2.80803	5.06771	2.9354	6.16858	3.40509	2.93706	2.72589	2.49219	2.67591	3.17262	3.34601	3.82087	4.08937	2.27965	2.2425	2.49813	2.6208	2.10147	2.22457	2.35903	2.12126	2.43739	2.29273	2.22032	3.05304	2.29949	2.02036	2.10553	2.4647	2.26762	2.39777	2.23169	2.67765	2.421	4.83955	5.62978	4.9983	5.43942	3.82574	2.8098	6.74822	-0.143312	5.78862
PWY-5686: UMP biosynthesis	-0.183409	4.63899	5.73296	-0.656881	-0.345573	-0.34494	2.65446	4.57417	2.71807	6.60078	3.07189	2.40666	2.35505	2.38411	2.52728	3.04701	3.33619	3.22453	4.18826	2.10204	1.86751	2.46595	2.25681	1.91793	1.67016	2.35629	2.14462	2.22045	2.13712	2.37736	2.71512	2.18327	2.22964	2.03969	2.32757	1.8338	2.2791	2.30728	2.51931	2.37565	4.70281	5.64386	4.8674	3.96629	3.86404	2.65257	6.09927	-0.143312	5.98199
PWY-6125: superpathway of guanosine nucleotides de novo biosynthesis II	-0.183409	5.48159	5.45277	-0.656881	-0.345573	-0.34494	2.93728	5.24047	2.71414	7.10878	3.64847	3.24732	2.83354	2.66922	2.77739	3.40195	3.36298	3.44892	4.53425	2.5618	2.44211	2.64881	2.7476	2.61567	2.15564	2.73271	2.48675	2.44195	2.56789	2.81621	2.98654	2.43168	2.51906	2.26563	2.98436	2.25914	2.50597	2.76608	3.05261	2.62677	5.00249	5.88839	5.3767	5.27335	4.38635	2.92855	4.07712	-0.143312	6.06587
PWY-6151: S-adenosyl-L-methionine cycle I	-0.183409	5.06846	4.38775	6.74147	-0.345573	-0.34494	2.80283	4.59057	2.8321	-1.52555	3.05201	2.61933	2.40744	2.48311	2.7633	3.02975	3.45043	3.53375	3.7219	1.89268	1.66575	2.20791	2.41717	2.04392	1.59934	2.13467	2.0707	1.62345	2.16532	2.01778	2.50595	1.85702	2.08464	1.59207	2.37511	2.39287	2.03808	1.96933	2.37137	2.15208	4.46745	5.62791	4.77513	4.95393	3.72924	2.8881	4.08459	-0.143312	5.68382
PWY-6385: peptidoglycan biosynthesis III (mycobacteria)	-0.183409	5.27662	5.30981	-0.656881	-0.345573	-0.34494	2.87209	5.15195	2.87513	6.73466	3.15909	2.58945	2.40544	2.40027	2.69931	3.17863	3.38586	3.19006	4.03446	2.04667	1.78778	2.4117	2.33011	1.98763	1.99299	2.19321	1.95761	2.07278	2.05776	2.19242	2.87326	1.93289	1.85429	1.95587	2.17783	2.07418	2.07291	2.11339	2.76946	2.03821	4.57881	5.51904	5.17292	5.41119	3.93108	2.82169	6.20373	-0.143312	5.70508
PWY-6386: UDP-N-acetylmuramoyl-pentapeptide biosynthesis II (lysine-containing)	-0.183409	5.09263	5.3133	-0.656881	-0.345573	-0.34494	2.91333	5.02026	2.91293	6.51746	3.23127	2.6483	2.48954	2.43384	2.77224	3.20578	3.40453	3.44058	4.15154	2.06478	1.70193	2.59951	2.39713	2.12358	1.85932	2.2857	2.06835	2.2086	2.0336	2.26282	3.0301	1.89495	1.93211	2.03116	2.23916	2.18656	2.03067	2.23576	3.02478	2.15349	4.5897	5.62733	5.45328	5.43111	4.08829	2.79224	6.05081	-0.143312	5.68742
PWY-6387: UDP-N-acetylmuramoyl-pentapeptide biosynthesis I (meso-diaminopimelate containing)	-0.183409	5.29475	5.3945	-0.656881	-0.345573	-0.34494	2.87828	5.02191	2.90128	6.74775	3.18661	2.58794	2.44926	2.40628	2.71776	3.2223	3.49693	3.41785	4.14296	2.07278	1.79911	2.53668	2.34898	2.05046	1.96269	2.2168	2.02965	2.13424	2.06136	2.19626	2.89329	1.91154	1.88189	1.94701	2.23091	2.1272	2.13851	2.15498	2.90433	2.11552	4.63616	5.5239	5.27524	5.46899	4.06065	2.80486	6.24111	-0.143312	5.75398
PWY-7197: pyrimidine deoxyribonucleotide phosphorylation	-0.183409	4.1405	5.12929	7.66861	-0.345573	7.97298	2.70069	5.46918	2.33376	6.45355	3.13515	2.41744	2.20318	2.28556	2.45124	3.27198	2.97326	2.847	4.31827	1.13606	1.53139	1.94429	1.35865	1.67536	1.50922	1.68708	1.43911	1.23994	1.44978	2.0628	2.21216	1.60721	1.30248	1.44957	1.81428	1.62094	1.49012	1.47645	1.39972	1.51063	4.79162	5.84817	-1.65802	-3.10919	4.09687	2.66528	3.04862	-0.143312	5.78026
PWY-7199: pyrimidine deoxyribonucleosides salvage	-0.183409	4.29548	5.28549	6.67166	-0.345573	-0.34494	2.42563	5.17517	2.63268	-1.52555	2.75215	2.45771	2.28953	2.10562	2.53609	2.40267	3.23017	3.07588	3.83923	1.47911	1.3102	2.38059	1.94469	1.68765	1.31223	1.67197	1.1214	1.79585	0.981481	1.50998	2.36124	1.13947	1.1364	1.6988	1.17297	1.76397	1.25679	1.52498	1.6887	1.48957	4.37012	5.1626	4.88608	4.23898	3.6753	2.05273	5.76854	-0.143312	5.71564
PWY-7208: superpathway of pyrimidine nucleobases salvage	-0.183409	5.19653	5.313	-0.656881	-0.345573	-0.34494	2.88403	5.32709	2.55749	7.46079	3.42051	3.03376	2.69581	2.56582	2.65452	3.3062	3.2618	3.2215	4.42643	2.40481	2.38581	2.32421	2.48658	2.288	1.98928	2.63461	2.27564	2.23528	2.30472	2.82245	2.6807	2.35399	2.2288	2.14555	2.65263	2.06903	2.31592	2.567	2.80608	2.36052	4.80153	5.87071	4.98492	4.95081	4.21887	2.83339	3.78008	-0.143312	5.99865
PWY-7663: gondoate biosynthesis (anaerobic)	-0.183409	5.46461	5.29246	-0.656881	7.28355	-0.34494	2.48106	4.55226	2.55313	5.88181	4.07742	3.51252	3.13903	2.65173	2.37796	2.59421	3.10988	3.16113	3.95811	2.96974	2.99765	2.90765	3.27043	2.83263	2.77685	3.08926	2.9669	3.0376	3.00871	2.99964	3.05643	2.87496	2.95159	2.67161	3.05198	2.78417	3.01397	3.0367	2.85438	3.14652	3.87209	5.27179	5.66043	5.37997	3.34663	2.33559	6.5139	-0.143312	-2.60725
TRNA-CHARGING-PWY: tRNA charging	-0.183409	5.40707	5.22588	-0.656881	-0.345573	-0.34494	2.94106	4.82794	2.89491	6.43326	3.47108	2.94078	2.69548	2.54489	2.67922	3.07544	3.3808	3.43186	3.96428	2.31813	2.28985	2.47249	2.78055	2.22144	2.08229	2.45273	2.23937	2.47946	2.25919	2.40537	2.98307	2.21314	2.20673	2.17271	2.47697	2.42271	2.31012	2.33897	2.78134	2.46745	4.15608	5.43704	5.40659	5.3542	3.67719	2.85492	6.61351	-0.143312	5.24401
UDPNAGSYN-PWY: UDP-N-acetyl-D-glucosamine biosynthesis I	-0.183409	5.06794	5.24232	-0.656881	-0.345573	-0.34494	2.88743	4.77979	2.86836	6.21499	3.6043	3.03918	2.70097	2.44166	2.72169	3.07308	3.52951	3.0482	4.15476	2.20182	2.24891	2.57331	2.25818	2.41758	2.13047	2.39814	2.16844	1.99089	2.29891	2.48971	2.86763	2.10806	2.17122	1.91012	2.36719	2.33016	2.32943	2.23182	2.92469	2.28272	4.68959	5.33179	5.91383	5.20915	3.87264	2.61251	5.40274	-0.143312	5.78081
ANAGLYCOLYSIS-PWY: glycolysis III (from glucose)	-0.183409	6.37566	5.11255	-0.656881	-0.345573	-0.34494	2.92682	5.81922	2.99777	6.44037	4.41246	3.89355	3.56207	3.04868	3.06483	3.06379	3.7607	4.03539	4.41091	3.13092	3.12636	3.64657	3.51309	3.63852	3.02257	3.25248	2.99159	3.46308	2.85387	3.26669	4.56751	2.99205	3.1691	3.2599	3.54348	3.88875	3.11079	3.25685	4.37348	3.56245	4.14288	5.90893	7.48413	5.78339	3.98535	2.93632	6.50122	9.31867	5.5481
COA-PWY-1: coenzyme A biosynthesis II (mammalian)	-0.183409	5.0965	5.6065	7.40582	-0.345573	7.61617	2.91232	4.70977	2.79767	-1.52555	2.69485	2.37284	2.14617	2.32998	2.61676	3.18856	3.51023	3.39821	4.22736	1.63447	1.49131	1.98298	1.83903	1.65274	1.31499	2.14339	1.57112	1.66302	1.54589	1.81826	2.29599	1.37635	1.59104	1.39829	1.82272	1.54037	1.6442	1.78407	1.95353	1.74943	4.76339	5.79797	5.31938	4.91433	4.03812	2.82732	6.40317	-0.143312	5.94375
NONOXIPENT-PWY: pentose phosphate pathway (non-oxidative branch)	-0.183409	4.83638	5.47605	6.7781	-0.345573	-0.34494	2.40936	4.86995	2.6129	6.74444	3.35751	2.83326	2.49341	2.17664	2.44079	3.03619	3.24301	2.97892	4.1858	1.98623	2.22529	2.24111	1.78888	2.33681	2.27812	2.04585	1.86256	1.64551	2.16559	2.38519	2.75005	2.23868	2.03313	1.68844	2.64534	2.45339	2.26407	2.06573	2.05573	2.36755	4.70547	5.54681	5.83598	4.48732	3.86479	2.40968	5.59559	-0.143312	5.67078
PWY-3781: aerobic respiration I (cytochrome c)	7.53173	3.60005	5.51452	-0.656881	-0.345573	7.92876	1.4742	4.80346	1.11751	7.77525	3.66794	2.96506	2.61586	1.91416	1.80183	2.72515	3.14788	2.42633	4.51125	2.26166	2.43819	2.32872	1.44736	1.5438	2.22133	2.58468	2.12813	1.504	2.76746	1.88777	1.54514	3.2632	1.97573	2.02289	3.29398	0.410637	2.12324	2.42939	1.72127	1.76687	5.17451	4.93662	-1.65802	-3.10919	4.28781	1.67803	2.22218	9.27759	6.01722
PWY-6121: 5-aminoimidazole ribonucleotide biosynthesis I	-0.183409	4.99145	5.90126	7.21098	-0.345573	-0.34494	2.96593	4.50937	2.93859	5.62695	3.28267	2.66391	2.47444	2.47137	2.71255	3.32468	3.56154	3.74272	4.19902	2.06437	2.0616	2.04445	1.96976	1.99065	1.85861	2.65336	2.18445	2.21706	2.08712	2.33758	2.85807	2.07995	2.27196	1.86222	2.46867	1.82499	2.36114	2.4234	3.09097	2.33011	4.85839	5.79398	4.10344	3.81513	4.21649	2.86586	6.02136	-0.143312	5.91404
PWY-6122: 5-aminoimidazole ribonucleotide biosynthesis II	-0.183409	5.32896	5.92958	7.57837	-0.345573	-0.34494	2.97416	4.75917	2.94458	5.54317	3.4624	2.94659	2.57378	2.66096	2.75419	3.34791	3.70102	3.81987	4.33053	2.22587	2.28946	2.1921	2.25972	2.06477	2.0503	2.82674	2.38146	2.35776	2.33881	2.45639	2.88248	2.14257	2.41005	1.96262	2.71512	2.05167	2.51921	2.60307	3.19228	2.59959	4.95507	5.94866	4.0351	3.66986	4.22562	2.91395	6.82909	-0.143312	5.98723
PWY-6277: superpathway of 5-aminoimidazole ribonucleotide biosynthesis	-0.183409	5.32896	5.92958	7.57837	-0.345573	-0.34494	2.97416	4.75917	2.94458	5.54317	3.4624	2.94659	2.57378	2.66096	2.75419	3.34791	3.70102	3.81987	4.33053	2.22587	2.28946	2.1921	2.25972	2.06477	2.0503	2.82674	2.38146	2.35776	2.33881	2.45639	2.88248	2.14257	2.41005	1.96262	2.71512	2.05167	2.51921	2.60307	3.19228	2.59959	4.95507	5.94866	4.0351	3.66986	4.22562	2.91395	6.82909	-0.143312	5.98723
PWY-7111: pyruvate fermentation to isobutanol (engineered)	-0.183409	4.71525	5.69558	-0.656881	6.81893	-0.34494	3.21878	4.75206	3.17685	6.62852	3.58094	2.99855	2.64626	2.67759	3.10229	3.2383	4.01435	3.60982	4.29443	2.45638	2.17844	2.34742	2.30626	2.26829	2.41788	2.44248	2.55468	2.48255	2.43328	2.40509	3.16378	2.50159	2.07943	2.25195	2.35346	3.25561	2.26489	2.47276	3.00035	2.29889	4.08098	5.03319	6.32691	3.84914	3.58102	3.14315	3.0573	-0.143312	4.86127
PWY-7221: guanosine ribonucleotides de novo biosynthesis	-0.183409	6.00463	5.84983	-0.656881	7.45458	-0.34494	3.07514	5.17976	3.06457	7.15233	3.88659	3.37697	3.02815	2.7263	2.97524	3.35699	3.69976	4.03078	4.56224	2.68822	2.67207	3.05498	2.87764	2.82922	2.45836	2.81435	2.55326	2.72676	2.73573	2.9117	3.41139	2.61576	2.65931	2.68062	3.10354	2.80498	2.64536	2.94409	3.36045	2.73955	5.01839	5.83345	5.902	5.77476	4.37624	3.08796	6.07325	-0.143312	6.02371
PWY-7228: superpathway of guanosine nucleotides de novo biosynthesis I	-0.183409	5.45104	5.55586	-0.656881	7.58344	-0.34494	2.99095	5.43804	2.76878	7.28822	3.71024	3.29046	2.89539	2.70582	2.84262	3.42508	3.45504	3.4809	4.63967	2.60788	2.64919	2.6377	2.77044	2.6694	2.23467	2.69151	2.52035	2.43556	2.56097	2.94805	2.86651	2.51274	2.49795	2.34942	3.04568	2.28388	2.52528	2.79238	3.08251	2.65752	5.04726	5.9295	5.28596	5.28495	4.49533	2.98438	3.95859	-0.143312	6.09992
VALSYN-PWY: L-valine biosynthesis	-0.183409	4.91153	5.6373	-0.656881	6.76966	-0.34494	3.05944	4.70007	3.15211	6.55613	3.50236	2.96368	2.65393	2.60849	2.96286	3.23699	3.63402	3.59152	4.19383	2.40362	2.29835	2.21557	2.19223	2.27847	2.19718	2.45198	2.39421	2.21678	2.42641	2.68875	2.90461	2.32777	2.32049	1.9594	2.61921	2.9553	2.36824	2.41521	2.78765	2.61786	4.13115	5.04795	5.7893	4.48141	3.91117	3.14315	2.85783	-0.143312	4.8743
PWY-6126: superpathway of adenosine nucleotides de novo biosynthesis II	-0.183409	5.98539	4.87387	7.81881	7.02659	7.87709	3.02151	5.2217	2.83551	-1.52555	3.70583	3.21073	2.87576	2.74506	2.82093	3.18876	3.4893	3.6084	4.47635	2.56901	2.55236	2.84424	2.85006	2.58435	2.20097	2.82351	2.51515	2.65115	2.57773	2.39741	3.22911	2.40076	2.60021	2.3855	2.95836	2.62889	2.5229	2.71693	3.22406	2.65614	4.69981	5.64562	6.48155	5.49558	3.63473	2.9502	5.8196	-0.143312	5.82555
PWY-6609: adenine and adenosine salvage III	-0.183409	5.01632	5.56668	7.24644	-0.345573	7.07906	2.74626	5.25747	3.08817	6.87452	3.47569	3.16834	2.73749	2.68439	2.78669	3.15173	3.65931	3.70051	4.03622	2.15409	2.16031	2.72442	2.14542	2.68115	2.19567	2.40454	2.18702	2.27455	2.31919	2.31296	3.43686	2.57264	2.42199	2.15617	2.25451	2.45089	2.45939	2.04562	3.17966	2.51985	4.84114	4.04252	6.43907	5.1838	3.96856	2.98575	5.91773	-0.143312	5.97701
PWY-7229: superpathway of adenosine nucleotides de novo biosynthesis I	-0.183409	6.04495	4.85568	7.73961	6.94875	7.81294	3.09568	5.11764	2.92059	-1.52555	3.78192	3.24606	2.94807	2.79836	2.89714	3.17532	3.61968	3.68241	4.48062	2.61671	2.54386	2.89626	2.96642	2.63099	2.29225	2.90118	2.55472	2.71977	2.6436	2.32384	3.37184	2.43793	2.64431	2.50409	2.9616	2.74537	2.56007	2.73271	3.29249	2.69296	4.6887	5.62782	6.55331	5.55308	3.54476	3.01116	6.08307	-0.143312	5.81631
PWY-7219: adenosine ribonucleotides de novo biosynthesis	-0.183409	6.14192	5.50708	7.68751	6.93731	7.90145	3.16387	5.51275	2.97755	6.49855	4.04329	3.23315	2.98168	2.89313	2.92479	3.34671	3.77099	3.71312	4.39955	2.83207	2.74028	2.88	3.2256	2.63809	2.51703	3.0995	2.608	2.92003	2.58614	2.75841	3.62133	2.80216	2.66453	2.7028	2.98006	3.04326	2.54923	2.87281	3.46614	2.76013	4.98933	5.6932	6.54805	5.79568	4.20442	3.06702	7.09101	-0.143312	5.93858
PWY-7220: adenosine deoxyribonucleotides de novo biosynthesis II	8.2642	5.82294	5.30738	8.51715	7.82891	8.67673	2.90563	6.31715	2.70062	7.4979	3.53575	3.18648	2.75003	2.66319	2.70951	3.47152	3.23326	3.54827	4.67859	2.49804	2.60959	2.92824	2.82992	2.56086	2.01277	2.80165	2.42631	2.59145	2.78096	3.01999	3.38253	2.26007	2.71012	2.08133	2.98254	2.37698	2.53444	2.62906	3.02351	2.53523	5.03471	6.00499	6.49076	5.28246	4.66855	2.86776	5.8836	-0.143312	6.13932
PWY-7222: guanosine deoxyribonucleotides de novo biosynthesis II	8.2642	5.82294	5.30738	8.51715	7.82891	8.67673	2.90563	6.31715	2.70062	7.4979	3.53575	3.18648	2.75003	2.66319	2.70951	3.47152	3.23326	3.54827	4.67859	2.49804	2.60959	2.92824	2.82992	2.56086	2.01277	2.80165	2.42631	2.59145	2.78096	3.01999	3.38253	2.26007	2.71012	2.08133	2.98254	2.37698	2.53444	2.62906	3.02351	2.53523	5.03471	6.00499	6.49076	5.28246	4.66855	2.86776	5.8836	-0.143312	6.13932
UNINTEGRATED	15.4787	12.6482	12.7686	14.9942	15.3155	15.3128	9.86517	12.3426	9.81545	14.1103	10.9012	10.2591	9.98743	9.64856	9.71352	10.9502	10.628	10.7499	11.4183	9.53059	9.37435	9.8654	9.48434	9.52802	9.23204	9.53171	9.55457	9.50518	9.47406	9.51885	10.067	9.48192	9.32448	9.18902	9.91146	9.50392	9.60989	9.71837	9.8226	9.31912	12.5482	13.0656	13.9881	12.5063	11.2841	9.87936	13.0673	15.5154	13.0066
[truncated: 10 more columns]

## Sheet: clr_EC
Enzyme Class	CHKPE85221050269_7701	CHKPE85221050270_7702	CHKPE85221080026_7703	CHKPE85221080027_7704	CHKPE85221080028_7705	CHKPE85221080029_7706	CHKPE85221080030_7707	CHKPE85221080031_7708	CHKPE85221080032_7711	CHKPE85221080033_7712	CHKPE85221080034_7701	CHKPE85221080035_7702	CHKPE85221080036_7703	CHKPE85221080037_7704	CHKPE85221080038_7705	CHKPE85221080039_7706	CHKPE85221080040_7707	CHKPE85221080041_7708	CHKPE85221080042_7711	CHKPE85221080043_7712	CHKPE85220120123_7701	CHKPE85220120125_7703	CHKPE85220120127_7705	CHKPE85220120129_7707	CHKPE85220120131_7709	CHKPE85221050251_7701	CHKPE85221050253_7705	CHKPE85221050255_7707	CHKPE85221050257_7703	CHKPE85221050259_7709	CHKPE85221050261_7703	CHKPE85221050263_7705	CHKPE85221050265_7707	CHKPE85221050267_7711	CHKPE85221080014_7701	CHKPE85221080016_7703	CHKPE85221080018_7705	CHKPE85221080020_7707	CHKPE85221080022_7711	CHKPE85221080024_7701	CHKPE85220120124_7702	CHKPE85220120126_7704	CHKPE85220120128_7706	CHKPE85220120130_7708	CHKPE85220120132_7710	CHKPE85221050252_7702	CHKPE85221050254_7706	CHKPE85221050256_7708	CHKPE85221050258_7712
	Control	Control	Control	Control	Control	Control	Control	Control	Control	Control	Control	Control	Control	Control	Control	Control	Control	Control	Control	Control	Normal	Normal	Normal	Normal	Normal	Normal	Normal	Normal	Normal	Normal	Normal	Normal	Normal	Normal	Normal	Normal	Normal	Normal	Normal	Normal	Tumor	Tumor	Tumor	Tumor	Tumor	Tumor	Tumor	Tumor	Tumor
1.1.2.4: D-lactate dehydrogenase (cytochrome)	-6.33578	-6.14969	-6.26117	-6.53129	-6.725	-0.74842	-1.46946	-6.45641	-6.49505	-6.48758	-2.53334	-6.41878	-6.57366	-6.63228	-2.42692	-6.56501	-6.36985	-0.942592	-0.262822	-6.63251	-1.45335	-4.04028	-4.22091	-2.14575	-2.05529	-1.66271	-6.2972	-4.3493	-6.51719	-3.10986	-5.34801	-5.59712	-6.07633	-6.65974	-6.67004	-5.4151	-5.74481	-5.61808	-5.15425	-6.37402	-0.481725	-4.05978	-3.79636	-2.74547	-3.84889	-4.95547	-6.12155	-3.42238	-1.10592
1.14.13.2: 4-hydroxybenzoate 3-monooxygenase	-6.33578	-6.14969	-6.26117	-6.53129	-6.725	-6.43175	-6.38712	-6.45641	-6.49505	-6.48758	-5.85123	-6.41878	-6.57366	-6.63228	-6.1072	-6.56501	-6.36985	-6.24515	-5.8248	-6.63251	-1.45335	-4.04028	3.89054	-2.14575	-2.05529	-1.66271	-6.2972	-4.3493	-6.51719	-3.10986	-5.34801	-5.59712	-6.07633	-6.65974	-6.67004	-5.4151	-5.74481	-5.61808	2.38047	-1.58369	-0.481725	-4.05978	-3.79636	-2.74547	-3.84889	2.11245	-6.12155	-3.42238	-1.10592
2.1.1.227: 16S rRNA (cytidine(1409)-2'-O)-methyltransferase	-6.33578	-6.14969	-2.76611	-6.53129	-6.725	-6.43175	-6.38712	-2.80027	-2.91515	-6.48758	-0.916344	-6.41878	-6.57366	-6.63228	-6.1072	-1.3233	-6.36985	-1.82283	-5.8248	-6.63251	-1.45335	-4.04028	-4.22091	-2.14575	-2.05529	-1.66271	-6.2972	-4.3493	-6.51719	-3.10986	-5.34801	-5.59712	-6.07633	-6.65974	-6.67004	-5.4151	-5.74481	-5.61808	-5.15425	-6.37402	-0.481725	-4.05978	-3.79636	-2.74547	-3.84889	-4.95547	-6.12155	-3.42238	-1.10592
2.3.1.111: Mycocerosate synthase	-6.33578	-6.14969	-6.26117	-6.53129	-6.725	-6.43175	-6.38712	-6.45641	-6.49505	-6.48758	-5.85123	-6.41878	-6.57366	-6.63228	-6.1072	-6.56501	-6.36985	-6.24515	-5.8248	-6.63251	-1.45335	-4.04028	3.72922	-2.14575	-2.05529	-1.66271	-6.2972	-4.3493	-6.51719	-3.10986	-5.34801	-5.59712	-6.07633	-6.65974	-0.0464777	-5.4151	-5.74481	-5.61808	2.90766	-6.37402	-0.481725	-4.05978	-3.79636	-2.74547	-3.84889	-4.95547	-6.12155	-3.42238	-1.10592
2.3.1.82: Aminoglycoside 6'-N-acetyltransferase	-6.33578	-6.14969	-6.26117	-6.53129	-6.725	-6.43175	-6.38712	-6.45641	-6.49505	-6.48758	-5.85123	-6.41878	-6.57366	-6.63228	-6.1072	-3.43313	-6.36985	-6.24515	-5.8248	-6.63251	-1.45335	-4.04028	3.43171	-2.14575	-2.05529	-1.66271	-6.2972	-4.3493	-6.51719	-3.10986	-5.34801	-5.59712	-6.07633	-6.65974	-6.67004	-5.4151	-5.74481	-5.61808	-5.15425	-6.37402	-0.481725	2.77372	-3.79636	-2.74547	-3.84889	-4.95547	-6.12155	-3.42238	-1.10592
2.4.1.214: Glycoprotein 3-alpha-L-fucosyltransferase	-3.77863	-6.14969	-6.26117	-6.53129	-6.725	-6.43175	-6.38712	-3.46477	-6.49505	-3.03563	-5.85123	-6.41878	-6.57366	-6.63228	-6.1072	-6.56501	-3.89006	-2.53084	-5.8248	-6.63251	-1.45335	2.35616	-4.22091	-2.14575	-2.05529	-1.66271	-6.2972	-4.3493	-6.51719	-3.10986	-5.34801	-5.59712	-6.07633	-6.65974	-6.67004	-5.4151	-5.74481	-5.61808	-5.15425	-6.37402	-0.481725	-4.05978	-3.79636	-2.74547	-3.84889	-4.95547	-6.12155	-3.42238	-1.10592
3.1.1.73: Feruloyl esterase	-6.33578	-6.14969	-6.26117	-6.53129	-6.725	-6.43175	-6.38712	-1.39859	-6.49505	-6.48758	-5.85123	-6.41878	-6.57366	-6.63228	-6.1072	-6.56501	-6.36985	-6.24515	-5.8248	-6.63251	-1.45335	-4.04028	-4.22091	-2.14575	-2.05529	-1.66271	-6.2972	-4.3493	-6.51719	-3.10986	-5.34801	-5.59712	-6.07633	-6.65974	-0.998154	-5.4151	-5.74481	-5.61808	-5.15425	-6.37402	-0.481725	1.55278	-3.79636	-2.74547	-3.84889	1.75642	-6.12155	-3.42238	-1.10592
3.1.4.37: 2',3'-cyclic-nucleotide 3'-phosphodiesterase	-6.33578	-6.14969	-0.634063	-2.78171	-6.725	-2.07331	-6.38712	-3.07818	-6.49505	-6.48758	-5.85123	-6.41878	-6.57366	-6.63228	-6.1072	-6.56501	-6.36985	-4.00425	-5.8248	-6.63251	-1.45335	-4.04028	-4.22091	-2.14575	-2.05529	-1.66271	-6.2972	-4.3493	-6.51719	-3.10986	-5.34801	-5.59712	-6.07633	-6.65974	-6.67004	-5.4151	-5.74481	-5.61808	-5.15425	-6.37402	-0.481725	-4.05978	-3.79636	-2.74547	-3.84889	-4.95547	-6.12155	-3.42238	-1.10592
3.2.1.92: Peptidoglycan beta-N-acetylmuramidase	-6.33578	-6.14969	-6.26117	-1.06757	-1.38336	-6.43175	-6.38712	-6.45641	-4.05241	-6.48758	-5.85123	-1.47829	-2.79388	-6.63228	-6.1072	-1.34828	-6.36985	-6.24515	-5.8248	-6.63251	-1.45335	-4.04028	-4.22091	-2.14575	-2.05529	-1.66271	-6.2972	-4.3493	-6.51719	-3.10986	-5.34801	-5.59712	-6.07633	-6.65974	-6.67004	-5.4151	-5.74481	-5.61808	-5.15425	-6.37402	-0.481725	-4.05978	-3.79636	-2.74547	-3.84889	-4.95547	-6.12155	-3.42238	-1.10592
3.4.21.108: HtrA2 peptidase	-6.33578	-6.14969	-3.57721	-6.53129	-6.725	-2.1056	-2.53157	-6.45641	-6.49505	-6.48758	-3.24238	-6.41878	-6.57366	-6.63228	-6.1072	-6.56501	-6.36985	-1.20577	-2.15756	-6.63251	-1.45335	-4.04028	-4.22091	-2.14575	-2.05529	-1.66271	-6.2972	-4.3493	-6.51719	-3.10986	-5.34801	-5.59712	-6.07633	-6.65974	-6.67004	-5.4151	-5.74481	-5.61808	-5.15425	-6.37402	-0.481725	-4.05978	-3.79636	-2.74547	-3.84889	-4.95547	-6.12155	-3.42238	-1.10592
3.4.22.49: Separase	-6.33578	-6.14969	-6.26117	-3.77387	-6.725	-6.43175	-6.38712	-1.24513	-6.49505	-6.48758	-0.0386534	-6.41878	-6.57366	-6.63228	-6.1072	-0.52584	-6.36985	-6.24515	-5.8248	-6.63251	-1.45335	-4.04028	-4.22091	-2.14575	-2.05529	-1.66271	-6.2972	-4.3493	-6.51719	-3.10986	-5.34801	-5.59712	-6.07633	-6.65974	-6.67004	-5.4151	-5.74481	-5.61808	-5.15425	-1.37521	-0.481725	-4.05978	-3.79636	4.56312	-3.84889	-4.95547	-6.12155	-3.42238	-1.10592
3.5.1.42: Nicotinamide-nucleotide amidase	-6.33578	-6.14969	-6.26117	-6.53129	-6.725	-6.43175	-6.38712	-6.45641	-3.8897	-6.48758	-5.85123	-6.41878	-6.57366	-6.63228	-6.1072	-6.56501	-6.36985	-6.24515	-3.4786	-6.63251	8.35594	-4.04028	-4.22091	-2.14575	-2.05529	-1.66271	-6.2972	-4.3493	-0.00710623	-3.10986	-5.34801	-5.59712	-6.07633	-6.65974	-6.67004	-5.4151	-5.74481	-5.61808	1.53961	-6.37402	-0.481725	-4.05978	4.50373	-2.74547	-3.84889	-4.95547	-6.12155	-3.42238	-1.10592
3.5.1.98: Histone deacetylase	-6.33578	-6.14969	-2.6813	-6.53129	-3.88788	-6.43175	-6.38712	-3.80326	-6.49505	-6.48758	-5.85123	-6.41878	-6.57366	-3.76919	-2.22466	-6.56501	-6.36985	-2.77173	-5.8248	-6.63251	-1.45335	-4.04028	-4.22091	-2.14575	-2.05529	-1.66271	-6.2972	-4.3493	-6.51719	-3.10986	-5.34801	-5.59712	-6.07633	-6.65974	-6.67004	-5.4151	-5.74481	-5.61808	-5.15425	-6.37402	-0.481725	-4.05978	-3.79636	-2.74547	-3.84889	-4.95547	-6.12155	-3.42238	-1.10592
3.5.4.11: Pterin deaminase	-6.33578	-6.14969	-6.26117	-6.53129	-3.86076	-4.727	-6.38712	-1.34485	-3.45088	-6.48758	-2.3629	-6.41878	-6.57366	-6.63228	-6.1072	-1.81462	-6.36985	-6.24515	-5.8248	-6.63251	-1.45335	-4.04028	-4.22091	-2.14575	-2.05529	-1.66271	-6.2972	-4.3493	-6.51719	-3.10986	-5.34801	-5.59712	-6.07633	-6.65974	-6.67004	-5.4151	-5.74481	-5.61808	-5.15425	-6.37402	-0.481725	-4.05978	-3.79636	-2.74547	-3.84889	-4.95547	-6.12155	-3.42238	-1.10592
3.6.1.25: Triphosphatase	-6.33578	-6.14969	-6.26117	-6.53129	-6.725	-6.43175	-6.38712	-2.69076	-3.73079	-1.70823	-5.85123	-6.41878	-6.57366	-3.18347	-3.45644	-1.42313	-6.36985	-6.24515	-5.8248	-6.63251	-1.45335	-4.04028	-4.22091	-2.14575	-2.05529	-1.66271	-6.2972	-4.3493	-6.51719	-3.10986	-5.34801	-5.59712	-6.07633	-6.65974	-6.67004	-5.4151	-5.74481	-5.61808	-5.15425	-6.37402	-0.481725	-4.05978	-3.79636	-2.74547	-3.84889	-4.95547	-6.12155	-3.42238	-1.10592
3.6.1.8: ATP diphosphatase	-6.33578	-6.14969	-6.26117	-6.53129	-6.725	-6.43175	-6.38712	-6.45641	-3.44372	-6.48758	-5.85123	-6.41878	-6.57366	-3.20487	-3.29468	0.378388	-6.36985	-6.24515	-5.8248	-3.59536	-1.45335	-4.04028	-4.22091	-2.14575	-2.05529	-1.66271	-6.2972	-4.3493	-6.51719	-3.10986	-5.34801	-5.59712	-6.07633	-6.65974	-6.67004	-5.4151	-5.74481	-5.61808	0.797586	-6.37402	-0.481725	-4.05978	-3.79636	-2.74547	-3.84889	-4.95547	-6.12155	-3.42238	-1.10592
4.2.1.60: Transferred entry: 4.2.1.59	-3.77828	-6.14969	-6.26117	-6.53129	-6.725	-3.98275	-6.38712	-6.45641	-3.15769	-6.48758	-5.85123	-6.41878	-4.18462	-3.31802	-6.1072	0.190713	-6.36985	-6.24515	-5.8248	-6.63251	-1.45335	-4.04028	-4.22091	-2.14575	-2.05529	-1.66271	-6.2972	-4.3493	-6.51719	-3.10986	-5.34801	-5.59712	-6.07633	-6.65974	-6.67004	-5.4151	-5.74481	-5.61808	-5.15425	-6.37402	-0.481725	-4.05978	-3.79636	-2.74547	-3.84889	-4.95547	-6.12155	-3.42238	-1.10592
5.4.99.26: tRNA pseudouridine(65) synthase	-6.33578	-6.14969	-6.26117	-6.53129	-4.27253	-6.43175	-6.38712	-6.45641	-6.49505	-2.89766	-5.85123	-3.99916	-6.57366	-6.63228	-2.95805	-1.93058	-6.36985	-6.24515	-5.8248	-6.63251	-1.45335	-4.04028	-4.22091	-2.14575	-2.05529	-1.66271	-6.2972	-4.3493	-1.66576	-3.10986	-5.34801	-5.59712	-6.07633	-6.65974	-6.67004	-5.4151	-5.74481	-5.61808	-5.15425	-6.37402	-0.481725	-4.05978	-3.79636	-2.74547	-3.84889	-4.95547	-6.12155	-3.42238	-1.10592
1.1.1.136: UDP-N-acetylglucosamine 6-dehydrogenase	-6.33578	-6.14969	-6.26117	-6.53129	-6.725	-6.43175	-4.04266	-2.72009	-6.49505	-2.32801	-5.85123	-3.35761	-6.57366	-2.45835	2.67953	-3.42005	-6.36985	-6.24515	-5.8248	-6.63251	-1.45335	-4.04028	-4.22091	-2.14575	-2.05529	-1.66271	-6.2972	-4.3493	-6.51719	-3.10986	-5.34801	-5.59712	-6.07633	-6.65974	-6.67004	-5.4151	-5.74481	-5.61808	-5.15425	-6.37402	-0.481725	-4.05978	-3.79636	-2.74547	-3.84889	-4.95547	-6.12155	-3.42238	-1.10592
1.1.1.411: NO_NAME	-2.98584	-3.40931	-6.26117	-6.53129	-2.58334	-3.95146	-6.38712	-6.45641	-3.4682	-1.4963	-5.85123	-6.41878	-3.47705	-6.63228	-6.1072	-6.56501	-6.36985	-6.24515	-5.8248	-6.63251	-1.45335	-4.04028	-4.22091	-2.14575	-2.05529	-1.66271	-6.2972	-4.3493	-6.51719	-3.10986	-5.34801	-5.59712	-6.07633	-6.65974	-6.67004	-5.4151	-5.74481	-5.61808	-5.15425	-6.37402	-0.481725	-4.05978	-3.79636	-2.74547	-3.84889	-4.95547	-6.12155	-3.42238	-1.10592
1.12.2.1: Cytochrome-c3 hydrogenase	-6.33578	-6.14969	-3.02997	-6.53129	-6.725	-0.940324	-2.20646	-6.45641	-3.90457	-6.48758	-5.85123	-3.79266	-6.57366	-6.63228	-6.1072	-6.56501	-6.36985	-1.46015	-1.83954	-6.63251	-1.45335	-4.04028	-4.22091	-2.14575	-2.05529	-1.66271	-6.2972	-4.3493	-6.51719	-3.10986	-5.34801	-5.59712	-6.07633	-6.65974	-6.67004	-5.4151	-5.74481	-5.61808	-5.15425	-6.37402	-0.481725	-4.05978	-3.79636	-2.74547	-3.84889	-4.95547	-6.12155	-3.42238	-1.10592
1.13.11.2: Catechol 2,3-dioxygenase	-6.33578	-2.5299	-2.83489	-6.53129	-6.725	-6.43175	-1.80077	-2.56881	-6.49505	-6.48758	-5.85123	-6.41878	-6.57366	-3.23966	-6.1072	-6.56501	-6.36985	-3.97352	-5.8248	-2.97379	-1.45335	-4.04028	-4.22091	-2.14575	-2.05529	-1.66271	-6.2972	-4.3493	-6.51719	-3.10986	-5.34801	-5.59712	-6.07633	-6.65974	-6.67004	-5.4151	-5.74481	-5.61808	-5.15425	-6.37402	-0.481725	-4.05978	-3.79636	-2.74547	-3.84889	-4.95547	-6.12155	-3.42238	-1.10592
1.13.11.5: Homogentisate 1,2-dioxygenase	-6.33578	-6.14969	-6.26117	-6.53129	-6.725	-6.43175	-6.38712	-6.45641	-6.49505	-6.48758	-5.85123	-6.41878	-6.57366	-6.63228	-6.1072	-6.56501	-6.36985	-6.24515	-5.8248	-6.63251	-1.45335	-4.04028	-4.22091	-2.14575	-2.05529	7.1282	-6.2972	4.79977	-6.51719	-3.10986	-5.34801	-5.59712	-6.07633	-6.65974	-0.243701	-5.4151	-5.74481	-5.61808	0.871765	-6.37402	-0.481725	-4.05978	4.02435	-2.74547	-3.84889	2.77235	-6.12155	-3.42238	-1.10592
2.7.1.113: Deoxyguanosine kinase	-6.33578	-6.14969	-3.82715	-6.53129	-6.725	-6.43175	-6.38712	-0.303892	-6.49505	-3.9478	-0.672665	-6.41878	-6.57366	-3.08682	-6.1072	0.0728373	-6.36985	-2.81346	-5.8248	-6.63251	-1.45335	-4.04028	-4.22091	-2.14575	-2.05529	-1.66271	-6.2972	-4.3493	-6.51719	-3.10986	-5.34801	-5.59712	-6.07633	-6.65974	-6.67004	-5.4151	-5.74481	-5.61808	-5.15425	-6.37402	-0.481725	-4.05978	-3.79636	-2.74547	-3.84889	-4.95547	-6.12155	-3.42238	-1.10592
2.7.1.197: NO_NAME	-6.33578	-6.14969	-6.26117	-6.53129	-3.16013	-6.43175	-6.38712	-0.654885	-6.49505	-2.42838	-5.85123	-3.33845	-6.57366	-4.04176	-6.1072	-2.65416	-6.36985	-6.24515	-1.1793	-6.63251	-1.45335	-4.04028	-4.22091	-2.14575	-2.05529	-1.66271	-6.2972	-4.3493	-6.51719	-3.10986	-5.34801	-5.59712	-6.07633	-6.65974	-6.67004	-5.4151	-5.74481	-5.61808	-5.15425	-6.37402	-0.481725	-4.05978	-3.79636	-2.74547	-3.84889	-4.95547	-6.12155	-3.42238	-1.10592
2.7.1.53: L-xylulokinase	-3.11103	-6.14969	-6.26117	-1.70558	-1.75873	-6.43175	-6.38712	-3.341	-6.49505	-6.48758	-5.85123	-6.41878	-6.57366	-3.74115	-6.1072	-1.85938	-6.36985	-6.24515	-5.8248	-1.98981	-1.45335	-4.04028	-4.22091	-2.14575	-2.05529	-1.66271	-6.2972	-4.3493	-6.51719	-3.10986	-5.34801	-5.59712	-6.07633	-6.65974	-6.67004	-5.4151	-5.74481	-5.61808	-5.15425	-6.37402	-0.481725	-4.05978	-3.79636	-2.74547	-3.84889	-4.95547	-6.12155	-3.42238	-1.10592
2.7.8.1: Ethanolaminephosphotransferase	-6.33578	-6.14969	-2.56316	-6.53129	-4.34113	-6.43175	-6.38712	-3.5103	-3.16476	-6.48758	-5.85123	-3.02061	-6.57366	-6.63228	-6.1072	-6.56501	-0.485781	-6.24515	-5.8248	-6.63251	-1.45335	-4.04028	-4.22091	-2.14575	-2.05529	-1.66271	-6.2972	-4.3493	-6.51719	-3.10986	-5.34801	-5.59712	-6.07633	-6.65974	-6.67004	-5.4151	0.80439	-5.61808	-5.15425	-6.37402	-0.481725	-4.05978	-3.79636	-2.74547	-3.84889	-4.95547	-6.12155	-3.42238	-1.10592
3.2.1.99: Arabinan endo-1,5-alpha-L-arabinosidase	-6.33578	-6.14969	-2.54281	-6.53129	-6.725	-6.43175	-6.38712	-3.24487	-6.49505	-3.73526	-1.37082	-6.41878	-6.57366	-3.78336	-6.1072	-6.56501	-6.36985	-2.24694	-3.16872	-6.63251	-1.45335	-4.04028	-4.22091	-2.14575	-2.05529	-1.66271	-6.2972	-4.3493	-6.51719	-3.10986	-5.34801	-5.59712	-6.07633	-6.65974	-6.67004	-5.4151	-5.74481	-5.61808	-5.15425	-6.37402	-0.481725	-4.05978	-3.79636	-2.74547	-3.84889	-4.95547	-6.12155	-3.42238	-1.10592
3.2.2.15: DNA-deoxyinosine glycosylase	-6.33578	-6.14969	-6.26117	-6.53129	-6.725	-2.50391	-3.57839	-6.45641	-6.49505	-2.74594	-0.247524	-6.41878	-3.86122	-6.63228	-6.1072	-6.56501	-6.36985	-3.16023	-5.8248	-4.26215	-1.45335	-4.04028	-4.22091	-2.14575	-2.05529	-1.66271	-6.2972	-4.3493	-6.51719	-3.10986	-5.34801	-5.59712	-6.07633	-6.65974	-6.67004	-5.4151	-5.74481	-5.61808	-5.15425	-6.37402	-0.481725	-4.05978	-3.79636	-2.74547	-3.84889	-4.95547	-6.12155	-3.42238	-1.10592
3.5.1.24: Choloylglycine hydrolase	-0.954372	-6.14969	-6.26117	-1.00409	-6.725	-6.43175	-1.78374	-6.45641	-3.45168	-6.48758	0.859538	-6.41878	-6.57366	-6.63228	-6.1072	2.55325	-6.36985	-6.24515	-5.8248	-1.35006	-1.45335	-4.04028	-4.22091	-2.14575	-2.05529	-1.66271	-6.2972	-4.3493	-6.51719	-3.10986	-5.34801	-5.59712	-6.07633	-6.65974	-6.67004	-5.4151	-5.74481	-5.61808	-5.15425	-6.37402	-0.481725	-4.05978	-3.79636	-2.74547	-3.84889	-4.95547	-6.12155	-3.42238	-1.10592
5.1.3.32: L-rhamnose mutarotase	-6.33578	-6.14969	-3.6555	-6.53129	-6.725	-4.05334	-6.38712	-4.02583	-6.49505	-6.48758	-2.58245	-6.41878	-6.57366	-6.63228	-6.1072	-6.56501	-6.36985	-6.24515	-2.83561	-4.29852	-1.45335	-4.04028	-4.22091	-2.14575	-2.05529	-1.66271	-6.2972	-4.3493	-6.51719	-3.10986	-5.34801	-5.59712	-6.07633	-6.65974	-6.67004	-5.4151	-5.74481	-5.61808	-5.15425	-6.37402	-0.481725	-4.05978	-3.79636	-2.74547	-3.84889	-4.95547	-6.12155	-3.42238	-1.10592
5.3.3.4: Muconolactone Delta-isomerase	-6.33578	-6.14969	-6.26117	-6.53129	-6.725	-6.43175	-6.38712	-6.45641	-6.49505	-6.48758	-5.85123	-6.41878	-6.57366	-6.63228	-6.1072	-6.56501	-6.36985	-6.24515	-5.8248	-6.63251	-1.45335	-4.04028	-4.22091	-2.14575	-2.05529	-1.66271	-6.2972	3.86463	-6.51719	-3.10986	-5.34801	-5.59712	-6.07633	-6.65974	-6.67004	0.591351	-5.74481	0.88136	-5.15425	-0.721988	-0.481725	-4.05978	-3.79636	-2.74547	-3.84889	-4.95547	-6.12155	1.96545	-1.10592
7.2.2.5: NO_NAME	-6.33578	-3.41987	-3.89745	-6.53129	-6.725	-6.43175	-6.38712	-2.99145	-6.49505	-6.48758	-5.85123	-6.41878	-2.44413	-3.65144	-6.1072	-0.554367	-6.36985	-6.24515	-5.8248	-6.63251	-1.45335	-4.04028	-4.22091	-2.14575	-2.05529	-1.66271	-6.2972	-4.3493	-6.51719	-3.10986	-5.34801	-5.59712	-6.07633	-6.65974	-6.67004	-5.4151	-5.74481	-5.61808	-5.15425	-6.37402	-0.481725	-4.05978	-3.79636	-2.74547	-3.84889	-4.95547	-6.12155	2.61242	-1.10592
1.1.1.26: Glyoxylate reductase	-6.33578	-6.14969	-6.26117	-6.53129	-1.99913	-6.43175	-6.38712	-0.782658	-2.6924	-3.03886	-1.49765	-6.41878	-6.57366	-3.56005	-3.37054	-2.53882	-6.36985	-6.24515	-5.8248	-6.63251	-1.45335	-4.04028	-4.22091	-2.14575	-2.05529	-1.66271	-6.2972	-4.3493	-6.51719	-3.10986	-5.34801	-5.59712	-6.07633	-6.65974	-6.67004	-5.4151	-5.74481	-5.61808	-5.15425	-6.37402	-0.481725	-4.05978	-3.79636	-2.74547	-3.84889	-4.95547	-6.12155	-3.42238	-1.10592
1.1.1.282: Quinate/shikimate dehydrogenase	-6.33578	-6.14969	-6.26117	-6.53129	-6.725	-3.56228	-4.25057	-3.78827	-6.49505	-6.48758	-5.85123	-4.04704	-3.72624	-2.55097	-6.1072	-6.56501	-6.36985	-6.24515	-5.8248	-6.63251	-1.45335	-4.04028	-4.22091	-2.14575	-2.05529	-1.66271	-6.2972	-4.3493	-6.51719	-3.10986	-5.34801	0.895959	-6.07633	-6.65974	-6.67004	-5.4151	2.13155	-5.61808	-5.15425	-6.37402	-0.481725	-4.05978	-3.79636	-2.74547	-3.84889	-4.95547	-6.12155	-3.42238	-1.10592
1.1.1.29: Glycerate dehydrogenase	-2.56505	-6.14969	-6.26117	-6.53129	-2.18326	-2.71324	-6.38712	-2.41893	-3.54216	-6.48758	-5.85123	-6.41878	-6.57366	-6.63228	-0.167868	-6.56501	-6.36985	-1.93698	-5.8248	-6.63251	-1.45335	-4.04028	-4.22091	-2.14575	-2.05529	-1.66271	-6.2972	-4.3493	-6.51719	-3.10986	-5.34801	-5.59712	-6.07633	-6.65974	-6.67004	-5.4151	-5.74481	-5.61808	-5.15425	-6.37402	-0.481725	-4.05978	-3.79636	-2.74547	-3.84889	-4.95547	-6.12155	-3.42238	-1.10592
1.1.99.1: Choline dehydrogenase	-6.33578	-6.14969	-6.26117	-6.53129	-6.725	-6.43175	-6.38712	-6.45641	-6.49505	-6.48758	-5.85123	-6.41878	-6.57366	-6.63228	-6.1072	-6.56501	-6.36985	-6.24515	-5.8248	-6.63251	-1.45335	-4.04028	-4.22091	-2.14575	6.86328	-1.66271	-6.2972	3.27624	-6.51719	-3.10986	-5.34801	-5.59712	-6.07633	-6.65974	-6.67004	-5.4151	1.85408	1.55001	-5.15425	-6.37402	-0.481725	2.28666	-3.79636	-2.74547	-3.84889	1.89966	0.347591	-3.42238	-1.10592
1.1.99.28: Glucose-fructose oxidoreductase	-0.0455737	-6.14969	-6.26117	-6.53129	-6.725	-6.43175	-0.47649	-0.73986	-6.49505	-6.48758	-5.85123	-0.698762	-6.57366	-2.36137	-3.44016	-6.56501	-6.36985	-6.24515	-2.28987	-6.63251	-1.45335	-4.04028	-4.22091	-2.14575	-2.05529	-1.66271	-6.2972	-4.3493	-6.51719	-3.10986	-5.34801	-5.59712	-6.07633	-6.65974	-6.67004	-5.4151	-5.74481	-5.61808	-5.15425	-6.37402	-0.481725	-4.05978	-3.79636	-2.74547	-3.84889	-4.95547	-6.12155	-3.42238	-1.10592
1.11.1.21: Catalase peroxidase	-6.33578	-6.14969	-6.26117	-6.53129	-6.725	-6.43175	-3.75635	-6.45641	-6.49505	-6.48758	-5.85123	-6.41878	-6.57366	-6.63228	-6.1072	-6.56501	-6.36985	-6.24515	-5.8248	-6.63251	-1.45335	-4.04028	-4.22091	-2.14575	-2.05529	6.67049	-6.2972	4.08292	-6.51719	4.94817	-5.34801	-5.59712	-6.07633	-6.65974	-6.67004	-5.4151	-5.74481	-5.61808	2.74266	-6.37402	-0.481725	-4.05978	-3.79636	-2.74547	-3.84889	-4.95547	-6.12155	1.0026	-1.10592
1.2.1.59: Glyceraldehyde-3-phosphate dehydrogenase (NAD(P)(+)) (phosphorylating)	-6.33578	-6.14969	-6.26117	-6.53129	-6.725	-6.43175	-6.38712	-6.45641	-6.49505	-6.48758	-5.85123	-6.41878	-6.57366	-6.63228	-6.1072	-3.93844	-6.36985	-6.24515	-5.8248	-6.63251	-1.45335	-4.04028	3.98795	-2.14575	-2.05529	-1.66271	-6.2972	-4.3493	-0.436707	-3.10986	-5.34801	-5.59712	-6.07633	-6.65974	-6.67004	-5.4151	1.73817	-5.61808	3.13144	-6.37402	-0.481725	-4.05978	-3.79636	-2.74547	-3.84889	2.22472	-6.12155	-3.42238	-1.10592
1.3.1.10: Enoyl-[acyl-carrier-protein] reductase (NADPH, Si-specific)	-6.33578	-6.14969	-6.26117	-6.53129	-6.725	-6.43175	-6.38712	-6.45641	-1.89578	-6.48758	-5.85123	-6.41878	-6.57366	-6.63228	-2.17881	-6.56501	-6.36985	-6.24515	-3.31773	-6.63251	-1.45335	-4.04028	-4.22091	-2.14575	-2.05529	-1.66271	0.956517	3.51922	-6.51719	-3.10986	-5.34801	-5.59712	-6.07633	-6.65974	-6.67004	-5.4151	1.10024	-5.61808	-5.15425	-6.37402	-0.481725	2.53634	-3.79636	-2.74547	-3.84889	-4.95547	-6.12155	-3.42238	-1.10592
1.3.1.13: Prephenate dehydrogenase (NADP(+))	-6.33578	-6.14969	-3.18209	-6.53129	-6.725	-3.31245	-6.38712	-2.72549	-6.49505	-6.48758	-5.85123	-6.41878	-3.44355	-4.10467	-3.64277	-2.98413	-6.36985	-3.56888	-5.8248	-6.63251	-1.45335	-4.04028	-4.22091	-2.14575	-2.05529	-1.66271	-6.2972	-4.3493	-6.51719	-3.10986	-5.34801	-5.59712	-6.07633	-6.65974	-6.67004	-5.4151	-5.74481	-5.61808	-5.15425	-6.37402	-0.481725	-4.05978	-3.79636	-2.74547	-3.84889	-4.95547	-6.12155	-3.42238	-1.10592
2.4.1.345: NO_NAME	-6.33578	-6.14969	-3.01839	-2.89962	-6.725	-6.43175	-6.38712	-2.883	-6.49505	-0.631437	-2.0864	-6.41878	-6.57366	-6.63228	-6.1072	-6.56501	-6.36985	-6.24515	-5.8248	-3.48971	-1.45335	-4.04028	-4.22091	-2.14575	-2.05529	-1.66271	-6.2972	-4.3493	-6.51719	-3.10986	-5.34801	-5.59712	-6.07633	-6.65974	-6.67004	-5.4151	-5.74481	-5.61808	-5.15425	-6.37402	-0.481725	-4.05978	-3.79636	-2.74547	2.95006	-4.95547	-6.12155	-3.42238	-1.10592
2.4.1.54: Undecaprenyl-phosphate mannosyltransferase	-6.33578	-6.14969	-6.26117	-6.53129	-6.725	-6.43175	-6.38712	-6.45641	-6.49505	-6.48758	-5.85123	-6.41878	-6.57366	-6.63228	-6.1072	-3.70976	-6.36985	-6.24515	-5.8248	-6.63251	-1.45335	-4.04028	4.43821	-2.14575	-2.05529	-1.66271	-6.2972	-4.3493	-6.51719	-3.10986	-5.34801	-5.59712	-6.07633	-6.65974	-6.67004	-5.4151	-5.74481	0.904666	2.59414	-6.37402	-0.481725	-4.05978	-3.79636	-2.74547	-3.84889	1.00081	-6.12155	-3.42238	-1.10592
2.7.1.176: UDP-N-acetylglucosamine kinase	-4.23487	-6.14969	-6.26117	-2.55638	-3.57463	-2.65691	-6.38712	-2.5788	-6.49505	-6.48758	-3.18105	-6.41878	-3.11585	-6.63228	-6.1072	-6.56501	-1.64279	-6.24515	-5.8248	-6.63251	-1.45335	-4.04028	-4.22091	-2.14575	-2.05529	-1.66271	-6.2972	-4.3493	-6.51719	-3.10986	-5.34801	-5.59712	-6.07633	-6.65974	-6.67004	-5.4151	-5.74481	-5.61808	-5.15425	-6.37402	-0.481725	-4.05978	-3.79636	-2.74547	-3.84889	-4.95547	-6.12155	-3.42238	-1.10592
3.1.1.24: 3-oxoadipate enol-lactonase	-6.33578	-2.46813	-6.26117	-6.53129	-6.725	-6.43175	-6.38712	-6.45641	-6.49505	-6.48758	-2.97251	-6.41878	-6.57366	-2.42814	-6.1072	-6.56501	-6.36985	-6.24515	-3.05363	-6.63251	-1.45335	-4.04028	-4.22091	-2.14575	-2.05529	-1.66271	1.30866	-4.3493	-6.51719	-3.10986	-5.34801	-5.59712	-6.07633	-6.65974	0.398081	-5.4151	-5.74481	-5.61808	-5.15425	-6.37402	-0.481725	-4.05978	-3.79636	4.46114	-3.84889	-4.95547	-6.12155	-3.42238	-1.10592
3.1.3.29: N-acylneuraminate-9-phosphatase	-1.04119	-6.14969	-6.26117	-2.81207	-2.26656	-3.38525	-6.38712	-3.44569	-2.75653	-6.48758	-5.85123	-6.41878	-3.79855	-6.63228	-6.1072	-6.56501	-6.36985	-6.24515	-5.8248	-6.63251	-1.45335	-4.04028	-4.22091	-2.14575	-2.05529	-1.66271	-6.2972	-4.3493	-6.51719	-3.10986	-5.34801	-5.59712	-6.07633	-6.65974	-6.67004	-5.4151	-5.74481	-5.61808	-5.15425	-6.37402	-0.481725	-4.05978	-3.79636	-2.74547	3.98366	-4.95547	-6.12155	-3.42238	-1.10592
3.2.1.141: 4-alpha-D-((1->4)-alpha-D-glucano)trehalose trehalohydrolase	-6.33578	-6.14969	-6.26117	-6.53129	-6.725	-3.93269	-6.38712	-6.45641	-6.49505	-6.48758	-5.85123	-6.41878	-6.57366	-6.63228	-6.1072	-6.56501	-6.36985	-6.24515	-5.8248	-6.63251	-1.45335	-4.04028	3.88237	-2.14575	-2.05529	-1.66271	-6.2972	-4.3493	-6.51719	-3.10986	-5.34801	-5.59712	-6.07633	-6.65974	-6.67004	-5.4151	-5.74481	-5.61808	3.04759	-0.584218	-0.481725	2.3353	-3.79636	-2.74547	-3.84889	2.9788	-6.12155	-3.42238	-1.10592
3.2.1.68: Isoamylase	-6.33578	-6.14969	-0.369537	-6.53129	-6.725	-2.16892	-6.38712	-2.00988	-6.49505	-2.07221	-2.85075	-6.41878	-4.04884	-6.63228	-6.1072	-6.56501	-6.36985	-6.24515	-5.8248	-6.63251	-1.45335	-4.04028	-4.22091	-2.14575	-2.05529	-1.66271	-6.2972	-4.3493	-6.51719	-3.10986	-5.34801	-5.59712	-6.07633	-6.65974	-6.67004	-5.4151	-5.74481	-5.61808	-5.15425	-6.37402	-0.481725	-4.05978	-3.79636	-2.74547	3.28237	-4.95547	-6.12155	1.1843	-1.10592
3.4.19.1: Acylaminoacyl-peptidase	-2.57605	-6.14969	-1.27224	-6.53129	-6.725	-1.93869	-6.38712	-1.93246	-6.49505	-2.82087	-5.85123	-6.41878	-6.57366	-6.63228	-6.1072	-6.56501	-6.36985	-6.24515	-5.8248	-3.72388	-1.45335	-4.04028	-4.22091	-2.14575	-2.05529	-1.66271	-6.2972	-4.3493	-6.51719	-3.10986	-5.34801	-5.59712	-6.07633	-6.65974	-6.67004	-5.4151	-5.74481	-5.61808	-5.15425	-6.37402	-0.481725	-4.05978	-3.79636	-2.74547	1.81863	-4.95547	-6.12155	-3.42238	-1.10592
3.5.1.32: Hippurate hydrolase	-6.33578	-6.14969	-6.26117	-6.53129	-6.725	-3.28882	-6.38712	-2.84295	-6.49505	-0.621048	-3.10552	-6.41878	-6.57366	-6.63228	-2.65704	-6.56501	-6.36985	-4.01276	-2.48952	-1.95406	-1.45335	-4.04028	-4.22091	-2.14575	-2.05529	-1.66271	-6.2972	-4.3493	-6.51719	-3.10986	-5.34801	-5.59712	-6.07633	-6.65974	-6.67004	-5.4151	-5.74481	-5.61808	-5.15425	-6.37402	-0.481725	-4.05978	-3.79636	-2.74547	-3.84889	-4.95547	-6.12155	-3.42238	-1.10592
4.1.99.3: Deoxyribodipyrimidine photo-lyase	-6.33578	-2.26565	-6.26117	-6.53129	-4.38789	-6.43175	-6.38712	-6.45641	-6.49505	-6.48758	-3.3733	-3.12393	-6.57366	-6.63228	-6.1072	-6.56501	-6.36985	-6.24515	-3.27045	-6.63251	-1.45335	-4.04028	-4.22091	-2.14575	-2.05529	-1.66271	-6.2972	-4.3493	0.103302	-3.10986	-5.34801	-5.59712	-6.07633	-6.65974	-6.67004	-5.4151	-5.74481	-5.61808	-5.15425	-6.37402	-0.481725	2.48088	-3.79636	-2.74547	-3.84889	1.85841	-6.12155	-3.42238	-1.10592
4.2.1.52: Transferred entry: 4.3.3.7	-4.65158	-6.14969	-6.26117	-6.53129	-2.21269	-6.43175	-2.87844	-5.23712	-2.95975	-3.10584	-5.85123	-2.22151	-6.57366	-6.63228	-6.1072	-5.4664	-6.36985	-6.24515	-5.8248	-6.63251	-1.45335	-4.04028	-4.22091	-2.14575	-2.05529	-1.66271	-6.2972	-4.3493	-6.51719	-3.10986	-5.34801	-5.59712	-6.07633	-6.65974	-6.67004	-5.4151	-5.74481	-5.61808	-5.15425	-6.37402	-0.481725	-4.05978	-3.79636	-2.74547	-3.84889	-4.95547	-6.12155	-3.42238	-1.10592
4.3.1.12: Ornithine cyclodeaminase	-6.33578	-6.14969	-6.26117	-6.53129	-6.725	-6.43175	-6.38712	-6.45641	-6.49505	-6.48758	-5.85123	-6.41878	-6.57366	-6.63228	-6.1072	-6.56501	-6.36985	-4.00425	-5.8248	-6.63251	-1.45335	-4.04028	-4.22091	-2.14575	7.27461	-1.66271	-6.2972	3.46546	-6.51719	-3.10986	-5.34801	-5.59712	-6.07633	-6.65974	-6.67004	-5.4151	-5.74481	-5.61808	2.55952	-6.37402	-0.481725	2.53756	-3.79636	-2.74547	-3.84889	-4.95547	-6.12155	-3.42238	-1.10592
4.4.1.13: Cysteine-S-conjugate beta-lyase	-2.93893	-6.14969	-6.26117	-6.53129	-6.725	-3.22624	-6.38712	-6.45641	-2.51406	-6.48758	-5.85123	-2.93722	-6.57366	-2.32291	-2.72437	1.3191	-6.36985	-6.24515	-5.8248	-6.63251	-1.45335	-4.04028	-4.22091	-2.14575	-2.05529	-1.66271	-6.2972	-4.3493	-6.51719	-3.10986	-5.34801	-5.59712	-6.07633	-6.65974	-6.67004	-5.4151	-5.74481	-5.61808	-5.15425	-6.37402	-0.481725	-4.05978	-3.79636	-2.74547	-3.84889	1.75751	-6.12155	-3.42238	-1.10592
5.4.2.3: Phosphoacetylglucosamine mutase	-2.46575	-6.14969	-6.26117	-6.53129	-6.725	-6.43175	-6.38712	-6.45641	-2.84366	-6.48758	-5.85123	-2.6818	-1.76596	-3.9005	-3.56715	-3.05501	-6.36985	-6.24515	-5.8248	-1.90239	-1.45335	-4.04028	-4.22091	-2.14575	-2.05529	-1.66271	-6.2972	-4.3493	-6.51719	-3.10986	-5.34801	-5.59712	-6.07633	-6.65974	-6.67004	-5.4151	-5.74481	-5.61808	-5.15425	-6.37402	-0.481725	-4.05978	-3.79636	-2.74547	-3.84889	-4.95547	-6.12155	-3.42238	-1.10592
5.4.99.13: Isobutyryl-CoA mutase	-6.33578	-6.14969	-6.26117	-6.53129	-6.725	-6.43175	-6.38712	-6.45641	-6.49505	-6.48758	-5.85123	-6.41878	-6.57366	-6.63228	-6.1072	-6.56501	-6.36985	-6.24515	-5.8248	-6.63251	-1.45335	-4.04028	3.22861	-2.14575	7.40851	7.61928	-6.2972	3.8983	-6.51719	5.85375	-5.34801	-5.59712	-6.07633	-6.65974	-6.67004	-5.4151	-5.74481	-5.61808	1.82413	-6.37402	-0.481725	-4.05978	-3.79636	-2.74547	-3.84889	-4.95547	-6.12155	0.977672	-1.10592
5.4.99.15: (1->4)-alpha-D-glucan 1-alpha-D-glucosylmutase	-6.33578	-6.14969	-6.26117	-6.53129	-6.725	-6.43175	-6.38712	-6.45641	-6.49505	-6.48758	-5.85123	-6.41878	-6.57366	-6.63228	-6.1072	-3.6027	-6.36985	-6.24515	-5.8248	-6.63251	-1.45335	-4.04028	3.63198	-2.14575	-2.05529	-1.66271	-6.2972	-4.3493	-6.51719	-3.10986	-5.34801	-5.59712	-6.07633	-6.65974	-6.67004	-5.4151	1.99578	-5.61808	2.95922	-0.573503	-0.481725	-4.05978	-3.79636	-2.74547	-3.84889	2.2652	-6.12155	-3.42238	-1.10592
5.5.1.4: Inositol-3-phosphate synthase	-6.33578	-6.14969	-6.26117	-6.53129	-6.725	-6.43175	-6.38712	-3.22253	-6.49505	-6.48758	-5.85123	-6.41878	-6.57366	-6.63228	-6.1072	-6.56501	-6.36985	-6.24515	-5.8248	-6.63251	-1.45335	-4.04028	-4.22091	-2.14575	-2.05529	-1.66271	-6.2972	-4.3493	-6.51719	-3.10986	-5.34801	-5.59712	-6.07633	-6.65974	-6.67004	-5.4151	1.901	1.32235	2.99162	-1.4804	-0.481725	-4.05978	-3.79636	-2.74547	-3.84889	-4.95547	-6.12155	-3.42238	-1.10592
5.5.1.5: Carboxy-cis,cis-muconate cyclase	-5.07303	-6.14969	-6.26117	-3.06584	-3.86632	-5.05069	-6.38712	-3.33854	-6.49505	-6.48758	-5.85123	-3.38159	-4.1092	-6.63228	-6.1072	-3.02496	-6.36985	-6.24515	-5.8248	-6.63251	-1.45335	-4.04028	-4.22091	-2.14575	-2.05529	-1.66271	-6.2972	-4.3493	-6.51719	-3.10986	-5.34801	-5.59712	-6.07633	-6.65974	-6.67004	-5.4151	-5.74481	-5.61808	-5.15425	-6.37402	-0.481725	-4.05978	-3.79636	-2.74547	-3.84889	-4.95547	-6.12155	-3.42238	-1.10592
1.1.1.30: 3-hydroxybutyrate dehydrogenase	-6.33578	-6.14969	-6.26117	-6.53129	-6.725	-6.43175	-6.38712	-6.45641	-6.49505	-6.48758	-5.85123	-6.41878	-6.57366	-6.63228	-6.1072	-2.02186	-6.36985	-6.24515	-5.8248	-6.63251	-1.45335	-4.04028	4.27768	-2.14575	-2.05529	-1.66271	-6.2972	-4.3493	-6.51719	-3.10986	-5.34801	-5.59712	-6.07633	-6.65974	0.0213995	0.794331	-5.74481	-5.61808	3.1877	-0.169085	-0.481725	1.77249	-3.79636	-2.74547	-3.84889	-4.95547	-6.12155	-3.42238	-1.10592
1.14.13.107: Limonene 1,2-monooxygenase	-2.57473	-6.14969	-6.26117	-2.43712	-2.96485	-6.43175	-6.38712	-1.73548	-6.49505	-4.03046	-5.85123	-2.65769	-6.57366	-6.63228	-6.1072	-1.81642	-6.36985	-6.24515	-5.8248	-6.63251	-1.45335	-4.04028	-4.22091	-2.14575	-2.05529	-1.66271	-6.2972	-4.3493	-6.51719	-3.10986	-5.34801	-5.59712	-6.07633	-6.65974	-6.67004	-5.4151	-5.74481	-5.61808	-5.15425	-6.37402	-0.481725	2.15492	-3.79636	-2.74547	-3.84889	-4.95547	-6.12155	-3.42238	-1.10592
1.14.14.18: NO_NAME	-6.33578	-6.14969	-6.26117	-6.53129	-6.725	-6.43175	-6.38712	-6.45641	-6.49505	-6.48758	-5.85123	-6.41878	-6.57366	-6.63228	-6.1072	-4.24727	-6.36985	-6.24515	-5.8248	-6.63251	-1.45335	-4.04028	3.29027	-2.14575	-2.05529	-1.66271	-6.2972	-4.3493	-6.51719	-3.10986	-5.34801	-5.59712	-6.07633	-6.65974	-6.67004	-5.4151	-5.74481	-5.61808	3.83614	0.0300481	-0.481725	-4.05978	-3.79636	-2.74547	-3.84889	2.80912	-6.12155	-3.42238	-1.10592
1.2.1.77: 3,4-dehydroadipyl-CoA semialdehyde dehydrogenase (NADP(+))	-6.33578	-6.14969	-6.26117	-6.53129	-6.725	-6.43175	-6.38712	-6.45641	-6.49505	-6.48758	-5.85123	-6.41878	-6.57366	-6.63228	-6.1072	-3.76089	-6.36985	-6.24515	-5.8248	-6.63251	-1.45335	-4.04028	3.93279	-2.14575	-2.05529	-1.66271	-6.2972	-4.3493	-6.51719	-3.10986	-5.34801	-5.59712	-6.07633	-6.65974	-0.0843729	-5.4151	2.06557	1.02182	3.27685	-0.680317	-0.481725	-4.05978	-3.79636	-2.74547	-3.84889	-4.95547	-6.12155	-3.42238	-1.10592
1.3.1.6: Fumarate reductase (NADH)	-6.33578	-6.14969	-6.26117	-6.53129	-6.725	-1.4536	-6.38712	-2.2296	-1.67976	-6.48758	-2.45232	-2.68851	-6.57366	-6.63228	-0.850483	-1.7466	-3.18724	-6.24515	-0.877908	-6.63251	-1.45335	-4.04028	-4.22091	-2.14575	-2.05529	-1.66271	-6.2972	-4.3493	-6.51719	-3.10986	-5.34801	-5.59712	-6.07633	-6.65974	-6.67004	-5.4151	-5.74481	-5.61808	-5.15425	-6.37402	-0.481725	-4.05978	-3.79636	-2.74547	-3.84889	-4.95547	-6.12155	-3.42238	-1.10592
1.4.99.1: Transferred entry: 1.4.99.6	-2.3611	-6.14969	-6.26117	-6.53129	-6.725	-6.43175	-6.38712	-3.76846	-3.12526	-6.48758	-5.85123	-6.41878	-6.57366	-2.14629	-0.708398	-6.56501	-6.36985	-1.48746	-5.8248	-6.63251	-1.45335	-4.04028	2.92415	-2.14575	-2.05529	-1.66271	-6.2972	-4.3493	-6.51719	-3.10986	-5.34801	-5.59712	-6.07633	-6.65974	-6.67004	-5.4151	-5.74481	-5.61808	-5.15425	-6.37402	-0.481725	-4.05978	-3.79636	-2.74547	3.30114	-4.95547	-6.12155	-3.42238	-1.10592
2.1.1.226: 23S rRNA (cytidine(1920)-2'-O)-methyltransferase	-6.33578	-6.14969	-2.76611	-6.53129	-6.725	-3.91747	-6.38712	-2.51738	-2.54604	-6.48758	-0.916344	-6.41878	-3.42727	-6.63228	-3.43277	-1.10504	-6.36985	-1.82283	-5.8248	-6.63251	-1.45335	-4.04028	-4.22091	-2.14575	-2.05529	-1.66271	-6.2972	-4.3493	-6.51719	-3.10986	-5.34801	-5.59712	-6.07633	-6.65974	-6.67004	-5.4151	-5.74481	-5.61808	-5.15425	-6.37402	-0.481725	-4.05978	-3.79636	-2.74547	-3.84889	-4.95547	-6.12155	-3.42238	-1.10592
2.3.1.191: UDP-3-O-(3-hydroxymyristoyl)glucosamine N-acyltransferase	-2.31347	-6.14969	-6.26117	-6.53129	-6.725	-6.43175	-2.12225	-6.45641	-6.49505	-3.5617	-5.85123	-1.99645	-3.43799	-3.98177	-6.1072	-0.486254	-6.36985	-6.24515	-5.8248	-6.63251	-1.45335	-4.04028	-4.22091	-2.14575	-2.05529	-1.66271	-6.2972	-4.3493	-6.51719	-3.10986	-5.34801	-5.59712	-6.07633	-6.65974	-6.67004	-5.4151	-5.74481	-5.61808	2.45665	-6.37402	-0.481725	-4.05978	-3.79636	-2.74547	-3.84889	-4.95547	-6.12155	0.0413058	-1.10592
2.4.1.157: 1,2-diacylglycerol 3-glucosyltransferase	-6.33578	-6.14969	-6.26117	-6.53129	-1.68909	-6.43175	-2.02971	-1.77638	-6.49505	-6.48758	-2.35092	-1.40916	-0.621574	-6.63228	-6.1072	-1.43218	-6.36985	-6.24515	-5.8248	-2.19703	-1.45335	-4.04028	-4.22091	-2.14575	-2.05529	-1.66271	-6.2972	-4.3493	-6.51719	-3.10986	-5.34801	-5.59712	-6.07633	-6.65974	-6.67004	1.47018	-5.74481	-5.61808	-5.15425	-6.37402	-0.481725	-4.05978	-3.79636	-2.74547	-3.84889	-4.95547	-6.12155	-3.42238	-1.10592
2.7.11.5: [Isocitrate dehydrogenase (NADP(+))] kinase	-6.33578	-6.14969	-3.50004	-6.53129	-6.725	-6.43175	-6.38712	-6.45641	-3.06191	-6.48758	-5.85123	-6.41878	-6.57366	-6.63228	-6.1072	-6.56501	-6.36985	-6.24515	-5.8248	-6.63251	7.98624	-4.04028	3.21408	7.26256	7.47824	-1.66271	0.779827	-4.3493	-6.51719	-3.10986	-5.34801	-5.59712	-6.07633	-6.65974	-6.67004	-5.4151	-5.74481	-5.61808	-5.15425	-6.37402	-0.481725	-4.05978	4.72293	-2.74547	-3.84889	-4.95547	-6.12155	0.932611	-1.10592
2.7.7.n1: Adenosine monophosphate-protein transferase	-1.26512	-6.14969	-2.48217	-6.53129	-2.48362	-6.43175	-6.38712	-1.9175	-1.77773	-6.48758	-5.85123	-6.41878	-6.57366	-2.87869	-6.1072	0.757311	-6.36985	-1.78069	-5.8248	-0.363846	-1.45335	-4.04028	-4.22091	-2.14575	-2.05529	-1.66271	-6.2972	-4.3493	-6.51719	-3.10986	-5.34801	-5.59712	-6.07633	-6.65974	-6.67004	-5.4151	-5.74481	-5.61808	-5.15425	-6.37402	-0.481725	-4.05978	-3.79636	-2.74547	-3.84889	-4.95547	-6.12155	-3.42238	-1.10592
3.4.21.62: Subtilisin	-6.33578	-1.41657	-6.26117	-6.53129	-4.03419	-2.27989	-6.38712	-6.45641	-2.89568	-2.47345	-5.85123	-6.41878	-2.63338	-3.58708	-3.12118	-6.56501	-6.36985	-6.24515	-5.8248	-6.63251	-1.45335	2.91349	-4.22091	-2.14575	-2.05529	-1.66271	-6.2972	-4.3493	-6.51719	-3.10986	-5.34801	-5.59712	-6.07633	-6.65974	-6.67004	-5.4151	-5.74481	-5.61808	-5.15425	-6.37402	-0.481725	-4.05978	-3.79636	-2.74547	-3.84889	-4.95547	-6.12155	-3.42238	-1.10592
3.5.4.42: NO_NAME	-6.33578	-6.14969	-6.26117	-1.59962	-1.5948	-6.43175	-6.38712	-1.34485	-3.42805	-6.48758	-2.3629	-6.41878	-6.57366	-3.88922	-1.43195	-2.21295	-6.36985	-6.24515	-5.8248	-2.64923	-1.45335	-4.04028	-4.22091	-2.14575	-2.05529	-1.66271	-6.2972	-4.3493	-6.51719	-3.10986	-5.34801	-5.59712	-6.07633	-6.65974	-6.67004	-5.4151	-5.74481	-5.61808	-5.15425	-6.37402	-0.481725	-4.05978	-3.79636	-2.74547	-3.84889	-4.95547	-6.12155	-3.42238	-1.10592
3.5.99.10: 2-iminobutanoate/2-iminopropanoate deaminase	-3.51164	-6.14969	-6.26117	-6.53129	-6.725	-6.43175	-6.38712	-1.26876	-6.49505	-2.5544	-5.85123	-6.41878	-6.57366	-2.69788	-6.1072	-6.56501	-6.36985	-6.24515	-5.8248	-6.63251	8.99255	-4.04028	-4.22091	-2.14575	7.45268	-1.66271	-6.2972	-4.3493	-6.51719	-3.10986	-5.34801	-5.59712	-6.07633	-0.642253	-6.67004	-5.4151	-5.74481	-5.61808	0.925514	-6.37402	-0.481725	-4.05978	-3.79636	-2.74547	-3.84889	-4.95547	-6.12155	-3.42238	-1.10592
4.2.1.80: 2-oxopent-4-enoate hydratase	-6.33578	-6.14969	-6.26117	-6.53129	-6.725	-6.43175	-6.38712	-6.45641	-6.49505	-6.48758	-5.85123	-6.41878	-6.57366	-6.63228	-6.1072	-3.26296	-6.36985	-6.24515	-5.8248	-6.63251	-1.45335	-4.04028	-4.22091	-2.14575	-2.05529	-1.66271	-6.2972	-4.3493	-6.51719	-3.10986	-5.34801	-5.59712	-6.07633	-6.65974	-6.67004	1.41902	-5.74481	-5.61808	2.85748	0.365054	-0.481725	-4.05978	-3.79636	3.00175	-3.84889	1.15183	-6.12155	-3.42238	-1.10592
4.99.1.2: Alkylmercury lyase	-6.33578	-6.14969	-6.26117	-6.53129	-6.725	-6.43175	-6.38712	-6.45641	-6.49505	-6.48758	-5.85123	-6.41878	-6.57366	-6.63228	-6.1072	-4.92723	-6.36985	-6.24515	-5.8248	-6.63251	-1.45335	-4.04028	-4.22091	-2.14575	-2.05529	-1.66271	-6.2972	-4.3493	-0.168413	-3.10986	-5.34801	-5.59712	-6.07633	-6.65974	-6.67004	0.912768	-5.74481	-5.61808	3.60392	-6.37402	-0.481725	2.33292	-3.79636	-2.74547	-3.84889	0.691184	-6.12155	-3.42238	-1.10592
5.99.1.4: 2-hydroxychromene-2-carboxylate isomerase	-6.33578	-6.14969	-6.26117	-6.53129	-6.725	-6.43175	-6.38712	-6.45641	-6.49505	-6.48758	-5.85123	-6.41878	-6.57366	-6.63228	-6.1072	-6.56501	-6.36985	-6.24515	-5.8248	-6.63251	-1.45335	-4.04028	3.42257	6.9153	7.51998	-1.66271	-6.2972	-4.3493	-0.606897	-3.10986	-5.34801	-5.59712	-6.07633	-6.65974	-0.986713	-5.4151	-5.74481	-5.61808	1.90179	-6.37402	-0.481725	-4.05978	-3.79636	-2.74547	-3.84889	-4.95547	-6.12155	0.842094	-1.10592
6.3.5.6: Asparaginyl-tRNA synthase (glutamine-hydrolyzing)	-4.30731	-1.29422	-6.26117	-6.53129	-4.44227	-6.43175	-4.44915	-2.88917	-3.88692	-6.48758	-5.85123	-6.41878	-3.32401	-6.63228	-6.1072	-3.157	-6.36985	-6.24515	-5.8248	-6.63251	-1.45335	-4.04028	-4.22091	-2.14575	-2.05529	-1.66271	-6.2972	-4.3493	-6.51719	-3.10986	-5.34801	-5.59712	-6.07633	-1.53176	-6.67004	-5.4151	-5.74481	-5.61808	-5.15425	-6.37402	-0.481725	-4.05978	-3.79636	-2.74547	-3.84889	-4.95547	-6.12155	-3.42238	-1.10592
1.1.1.130: 3-dehydro-L-gulonate 2-dehydrogenase	-2.25418	-6.14969	-6.26117	-0.817633	-0.317772	-6.43175	-6.38712	-6.45641	-6.49505	-6.48758	-5.85123	2.58835	-6.57366	-3.45905	-6.1072	-2.52402	-6.36985	-3.44941	-0.893501	-1.43993	-1.45335	-4.04028	-4.22091	-2.14575	-2.05529	-1.66271	-6.2972	-4.3493	-6.51719	-3.10986	-5.34801	-5.59712	-6.07633	-6.65974	-6.67004	-5.4151	-5.74481	-5.61808	-5.15425	-6.37402	-0.481725	-4.05978	-3.79636	-2.74547	-3.84889	-4.95547	-6.12155	-3.42238	-1.10592
1.1.1.163: Cyclopentanol dehydrogenase	-6.33578	-6.14969	-6.26117	-6.53129	-6.725	-6.43175	-6.38712	-2.18969	-6.49505	-6.48758	-0.958852	-6.41878	-6.57366	-6.63228	-6.1072	-1.22376	-6.36985	-6.24515	-5.8248	-6.63251	-1.45335	-4.04028	4.27768	-2.14575	-2.05529	-1.66271	-6.2972	-4.3493	-6.51719	-3.10986	-5.34801	-5.59712	-6.07633	-6.65974	0.0213995	0.794331	-5.74481	-5.61808	3.1007	-0.169085	-0.481725	-4.05978	-3.79636	-2.74547	-3.84889	-4.95547	-6.12155	-3.42238	-1.10592
1.1.1.170: (decarboxylating)	-6.33578	-6.14969	-6.26117	-6.53129	-6.725	-6.43175	-6.38712	-6.45641	-6.49505	-6.48758	-5.85123	-6.41878	-6.57366	-6.63228	-6.1072	-3.62409	-6.36985	-6.24515	-5.8248	-6.63251	-1.45335	-4.04028	3.684	-2.14575	-2.05529	-1.66271	-6.2972	-4.3493	-6.51719	-3.10986	-5.34801	-5.59712	-6.07633	-6.65974	-0.315293	-5.4151	1.64126	-5.61808	3.1653	-0.352532	-0.481725	-4.05978	-3.79636	-2.74547	-3.84889	-4.95547	-6.12155	-3.42238	-1.10592
1.1.1.79: Glyoxylate reductase (NADP(+))	-6.33578	-6.14969	-6.26117	-6.53129	-6.725	-3.3603	-2.93097	-1.65918	-6.49505	-6.48758	-5.85123	-6.41878	-6.57366	-6.63228	-6.1072	-6.56501	-6.36985	-6.24515	-5.8248	-6.63251	-1.45335	-4.04028	-4.22091	-2.14575	-2.05529	-1.66271	-6.2972	-4.3493	-6.51719	-3.10986	-5.34801	-5.59712	-6.07633	-6.65974	-0.114468	1.07297	2.04524	-5.61808	3.40918	-1.04307	-0.481725	-4.05978	-3.79636	-2.74547	-3.84889	-4.95547	-6.12155	-3.42238	-1.10592
1.5.99.8: Transferred entry: 1.5.5.2	-6.33578	-6.14969	-6.26117	-6.53129	-6.725	-6.43175	-6.38712	-4.51995	-0.681013	-6.48758	-5.85123	-0.193255	-4.11453	-6.63228	-6.1072	-3.6026	0.306952	-6.24515	-5.8248	-6.63251	-1.45335	-4.04028	-4.22091	-2.14575	-2.05529	-1.66271	-6.2972	-4.3493	0.0219643	-3.10986	-5.34801	-5.59712	-6.07633	-6.65974	-6.67004	-5.4151	-5.74481	-5.61808	1.65736	-6.37402	-0.481725	2.75052	-3.79636	-2.74547	-3.84889	-4.95547	-6.12155	-3.42238	-1.10592
1.8.4.10: Adenylyl-sulfate reductase (thioredoxin)	-0.862891	-6.14969	-6.26117	-2.52533	-6.725	-6.43175	-2.94511	-6.45641	0.279224	-6.48758	-5.85123	-1.49823	-0.982787	-6.63228	-2.3636	-4.38411	0.133072	-1.46097	-5.8248	-6.63251	-1.45335	-4.04028	-4.22091	-2.14575	-2.05529	-1.66271	-6.2972	-4.3493	-6.51719	-3.10986	-5.34801	-5.59712	-6.07633	-6.65974	-6.67004	-5.4151	-5.74481	-5.61808	-5.15425	-6.37402	-0.481725	-4.05978	-3.79636	-2.74547	-3.84889	-4.95547	-6.12155	-3.42238	-1.10592
2.3.1.168: Dihydrolipoyllysine-residue (2-methylpropanoyl)transferase	-6.33578	-3.69134	-2.08045	-3.75369	-4.0574	-3.36119	-6.38712	-3.13251	-6.49505	-6.48758	-4.58873	-6.41878	-6.57366	-6.63228	-6.1072	-2.41182	-6.36985	-4.63346	-5.8248	-6.63251	-1.45335	-4.04028	-4.22091	-2.14575	-2.05529	-1.66271	-6.2972	-4.3493	-6.51719	-3.10986	-5.34801	-5.59712	-6.07633	-6.65974	-6.67004	-5.4151	-5.74481	-5.61808	-5.15425	-6.37402	-0.481725	-4.05978	-3.79636	-2.74547	-3.84889	-4.95547	-6.12155	-3.42238	-1.10592
2.3.1.50: Serine C-palmitoyltransferase	-3.38266	-6.14969	-6.26117	-6.53129	-3.65428	-2.53563	-3.37512	-2.24596	-6.49505	-6.48758	-3.20011	-6.41878	-6.57366	-3.10607	-6.1072	-6.56501	-6.36985	-1.72657	-5.8248	-2.98616	-1.45335	-4.04028	-4.22091	-2.14575	-2.05529	-1.66271	-6.2972	-4.3493	-6.51719	4.97221	-5.34801	-5.59712	-6.07633	-6.65974	-6.67004	-5.4151	-5.74481	-5.61808	-5.15425	-6.37402	-0.481725	-4.05978	-3.79636	-2.74547	-3.84889	-4.95547	-6.12155	-3.42238	-1.10592
2.3.1.85: Fatty-acid synthase	-6.33578	-6.14969	-2.75091	-6.53129	-6.725	-3.10662	-6.38712	-3.13911	-2.43973	-6.48758	-1.23371	-3.67927	-2.64261	-2.99182	-0.582374	-6.56501	-6.36985	-3.49827	-5.8248	-6.63251	-1.45335	-4.04028	-4.22091	-2.14575	-2.05529	-1.66271	-6.2972	-4.3493	-6.51719	-3.10986	-5.34801	-5.59712	-6.07633	-6.65974	-6.67004	-5.4151	-5.74481	-5.61808	-5.15425	-6.37402	-0.481725	-4.05978	-3.79636	-2.74547	-3.84889	-4.95547	-6.12155	-3.42238	-1.10592
2.3.2.16: Lipid II:glycine glycyltransferase	-6.33578	-6.14969	-6.26117	-1.8548	-1.76863	-6.43175	-6.38712	-1.85098	-3.24172	-2.65377	-5.85123	-2.28274	-1.83164	-6.63228	-6.1072	-6.56501	-2.81207	-2.50804	-5.8248	-6.63251	-1.45335	-4.04028	-4.22091	-2.14575	-2.05529	-1.66271	-6.2972	-4.3493	-6.51719	-3.10986	-5.34801	-5.59712	-6.07633	-6.65974	-6.67004	-5.4151	-5.74481	-5.61808	-5.15425	-6.37402	-0.481725	-4.05978	-3.79636	-2.74547	-3.84889	-4.95547	-6.12155	-3.42238	-1.10592
3.7.1.9: 2-hydroxymuconate-6-semialdehyde hydrolase	-6.33578	-6.14969	-3.39701	-6.53129	-6.725	-6.43175	-6.38712	-6.45641	-6.49505	-6.48758	-5.85123	-6.41878	-6.57366	-6.63228	-6.1072	-6.56501	-6.36985	-6.24515	-5.8248	-6.63251	-1.45335	-4.04028	-4.22091	-2.14575	-2.05529	-1.66271	1.78314	-4.3493	1.37127	-3.10986	-5.34801	-5.59712	0.58961	0.127637	0.83649	1.93508	1.35255	-5.61808	-5.15425	-6.37402	-0.481725	-4.05978	-3.79636	-2.74547	-3.84889	-4.95547	0.963312	-3.42238	-1.10592
3.8.1.7: 4-chlorobenzoyl-CoA dehalogenase	-6.33578	-6.14969	-6.26117	-6.53129	-3.82071	-6.43175	-6.38712	-4.4276	-6.49505	-6.48758	-5.85123	-6.41878	-6.57366	-6.63228	-6.1072	-6.56501	-3.64032	-6.24515	-5.8248	-6.63251	-1.45335	-4.04028	-4.22091	-2.14575	-2.05529	-1.66271	-6.2972	-4.3493	-6.51719	-3.10986	-5.34801	-5.59712	-6.07633	-6.65974	-6.67004	-5.4151	-5.74481	-5.61808	3.01986	-6.37402	-0.481725	-4.05978	4.98501	-2.74547	-3.84889	-4.95547	-6.12155	-3.42238	-1.10592
4.1.3.24: Malyl-CoA lyase	-6.33578	-6.14969	-6.26117	-6.53129	-6.725	-6.43175	-6.38712	-6.45641	-6.49505	-6.48758	-5.85123	-6.41878	-6.57366	-6.63228	-6.1072	-3.64528	-6.36985	-6.24515	-5.8248	-6.63251	-1.45335	-4.04028	3.96833	-2.14575	-2.05529	-1.66271	-6.2972	-4.3493	-6.51719	-3.10986	-5.34801	-5.59712	-6.07633	-6.65974	-0.958442	-5.4151	1.76103	-5.61808	2.90941	-0.738766	-0.481725	-4.05978	-3.79636	-2.74547	-3.84889	-4.95547	-6.12155	-3.42238	-1.10592
4.1.3.40: Chorismate lyase	-6.33578	-6.14969	-6.26117	-6.53129	-6.725	-6.43175	-6.38712	-6.45641	-0.503475	-6.48758	-5.85123	-2.79928	-1.56394	-3.81726	-0.409817	-6.56501	-3.72898	-6.24515	-5.8248	-6.63251	-1.45335	2.23899	-4.22091	-2.14575	-2.05529	-1.66271	-6.2972	2.3376	-6.51719	-3.10986	-5.34801	-5.59712	-6.07633	-6.65974	-6.67004	-5.4151	-5.74481	-5.61808	-5.15425	-6.37402	-0.481725	-4.05978	3.37544	-2.74547	-3.84889	3.13045	-6.12155	-3.42238	-1.10592
4.2.1.104: Cyanase	-6.33578	-6.14969	-6.26117	-2.99586	-6.725	-6.43175	-6.38712	-6.45641	-6.49505	-6.48758	-5.85123	-6.41878	-6.57366	-6.63228	-6.1072	-6.56501	-6.36985	-6.24515	-5.8248	-6.63251	8.90862	-4.04028	-4.22091	-2.14575	-2.05529	-1.66271	-6.2972	-4.3493	-6.51719	-3.10986	-5.34801	-5.59712	-6.07633	-6.65974	-0.853275	-5.4151	0.894478	-5.61808	-5.15425	-1.43806	8.42146	3.36658	-3.79636	-2.74547	-3.84889	1.4876	-6.12155	-3.42238	-1.10592
4.3.1.4: Formimidoyltetrahydrofolate cyclodeaminase	-6.33578	-6.14969	-2.7841	-6.53129	-6.725	-3.35702	-6.38712	-1.52824	-6.49505	-1.87799	-3.5729	-6.41878	-2.78695	-4.26506	-2.70406	-2.88727	-6.36985	-6.24515	-5.8248	-3.87426	-1.45335	-4.04028	-4.22091	-2.14575	-2.05529	-1.66271	-6.2972	-4.3493	-6.51719	-3.10986	-5.34801	-5.59712	-6.07633	-6.65974	-6.67004	-5.4151	-5.74481	-5.61808	-5.15425	-6.37402	-0.481725	-4.05978	-3.79636	-2.74547	-3.84889	-4.95547	-6.12155	-3.42238	-1.10592
5.1.3.24: N-acetylneuraminate epimerase	-2.5389	-6.14969	-6.26117	-6.53129	-3.14367	-3.61058	-6.38712	-3.53738	-2.70766	-3.80303	-5.85123	-6.41878	-6.57366	-2.13367	-0.489399	0.917311	-6.36985	-2.04452	-5.8248	-6.63251	-1.45335	-4.04028	-4.22091	-2.14575	-2.05529	-1.66271	-6.2972	-4.3493	-6.51719	-3.10986	-5.34801	-5.59712	-6.07633	-6.65974	-6.67004	-5.4151	-5.74481	-5.61808	-5.15425	-6.37402	-0.481725	-4.05978	-3.79636	-2.74547	-3.84889	-4.95547	-6.12155	-3.42238	-1.10592
5.3.3.3: Vinylacetyl-CoA Delta-isomerase	-6.33578	-6.14969	-1.17405	-6.53129	-4.24008	-3.33504	-3.73948	-1.69154	-2.67018	-1.61666	-5.85123	-6.41878	-6.57366	-2.31015	-6.1072	-4.56627	-6.36985	-6.24515	0.266646	-6.63251	-1.45335	-4.04028	-4.22091	-2.14575	-2.05529	-1.66271	-6.2972	-4.3493	-6.51719	-3.10986	-5.34801	-5.59712	-6.07633	-6.65974	-6.67004	-5.4151	-5.74481	-5.61808	-5.15425	-6.37402	-0.481725	-4.05978	-3.79636	-2.74547	-3.84889	-4.95547	-6.12155	-3.42238	-1.10592
5.3.4.1: Protein disulfide-isomerase	-2.52159	-6.14969	-6.26117	-4.38363	-3.75322	-6.43175	-6.38712	-1.14913	-6.49505	-6.48758	0.459811	-6.41878	-6.57366	-6.63228	0.0162003	0.35632	-6.36985	-6.24515	-5.8248	-6.63251	-1.45335	-4.04028	-4.22091	-2.14575	-2.05529	-1.66271	-6.2972	4.05177	-6.51719	-3.10986	-5.34801	-5.59712	-6.07633	-6.65974	-6.67004	-5.4151	-5.74481	-5.61808	-5.15425	-1.48419	-0.481725	-4.05978	-3.79636	-2.74547	-3.84889	-4.95547	-6.12155	-3.42238	-1.10592
1.1.1.31: 3-hydroxyisobutyrate dehydrogenase	-6.33578	-6.14969	-6.26117	-6.53129	-6.725	-6.43175	-6.38712	-6.45641	-6.49505	-6.48758	-5.85123	-6.41878	-6.57366	-6.63228	-6.1072	-3.65877	-6.36985	-6.24515	-5.8248	-6.63251	-1.45335	-4.04028	-4.22091	-2.14575	-2.05529	-1.66271	-6.2972	-4.3493	-6.51719	-3.10986	-5.34801	-5.59712	-6.07633	-6.65974	0.696505	-5.4151	1.65224	-5.61808	3.26426	-0.692439	-0.481725	3.1565	-3.79636	-2.74547	-3.84889	3.09762	-6.12155	-3.42238	-1.10592
1.1.1.81: Hydroxypyruvate reductase	-6.33578	-6.14969	-2.861	-6.53129	-6.725	-1.66178	-3.59789	-2.75104	-6.49505	-2.35313	-1.04556	-6.41878	-6.57366	-3.3058	-1.71491	-6.56501	-6.36985	-1.75276	-2.21269	-2.0892	-1.45335	-4.04028	-4.22091	-2.14575	-2.05529	-1.66271	-6.2972	-4.3493	-6.51719	-3.10986	-5.34801	-5.59712	-6.07633	-6.65974	-6.67004	-5.4151	-5.74481	-5.61808	-5.15425	-6.37402	-0.481725	-4.05978	-3.79636	-2.74547	-3.84889	-4.95547	-6.12155	-3.42238	-1.10592
1.13.11.15: 3,4-dihydroxyphenylacetate 2,3-dioxygenase	-6.33578	-6.14969	-6.26117	-6.53129	-6.725	-6.43175	-6.38712	-6.45641	-6.49505	-6.48758	-5.85123	-6.41878	-6.57366	-6.63228	-6.1072	-3.84416	-6.36985	-6.24515	-5.8248	-6.63251	-1.45335	-4.04028	3.71788	-2.14575	-2.05529	-1.66271	-6.2972	-4.3493	-6.51719	-3.10986	-5.34801	-5.59712	-6.07633	-6.65974	0.846732	-5.4151	-5.74481	-5.61808	2.79596	0.177482	-0.481725	-4.05978	4.24468	-2.74547	-3.84889	-4.95547	-6.12155	-3.42238	-1.10592
1.14.13.7: Phenol 2-monooxygenase	-6.33578	-6.14969	-6.26117	-6.53129	-6.725	-6.43175	-6.38712	-6.45641	-6.49505	-6.48758	-5.85123	-6.41878	-6.57366	-6.63228	-6.1072	-3.63333	-6.36985	-6.24515	-5.8248	-6.63251	-1.45335	-4.04028	3.48797	-2.14575	-2.05529	-1.66271	-6.2972	-4.3493	-6.51719	-3.10986	-5.34801	-5.59712	-6.07633	-6.65974	0.31755	-5.4151	2.28806	-5.61808	2.80404	-0.327043	-0.481725	-4.05978	-3.79636	-2.74547	-3.84889	2.3062	-6.12155	-3.42238	-1.10592
1.2.1.8: Betaine-aldehyde dehydrogenase	-6.33578	-6.14969	-6.26117	-6.53129	-6.725	-6.43175	-6.38712	-6.45641	-6.49505	-6.48758	-5.85123	-6.41878	-6.57366	-6.63228	-6.1072	-6.56501	-6.36985	-6.24515	-5.8248	-6.63251	-1.45335	-4.04028	-4.22091	-2.14575	-2.05529	-1.66271	1.36548	4.05391	-6.51719	-3.10986	-5.34801	-5.59712	-6.07633	-6.65974	0.249073	-5.4151	1.04785	-5.61808	1.72599	-0.714453	-0.481725	2.31158	5.20275	-2.74547	-3.84889	2.20024	-6.12155	-3.42238	-1.10592
2.1.1.144: Trans-aconitate 2-methyltransferase	-6.33578	-6.14969	-6.26117	-6.53129	-6.725	-6.43175	-6.38712	-6.45641	-6.49505	-6.48758	-5.85123	-6.41878	-6.57366	-6.63228	-6.1072	-3.66399	-6.36985	-6.24515	-5.8248	-6.63251	-1.45335	-4.04028	3.39615	-2.14575	-2.05529	-1.66271	-6.2972	-4.3493	-6.51719	-3.10986	-5.34801	-5.59712	-6.07633	-6.65974	0.111293	0.617096	1.64526	0.823215	2.73472	-6.37402	-0.481725	-4.05978	-3.79636	-2.74547	-3.84889	-4.95547	-6.12155	1.40802	-1.10592
2.3.2.13: Protein-glutamine gamma-glutamyltransferase	-6.33578	-6.14969	-6.26117	-2.48418	-6.725	-6.43175	-6.38712	-6.45641	-6.49505	-6.48758	-5.85123	-6.41878	-6.57366	-6.63228	-6.1072	-3.82008	-6.36985	-6.24515	-5.8248	-6.63251	-1.45335	-4.04028	-4.22091	-2.14575	5.89067	6.6432	-6.2972	-4.3493	-6.51719	-3.10986	1.07636	1.34758	0.798442	-1.40391	-0.131749	-5.4151	1.87632	0.971373	-5.15425	-6.37402	-0.481725	-4.05978	-3.79636	-2.74547	-3.84889	-4.95547	-6.12155	-3.42238	-1.10592
2.4.2.44: S-methyl-5'-thioinosine phosphorylase	-3.57549	-6.14969	-1.6765	-6.53129	-3.48113	-6.43175	-6.38712	-3.3771	-3.69016	-3.77922	-5.85123	-3.13097	-6.57366	-3.71331	-6.1072	-6.56501	-3.89132	-6.24515	-5.8248	-3.0006	-1.45335	-4.04028	-4.22091	-2.14575	-2.05529	-1.66271	0.470334	-4.3493	-6.51719	-3.10986	-5.34801	-5.59712	-6.07633	-6.65974	-6.67004	-5.4151	-5.74481	-5.61808	-5.15425	-6.37402	-0.481725	-4.05978	-3.79636	-2.74547	-3.84889	-4.95547	-6.12155	-3.42238	-1.10592
2.7.1.100: S-methyl-5-thioribose kinase	-2.17724	-6.14969	-1.08632	-2.50042	-6.725	-1.74639	-2.05351	-2.80062	-6.49505	-6.48758	-5.85123	-2.72445	-6.57366	-1.32317	-6.1072	-6.56501	-6.36985	-3.18931	-1.91706	-3.04794	-1.45335	-4.04028	-4.22091	-2.14575	-2.05529	-1.66271	-6.2972	-4.3493	-6.51719	-3.10986	-5.34801	-5.59712	-6.07633	-6.65974	-6.67004	-5.4151	-5.74481	-5.61808	-5.15425	-6.37402	-0.481725	-4.05978	-3.79636	-2.74547	-3.84889	-4.95547	-6.12155	-3.42238	-1.10592
3.1.4.58: NO_NAME	-6.33578	-6.14969	-6.26117	-6.53129	-6.725	-6.43175	-6.38712	-4.03586	-6.49505	-1.91221	-3.40788	-6.41878	-6.57366	-6.63228	-6.1072	-6.56501	-6.36985	-6.24515	-5.8248	-6.63251	-1.45335	-4.04028	4.40593	-2.14575	-2.05529	-1.66271	-6.2972	-4.3493	-6.51719	-3.10986	-5.34801	-5.59712	-6.07633	-6.65974	-6.67004	-5.4151	1.69377	-5.61808	2.87956	-6.37402	-0.481725	3.08115	-3.79636	-2.74547	-3.84889	2.77136	-6.12155	-3.42238	-1.10592
3.11.1.1: Phosphonoacetaldehyde hydrolase	-6.33578	-6.14969	-6.26117	-6.53129	-6.725	-6.43175	-6.38712	-6.45641	-6.49505	-6.48758	-5.85123	-6.41878	-6.57366	-6.63228	-6.1072	-3.54989	-6.36985	-6.24515	-5.8248	-6.63251	-1.45335	-4.04028	4.49902	-2.14575	-2.05529	-1.66271	-6.2972	-4.3493	-6.51719	-3.10986	-5.34801	-5.59712	-6.07633	-6.65974	0.0853342	1.23382	1.90042	-5.61808	3.1342	-0.161547	-0.481725	-4.05978	-3.79636	-2.74547	-3.84889	-4.95547	-6.12155	-3.42238	-1.10592
3.4.22.47: Gingipain K	-0.381568	-6.14969	-6.26117	-3.21369	-2.97042	-6.43175	-2.3715	1.27193	-6.49505	-6.48758	-3.95464	-6.41878	-6.57366	-0.706771	-6.1072	-6.56501	-6.36985	-6.24515	-5.8248	-6.63251	-1.45335	-4.04028	-4.22091	-2.14575	-2.05529	-1.66271	-6.2972	-4.3493	-6.51719	-3.10986	-5.34801	-5.59712	-6.07633	-6.65974	-6.67004	-5.4151	-5.74481	-5.61808	-5.15425	-1.34803	-0.481725	-4.05978	-3.79636	-2.74547	-3.84889	-4.95547	-6.12155	-3.42238	-1.10592
3.5.1.103: deacetylase	-6.33578	-6.14969	-6.26117	-6.53129	-6.725	-6.43175	-6.38712	-6.45641	-6.49505	-6.48758	-5.85123	-6.41878	-6.57366	-6.63228	-6.1072	-3.28847	-6.36985	-6.24515	-5.8248	-6.63251	-1.45335	-4.04028	3.64693	-2.14575	-2.05529	-1.66271	-6.2972	-4.3493	-6.51719	-3.10986	-5.34801	-5.59712	-6.07633	-6.65974	-0.252038	1.30862	-5.74481	-5.61808	3.2155	-1.03351	-0.481725	2.65493	-3.79636	-2.74547	-3.84889	-4.95547	-6.12155	-3.42238	-1.10592
3.5.1.91: N-substituted formamide deformylase	-6.33578	-6.14969	-6.26117	-6.53129	-6.725	-6.43175	-6.38712	-6.45641	-6.49505	-6.48758	-5.85123	-6.41878	-6.57366	-6.63228	-6.1072	-6.56501	-6.36985	-6.24515	-5.8248	-6.63251	-1.45335	-4.04028	3.58744	-2.14575	-2.05529	-1.66271	-6.2972	-4.3493	-6.51719	-3.10986	-5.34801	-5.59712	-6.07633	-6.65974	0.018552	-5.4151	2.34164	-5.61808	2.96489	-0.574921	-0.481725	-4.05978	-3.79636	-2.74547	-3.84889	1.751	-6.12155	-3.42238	-1.10592
3.6.3.43: Peptide-transporting ATPase	-6.33578	-6.14969	-6.26117	-6.53129	-3.99558	-3.16954	-4.1399	-3.33203	-3.37621	-4.12034	-5.85123	-2.65913	-6.57366	-6.63228	-2.55674	-6.56501	-2.03627	-6.24515	-0.620809	-6.63251	-1.45335	-4.04028	-4.22091	-2.14575	-2.05529	-1.66271	-6.2972	-4.3493	-6.51719	-3.10986	-5.34801	-5.59712	-6.07633	-6.65974	-6.67004	-5.4151	-5.74481	-5.61808	-5.15425	-6.37402	-0.481725	-4.05978	-3.79636	-2.74547	2.12793	-4.95547	-6.12155	-3.42238	-1.10592
4.1.3.4: Hydroxymethylglutaryl-CoA lyase	-6.33578	-6.14969	-6.26117	-3.16001	-6.725	-6.43175	-6.38712	-6.45641	-6.49505	-6.48758	-5.85123	-6.41878	-6.57366	-6.63228	-6.1072	-3.42037	-6.36985	-6.24515	0.368132	-6.63251	-1.45335	-4.04028	-4.22091	-2.14575	-2.05529	6.96118	-6.2972	2.99158	-6.51719	-3.10986	-5.34801	-5.59712	-6.07633	-6.65974	-6.67004	-5.4151	-5.74481	-5.61808	2.30981	-6.37402	-0.481725	-4.05978	4.72819	-2.74547	-3.84889	1.57306	-6.12155	-3.42238	-1.10592
4.2.1.22: Cystathionine beta-synthase	-6.33578	-6.14969	-6.26117	-6.53129	-6.725	-6.43175	-6.38712	-6.45641	-6.49505	-6.48758	-5.85123	-6.41878	-6.57366	-6.63228	-6.1072	-6.56501	-3.77691	-6.24515	-5.8248	-6.63251	-1.45335	-4.04028	4.29088	-2.14575	-2.05529	-1.66271	-6.2972	-4.3493	-6.51719	-3.10986	-5.34801	-5.59712	-6.07633	-6.65974	0.32198	-5.4151	1.61491	0.93827	2.98487	-0.143019	-0.481725	-4.05978	-3.79636	-2.74547	-3.84889	1.15224	-6.12155	-3.42238	-1.10592
5.1.3.29: L-fucose mutarotase	-1.09929	-6.14969	-3.18262	-0.210056	-1.23778	-6.43175	-6.38712	-6.45641	-1.57168	-6.48758	-5.85123	-2.41984	-6.57366	-2.56205	-0.703505	-6.56501	-6.36985	-6.24515	-5.8248	-0.837317	-1.45335	-4.04028	-4.22091	6.18505	-2.05529	-1.66271	-6.2972	-4.3493	-6.51719	-3.10986	-5.34801	-5.59712	-6.07633	-6.65974	-6.67004	-5.4151	-5.74481	-5.61808	1.60134	-6.37402	-0.481725	-4.05978	-3.79636	-2.74547	-3.84889	-4.95547	-6.12155	-3.42238	-1.10592
5.4.99.19: 16S rRNA pseudouridine(516) synthase	-6.33578	-6.14969	-6.26117	-6.53129	-6.725	-6.43175	-4.15726	-6.45641	-2.34343	-6.48758	-5.85123	-6.41878	-6.57366	-4.37519	-3.03174	0.64748	-6.36985	-6.24515	-5.8248	-6.63251	-1.45335	-4.04028	-4.22091	-2.14575	-2.05529	-1.66271	-6.2972	4.05939	-6.51719	-3.10986	-5.34801	-5.59712	-6.07633	-0.875384	-0.240297	-5.4151	-5.74481	-5.61808	-5.15425	-6.37402	-0.481725	-4.05978	-3.79636	-2.74547	-3.84889	-4.95547	0.316971	-3.42238	-1.10592
1.1.1.304: Diacetyl reductase ((S)-acetoin forming)	-6.33578	-2.16983	-6.26117	-6.53129	-6.725	-6.43175	-6.38712	-3.2579	-6.49505	-6.48758	0.023748	-6.41878	-2.72707	-0.157172	-6.1072	-0.692216	-6.36985	-6.24515	-5.8248	-6.63251	-1.45335	-4.04028	-4.22091	-2.14575	-2.05529	-1.66271	1.40293	-4.3493	-6.51719	3.89128	-5.34801	-5.59712	-6.07633	-6.65974	-6.67004	-5.4151	-5.74481	-5.61808	-5.15425	-6.37402	-0.481725	2.73316	-3.79636	3.85769	-3.84889	-4.95547	-6.12155	-3.42238	-1.10592
1.1.1.69: Gluconate 5-dehydrogenase	-2.05787	-6.14969	-2.83203	-6.53129	-1.19924	-6.43175	-3.03734	-1.71931	-6.49505	-2.26853	-2.18304	-6.41878	-6.57366	-2.69012	-6.1072	-3.89724	-6.36985	-6.24515	-5.8248	-3.65042	-1.45335	-4.04028	-4.22091	-2.14575	-2.05529	-1.66271	-6.2972	-4.3493	-6.51719	-3.10986	-5.34801	-5.59712	-6.07633	-6.65974	-6.67004	-5.4151	-5.74481	-5.61808	-5.15425	-6.37402	-0.481725	-4.05978	-3.79636	-2.74547	-3.84889	-4.95547	-6.12155	-3.42238	-1.10592
1.14.12.15: Terephthalate 1,2-dioxygenase	-6.33578	-6.14969	-6.26117	-6.53129	-6.725	-6.43175	-6.38712	-6.45641	-6.49505	-6.48758	-5.85123	-6.41878	-6.57366	-6.63228	-6.1072	-6.56501	-6.36985	-6.24515	-5.8248	-6.63251	8.32606	2.98487	3.45776	-2.14575	7.68102	-1.66271	-6.2972	-4.3493	-6.51719	6.28528	-5.34801	-5.59712	-6.07633	-0.0104822	-0.614137	-5.4151	-5.74481	-5.61808	1.29278	-6.37402	-0.481725	1.58757	5.52228	-2.74547	-3.84889	-4.95547	-6.12155	0.5277	-1.10592
1.3.99.23: All-trans-retinol 13,14-reductase	-6.33578	-6.14969	-2.45957	-6.53129	-6.725	-2.54944	-3.36038	-2.22492	-2.18628	-3.74945	-1.55461	-2.09804	-6.57366	-3.71694	-6.1072	-6.56501	-1.11661	-1.67469	-2.11937	-6.63251	-1.45335	-4.04028	-4.22091	-2.14575	-2.05529	-1.66271	-6.2972	-4.3493	-6.51719	-3.10986	-5.34801	-5.59712	-6.07633	-6.65974	-6.67004	-5.4151	-5.74481	-5.61808	-5.15425	-6.37402	-0.481725	-4.05978	-3.79636	-2.74547	-3.84889	-4.95547	-6.12155	-3.42238	-1.10592
2.4.2.15: Guanosine phosphorylase	-6.33578	-6.14969	-6.26117	-6.53129	-6.725	-6.43175	-6.38712	-6.45641	-6.49505	-6.48758	-5.85123	-6.41878	-6.57366	-6.63228	-6.1072	-6.56501	-6.36985	-6.24515	-5.8248	-6.63251	8.42838	-4.04028	-4.22091	7.16957	-2.05529	-1.66271	-6.2972	4.41362	0.324511	-3.10986	-5.34801	-5.59712	-6.07633	-6.65974	-0.201675	0.447818	-5.74481	-5.61808	1.8052	-6.37402	-0.481725	2.66384	-3.79636	-2.74547	-3.84889	1.33371	-6.12155	0.0413058	-1.10592
2.7.1.51: L-fuculokinase	-1.00881	-6.14969	-3.29251	-0.297495	-0.873727	-6.43175	-6.38712	-6.45641	-1.80423	-6.48758	-5.85123	-3.20519	-3.87014	-2.32339	-1.44874	-6.56501	-6.36985	-3.35783	-5.8248	-1.12239	-1.45335	-4.04028	-4.22091	-2.14575	-2.05529	-1.66271	-6.2972	-4.3493	-6.51719	-3.10986	-5.34801	-5.59712	-6.07633	-6.65974	-6.67004	-5.4151	-5.74481	-5.61808	-5.15425	-6.37402	-0.481725	-4.05978	-3.79636	-2.74547	-3.84889	-4.95547	-6.12155	-3.42238	-1.10592
2.7.7.53: ATP adenylyltransferase	-6.33578	-6.14969	-6.26117	-6.53129	-6.725	-6.43175	-6.38712	-6.45641	-6.49505	-6.48758	-2.6318	-6.41878	-6.57366	-6.63228	-6.1072	-3.05265	-6.36985	-6.24515	-5.8248	-6.63251	-1.45335	-4.04028	3.82856	-2.14575	-2.05529	-1.66271	-6.2972	-4.3493	-6.51719	-3.10986	-5.34801	-5.59712	-6.07633	-6.65974	-6.67004	-5.4151	2.08429	0.984781	3.10951	-0.967823	-0.481725	-4.05978	-3.79636	-2.74547	-3.84889	1.6337	-6.12155	-3.42238	-1.10592
3.1.1.4: Phospholipase A(2)	0.144005	-6.14969	-6.26117	-6.53129	-3.74235	-6.43175	-0.734785	-6.45641	-1.74379	-6.48758	-5.85123	-6.41878	-0.962364	-6.63228	0.625912	-6.56501	-1.71436	-3.14415	-5.8248	-1.75582	-1.45335	-4.04028	-4.22091	-2.14575	-2.05529	-1.66271	-6.2972	-4.3493	-6.51719	-3.10986	-5.34801	-5.59712	-6.07633	-0.990251	-6.67004	-5.4151	-5.74481	-5.61808	-5.15425	-6.37402	-0.481725	-4.05978	-3.79636	-2.74547	-3.84889	-4.95547	-6.12155	-3.42238	-1.10592
3.1.2.1: Acetyl-CoA hydrolase	-6.33578	-6.14969	-3.11149	-2.77632	-6.725	-0.0203143	-0.840392	-3.2891	-3.20349	-6.48758	-2.97844	-6.41878	-6.57366	-6.63228	-6.1072	-4.13234	-6.36985	-0.635718	-0.402334	-2.9241	-1.45335	-4.04028	-4.22091	-2.14575	-2.05529	-1.66271	-6.2972	-4.3493	-6.51719	-3.10986	-5.34801	-5.59712	-6.07633	-6.65974	-6.67004	-5.4151	-5.74481	-5.61808	-5.15425	-6.37402	-0.481725	-4.05978	-3.79636	-2.74547	-3.84889	-4.95547	-6.12155	-3.42238	-1.10592
3.2.2.8: Ribosylpyrimidine nucleosidase	-6.33578	-6.14969	-3.8061	-6.53129	-3.86532	-6.43175	-6.38712	-6.45641	-6.49505	-3.77088	-1.51147	-6.41878	-6.57366	-6.63228	-3.1356	-1.9675	-6.36985	-6.24515	-5.8248	-6.63251	-1.45335	-4.04028	-4.22091	-2.14575	-2.05529	-1.66271	-6.2972	-4.3493	-6.51719	-3.10986	-5.34801	-5.59712	-6.07633	-0.303192	0.278041	0.753426	-5.74481	-5.61808	-5.15425	-0.562677	-0.481725	2.37721	-3.79636	3.4007	-3.84889	-4.95547	-6.12155	-3.42238	-1.10592
3.4.13.19: Membrane dipeptidase	-2.55044	-6.14969	-3.17591	-6.53129	-2.03106	-3.48451	-6.38712	-1.9313	-2.48949	-4.32782	-3.46285	-6.41878	-1.80343	-3.31868	-6.1072	-3.21187	-6.36985	-6.24515	-5.8248	-3.92533	-1.45335	-4.04028	-4.22091	-2.14575	-2.05529	-1.66271	-6.2972	-4.3493	-6.51719	-3.10986	-5.34801	-5.59712	-6.07633	-6.65974	-6.67004	-5.4151	-5.74481	-5.61808	-5.15425	-6.37402	-0.481725	-4.05978	-3.79636	-2.74547	-3.84889	-4.95547	-6.12155	-3.42238	-1.10592
4.1.2.48: Low-specificity L-threonine aldolase	-6.33578	-6.14969	-6.26117	-6.53129	-6.725	-6.43175	-6.38712	-6.45641	-6.49505	-6.48758	-5.85123	-6.41878	-6.57366	-6.63228	-6.1072	-3.22662	-6.36985	-6.24515	-5.8248	-6.63251	-1.45335	-4.04028	3.80436	-2.14575	-2.05529	-1.66271	-6.2972	-4.3493	-6.51719	-3.10986	-5.34801	-5.59712	-6.07633	-6.65974	-6.67004	0.905908	2.21054	-5.61808	2.85702	0.314404	-0.481725	2.49478	-3.79636	-2.74547	-3.84889	-4.95547	-6.12155	-3.42238	-1.10592
4.2.1.79: 2-methylcitrate dehydratase	-6.33578	-6.14969	-6.26117	-6.53129	-6.725	-6.43175	-6.38712	-6.45641	-2.65634	-6.48758	-5.85123	-6.41878	-6.57366	-6.63228	-0.690337	-3.40261	-6.36985	-6.24515	-5.8248	-6.63251	-1.45335	-4.04028	-4.22091	-2.14575	-2.05529	-1.66271	-6.2972	-4.3493	-6.51719	-3.10986	-5.34801	-5.59712	-6.07633	-6.65974	0.258583	-5.4151	1.92063	0.869894	3.5044	-0.335318	-0.481725	-4.05978	-3.79636	-2.74547	-3.84889	1.60318	-6.12155	-3.42238	-1.10592
4.3.1.2: Methylaspartate ammonia-lyase	-1.0402	-6.14969	-0.530631	-6.53129	-3.87965	-0.0695104	-6.38712	-1.40824	-6.49505	-6.48758	-5.85123	0.648117	-6.57366	-6.63228	-6.1072	-3.26626	-1.16269	-1.11077	-1.50952	-0.657745	-1.45335	-4.04028	-4.22091	-2.14575	-2.05529	-1.66271	-6.2972	-4.3493	-6.51719	-3.10986	-5.34801	-5.59712	-6.07633	-6.65974	-6.67004	-5.4151	-5.74481	-5.61808	-5.15425	-6.37402	-0.481725	-4.05978	-3.79636	-2.74547	-3.84889	-4.95547	-6.12155	-3.42238	-1.10592
4.4.1.23: 2-hydroxypropyl-CoM lyase	-6.33578	-6.14969	-6.26117	-6.53129	-6.725	-6.43175	-6.38712	-6.45641	-6.49505	-6.48758	-5.85123	-6.41878	-6.57366	-6.63228	-6.1072	-3.71564	-6.36985	-6.24515	-5.8248	-6.63251	-1.45335	-4.04028	3.80222	-2.14575	-2.05529	-1.66271	-6.2972	-4.3493	-6.51719	-3.10986	-5.34801	-5.59712	-6.07633	-6.65974	-0.579319	-5.4151	1.90018	-5.61808	3.14936	0.053791	-0.481725	-4.05978	4.61581	-2.74547	-3.84889	1.89552	-6.12155	-3.42238	-1.10592
5.5.1.1: Muconate cycloisomerase	-6.33578	-6.14969	-6.26117	-6.53129	-6.725	-3.08562	-3.88687	-2.95777	-6.49505	-2.67529	-2.47195	-6.41878	-4.36067	-3.08988	-6.1072	-6.56501	-4.80755	-2.809	-2.33666	-2.4044	-1.45335	-4.04028	-4.22091	-2.14575	-2.05529	-1.66271	-6.2972	-4.3493	-6.51719	-3.10986	-5.34801	-5.59712	-6.07633	0.303877	-6.67004	-5.4151	-5.74481	-5.61808	-5.15425	-6.37402	-0.481725	-4.05978	-3.79636	-2.74547	-3.84889	-4.95547	-6.12155	-3.42238	-1.10592
6.2.1.25: Benzoate--CoA ligase	-6.33578	-6.14969	-6.26117	-6.53129	-6.725	-6.43175	-6.38712	-3.83016	-6.49505	-6.48758	-3.46834	-6.41878	-6.57366	-6.63228	-6.1072	-3.6478	-6.36985	-3.82262	-5.8248	-6.63251	-1.45335	-4.04028	3.76559	-2.14575	-2.05529	-1.66271	-6.2972	-4.3493	-6.51719	-3.10986	-5.34801	-5.59712	-6.07633	-6.65974	-0.0719347	-5.4151	-5.74481	-5.61808	3.08699	-0.0343264	-0.481725	-4.05978	-3.79636	-2.74547	-3.84889	1.63551	-6.12155	-3.42238	-1.10592
1.1.1.202: 1,3-propanediol dehydrogenase	-6.33578	-6.14969	-6.26117	-6.53129	-2.0742	-3.20293	-2.22955	-2.46762	-1.33718	-6.48758	-5.85123	-6.41878	-1.66171	-2.32119	-3.07891	0.916529	-6.36985	-6.24515	-5.8248	-3.80563	-1.45335	-4.04028	-4.22091	-2.14575	-2.05529	-1.66271	-6.2972	3.2092	-6.51719	-3.10986	-5.34801	-5.59712	-6.07633	-6.65974	-6.67004	-5.4151	-5.74481	-5.61808	1.74228	-1.28789	-0.481725	-4.05978	-3.79636	-2.74547	-3.84889	-4.95547	-6.12155	-3.42238	-1.10592
1.3.1.34: 2,4-dienoyl-CoA reductase (NADPH)	-6.33578	-6.14969	-6.26117	-6.53129	-6.725	-6.43175	-6.38712	-6.45641	-6.49505	-6.48758	-5.85123	-6.41878	-6.57366	-6.63228	-6.1072	-3.41955	-6.36985	-6.24515	-5.8248	-6.63251	-1.45335	-4.04028	2.94725	-2.14575	-2.05529	-1.66271	-6.2972	-4.3493	-6.51719	-3.10986	-5.34801	-5.59712	-6.07633	-6.65974	-0.142946	1.77669	1.61708	-5.61808	3.18289	-0.613052	-0.481725	-4.05978	-3.79636	-2.74547	-3.84889	0.574882	-6.12155	-3.42238	-1.10592
2.1.1.178: 16S rRNA (cytosine(1407)-C(5))-methyltransferase	-6.33578	-6.14969	-6.26117	-2.04893	-1.80979	-6.43175	-6.38712	-2.14197	-3.41122	-3.00426	-2.80626	-2.62242	-2.17198	-3.19985	-6.1072	-0.956118	-2.72234	-6.24515	-5.8248	-3.81592	-1.45335	-4.04028	-4.22091	-2.14575	-2.05529	-1.66271	-6.2972	-4.3493	-6.51719	-3.10986	-5.34801	-5.59712	-6.07633	-6.65974	-6.67004	-5.4151	-5.74481	-5.61808	-5.15425	-6.37402	-0.481725	-4.05978	-3.79636	-2.74547	-3.84889	-4.95547	-6.12155	-3.42238	-1.10592
2.3.1.48: Histone acetyltransferase	-6.33578	-6.14969	-2.71149	-6.53129	-3.71898	-1.7496	-3.26729	-1.78192	-6.49505	-2.47248	1.18513	-6.41878	-3.55076	-3.95986	-6.1072	-3.92057	-6.36985	-3.08611	-2.91619	-3.4603	-1.45335	-4.04028	-4.22091	-2.14575	-2.05529	-1.66271	-6.2972	-4.3493	-6.51719	-3.10986	-5.34801	-5.59712	-6.07633	-6.65974	-6.67004	-5.4151	-5.74481	-5.61808	-5.15425	-6.37402	-0.481725	-4.05978	-3.79636	-2.74547	-3.84889	-4.95547	-6.12155	-3.42238	-1.10592
2.3.2.17: glycyltransferase	-6.33578	-6.14969	-6.26117	-0.685557	-1.44286	-1.29739	-6.38712	-2.27788	-3.52596	-2.75993	-3.28967	-2.48089	-0.484952	-1.32022	-6.1072	-2.43796	-2.57887	-6.24515	-5.8248	-2.61831	-1.45335	-4.04028	-4.22091	-2.14575	-2.05529	-1.66271	-6.2972	-4.3493	-6.51719	-3.10986	-5.34801	-5.59712	-6.07633	-6.65974	-6.67004	-5.4151	-5.74481	-5.61808	-5.15425	-6.37402	-0.481725	-4.05978	-3.79636	-2.74547	-3.84889	-4.95547	-6.12155	-3.42238	-1.10592
2.7.1.41: Glucose-1-phosphate phosphodismutase	-6.33578	-3.53992	-3.79757	-3.23343	-6.725	-6.43175	-6.38712	-2.98385	-3.52488	-3.73372	-1.6611	-6.41878	-6.57366	-2.74894	-6.1072	-6.56501	-6.36985	-1.1156	-5.8248	-6.63251	-1.45335	-4.04028	-4.22091	-2.14575	-2.05529	-1.66271	-6.2972	-4.3493	-6.51719	-3.10986	-5.34801	-5.59712	-6.07633	-0.384457	-6.67004	-5.4151	-5.74481	-5.61808	-5.15425	-6.37402	-0.481725	-4.05978	-3.79636	-2.74547	-3.84889	-4.95547	-6.12155	-3.42238	-1.10592
3.1.1.45: Carboxymethylenebutenolidase	-6.33578	-6.14969	-6.26117	-6.53129	-6.725	-6.43175	-6.38712	-6.45641	-6.49505	-6.48758	-5.85123	-6.41878	-6.57366	-6.63228	-6.1072	-3.70653	-6.36985	-6.24515	-5.8248	-6.63251	-1.45335	-4.04028	3.31076	-2.14575	-2.05529	-1.66271	-6.2972	-4.3493	-6.51719	-3.10986	-5.34801	-5.59712	-6.07633	-6.65974	-0.299805	0.892227	1.46802	-5.61808	3.29305	-0.144827	-0.481725	2.30183	-3.79636	-2.74547	-3.84889	2.42638	-6.12155	-3.42238	-1.10592
3.2.1.94: Glucan 1,6-alpha-isomaltosidase	-6.33578	-6.14969	-6.26117	-2.53056	-3.05415	-1.21289	-2.04043	-2.31604	-6.49505	-1.99863	2.01024	-2.48133	-2.71227	-2.17214	-6.1072	-2.98889	-6.36985	-0.17891	-2.19201	-6.63251	-1.45335	-4.04028	-4.22091	-2.14575	-2.05529	-1.66271	-6.2972	-4.3493	-6.51719	-3.10986	-5.34801	-5.59712	-6.07633	-6.65974	-6.67004	-5.4151	-5.74481	-5.61808	-5.15425	-6.37402	-0.481725	-4.05978	-3.79636	-2.74547	-3.84889	-4.95547	-6.12155	-3.42238	-1.10592
3.2.1.98: Glucan 1,4-alpha-maltohexaosidase	-3.43262	-2.26563	-2.94033	-0.495744	-2.93988	-6.43175	-6.38712	-2.94136	-4.2332	-6.48758	-5.85123	-2.85276	-6.57366	-1.66546	-6.1072	-1.25591	-3.55347	-6.24515	-5.8248	-6.63251	-1.45335	-4.04028	-4.22091	-2.14575	-2.05529	-1.66271	-6.2972	-4.3493	-6.51719	-3.10986	-5.34801	-5.59712	-6.07633	-6.65974	-6.67004	-5.4151	-5.74481	-5.61808	1.86046	-6.37402	-0.481725	-4.05978	-3.79636	-2.74547	-3.84889	-4.95547	-6.12155	-3.42238	-1.10592
4.2.1.119: Enoyl-CoA hydratase 2	-6.33578	-6.14969	-6.26117	-6.53129	-6.725	-6.43175	-6.38712	-6.45641	-6.49505	-6.48758	-5.85123	-6.41878	-6.57366	-6.63228	-6.1072	-2.85035	-6.36985	-6.24515	-5.8248	-6.63251	-1.45335	-4.04028	3.53554	-2.14575	-2.05529	-1.66271	-6.2972	3.65491	-6.51719	-3.10986	-5.34801	-5.59712	-6.07633	-6.65974	-6.67004	1.59219	2.30887	1.61553	3.5393	-0.40708	-0.481725	-4.05978	-3.79636	-2.74547	-3.84889	-4.95547	-6.12155	-3.42238	-1.10592
6.2.1.17: Propionate--CoA ligase	-6.33578	-6.14969	-6.26117	-6.53129	-6.725	-6.43175	-6.38712	-6.45641	-6.49505	-6.48758	-5.85123	-6.41878	-6.57366	-6.63228	-6.1072	-3.42778	-6.36985	-6.24515	-5.8248	-6.63251	-1.45335	-4.04028	4.23596	-2.14575	-2.05529	-1.66271	-6.2972	-4.3493	-6.51719	5.75165	-5.34801	-5.59712	-6.07633	-6.65974	-0.279087	0.97323	1.07698	-5.61808	2.54029	-0.765882	-0.481725	-4.05978	4.09933	-2.74547	-3.84889	2.33671	-6.12155	-3.42238	-1.10592
1.1.1.57: Fructuronate reductase	-6.33578	-6.14969	-2.1504	-6.53129	-3.71552	-1.89453	-2.95461	-2.13969	-6.49505	-2.83572	-0.817288	-6.41878	-6.57366	-3.01055	-2.59946	-6.56501	-3.23225	-1.76966	-2.82535	-3.32916	-1.45335	-4.04028	-4.22091	-2.14575	-2.05529	-1.66271	-6.2972	-4.3493	-6.51719	-3.10986	-5.34801	-5.59712	-6.07633	-6.65974	0.163644	-5.4151	-5.74481	-5.61808	-5.15425	-6.37402	-0.481725	-4.05978	-3.79636	-2.74547	-3.84889	-4.95547	-6.12155	-3.42238	-1.10592
1.1.1.91: Aryl-alcohol dehydrogenase (NADP(+))	-3.11067	-1.62983	-6.26117	-6.53129	-2.90149	-2.82452	-6.38712	-6.45641	-3.51789	-4.03461	-5.85123	-6.41878	-2.53164	-4.04118	-2.69912	-6.56501	-6.36985	-2.49185	-2.95061	-6.63251	-1.45335	5.0938	-4.22091	-2.14575	-2.05529	-1.66271	-6.2972	-4.3493	-0.123705	-3.10986	-5.34801	-5.59712	-6.07633	-6.65974	-6.67004	-5.4151	-5.74481	-5.61808	-5.15425	-6.37402	-0.481725	-4.05978	-3.79636	-2.74547	-3.84889	-4.95547	-6.12155	-3.42238	-1.10592
1.11.1.1: NADH peroxidase	-3.51325	-0.690106	-6.26117	-3.24467	-6.725	1.36337	-6.38712	-6.45641	-6.49505	-1.31493	-5.85123	-3.54222	-6.57366	-3.12756	-3.22557	1.38421	-6.36985	-3.72658	0.904243	-1.99561	-1.45335	-4.04028	-4.22091	-2.14575	-2.05529	-1.66271	-6.2972	-4.3493	-6.51719	-3.10986	-5.34801	-5.59712	-6.07633	-6.65974	-6.67004	-5.4151	-5.74481	-5.61808	-5.15425	-6.37402	-0.481725	-4.05978	-3.79636	5.05185	-3.84889	-4.95547	-6.12155	-3.42238	-1.10592
1.2.1.5: Aldehyde dehydrogenase (NAD(P)(+))	-6.33578	-6.14969	-6.26117	-6.53129	-6.725	-6.43175	-6.38712	-6.45641	-6.49505	-6.48758	-5.85123	-6.41878	-6.57366	-6.63228	-6.1072	-3.39004	-6.36985	-6.24515	-5.8248	-6.63251	-1.45335	-4.04028	-4.22091	-2.14575	-2.05529	-1.66271	-6.2972	-4.3493	-6.51719	3.55678	-5.34801	-5.59712	-6.07633	-6.65974	-6.67004	1.007	1.90588	-5.61808	3.5812	-0.414645	-0.481725	-4.05978	4.63029	-2.74547	-3.84889	2.15918	-6.12155	-3.42238	-1.10592
1.5.1.36: Flavin reductase (NADH)	-6.33578	-6.14969	-6.26117	-6.53129	-6.725	-6.43175	-6.38712	-6.45641	-6.49505	-6.48758	1.65701	-6.41878	-6.57366	-6.63228	-6.1072	1.0328	-6.36985	-3.50154	-5.8248	-6.63251	-1.45335	-4.04028	3.6971	-2.14575	-2.05529	-1.66271	-6.2972	-4.3493	-6.51719	-3.10986	-5.34801	-5.59712	-6.07633	-6.65974	-6.67004	-5.4151	1.85274	-5.61808	3.08462	0.288383	-0.481725	2.27809	-3.79636	4.03381	-3.84889	1.86736	-6.12155	-3.42238	-1.10592
1.97.1.12: Photosystem I	-6.33578	-6.14969	-6.26117	-6.53129	-4.43935	-4.63905	-1.15555	-3.27077	-6.49505	-6.48758	-5.85123	-6.41878	-6.57366	-6.63228	-6.1072	-4.61707	-6.36985	-6.24515	-5.8248	-6.63251	-1.45335	-4.04028	-4.22091	-2.14575	-2.05529	-1.66271	-6.2972	-4.3493	-6.51719	-3.10986	-5.34801	-5.59712	-6.07633	-1.02708	-6.67004	-5.4151	1.51311	-5.61808	-5.15425	-1.53197	-0.481725	-4.05978	-3.79636	-2.74547	-3.84889	-4.95547	1.86992	-3.42238	-1.10592
2.4.1.329: Sucrose 6(F)-phosphate phosphorylase	-3.01769	-6.14969	-3.01396	-2.07823	-2.95163	-2.13396	-2.84509	-3.21491	-3.66958	-6.48758	-5.85123	-3.22225	-3.04444	-6.63228	-6.1072	-6.56501	-3.26297	-2.88503	-1.97685	-2.4633	-1.45335	-4.04028	-4.22091	-2.14575	-2.05529	-1.66271	-6.2972	-4.3493	-6.51719	-3.10986	-5.34801	-5.59712	-6.07633	-6.65974	-6.67004	-5.4151	-5.74481	-5.61808	-5.15425	-6.37402	-0.481725	-4.05978	-3.79636	-2.74547	-3.84889	-4.95547	-6.12155	-3.42238	-1.10592
2.6.1.37: 2-aminoethylphosphonate--pyruvate transaminase	-6.33578	-6.14969	-6.26117	-2.54199	-1.66981	-1.45486	-3.75484	-0.333091	-6.49505	-3.0571	-1.19272	-6.41878	-3.95412	-3.35302	-6.1072	-6.56501	-3.73908	-1.65265	-1.6208	-1.18892	-1.45335	-4.04028	-4.22091	-2.14575	-2.05529	-1.66271	-6.2972	-4.3493	-6.51719	-3.10986	-5.34801	-5.59712	-6.07633	-6.65974	-6.67004	-5.4151	-5.74481	-5.61808	-5.15425	-6.37402	-0.481725	-4.05978	-3.79636	-2.74547	-3.84889	-4.95547	-6.12155	-3.42238	-1.10592
3.1.1.17: Gluconolactonase	-6.33578	-6.14969	-6.26117	-6.53129	-6.725	-6.43175	-6.38712	-6.45641	-6.49505	-6.48758	-5.85123	-6.41878	-6.57366	-6.63228	-6.1072	-3.92783	-6.36985	-6.24515	-5.8248	-6.63251	-1.45335	-4.04028	-4.22091	-2.14575	-2.05529	-1.66271	-6.2972	3.81299	-6.51719	-3.10986	-5.34801	-5.59712	-0.449598	-6.65974	0.809138	-5.4151	1.91179	1.36166	2.9458	-0.0101213	-0.481725	-4.05978	4.77685	-2.74547	-3.84889	-4.95547	-6.12155	-3.42238	-1.10592
3.2.1.35: Hyaluronoglucosaminidase	-6.33578	-2.13625	-2.87402	-6.53129	-1.28205	-4.45699	-6.38712	-6.45641	-6.49505	-3.107	-3.07262	-6.41878	-6.57366	-6.63228	-6.1072	-6.56501	-6.36985	-6.24515	-5.8248	-6.63251	-1.45335	-4.04028	-4.22091	-2.14575	-2.05529	-1.66271	-6.2972	-4.3493	0.0590104	-3.10986	1.31482	1.07321	-6.07633	-1.46467	-6.67004	-5.4151	-5.74481	-5.61808	-5.15425	-6.37402	-0.481725	-4.05978	-3.79636	-2.74547	-3.84889	-4.95547	-6.12155	-3.42238	-1.10592
3.2.1.4: Cellulase	-6.33578	-6.14969	-2.66385	-6.53129	-6.725	-3.14134	-2.93529	-1.93362	-6.49505	-3.7799	-1.63476	-3.50308	-4.43144	-6.63228	-6.1072	-1.38849	-3.49424	-3.46009	-2.91355	-3.38664	8.68792	-4.04028	-4.22091	-2.14575	-2.05529	-1.66271	-6.2972	-4.3493	-6.51719	-3.10986	-5.34801	-5.59712	-6.07633	-6.65974	-6.67004	-5.4151	-5.74481	-5.61808	-5.15425	-6.37402	-0.481725	-4.05978	-3.79636	-2.74547	-3.84889	-4.95547	-6.12155	-3.42238	-1.10592
3.2.1.55: Non-reducing end alpha-L-arabinofuranosidase	-6.33578	-6.14969	-1.97903	-6.53129	-3.01218	-2.01527	-3.14955	-1.1408	-6.49505	-1.28896	-0.514957	-6.41878	-6.57366	-1.95076	-6.1072	-6.56501	-3.23611	-1.4236	-1.85818	-3.71632	-1.45335	-4.04028	3.55572	-2.14575	-2.05529	-1.66271	-6.2972	-4.3493	-6.51719	-3.10986	-5.34801	-5.59712	-6.07633	-6.65974	-6.67004	-5.4151	-5.74481	-5.61808	2.19063	-6.37402	-0.481725	-4.05978	-3.79636	-2.74547	-3.84889	-4.95547	-6.12155	-3.42238	-1.10592
3.3.2.1: Isochorismatase	-6.33578	-6.14969	-0.885966	-6.53129	-2.76134	-6.43175	-3.67677	-1.76621	-2.62288	-3.74054	-0.881917	-6.41878	-4.33234	-6.63228	-6.1072	-1.5353	-2.5106	-6.24515	-5.8248	-6.63251	-1.45335	-4.04028	-4.22091	-2.14575	-2.05529	-1.66271	-6.2972	-4.3493	-6.51719	-3.10986	-5.34801	-5.59712	-6.07633	-6.65974	-6.67004	-5.4151	-5.74481	-5.61808	-5.15425	-6.37402	-0.481725	-4.05978	-3.79636	-2.74547	-3.84889	-4.95547	0.912792	-3.42238	-1.10592
3.4.11.14: Cytosol alanyl aminopeptidase	-6.33578	-6.14969	-3.37107	-2.31697	-6.725	-2.9832	-2.8766	-2.80686	-3.78107	-3.78108	-0.530534	-6.41878	-3.5728	-4.08074	-6.1072	-6.56501	-3.76572	-1.73027	-1.09246	-2.2857	-1.45335	-4.04028	-4.22091	-2.14575	-2.05529	-1.66271	-6.2972	-4.3493	-6.51719	-3.10986	-5.34801	-5.59712	-6.07633	-6.65974	-6.67004	-5.4151	-5.74481	-5.61808	-5.15425	-6.37402	-0.481725	-4.05978	-3.79636	-2.74547	-3.84889	-4.95547	-6.12155	-3.42238	-1.10592
4.1.1.112: NO_NAME	-6.33578	-6.14969	-6.26117	-6.53129	-6.725	-6.43175	-6.38712	-6.45641	-2.27095	-6.48758	-5.85123	-6.41878	-6.57366	-3.21697	-2.22949	-6.56501	-6.36985	-3.10632	-5.8248	-6.63251	8.43188	-4.04028	3.17905	-2.14575	5.82419	-1.66271	-6.2972	-4.3493	-0.340648	-3.10986	-5.34801	-5.59712	-6.07633	-6.65974	-6.67004	-5.4151	-5.74481	-5.61808	2.80484	-6.37402	-0.481725	2.31677	-3.79636	-2.74547	-3.84889	3.16482	1.0621	-3.42238	-1.10592
4.1.1.64: 2,2-dialkylglycine decarboxylase (pyruvate)	-6.33578	-6.14969	-3.17708	-2.32781	-6.725	-1.54151	-3.18491	-2.81236	-3.52252	-3.06143	-0.948307	-6.41878	-3.35652	-3.79094	-6.1072	-6.56501	-2.75088	-1.87942	-1.5739	-1.5485	-1.45335	-4.04028	-4.22091	-2.14575	-2.05529	-1.66271	-6.2972	-4.3493	-6.51719	-3.10986	-5.34801	-5.59712	-6.07633	-6.65974	-6.67004	-5.4151	-5.74481	-5.61808	-5.15425	-6.37402	-0.481725	-4.05978	-3.79636	-2.74547	-3.84889	-4.95547	-6.12155	-3.42238	-1.10592
4.1.3.17: 4-hydroxy-4-methyl-2-oxoglutarate aldolase	-6.33578	-6.14969	-6.26117	-6.53129	-6.725	-6.43175	-6.38712	-6.45641	-2.27095	-6.48758	-5.85123	-6.41878	-6.57366	-3.21697	-2.22949	-6.56501	-6.36985	-3.10632	-5.8248	-6.63251	8.43188	-4.04028	3.17905	-2.14575	5.82419	-1.66271	-6.2972	-4.3493	-0.340648	-3.10986	-5.34801	-5.59712	-6.07633	-6.65974	-6.67004	-5.4151	-5.74481	-5.61808	2.80484	-6.37402	-0.481725	2.31677	-3.79636	-2.74547	-3.84889	3.16482	1.0621	-3.42238	-1.10592
5.1.3.11: Cellobiose epimerase	-2.64055	-6.14969	-1.56339	-6.53129	-3.61094	-2.26906	-2.5309	-1.92493	-3.17465	-2.82133	-0.182965	-6.41878	-6.57366	-3.18171	-6.1072	-6.56501	-3.16725	-1.68073	0.316196	-1.20025	-1.45335	-4.04028	-4.22091	-2.14575	-2.05529	-1.66271	-6.2972	-4.3493	-6.51719	-3.10986	-5.34801	-5.59712	-6.07633	-6.65974	-6.67004	-5.4151	-5.74481	-5.61808	-5.15425	-6.37402	-0.481725	-4.05978	-3.79636	-2.74547	-3.84889	-4.95547	-6.12155	-3.42238	-1.10592
5.4.99.24: 23S rRNA pseudouridine(955/2504/2580) synthase	-6.33578	-6.14969	-3.23426	-6.53129	-6.725	-4.25428	-6.38712	-6.45641	-3.63948	-4.48125	-5.85123	-6.41878	-6.57366	-3.78083	-3.3853	1.27851	-6.36985	-6.24515	-5.8248	-6.63251	-1.45335	-4.04028	-4.22091	6.36465	7.52497	-1.66271	-6.2972	-4.3493	-6.51719	-3.10986	-5.34801	-5.59712	0.947393	-6.65974	-0.524149	0.812555	-5.74481	-5.61808	-5.15425	-0.716413	9.04442	-4.05978	-3.79636	-2.74547	-3.84889	-4.95547	-6.12155	-3.42238	-1.10592
6.2.1.33: 4-chlorobenzoate--CoA ligase	-6.33578	-6.14969	-2.61925	-6.53129	-2.77774	-3.73999	-6.38712	-3.95369	-6.49505	-6.48758	-4.05451	-6.41878	-6.57366	-6.63228	-6.1072	-2.06089	-6.36985	-6.24515	-5.8248	-6.63251	-1.45335	-4.04028	-4.22091	-2.14575	-2.05529	-1.66271	-6.2972	-4.3493	-6.51719	-3.10986	-5.34801	-5.59712	-6.07633	-6.65974	-0.306098	-5.4151	1.65127	-5.61808	2.84796	-0.678615	-0.481725	-4.05978	-3.79636	-2.74547	-3.84889	-4.95547	-6.12155	-3.42238	-1.10592
6.4.1.4: Methylcrotonoyl-CoA carboxylase	-3.36123	-6.14969	-3.26818	-2.20089	-6.725	-6.43175	-3.27649	-6.45641	-2.29508	-6.48758	-5.85123	-1.04889	-2.34999	-4.2244	1.11032	-6.56501	-0.369107	-6.24515	-5.8248	-2.29456	-1.45335	-4.04028	-4.22091	-2.14575	-2.05529	-1.66271	-6.2972	-4.3493	-6.51719	-3.10986	-5.34801	-5.59712	-6.07633	-6.65974	-6.67004	-5.4151	-5.74481	-5.61808	-5.15425	-6.37402	-0.481725	-4.05978	-3.79636	-2.74547	-3.84889	2.01675	-6.12155	-3.42238	-1.10592
1.4.99.6: D-arginine dehydrogenase	-2.25054	-0.83258	-6.26117	-2.65766	-6.725	-6.43175	-6.38712	-6.45641	-1.08411	-6.48758	-5.85123	0.357377	-1.82864	-1.2697	-0.906107	-4.2063	-0.943176	-6.24515	-5.8248	-3.53007	-1.45335	-4.04028	-4.22091	-2.14575	-2.05529	-1.66271	-6.2972	2.9826	-6.51719	-3.10986	-5.34801	-5.59712	-6.07633	-0.419936	-6.67004	0.802097	-5.74481	-5.61808	-5.15425	-6.37402	-0.481725	-4.05978	-3.79636	-2.74547	-3.84889	-4.95547	1.12378	-3.42238	-1.10592
1.8.7.1: Assimilatory sulfite reductase (ferredoxin)	-6.33578	-3.5678	-2.91034	-6.53129	-6.725	-6.43175	-6.38712	-6.45641	-3.46806	-6.48758	-3.62901	-6.41878	-6.57366	-6.63228	-3.71716	-2.67873	-6.36985	-6.24515	-3.06582	-6.63251	-1.45335	-4.04028	-4.22091	-2.14575	-2.05529	-1.66271	-6.2972	-4.3493	-6.51719	-3.10986	-5.34801	-5.59712	-6.07633	-1.05866	-0.34356	-5.4151	-5.74481	1.33888	1.83011	-0.815613	-0.481725	3.03682	-3.79636	-2.74547	-3.84889	2.89295	-6.12155	-3.42238	-1.10592
2.1.1.113: Site-specific DNA-methyltransferase (cytosine-N(4)-specific)	-3.44703	-6.14969	-6.26117	-2.14673	-4.41082	-6.43175	-6.38712	-6.45641	0.154303	-6.48758	-5.85123	-6.41878	-6.57366	-6.63228	-6.1072	-6.56501	-2.97772	-6.24515	-3.35101	-6.63251	-1.45335	-4.04028	-4.22091	-2.14575	7.92624	-1.66271	-6.2972	-4.3493	1.28333	-3.10986	-5.34801	-5.59712	-0.218853	-0.465887	-6.67004	0.773527	-5.74481	-5.61808	0.845486	-6.37402	-0.481725	-4.05978	-3.79636	-2.74547	-3.84889	-4.95547	-6.12155	-3.42238	-1.10592
2.3.1.174: 3-oxoadipyl-CoA thiolase	-6.33578	-6.14969	-6.26117	-6.53129	-6.725	-6.43175	-6.38712	-6.45641	-6.49505	-6.48758	-5.85123	-6.41878	-6.57366	-6.63228	-6.1072	-2.97458	-6.36985	-3.77597	-5.8248	-6.63251	-1.45335	-4.04028	4.6824	-2.14575	-2.05529	-1.66271	-6.2972	-4.3493	-6.51719	-3.10986	-5.34801	-5.59712	-6.07633	-6.65974	-0.0681336	-5.4151	2.49874	1.7651	4.22306	0.0465289	-0.481725	3.00655	5.40789	-2.74547	-3.84889	2.52334	-6.12155	-3.42238	-1.10592
2.7.1.45: 2-dehydro-3-deoxygluconokinase	-2.95105	-6.14969	-1.65179	-6.53129	-3.16286	-1.35187	-3.077	-1.14489	-6.49505	-1.63742	0.522204	-3.14616	-3.93605	-1.56066	-6.1072	-6.56501	-2.83633	-1.43246	-2.00959	-3.77092	-1.45335	-4.04028	-4.22091	-2.14575	-2.05529	-1.66271	-6.2972	-4.3493	-6.51719	-3.10986	-5.34801	-5.59712	-6.07633	-6.65974	-6.67004	-5.4151	-5.74481	-5.61808	-5.15425	-6.37402	-0.481725	-4.05978	-3.79636	-2.74547	-3.84889	-4.95547	-6.12155	-3.42238	-1.10592
2.7.7.49: RNA-directed DNA polymerase	-6.33578	-6.14969	-6.26117	-2.9763	-4.40614	-2.2011	-1.3528	-2.28255	-6.49505	-6.48758	-5.85123	-6.41878	-2.63376	-3.46289	1.90527	-2.74637	-1.62867	-2.13749	-2.51408	-1.19675	-1.45335	-4.04028	-4.22091	-2.14575	-2.05529	-1.66271	-6.2972	-4.3493	-6.51719	-3.10986	-5.34801	-5.59712	-6.07633	-6.65974	-6.67004	-5.4151	1.08756	-5.61808	-5.15425	-6.37402	-0.481725	-4.05978	-3.79636	-2.74547	-3.84889	-4.95547	-6.12155	2.01516	-1.10592
3.1.3.46: Fructose-2,6-bisphosphate 2-phosphatase	-6.33578	-6.14969	-1.83985	-6.53129	-3.09849	-2.50147	-3.5523	-1.1878	-6.49505	-2.09867	-0.462703	-3.27964	-6.57366	-3.63797	-6.1072	-0.979607	-2.93694	-1.59995	-1.68598	-4.01587	-1.45335	-4.04028	-4.22091	-2.14575	-2.05529	-1.66271	-6.2972	-4.3493	-6.51719	-3.10986	-5.34801	-5.59712	-6.07633	-6.65974	-6.67004	-5.4151	-5.74481	-5.61808	-5.15425	-6.37402	-0.481725	-4.05978	-3.79636	-2.74547	5.50584	-4.95547	-6.12155	-3.42238	-1.10592
3.2.1.78: Mannan endo-1,4-beta-mannosidase	-1.96888	-6.14969	-1.13277	-6.53129	-3.21599	-1.66218	-1.76517	-1.63649	-3.30369	-2.55376	-0.464357	-6.41878	-2.94339	-3.07457	-6.1072	-6.56501	-2.70063	-1.42542	0.0219988	-0.745625	-1.45335	-4.04028	-4.22091	-2.14575	-2.05529	-1.66271	-6.2972	-4.3493	-6.51719	-3.10986	-5.34801	-5.59712	-6.07633	-6.65974	-6.67004	-5.4151	-5.74481	-5.61808	-5.15425	-6.37402	-0.481725	-4.05978	-3.79636	-2.74547	-3.84889	-4.95547	-6.12155	-3.42238	-1.10592
3.4.24.70: Oligopeptidase A	-1.66134	-6.14969	-3.49887	-0.631301	-2.79723	-2.50361	-2.77652	-6.45641	-0.797476	-6.48758	-5.85123	-3.26517	-6.57366	-2.06545	-1.35269	2.4771	-6.36985	-6.24515	-5.8248	-1.68798	-1.45335	2.22976	-4.22091	-2.14575	7.04058	-1.66271	-6.2972	-4.3493	-6.51719	-3.10986	-5.34801	-5.59712	-6.07633	-6.65974	-6.67004	-5.4151	-5.74481	-5.61808	-5.15425	-1.53849	-0.481725	-4.05978	-3.79636	-2.74547	-3.84889	-4.95547	-6.12155	-3.42238	-1.10592
3.4.24.71: Endothelin-converting enzyme 1	-1.30469	-6.14969	-6.26117	-6.53129	-3.15611	-1.38399	-3.12692	-1.16692	-6.49505	-3.01425	-1.55649	-3.25662	-3.07543	-2.65256	-3.50819	-6.56501	-3.77793	-0.607639	-2.75234	-1.3618	-1.45335	-4.04028	-4.22091	-2.14575	-2.05529	-1.66271	-6.2972	-4.3493	-6.51719	-3.10986	-5.34801	-5.59712	-6.07633	-6.65974	-6.67004	-5.4151	-5.74481	-5.61808	-5.15425	-6.37402	-0.481725	-4.05978	-3.79636	-2.74547	-3.84889	-4.95547	-6.12155	-3.42238	-1.10592
3.6.3.16: Arsenite-transporting ATPase	-3.42345	-6.14969	-1.55153	-6.53129	-3.22602	-1.22583	-6.38712	-1.48849	-6.49505	-1.92326	-2.8032	-1.36009	-6.57366	-6.63228	-6.1072	-6.56501	-6.36985	-6.24515	-3.39966	-3.67247	-1.45335	-4.04028	2.90441	-2.14575	6.55542	-1.66271	-6.2972	-4.3493	-6.51719	-3.10986	-5.34801	-5.59712	-6.07633	-6.65974	-6.67004	-5.4151	-5.74481	-5.61808	-5.15425	-6.37402	-0.481725	-4.05978	-3.79636	-2.74547	-3.84889	1.85429	-6.12155	1.97966	-1.10592
4.1.1.86: Diaminobutyrate decarboxylase	-1.55166	-6.14969	-6.26117	-0.284836	-2.10381	-6.43175	-6.38712	-6.45641	-2.6319	-6.48758	-5.85123	-1.14518	-6.57366	-3.21033	-1.6766	-4.13585	-6.36985	-6.24515	-5.8248	-1.87287	-1.45335	-4.04028	3.38193	-2.14575	-2.05529	-1.66271	-6.2972	-4.3493	-6.51719	-3.10986	-5.34801	-5.59712	-6.07633	-6.65974	-0.478311	-5.4151	-5.74481	-5.61808	1.776	-0.849698	-0.481725	-4.05978	-3.79636	-2.74547	-3.84889	-4.95547	-6.12155	-3.42238	-1.10592
4.3.99.4: Choline trimethylamine-lyase	-6.33578	-6.14969	0.602355	-2.3167	-2.95894	0.434243	-2.01424	-1.73845	-6.49505	0.23976	-1.43777	-3.05769	-2.80679	-6.63228	-6.1072	-6.56501	-6.36985	-0.535348	-3.13497	-3.95098	-1.45335	-4.04028	-4.22091	-2.14575	-2.05529	-1.66271	-6.2972	-4.3493	-6.51719	-3.10986	-5.34801	-5.59712	-6.07633	-6.65974	-6.67004	-5.4151	-5.74481	-5.61808	-5.15425	-0.409195	-0.481725	-4.05978	-3.79636	-2.74547	-3.84889	-4.95547	-6.12155	-3.42238	-1.10592
1.13.11.27: 4-hydroxyphenylpyruvate dioxygenase	-6.33578	-6.14969	-6.26117	-6.53129	-6.725	-6.43175	-6.38712	-6.45641	-6.49505	-6.48758	-5.85123	-6.41878	-6.57366	-6.63228	-6.1072	-3.50976	-6.36985	-6.24515	-5.8248	-6.63251	7.05163	-4.04028	-4.22091	6.83917	7.59604	7.35034	-6.2972	2.89162	0.269589	6.1454	-5.34801	-5.59712	-6.07633	-6.65974	0.966451	-5.4151	-5.74481	-5.61808	1.96805	-6.37402	-0.481725	1.8263	3.78339	-2.74547	-3.84889	2.63357	-6.12155	0.44302	-1.10592
1.2.1.21: Glycolaldehyde dehydrogenase	0.455103	-6.14969	-6.26117	1.62851	-0.0613498	-6.43175	-6.38712	-6.45641	-1.74976	-6.48758	-2.0648	-0.999427	-6.57366	-0.262654	-6.1072	-3.29565	-1.34573	-6.24515	-5.8248	1.76393	-1.45335	-4.04028	-4.22091	-2.14575	-2.05529	-1.66271	-6.2972	-4.3493	-6.51719	-3.10986	-5.34801	0.628984	0.276204	-6.65974	-6.67004	-5.4151	-5.74481	-5.61808	-5.15425	-0.921324	-0.481725	-4.05978	-3.79636	-2.74547	-3.84889	-4.95547	-6.12155	-3.42238	-1.10592
1.2.7.4: Carbon-monoxide dehydrogenase (ferredoxin)	-6.33578	-2.41033	-6.26117	-1.91156	-2.7883	-2.26785	-1.8234	-2.56311	-2.72117	-0.685974	-1.7038	-3.20019	-1.1063	-2.63693	-6.1072	-6.56501	-1.38768	-1.465	-2.04297	-3.83285	-1.45335	-4.04028	-4.22091	-2.14575	-2.05529	-1.66271	-6.2972	-4.3493	-6.51719	-3.10986	-5.34801	-5.59712	-6.07633	-6.65974	-6.67004	-5.4151	-5.74481	-5.61808	-5.15425	-6.37402	-0.481725	-4.05978	-3.79636	-2.74547	-3.84889	-4.95547	-6.12155	-3.42238	-1.10592
1.2.98.1: Formaldehyde dismutase	-3.93235	-6.14969	-3.12079	-6.53129	-6.725	-6.43175	-6.38712	-6.45641	-6.49505	-6.48758	-5.85123	-6.41878	-6.57366	-6.63228	-6.1072	-2.64287	-6.36985	-6.24515	-5.8248	-6.63251	-1.45335	-4.04028	5.12764	-2.14575	-2.05529	-1.66271	-6.2972	-4.3493	0.430858	-3.10986	-5.34801	-5.59712	-6.07633	-6.65974	0.342896	0.831705	2.47334	-5.61808	4.40846	0.743688	-0.481725	-4.05978	4.27627	-2.74547	-3.84889	2.02855	-6.12155	-3.42238	-1.10592
2.4.99.13: (Kdo)-lipid IV(A) 3-deoxy-D-manno-octulosonic acid transferase	-2.66915	-2.00325	-1.90361	-2.91785	-2.93522	-1.66403	-2.82861	-2.21408	-2.71252	-3.35203	-2.23853	-6.41878	-6.57366	-2.86669	-6.1072	-6.56501	-1.36082	-1.84957	-1.94282	-6.63251	-1.45335	-4.04028	-4.22091	-2.14575	-2.05529	-1.66271	-6.2972	-4.3493	-6.51719	-3.10986	-5.34801	-5.59712	-6.07633	-6.65974	-6.67004	-5.4151	-5.74481	-5.61808	-5.15425	-6.37402	-0.481725	-4.05978	-3.79636	-2.74547	2.37193	-4.95547	-6.12155	-3.42238	-1.10592
2.6.1.57: Aromatic-amino-acid transaminase	-3.69676	-6.14969	0.273679	-2.56745	-2.1346	-1.51609	-6.38712	-1.82242	-6.49505	-1.99655	-5.85123	-3.39955	-6.57366	-2.90002	-6.1072	-6.56501	-6.36985	-6.24515	-5.8248	-3.3365	-1.45335	-4.04028	-4.22091	-2.14575	-2.05529	-1.66271	-6.2972	2.93705	-6.51719	-3.10986	-5.34801	-5.59712	-6.07633	-6.65974	-0.836507	-5.4151	-5.74481	-5.61808	-5.15425	-1.59166	-0.481725	-4.05978	-3.79636	-2.74547	-3.84889	-4.95547	-6.12155	-3.42238	-1.10592
2.7.1.1: Hexokinase	-3.46377	-6.14969	-3.24751	-1.92879	-6.725	-0.189255	-1.88043	-2.29591	-2.83874	-2.74168	-0.946327	-3.5451	-3.19699	-2.26412	-6.1072	-6.56501	-2.65218	-1.2954	-0.932582	-0.195535	-1.45335	-4.04028	-4.22091	-2.14575	-2.05529	-1.66271	-6.2972	-4.3493	-6.51719	-3.10986	-5.34801	-5.59712	-6.07633	-6.65974	-6.67004	-5.4151	-5.74481	-5.61808	-5.15425	-6.37402	-0.481725	-4.05978	-3.79636	-2.74547	-3.84889	-4.95547	-6.12155	-3.42238	-1.10592
2.7.1.25: Adenylyl-sulfate kinase	-1.48519	-6.14969	-6.26117	-6.53129	-4.17641	-0.919692	-6.38712	-1.62588	-6.49505	-6.48758	-1.43678	-6.41878	-6.57366	-3.50245	-6.1072	-6.56501	-6.36985	-2.03396	0.0796911	-6.63251	-1.45335	-4.04028	-4.22091	-2.14575	-2.05529	-1.66271	-6.2972	-4.3493	-6.51719	-3.10986	-5.34801	-5.59712	-6.07633	-6.65974	-1.00957	-5.4151	-5.74481	-5.61808	-5.15425	-1.32939	-0.481725	2.15232	-3.79636	-2.74547	-3.84889	3.46467	-6.12155	-3.42238	8.30906
3.2.1.15: Polygalacturonase	-3.04277	-6.14969	-1.05393	-6.53129	-3.33119	-1.29077	-2.91405	-1.49698	-3.54391	-3.14107	-0.535203	-2.81678	-6.57366	-2.07909	-3.05746	-4.02588	-6.36985	-0.640851	-1.70334	-3.36249	-1.45335	-4.04028	-4.22091	-2.14575	-2.05529	-1.66271	-6.2972	-4.3493	-6.51719	-3.10986	-5.34801	-5.59712	-6.07633	-6.65974	-6.67004	-5.4151	-5.74481	-5.61808	-5.15425	-6.37402	-0.481725	-4.05978	-3.79636	-2.74547	-3.84889	-4.95547	-6.12155	-3.42238	-1.10592
3.2.1.24: Alpha-mannosidase	-6.33578	-1.21012	-6.26117	-6.53129	-0.567747	-6.43175	-6.38712	-1.17524	-2.73561	-6.48758	-2.87671	-3.20646	0.044232	-6.63228	-6.1072	-2.22707	-3.24731	-6.24515	-5.8248	-6.63251	-1.45335	-4.04028	-4.22091	-2.14575	-2.05529	-1.66271	-6.2972	-4.3493	0.952952	-3.10986	-5.34801	-5.59712	-0.514347	0.552522	-6.67004	0.620194	-5.74481	0.960899	-5.15425	-6.37402	-0.481725	-4.05978	-3.79636	-2.74547	-3.84889	-4.95547	0.740533	-3.42238	-1.10592
3.2.1.49: Alpha-N-acetylgalactosaminidase	-6.33578	-3.20384	-2.36128	-6.53129	-2.63564	-2.64358	-2.39026	-2.48123	-2.81415	-2.12199	-5.85123	-6.41878	-2.97348	-3.24532	-2.95228	-6.56501	-2.15318	-1.4098	-5.8248	-2.20843	-1.45335	-4.04028	-4.22091	-2.14575	-2.05529	-1.66271	0.857407	-4.3493	-6.51719	-3.10986	-5.34801	-5.59712	-6.07633	-0.402131	-6.67004	-5.4151	-5.74481	-5.61808	-5.15425	-6.37402	-0.481725	-4.05978	-3.79636	-2.74547	-3.84889	-4.95547	-6.12155	-3.42238	-1.10592
3.2.1.89: Arabinogalactan endo-beta-1,4-galactanase	-2.47032	-6.14969	-1.25378	-2.70962	-2.55027	-1.2657	-2.55328	-0.484028	-6.49505	-2.70369	-0.0657149	-2.82261	-6.57366	-1.9446	-6.1072	-6.56501	-3.3327	-0.807041	-0.529788	-3.48	-1.45335	-4.04028	-4.22091	-2.14575	-2.05529	-1.66271	-6.2972	-4.3493	-6.51719	-3.10986	-5.34801	-5.59712	-6.07633	-6.65974	-6.67004	-5.4151	-5.74481	-5.61808	-5.15425	-1.23137	-0.481725	-4.05978	-3.79636	-2.74547	-3.84889	-4.95547	-6.12155	-3.42238	-1.10592
3.4.21.96: Lactocepin	-2.36307	-3.29574	-6.26117	-6.53129	-2.66518	-3.12473	-2.82637	-6.45641	-2.97974	-6.48758	-4.19608	-2.09938	-1.80411	-6.63228	-2.1381	-3.06235	-6.36985	-6.24515	-5.8248	-2.64647	-1.45335	-4.04028	-4.22091	-2.14575	-2.05529	-1.66271	1.15684	-4.3493	1.03503	-3.10986	-5.34801	-5.59712	-6.07633	0.615211	0.382311	-5.4151	-5.74481	-5.61808	-5.15425	-6.37402	-0.481725	-4.05978	-3.79636	-2.74547	-3.84889	-4.95547	-6.12155	-3.42238	-1.10592
3.6.3.12: Potassium-transporting ATPase	-3.52166	-6.14969	-6.26117	-6.53129	-2.75285	-3.4103	-6.38712	-3.24812	-3.74936	-3.62053	-5.85123	-6.41878	-6.57366	-6.63228	-0.0023029	-6.56501	-6.36985	-2.55622	-5.8248	-6.63251	-1.45335	-4.04028	-4.22091	-2.14575	-2.05529	-1.66271	-0.0523094	-4.3493	0.487857	-3.10986	-5.34801	-5.59712	-6.07633	-6.65974	-6.67004	-5.4151	-5.74481	0.642996	2.17894	-6.37402	-0.481725	2.67026	-3.79636	-2.74547	-3.84889	2.04973	-6.12155	-3.42238	-1.10592
4.2.1.6: Galactonate dehydratase	-2.58704	-2.6212	-6.26117	-6.53129	-3.40923	-1.05897	-2.97479	-6.45641	-6.49505	-2.7617	-1.47539	-6.41878	-1.77678	-3.62494	-6.1072	-3.85064	-1.99353	-0.41759	-0.503752	-2.81936	-1.45335	3.29073	-4.22091	-2.14575	-2.05529	-1.66271	-6.2972	-4.3493	-6.51719	4.43424	-5.34801	-5.59712	-6.07633	-6.65974	-6.67004	-5.4151	-5.74481	-5.61808	-5.15425	-6.37402	-0.481725	-4.05978	-3.79636	-2.74547	-3.84889	-4.95547	-6.12155	-3.42238	-1.10592
4.2.1.7: Altronate dehydratase	-3.43666	-6.14969	-1.35305	-6.53129	-3.40164	-1.29316	-2.24518	-1.42299	-6.49505	-2.55744	-0.121128	-3.05597	-4.05663	-2.4214	-6.1072	-4.21144	-2.70303	-0.342034	-0.944201	-1.50663	-1.45335	-4.04028	-4.22091	-2.14575	-2.05529	-1.66271	-6.2972	-4.3493	-6.51719	-3.10986	-5.34801	-5.59712	-6.07633	-6.65974	-6.67004	-5.4151	-5.74481	-5.61808	-5.15425	-6.37402	-0.481725	-4.05978	-3.79636	-2.74547	-3.84889	-4.95547	-6.12155	-3.42238	-1.10592
5.3.1.14: L-rhamnose isomerase	-3.42942	-3.41979	-3.1775	-6.53129	-6.725	-3.37725	-2.41894	-1.9754	-6.49505	-2.61324	-3.64319	-3.82558	-6.57366	-2.53127	-2.647	-6.56501	-3.95916	-3.33244	-5.8248	-2.63357	-1.45335	-4.04028	-4.22091	6.34279	-2.05529	-1.66271	-6.2972	-4.3493	-6.51719	-3.10986	-5.34801	-5.59712	-6.07633	-6.65974	-6.67004	-5.4151	-5.74481	-5.61808	-5.15425	-6.37402	-0.481725	-4.05978	-3.79636	-2.74547	-3.84889	-4.95547	-6.12155	-3.42238	-1.10592
1.1.1.261: sn-glycerol-1-phosphate dehydrogenase	-6.33578	-3.3934	-3.31348	-2.81915	-6.725	-6.43175	-6.38712	-6.45641	-6.49505	-6.48758	-5.85123	-6.41878	-6.57366	-6.63228	-6.1072	-6.56501	-6.36985	-6.24515	-5.8248	-6.63251	-1.45335	-4.04028	-4.22091	-2.14575	-2.05529	-1.66271	1.73595	-4.3493	1.30742	-3.10986	-5.34801	-5.59712	-6.07633	0.409215	-0.0535013	-5.4151	1.5326	-5.61808	-5.15425	-6.37402	-0.481725	-4.05978	4.79823	-2.74547	-3.84889	-4.95547	2.25566	-3.42238	-1.10592
1.1.1.58: Tagaturonate reductase	-2.05276	-6.14969	-1.45952	-3.13873	-4.25644	-1.53447	-3.14195	-1.37533	-6.49505	-1.81364	-0.304229	-2.87369	-6.57366	-1.95654	-2.70252	-6.56501	-3.16199	-0.814987	-1.95144	-1.93381	-1.45335	-4.04028	-4.22091	-2.14575	-2.05529	-1.66271	-6.2972	-4.3493	0.808735	-3.10986	-5.34801	-5.59712	-6.07633	-6.65974	-6.67004	-5.4151	-5.74481	-5.61808	-5.15425	-6.37402	-0.481725	-4.05978	-3.79636	-2.74547	-3.84889	-4.95547	-6.12155	-3.42238	-1.10592
1.14.14.3: Alkanal monooxygenase (FMN-linked)	-6.33578	-6.14969	-6.26117	-6.53129	-2.79596	-6.43175	-6.38712	-2.97424	-3.06911	-6.48758	-0.570491	-6.41878	-6.57366	-1.40289	-6.1072	-2.90875	-6.36985	-3.60468	-5.8248	-6.63251	-1.45335	-4.04028	4.6406	-2.14575	-2.05529	-1.66271	-6.2972	-4.3493	-6.51719	-3.10986	-5.34801	-5.59712	-6.07633	-6.65974	1.25786	-5.4151	2.84066	-5.61808	4.33619	0.756334	-0.481725	-4.05978	5.25391	-2.74547	-3.84889	2.60003	-6.12155	-3.42238	-1.10592
1.2.1.79: Succinate-semialdehyde dehydrogenase (NADP(+))	-6.33578	-6.14969	-6.26117	-6.53129	-6.725	-6.43175	-6.38712	-4.12232	-3.21236	-6.48758	-5.85123	-1.10798	-6.57366	-6.63228	-6.1072	-2.63145	-6.36985	-2.869	-5.8248	-6.63251	-1.45335	-4.04028	4.14926	-2.14575	-2.05529	-1.66271	-6.2972	-4.3493	-6.51719	-3.10986	-5.34801	-5.59712	-6.07633	-6.65974	0.956009	-5.4151	2.63443	0.907447	4.04709	0.136415	-0.481725	-4.05978	4.47803	4.14287	-3.84889	-4.95547	-6.12155	-3.42238	-1.10592
1.7.1.1: Nitrate reductase (NADH)	-6.33578	-6.14969	-6.26117	-6.53129	-6.725	-6.43175	-6.38712	-6.45641	-6.49505	-6.48758	-5.85123	-6.41878	-6.57366	-6.63228	-6.1072	-4.52942	-6.36985	-6.24515	-5.8248	-4.89333	-1.45335	-4.04028	4.68258	-2.14575	5.98077	-1.66271	-6.2972	-4.3493	-0.922221	-3.10986	-5.34801	-5.59712	-6.07633	-1.5244	-6.67004	-5.4151	-5.74481	-5.61808	0.888933	-0.11224	9.64076	-4.05978	5.44344	-2.74547	2.08595	-4.95547	-6.12155	1.61151	-1.10592
2.4.1.281: 4-O-beta-D-mannosyl-D-glucose phosphorylase	-2.52949	-6.14969	-1.36546	-3.14744	-3.35336	-1.72254	-1.7586	-1.67577	-3.40491	-2.42366	0.0161803	-3.85013	-3.0972	-2.89199	-6.1072	-6.56501	-2.95143	-1.30504	0.904243	-0.546493	-1.45335	-4.04028	-4.22091	-2.14575	-2.05529	-1.66271	-6.2972	-4.3493	-6.51719	-3.10986	-5.34801	-5.59712	-6.07633	-6.65974	-6.67004	-5.4151	-5.74481	-5.61808	-5.15425	-6.37402	-0.481725	-4.05978	-3.79636	-2.74547	-3.84889	-4.95547	-6.12155	-3.42238	-1.10592
2.4.99.12: Lipid IV(A) 3-deoxy-D-manno-octulosonic acid transferase	-2.66915	-2.00325	-1.90361	-2.91785	-2.93522	-1.66403	-2.82861	-2.21408	-2.71252	-3.35203	-2.23853	-6.41878	-6.57366	-2.86669	-3.39647	-6.56501	-1.36082	-1.84957	-1.94282	-6.63251	-1.45335	-4.04028	-4.22091	-2.14575	-2.05529	-1.66271	-6.2972	-4.3493	-6.51719	-3.10986	-5.34801	-5.59712	-6.07633	-6.65974	-6.67004	-5.4151	-5.74481	-5.61808	-5.15425	-6.37402	-0.481725	-4.05978	-3.79636	-2.74547	2.37193	-4.95547	-6.12155	-3.42238	-1.10592
2.6.1.76: Diaminobutyrate--2-oxoglutarate transaminase	-1.78187	-6.14969	-6.26117	-0.0888207	-1.67779	-6.43175	-6.38712	-6.45641	-2.63926	-6.48758	-5.85123	-0.426404	-6.57366	-2.90052	-1.23476	-4.08285	-6.36985	-6.24515	-5.8248	-1.55748	-1.45335	-4.04028	3.74624	-2.14575	-2.05529	-1.66271	-6.2972	-4.3493	-6.51719	-3.10986	-5.34801	-5.59712	-6.07633	-6.65974	-6.67004	-5.4151	1.34932	-5.61808	2.33062	-6.37402	-0.481725	2.15783	-3.79636	-2.74547	-3.84889	1.96291	-6.12155	-3.42238	-1.10592
2.7.7.10: UTP--hexose-1-phosphate uridylyltransferase	-2.62981	-1.46726	-2.57212	-6.53129	-0.740154	-1.4493	-6.38712	-3.68809	-3.12305	-3.36369	-2.03809	-2.01024	-6.57366	-6.63228	-6.1072	-0.513678	-1.42106	-6.24515	-5.8248	-3.57469	-1.45335	-4.04028	-4.22091	-2.14575	-2.05529	-1.66271	-6.2972	-4.3493	-6.51719	-3.10986	-5.34801	-5.59712	-6.07633	-6.65974	-6.67004	-5.4151	1.22279	-5.61808	-5.15425	-6.37402	-0.481725	-4.05978	-3.79636	-2.74547	-3.84889	-4.95547	-6.12155	-3.42238	-1.10592
3.1.1.53: Sialate O-acetylesterase	-6.33578	-6.14969	-1.33224	-6.53129	-3.37082	-1.64197	-2.82187	0.675748	-6.49505	-2.88235	3.14659	-3.28754	-6.57366	-2.46042	-3.39667	2.4207	-2.8848	-1.05535	-1.46503	-3.60703	-1.45335	-4.04028	-4.22091	-2.14575	-2.05529	-1.66271	-6.2972	-4.3493	-6.51719	-3.10986	-5.34801	-5.59712	-6.07633	-6.65974	-6.67004	-5.4151	-5.74481	-5.61808	-5.15425	-6.37402	-0.481725	-4.05978	-3.79636	6.05444	-3.84889	-4.95547	-6.12155	-3.42238	-1.10592
3.2.1.31: Beta-glucuronidase	-6.33578	-0.390431	-0.938952	-6.53129	-2.3263	-2.61377	-2.34115	-2.00279	-2.64293	-3.24287	-1.08901	-2.40332	-2.50087	-2.09124	-6.1072	-2.98835	-3.87224	-2.95574	-2.6686	-4.323	-1.45335	-4.04028	-4.22091	-2.14575	-2.05529	-1.66271	-6.2972	-4.3493	-6.51719	-3.10986	-5.34801	-5.59712	-6.07633	-6.65974	-6.67004	-5.4151	-5.74481	-5.61808	-5.15425	-6.37402	-0.481725	-4.05978	-3.79636	-2.74547	-3.84889	-4.95547	-6.12155	-3.42238	-1.10592
3.2.2.4: AMP nucleosidase	-0.323843	-6.14969	-3.96579	-6.53129	-2.44174	-1.96806	-1.90948	-0.202077	-6.49505	-2.28372	-5.85123	-6.41878	-6.57366	-2.52185	1.94067	-6.56501	-6.36985	-6.24515	-0.272884	-6.63251	-1.45335	-4.04028	-4.22091	-2.14575	-2.05529	-1.66271	-6.2972	-4.3493	-6.51719	5.75428	-5.34801	-5.59712	-0.583429	-6.65974	-6.67004	-5.4151	-5.74481	-5.61808	2.08433	-6.37402	-0.481725	2.29388	4.99219	-2.74547	-3.84889	3.45767	-6.12155	-3.42238	-1.10592
3.4.22.10: Streptopain	-1.4881	-2.42754	-6.26117	-1.52017	-2.39338	0.277161	-1.47955	-6.45641	-3.4148	-1.86319	-2.41936	-2.63095	-2.15645	-3.17323	-2.11761	-6.56501	-1.69846	-1.10013	-1.50095	-2.01992	-1.45335	-4.04028	-4.22091	-2.14575	-2.05529	-1.66271	-6.2972	-4.3493	-6.51719	-3.10986	-5.34801	-5.59712	-6.07633	-6.65974	-6.67004	-5.4151	-5.74481	-5.61808	-5.15425	-6.37402	-0.481725	-4.05978	-3.79636	-2.74547	-3.84889	-4.95547	-6.12155	-3.42238	-1.10592
4.1.2.17: L-fuculose-phosphate aldolase	-0.340987	-6.14969	-3.64484	0.443583	-0.934267	-2.41041	-3.51158	-2.70223	-0.115838	-6.48758	-2.39366	-1.40843	-2.83231	-1.88493	-0.743451	-1.30337	-6.36985	-2.86781	-3.19612	-0.800552	-1.45335	-4.04028	-4.22091	-2.14575	-2.05529	-1.66271	-6.2972	-4.3493	-6.51719	-3.10986	-5.34801	-5.59712	-6.07633	-6.65974	-6.67004	-5.4151	-5.74481	-5.61808	-5.15425	-6.37402	-0.481725	-4.05978	-3.79636	-2.74547	-3.84889	-4.95547	-6.12155	-3.42238	-1.10592
4.1.3.38: Aminodeoxychorismate lyase	-2.20731	-6.14969	-3.50645	-2.18424	-1.67693	-3.77189	-6.38712	-2.51784	-6.49505	-3.84634	-5.85123	-3.27691	-2.24096	-3.53026	-6.1072	-1.32623	-6.36985	-6.24515	-3.49924	-6.63251	-1.45335	-4.04028	-4.22091	-2.14575	-2.05529	-1.66271	1.1921	-4.3493	-6.51719	-3.10986	-5.34801	-5.59712	0.494239	-6.65974	0.608147	-5.4151	-5.74481	-5.61808	-5.15425	-6.37402	-0.481725	-4.05978	-3.79636	-2.74547	-3.84889	-4.95547	0.922014	-3.42238	-1.10592
4.2.1.96: 4a-hydroxytetrahydrobiopterin dehydratase	-6.33578	-6.14969	-3.76176	-6.53129	-6.725	-6.43175	-6.38712	-6.45641	-6.49505	-6.48758	-5.85123	-6.41878	-6.57366	-6.63228	-6.1072	-3.49706	-6.36985	-6.24515	-5.8248	-6.63251	-1.45335	-4.04028	3.80303	-2.14575	-2.05529	7.72658	-6.2972	4.0931	-6.51719	5.49183	-5.34801	-5.59712	-6.07633	-6.65974	-0.899323	-5.4151	-5.74481	-5.61808	2.74355	-6.37402	7.99557	2.66827	-3.79636	-2.74547	-3.84889	3.25268	-6.12155	-3.42238	-1.10592
5.4.99.16: Maltose alpha-D-glucosyltransferase	-6.33578	-6.14969	-6.26117	-6.53129	-6.725	-6.43175	-6.38712	-6.45641	-6.49505	-6.48758	-5.85123	-6.41878	-6.57366	-6.63228	-6.1072	-2.39004	-6.36985	-6.24515	-5.8248	-6.63251	-1.45335	-4.04028	4.53119	-2.14575	-2.05529	-1.66271	-6.2972	-4.3493	-6.51719	-3.10986	-5.34801	0.496051	-6.07633	-6.65974	0.425901	2.67058	2.37431	1.41988	3.44711	-0.232455	-0.481725	4.33363	4.38298	-2.74547	-3.84889	3.87	-6.12155	-3.42238	-1.10592
1.1.1.41: Isocitrate dehydrogenase (NAD(+))	-0.895374	-2.31571	-6.26117	-6.53129	-2.95005	-1.86576	-1.65898	-2.82041	-2.85765	-2.23934	-5.85123	-1.99486	-2.21933	-6.63228	-2.02811	-6.56501	-0.392913	-3.61673	-2.58403	-1.88145	-1.45335	-4.04028	-4.22091	-2.14575	-2.05529	-1.66271	-6.2972	-4.3493	-6.51719	-3.10986	-5.34801	-5.59712	-6.07633	-6.65974	-6.67004	-5.4151	-5.74481	-5.61808	-5.15425	-6.37402	-0.481725	-4.05978	-3.79636	-2.74547	3.7024	-4.95547	-6.12155	2.94548	-1.10592
1.11.1.18: Bromide peroxidase	-2.13144	-6.14969	-2.78252	-2.73794	-2.31038	-6.43175	-1.94472	-6.45641	-3.20666	-6.48758	-5.85123	-1.66248	-1.27791	-1.70696	-2.96218	-1.2737	-2.00201	-6.24515	-3.38443	-2.19857	-1.45335	-4.04028	-4.22091	-2.14575	-2.05529	-1.66271	0.722235	-4.3493	0.374044	-3.10986	-5.34801	-5.59712	-6.07633	-6.65974	-6.67004	-5.4151	-5.74481	-5.61808	-5.15425	-6.37402	-0.481725	-4.05978	-3.79636	-2.74547	-3.84889	-4.95547	-6.12155	-3.42238	-1.10592
1.17.1.2: 4-hydroxy-3-methylbut-2-enyl diphosphate reductase	-0.754855	-2.36945	-3.29215	-6.53129	-1.20648	-0.78198	0.347568	-6.45641	-1.38007	-6.48758	-0.970878	-6.41878	-0.467716	-2.81589	-6.1072	-3.77839	-0.0981673	-0.244911	-0.841977	-6.63251	-1.45335	-4.04028	-4.22091	-2.14575	-2.05529	-1.66271	-6.2972	-4.3493	-6.51719	-3.10986	2.19543	0.920166	-6.07633	-6.65974	-6.67004	-5.4151	-5.74481	-5.61808	-5.15425	-6.37402	-0.481725	-4.05978	-3.79636	-2.74547	-3.84889	-4.95547	0.488906	-3.42238	-1.10592
2.4.1.337: NO_NAME	-3.83985	-2.50327	-3.60705	-0.819764	-1.32457	-2.63719	-6.38712	-1.66743	-2.24139	-3.19649	-3.59129	-1.93656	-1.13278	-2.40075	-3.5939	-0.0953524	-1.96011	-6.24515	-5.8248	-2.83959	-1.45335	-4.04028	-4.22091	-2.14575	-2.05529	-1.66271	-6.2972	4.41779	-6.51719	-3.10986	-5.34801	-5.59712	-6.07633	-6.65974	-6.67004	-5.4151	-5.74481	-5.61808	-5.15425	-6.37402	-0.481725	-4.05978	-3.79636	-2.74547	-3.84889	-4.95547	-6.12155	-3.42238	-1.10592
2.5.1.56: N-acetylneuraminate synthase	-1.57706	-6.14969	-6.26117	-2.15861	-2.65904	-6.43175	-2.0282	-0.368784	0.0350895	-3.78721	-5.85123	-2.16455	-2.37275	-6.63228	4.28052	-1.4516	1.81807	-1.6931	-5.8248	-3.27025	-1.45335	-4.04028	3.75757	-2.14575	-2.05529	-1.66271	-6.2972	-4.3493	-6.51719	-3.10986	-5.34801	-5.59712	-6.07633	-6.65974	-6.67004	-5.4151	-5.74481	-5.61808	3.27324	-6.37402	-0.481725	-4.05978	-3.79636	-2.74547	-3.84889	-4.95547	-6.12155	-3.42238	-1.10592
2.6.1.19: 4-aminobutyrate--2-oxoglutarate transaminase	-2.39155	-6.14969	-6.26117	-6.53129	-6.725	-6.43175	-6.38712	-2.33212	-6.49505	-6.48758	-1.2241	-3.71431	-6.57366	-2.32929	-1.10972	-0.439523	-6.36985	-6.24515	-5.8248	-6.63251	-1.45335	-4.04028	-4.22091	-2.14575	-2.05529	-1.66271	-6.2972	-4.3493	-6.51719	-3.10986	-5.34801	-5.59712	-6.07633	-6.65974	0.350577	-5.4151	2.11309	-5.61808	3.28763	-0.039099	-0.481725	2.56129	-3.79636	-2.74547	-3.84889	2.79337	-6.12155	-3.42238	-1.10592
2.7.1.19: Phosphoribulokinase	-2.63892	-1.69485	-0.538907	-2.96311	-6.725	-1.74931	-3.1221	-0.972028	-6.49505	-2.41653	0.490783	-6.41878	-2.84091	-0.619339	-6.1072	-6.56501	-2.92038	-0.541692	-2.00684	-2.03508	-1.45335	-4.04028	-4.22091	-2.14575	-2.05529	-1.66271	-6.2972	3.05187	-6.51719	-3.10986	-5.34801	-5.59712	-6.07633	-6.65974	-0.938641	-5.4151	-5.74481	-5.61808	-5.15425	-6.37402	-0.481725	2.64031	-3.79636	-2.74547	-3.84889	-4.95547	-6.12155	-3.42238	-1.10592
2.7.7.82: CMP-N,N'-diacetyllegionaminic acid synthase	-6.33578	-0.0790581	-6.26117	-1.17385	-1.33055	-0.0965968	-1.11593	-1.07658	-1.54795	-1.48551	-0.762644	-1.50254	0.0183207	-2.13463	1.13545	-3.30664	-1.58486	0.841318	0.190922	-1.9972	-1.45335	-4.04028	-4.22091	-2.14575	-2.05529	-1.66271	-6.2972	-4.3493	-6.51719	-3.10986	-5.34801	-5.59712	-6.07633	-6.65974	-6.67004	-5.4151	-5.74481	-5.61808	-5.15425	-6.37402	-0.481725	-4.05978	-3.79636	-2.74547	-3.84889	-4.95547	-6.12155	-3.42238	-1.10592
3.6.3.19: Maltose-transporting ATPase	-6.33578	-6.14969	-6.26117	-0.885063	-0.373194	-1.2756	-3.83307	-1.32055	-1.3272	-3.42164	-5.85123	-0.0201451	-0.817822	-1.6455	-6.1072	1.86762	-2.0374	-3.84583	-2.31684	-1.70885	8.00097	-4.04028	-4.22091	-2.14575	-2.05529	-1.66271	-6.2972	-4.3493	-6.51719	-3.10986	-5.34801	-5.59712	-6.07633	-6.65974	-6.67004	-5.4151	-5.74481	-5.61808	2.73851	-6.37402	-0.481725	-4.05978	-3.79636	-2.74547	-3.84889	2.95491	-6.12155	-3.42238	-1.10592
3.6.3.36: Taurine-transporting ATPase	-6.33578	-6.14969	-6.26117	-6.53129	-6.725	-2.75878	-2.49837	-6.45641	-3.39472	-3.77483	-5.85123	-6.41878	-2.53067	-6.63228	-0.55211	-6.56501	-3.11452	-2.01563	-2.37294	-2.24469	-1.45335	-4.04028	-4.22091	-2.14575	-2.05529	-1.66271	1.62087	-4.3493	0.34245	-3.10986	-5.34801	-5.59712	-6.07633	-0.439733	0.599221	-5.4151	-5.74481	0.889104	-5.15425	-6.37402	-0.481725	-4.05978	-3.79636	-2.74547	-3.84889	-4.95547	1.31889	-3.42238	-1.10592
5.1.3.n2: Transferred entry: 5.1.3.29	-1.231	-6.14969	1.21517	0.350122	-4.12246	-1.7136	-1.78318	-1.14584	-2.629	-6.48758	-0.350519	-1.68197	-3.15645	-0.541093	-6.1072	-4.20837	-1.88851	-3.47658	-2.15485	-1.42826	-1.45335	-4.04028	-4.22091	-2.14575	-2.05529	-1.66271	-6.2972	-4.3493	-6.51719	-3.10986	-5.34801	-5.59712	-6.07633	-6.65974	-6.67004	-5.4151	-5.74481	-5.61808	-5.15425	-6.37402	-0.481725	-4.05978	-3.79636	-2.74547	-3.84889	-4.95547	-6.12155	-3.42238	-1.10592
6.1.1.24: Glutamate--tRNA(Gln) ligase	-6.33578	-1.47652	-6.26117	-2.0808	-2.23983	-3.05049	-6.38712	-2.74853	-2.79851	-1.48397	-3.23739	-2.48183	-1.4372	-2.94079	-6.1072	-1.15332	-3.45701	-2.36742	-2.9956	-2.40698	-1.45335	-4.04028	-4.22091	-2.14575	-2.05529	-1.66271	-6.2972	-4.3493	-6.51719	-3.10986	-5.34801	-5.59712	-6.07633	-6.65974	-6.67004	-5.4151	-5.74481	-5.61808	-5.15425	-0.650977	-0.481725	-4.05978	-3.79636	-2.74547	-3.84889	-4.95547	-6.12155	-3.42238	-1.10592
1.1.1.93: Tartrate dehydrogenase	-3.59745	-6.14969	-2.51352	-1.81493	-6.725	-0.554426	-1.68851	-1.79217	-2.78916	-1.97712	0.0884243	-3.29584	-2.38316	-2.07228	-6.1072	-3.81192	-1.63016	-0.879573	-0.478332	-0.648129	-1.45335	3.41746	-4.22091	-2.14575	-2.05529	-1.66271	-6.2972	-4.3493	-6.51719	-3.10986	-5.34801	-5.59712	-6.07633	-6.65974	-6.67004	-5.4151	-5.74481	-5.61808	-5.15425	-6.37402	-0.481725	-4.05978	-3.79636	-2.74547	-3.84889	-4.95547	-6.12155	-3.42238	-1.10592
1.3.99.33: Urocanate reductase	-1.56829	-1.32992	-2.33619	-2.44045	-2.91362	-1.065	-3.35056	-3.31786	-6.49505	-3.62777	-1.35002	-2.3566	-2.45567	-0.883437	-6.1072	-0.917857	-6.36985	-2.29336	-2.19232	-2.45773	-1.45335	-4.04028	-4.22091	-2.14575	-2.05529	-1.66271	-6.2972	-4.3493	-6.51719	-3.10986	-5.34801	-5.59712	-6.07633	-0.468535	-6.67004	-5.4151	-5.74481	-5.61808	-5.15425	-6.37402	-0.481725	-4.05978	-3.79636	-2.74547	-3.84889	-4.95547	-6.12155	-3.42238	-1.10592
2.7.1.207: NO_NAME	-6.33578	-6.14969	-1.6851	-0.642379	-2.34981	-2.98211	-6.38712	-2.44366	-6.49505	-6.48758	-5.85123	-3.7094	-2.7435	-1.09279	-6.1072	-0.624351	-6.36985	-2.68782	-1.11601	-2.92761	-1.45335	-4.04028	-4.22091	-2.14575	-2.05529	-1.66271	-6.2972	-4.3493	0.750044	-3.10986	-5.34801	-5.59712	-6.07633	0.204328	-0.608996	-5.4151	-5.74481	-5.61808	-5.15425	-6.37402	-0.481725	-4.05978	-3.79636	-2.74547	-3.84889	1.57332	-6.12155	-3.42238	-1.10592
2.7.8.12: CDP-glycerol glycerophosphotransferase	-2.12856	-1.75549	-6.26117	-6.53129	-3.33077	-1.14929	-2.18068	-3.89654	-6.49505	-2.35466	-2.47407	-3.41202	-2.99651	-3.45253	-2.76704	-6.56501	-2.58317	-0.92357	-1.34481	-1.95533	-1.45335	-4.04028	-4.22091	-2.14575	-2.05529	-1.66271	0.363466	-4.3493	0.525602	-3.10986	-5.34801	-5.59712	-6.07633	-6.65974	-6.67004	-5.4151	-5.74481	-5.61808	-5.15425	-6.37402	-0.481725	-4.05978	-3.79636	-2.74547	-3.84889	-4.95547	-6.12155	-3.42238	-1.10592
3.1.1.1: Carboxylesterase	-6.33578	-2.46563	-2.33274	-2.70307	-6.725	-0.987447	-2.22079	-2.93782	-3.58994	-3.32276	-1.23005	-6.41878	-3.79077	-2.29815	-0.969748	-3.7708	-2.38819	-1.12791	-1.10303	-2.45362	-1.45335	-4.04028	-4.22091	-2.14575	-2.05529	-1.66271	-6.2972	-4.3493	-6.51719	-3.10986	-5.34801	-5.59712	-6.07633	-6.65974	-6.67004	-5.4151	-5.74481	-5.61808	-5.15425	-6.37402	-0.481725	-4.05978	-3.79636	-2.74547	-3.84889	1.84461	-6.12155	-3.42238	-1.10592
3.2.1.113: Mannosyl-oligosaccharide 1,2-alpha-mannosidase	-2.72426	-6.14969	-0.694899	-1.57929	-1.68308	-0.586262	-1.49708	-0.411284	-2.79318	-1.69019	0.783592	-2.5078	-2.41781	-1.56422	-2.33432	-6.56501	-2.05844	-0.0418506	-0.169253	-1.87922	-1.45335	-4.04028	-4.22091	-2.14575	-2.05529	-1.66271	-6.2972	-4.3493	-6.51719	-3.10986	-5.34801	-5.59712	-6.07633	-6.65974	-6.67004	-5.4151	-5.74481	-5.61808	-5.15425	-1.43323	-0.481725	-4.05978	-3.79636	-2.74547	-3.84889	-4.95547	-6.12155	-3.42238	-1.10592
3.5.2.10: Creatininase	-6.33578	-0.646818	-2.62404	-1.05018	-3.75668	0.236044	-0.479752	-0.622446	-0.62621	-0.487072	-0.318266	-0.276795	0.741138	-0.882225	-6.1072	-3.09956	-6.36985	-0.34981	-1.03761	-1.82757	-1.45335	-4.04028	-4.22091	-2.14575	-2.05529	-1.66271	-6.2972	-4.3493	-6.51719	-3.10986	-5.34801	-5.59712	-6.07633	-6.65974	-6.67004	-5.4151	-5.74481	-5.61808	-5.15425	-0.0546678	-0.481725	-4.05978	-3.79636	-2.74547	-3.84889	-4.95547	-6.12155	-3.42238	-1.10592
4.1.1.85: 3-dehydro-L-gulonate-6-phosphate decarboxylase	-1.01282	-1.82129	-6.26117	0.300619	-0.827301	-3.03476	-1.49429	-3.34818	-6.49505	-6.48758	0.0579618	-0.995901	-1.3743	-3.8276	0.30276	-0.700214	-0.237811	-6.24515	-3.32461	-0.470804	-1.45335	-4.04028	-4.22091	-2.14575	-2.05529	-1.66271	-6.2972	-4.3493	-6.51719	-3.10986	-5.34801	-5.59712	-6.07633	-6.65974	0.10247	-5.4151	-5.74481	-5.61808	-5.15425	-1.11564	-0.481725	-4.05978	-3.79636	-2.74547	3.25664	-4.95547	-6.12155	-3.42238	-1.10592
4.2.1.107: hydratase	-6.33578	-1.30554	-0.0556257	-2.63716	-1.92661	-1.65819	-2.18728	-3.04831	-2.52394	-2.29356	-1.76418	-6.41878	-3.50775	-2.22365	-1.10916	-1.40376	-1.49453	-1.83261	-2.76681	-3.58581	-1.45335	-4.04028	-4.22091	-2.14575	-2.05529	-1.66271	-6.2972	-4.3493	-6.51719	-3.10986	-5.34801	-5.59712	-6.07633	-0.520445	-6.67004	-5.4151	-5.74481	-5.61808	-5.15425	-6.37402	-0.481725	-4.05978	-3.79636	-2.74547	-3.84889	-4.95547	-6.12155	-3.42238	-1.10592
6.1.1.13: D-alanine--poly(phosphoribitol) ligase	-1.77931	-3.80695	0.86029	-2.62846	-3.00007	-0.0772178	-3.89314	-1.33657	-3.94377	-6.48758	-3.15307	-6.41878	-6.57366	-2.59223	-6.1072	-2.9102	-6.36985	-0.223279	-1.30167	-1.29555	-1.45335	2.86803	-4.22091	-2.14575	-2.05529	-1.66271	-6.2972	-4.3493	-6.51719	-3.10986	-5.34801	-5.59712	-6.07633	-6.65974	-6.67004	-5.4151	-5.74481	-5.61808	-5.15425	-1.00169	-0.481725	-4.05978	-3.79636	-2.74547	-3.84889	-4.95547	-6.12155	-3.42238	-1.10592
1.14.13.131: Dimethyl-sulfide monooxygenase	-6.33578	-6.14969	-6.26117	-6.53129	-6.725	-6.43175	-6.38712	-6.45641	-6.49505	-6.48758	-5.85123	-6.41878	-6.57366	-6.63228	-6.1072	-6.56501	-6.36985	-6.24515	-5.8248	-6.63251	-1.45335	-4.04028	3.56346	-2.14575	-2.05529	-1.66271	-6.2972	4.3655	-6.51719	6.34721	1.47502	1.16685	1.14524	-6.65974	0.593974	-5.4151	2.19384	1.38354	3.63424	-0.650426	-0.481725	-4.05978	4.60441	-2.74547	-3.84889	-4.95547	-6.12155	2.58155	9.16362
1.17.7.1: (E)-4-hydroxy-3-methylbut-2-enyl-diphosphate synthase (ferredoxin)	-3.28461	-2.55143	-1.25815	-6.53129	-3.09329	-1.73753	-3.79993	-1.84517	-2.41967	-0.925094	-2.39067	-6.41878	-6.57366	-4.36111	-6.1072	-1.0298	-4.4393	-6.24515	-5.8248	-2.83524	-1.45335	-4.04028	-4.22091	-2.14575	-2.05529	-1.66271	0.212286	-4.3493	-6.51719	-3.10986	-5.34801	-5.59712	-6.07633	-6.65974	-6.67004	-5.4151	-5.74481	-5.61808	-5.15425	-6.37402	-0.481725	-4.05978	4.27558	-2.74547	4.81213	-4.95547	-6.12155	-3.42238	-1.10592
1.18.6.1: Nitrogenase	-6.33578	0.600871	-0.417997	-0.127852	-0.64684	0.718855	0.207924	-2.39446	-1.62412	-1.26338	-1.15987	-3.56213	-3.38197	-6.63228	-2.69656	-6.56501	0.548667	-2.38264	-0.608094	-1.82512	-1.45335	-4.04028	-4.22091	-2.14575	-2.05529	-1.66271	-6.2972	-4.3493	-6.51719	-3.10986	-5.34801	-5.59712	-6.07633	-0.772962	-6.67004	-5.4151	-5.74481	-5.61808	-5.15425	-6.37402	-0.481725	-4.05978	-3.79636	-2.74547	-3.84889	-4.95547	-6.12155	-3.42238	-1.10592
2.3.1.28: Chloramphenicol O-acetyltransferase	-2.3595	-6.14969	-1.90888	-0.910614	-2.37285	-1.66778	-3.96284	-4.15758	-6.49505	-3.32797	-1.39382	-6.41878	-2.49031	-1.96392	-6.1072	-2.65907	-6.36985	-2.10537	-2.05105	-3.11631	-1.45335	-4.04028	-4.22091	-2.14575	-2.05529	-1.66271	-6.2972	-4.3493	1.55483	-3.10986	-5.34801	-5.59712	-6.07633	-0.0635891	-6.67004	-5.4151	-5.74481	-5.61808	1.56125	-6.37402	-0.481725	-4.05978	5.09168	-2.74547	-3.84889	-4.95547	-6.12155	-3.42238	-1.10592
2.4.1.166: Raffinose--raffinose alpha-galactosyltransferase	-6.33578	0.349415	-6.26117	-0.107181	-1.42731	-2.10968	-6.38712	-1.87072	-3.32119	-2.61253	-2.77257	-2.25138	-1.26176	-1.94702	-6.1072	-0.0533582	-2.26285	-2.85617	-5.8248	-6.63251	-1.45335	3.15992	-4.22091	-2.14575	-2.05529	-1.66271	-6.2972	4.31041	-6.51719	-3.10986	-5.34801	0.0847448	0.155467	-0.942031	-6.67004	-5.4151	-5.74481	-5.61808	-5.15425	-6.37402	-0.481725	-4.05978	-3.79636	-2.74547	-3.84889	-4.95547	-6.12155	-3.42238	-1.10592
3.1.21.1: Deoxyribonuclease I	-6.33578	-2.635	-6.26117	-2.39611	-6.725	-6.43175	-2.92194	-3.13468	-6.49505	-2.5249	-1.59276	-6.41878	-6.57366	-3.20173	-6.1072	-6.56501	-6.36985	-4.08249	-2.18796	-6.63251	-1.45335	-4.04028	-4.22091	-2.14575	-2.05529	-1.66271	2.47635	-4.3493	0.849551	-3.10986	-5.34801	-5.59712	0.215239	1.06128	1.28072	0.960953	-5.74481	-5.61808	-5.15425	-6.37402	-0.481725	-4.05978	-3.79636	-2.74547	-3.84889	-4.95547	1.28574	-3.42238	-1.10592
3.1.31.1: Micrococcal nuclease	-3.30851	0.0713985	-2.87599	-1.5159	-3.15005	-6.43175	-2.82049	-3.69173	-3.32306	-2.59941	-2.94768	-3.66138	-2.95784	-2.26135	0.763736	-6.56501	-6.36985	-3.66491	-5.8248	-6.63251	-1.45335	-4.04028	-4.22091	-2.14575	-2.05529	-1.66271	-6.2972	-4.3493	-6.51719	-3.10986	-5.34801	0.619379	-6.07633	-0.34771	-6.67004	-5.4151	-5.74481	-5.61808	-5.15425	-6.37402	-0.481725	1.85079	-3.79636	-2.74547	-3.84889	1.68135	-6.12155	-3.42238	-1.10592
3.2.1.11: Dextranase	-6.33578	0.586687	-2.97046	-0.223933	-6.725	-3.98416	-1.778	-3.81339	-1.35365	-2.57204	-1.65917	-2.34506	-0.149395	0.00825288	-6.1072	-1.07517	-6.36985	-1.5632	-2.67986	-2.4045	-1.45335	-4.04028	-4.22091	-2.14575	-2.05529	-1.66271	-6.2972	-4.3493	-6.51719	-3.10986	-5.34801	0.513935	-6.07633	-6.65974	-6.67004	1.14152	-5.74481	-5.61808	-5.15425	-6.37402	-0.481725	-4.05978	-3.79636	4.17752	-3.84889	-4.95547	-6.12155	-3.42238	-1.10592
3.2.2.28: Double-stranded uracil-DNA glycosylase	-6.33578	-3.32989	-6.26117	-6.53129	-6.725	-2.49946	-3.10086	-6.45641	-1.82406	-4.14786	-2.36817	-6.41878	-2.24216	-6.63228	-1.42973	-4.1628	-0.938132	-3.29226	-2.15089	-6.63251	-1.45335	-4.04028	3.59862	-2.14575	-2.05529	-1.66271	-6.2972	-4.3493	-6.51719	-3.10986	-5.34801	-5.59712	-6.07633	-6.65974	-0.941914	-5.4151	1.8675	-5.61808	3.13445	0.18202	-0.481725	-4.05978	-3.79636	-2.74547	-3.84889	1.01929	-6.12155	-3.42238	-1.10592
3.4.11.15: Aminopeptidase Y	-2.36587	-6.14969	-3.34534	-0.946729	-0.803553	-2.30418	-2.61741	-0.548003	-1.42944	-2.17604	-2.92798	-1.02026	-1.56009	-2.05155	-2.14662	0.197161	-2.98635	-2.97876	-5.8248	-1.91311	-1.45335	-4.04028	-4.22091	-2.14575	-2.05529	-1.66271	-6.2972	-4.3493	-6.51719	-3.10986	-5.34801	-5.59712	-6.07633	-6.65974	-6.67004	-5.4151	-5.74481	-5.61808	-5.15425	-1.4981	-0.481725	-4.05978	-3.79636	-2.74547	-3.84889	-4.95547	-6.12155	-3.42238	-1.10592
3.5.1.53: N-carbamoylputrescine amidase	0.802266	-6.14969	-6.26117	-3.09372	-2.931	-3.84229	-0.53661	-3.46238	-1.40096	-6.48758	-5.85123	-3.50552	-1.48393	-3.76185	0.921895	-6.56501	-1.3081	-2.56989	-5.8248	-2.41375	-1.45335	-4.04028	-4.22091	-2.14575	-2.05529	-1.66271	-6.2972	-4.3493	-6.51719	-3.10986	-5.34801	-5.59712	0.185062	-1.03052	-6.67004	-5.4151	-5.74481	-5.61808	-5.15425	-6.37402	-0.481725	-4.05978	-3.79636	-2.74547	-3.84889	-4.95547	-6.12155	-3.42238	-1.10592
3.5.1.94: Gamma-glutamyl-gamma-aminobutyrate hydrolase	-6.33578	-2.78748	-6.26117	-3.06343	-2.68657	-6.43175	-2.15853	-2.24527	-3.51051	-3.49947	-2.70212	-6.41878	-3.04866	-6.63228	-1.68644	-2.07271	-2.50062	-3.27591	-2.81892	-3.22959	-1.45335	-4.04028	-4.22091	-2.14575	-2.05529	-1.66271	-6.2972	-4.3493	0.708241	-3.10986	-5.34801	-5.59712	-6.07633	-6.65974	-6.67004	0.687249	-5.74481	-5.61808	-5.15425	-6.37402	-0.481725	-4.05978	-3.79636	-2.74547	-3.84889	-4.95547	-6.12155	-3.42238	-1.10592
3.5.2.17: Hydroxyisourate hydrolase	-2.28233	-6.14969	-3.44918	-1.34257	-6.725	-6.43175	-3.45895	-6.45641	-2.74556	-6.48758	-5.85123	-3.57376	-6.57366	-2.31816	-6.1072	-6.56501	-1.10775	-6.24515	-5.8248	-6.63251	7.91734	-4.04028	3.98678	-2.14575	-2.05529	-1.66271	-6.2972	1.82652	-0.333664	-3.10986	-5.34801	-5.59712	-6.07633	-6.65974	-6.67004	-5.4151	-5.74481	-5.61808	0.597262	-0.479479	-0.481725	2.25443	-3.79636	-2.74547	3.35816	2.89356	-6.12155	-3.42238	-1.10592
3.6.1.19: Nucleoside-triphosphate diphosphatase	-0.400477	-1.4645	-6.26117	-1.37357	-1.61921	-0.0888927	-1.05384	-6.45641	-6.49505	-0.665295	-1.74079	-6.41878	-1.72503	-2.94861	-0.149052	-4.00624	-1.04153	0.394804	-0.686206	-1.24365	-1.45335	2.90496	-4.22091	-2.14575	-2.05529	-1.66271	-6.2972	-4.3493	-6.51719	-3.10986	-5.34801	-5.59712	-6.07633	-6.65974	-6.67004	0.384816	-5.74481	-5.61808	-5.15425	-6.37402	-0.481725	-4.05978	-3.79636	-2.74547	-3.84889	-4.95547	-6.12155	-3.42238	-1.10592
5.3.1.17: 5-dehydro-4-deoxy-D-glucuronate isomerase	-1.83448	-6.14969	0.193994	-1.52014	-0.556367	-1.10268	-1.38053	-0.75175	-2.9388	-1.52633	-0.194002	-2.10952	-3.09447	-0.957558	-2.16284	-6.56501	-2.16332	0.119294	-0.356437	-1.70368	-1.45335	-4.04028	-4.22091	-2.14575	-2.05529	-1.66271	-6.2972	-4.3493	-6.51719	-3.10986	-5.34801	-5.59712	-6.07633	-6.65974	-6.67004	-5.4151	-5.74481	-5.61808	-5.15425	-6.37402	-0.481725	-4.05978	-3.79636	-2.74547	-3.84889	-4.95547	-6.12155	-3.42238	-1.10592
7.3.2.3: NO_NAME	-2.45134	-2.02058	-3.32678	-2.85697	-2.20666	-6.43175	-6.38712	-6.45641	-0.896759	-6.48758	-5.85123	-1.34751	-1.99022	-2.6478	-1.91769	-6.56501	-2.71251	-3.62592	-5.8248	-6.63251	-1.45335	-4.04028	-4.22091	-2.14575	-2.05529	-1.66271	0.979615	-4.3493	0.588175	-3.10986	-5.34801	-5.59712	-0.244866	-0.197576	-0.253759	-5.4151	-5.74481	-5.61808	-5.15425	-6.37402	-0.481725	-4.05978	-3.79636	-2.74547	-3.84889	-4.95547	1.61542	-3.42238	-1.10592
1.13.11.63: Beta-carotene 15,15'-dioxygenase	-2.52803	0.112833	-2.74751	-2.02452	-2.32819	-1.92008	-6.38712	-1.90722	-1.16434	-6.48758	-1.7769	-6.41878	-1.47527	-1.75587	-6.1072	-3.24697	-1.23201	-6.24515	-2.11826	-1.3536	-1.45335	-4.04028	-4.22091	-2.14575	-2.05529	-1.66271	-6.2972	-4.3493	0.255516	-3.10986	-5.34801	-5.59712	0.622494	-0.341376	0.0547306	-5.4151	-5.74481	-5.61808	-5.15425	-6.37402	-0.481725	-4.05978	-3.79636	-2.74547	-3.84889	-4.95547	0.995677	-3.42238	-1.10592
1.17.1.5: Nicotinate dehydrogenase	-1.87918	-0.885614	0.712096	-0.598169	0.175077	1.20949	-0.318548	1.07969	-1.50355	0.259362	1.70873	-1.37245	-2.47836	1.41352	-6.1072	0.942668	-1.21942	1.54778	0.718392	-0.517574	-1.45335	-4.04028	-4.22091	-2.14575	-2.05529	-1.66271	-6.2972	-4.3493	-6.51719	-3.10986	-5.34801	-5.59712	-6.07633	-6.65974	-6.67004	-5.4151	-5.74481	-5.61808	-5.15425	0.624541	-0.481725	-4.05978	-3.79636	-2.74547	-3.84889	-4.95547	-6.12155	-3.42238	-1.10592
1.5.1.45: FAD reductase (NAD(P)H)	-6.33578	-6.14969	-6.26117	-6.53129	-6.725	-6.43175	-6.38712	-6.45641	-6.49505	-6.48758	-5.85123	-6.41878	-6.57366	-6.63228	-6.1072	-6.56501	-6.36985	-6.24515	-5.8248	-6.63251	-1.45335	-4.04028	-4.22091	-2.14575	-2.05529	-1.66271	-6.2972	3.96536	-6.51719	5.77229	1.39009	1.35057	1.51416	-6.65974	0.691164	-5.4151	2.23822	2.16325	3.89033	-0.115749	-0.481725	-4.05978	-3.79636	-2.74547	-3.84889	-4.95547	-6.12155	2.48512	9.18313
1.8.98.1: CoB--CoM heterodisulfide reductase	0.138752	-6.14969	-2.53342	-1.09766	-3.51732	-2.84212	-2.98711	-2.50602	-2.62926	2.38925	-5.85123	-2.70592	-1.15802	-1.27564	-1.43414	1.888	-6.36985	-2.29269	-0.690768	-3.05963	-1.45335	-4.04028	-4.22091	-2.14575	-2.05529	-1.66271	-6.2972	-4.3493	-6.51719	-3.10986	-5.34801	-5.59712	-6.07633	-6.65974	-6.67004	-5.4151	-5.74481	-5.61808	-5.15425	0.559951	-0.481725	-4.05978	-3.79636	-2.74547	-3.84889	-4.95547	-6.12155	-3.42238	-1.10592
2.4.1.320: 1,4-beta-mannosyl-N-acetylglucosamine phosphorylase	-6.33578	0.559336	1.14708	0.0441161	0.0405419	0.590509	-0.516969	2.13101	-2.7474	-4.08067	1.67273	-6.41878	-6.57366	1.45584	-3.00952	-1.11282	-6.36985	0.871765	-0.462339	0.132323	-1.45335	-4.04028	-4.22091	-2.14575	-2.05529	-1.66271	-6.2972	-4.3493	-6.51719	-3.10986	-5.34801	-5.59712	-0.0342912	-6.65974	-6.67004	-5.4151	-5.74481	-5.61808	-5.15425	0.619361	-0.481725	-4.05978	-3.79636	-2.74547	-3.84889	-4.95547	-6.12155	-3.42238	-1.10592
2.4.99.18: Dolichyl-diphosphooligosaccharide--protein glycotransferase	-0.279295	-0.252112	-6.26117	-1.23058	-1.54404	-0.122568	-1.14634	-1.5427	-0.115838	-1.53907	-0.506674	-1.90637	-0.0485778	-1.79009	0.884439	-2.48754	-0.0593092	0.756583	0.257763	-1.14553	-1.45335	-4.04028	-4.22091	-2.14575	-2.05529	-1.66271	-6.2972	-4.3493	-6.51719	-3.10986	-5.34801	-5.59712	-6.07633	-1.20362	-6.67004	-5.4151	-5.74481	-5.61808	-5.15425	-6.37402	-0.481725	-4.05978	-3.79636	-2.74547	-3.84889	-4.95547	-6.12155	-3.42238	-1.10592
2.7.1.17: Xylulokinase	-3.30113	-6.14969	-0.9089	-3.17477	-2.27028	-1.69717	-1.72314	-1.54252	-3.52768	-0.70309	-1.95691	-2.82224	-3.20153	-1.26732	-2.51079	-0.0470395	-2.00557	-2.00469	-1.62376	-1.41432	-1.45335	-4.04028	-4.22091	-2.14575	-2.05529	-1.66271	-6.2972	-4.3493	-6.51719	-3.10986	-5.34801	-5.59712	-6.07633	-6.65974	-6.67004	-5.4151	-5.74481	-5.61808	-5.15425	-6.37402	-0.481725	-4.05978	-3.79636	-2.74547	1.4578	-4.95547	-6.12155	-3.42238	-1.10592
3.1.21.5: Type III site-specific deoxyribonuclease	-6.33578	-2.29266	-1.96764	-2.62567	-1.62656	-2.48243	-6.38712	-3.8237	0.625508	-0.306468	-5.85123	-3.85186	-1.51387	-3.6946	-2.42037	-3.33463	-1.25514	-1.89714	-5.8248	-2.84071	-1.45335	-4.04028	-4.22091	-2.14575	-2.05529	-1.66271	-6.2972	-4.3493	0.292978	-3.10986	-5.34801	-5.59712	-6.07633	0.0301215	-6.67004	1.11606	-5.74481	-5.61808	-5.15425	-0.390939	-0.481725	-4.05978	-3.79636	-2.74547	-3.84889	-4.95547	-6.12155	-3.42238	-1.10592
3.5.4.1: Cytosine deaminase	0.199464	-6.14969	-4.91442	-0.826761	-6.725	-2.31663	-1.6533	-0.946002	-6.49505	-2.67987	-2.3629	-0.981696	-6.57366	-1.41861	-0.420142	0.198783	-6.36985	-3.29336	-5.8248	-6.63251	-1.45335	-4.04028	-4.22091	-2.14575	-2.05529	-1.66271	-6.2972	2.94766	-6.51719	-3.10986	-5.34801	0.747464	-6.07633	-0.465054	-6.67004	-5.4151	-5.74481	-5.61808	-5.15425	-6.37402	-0.481725	-4.05978	-3.79636	-2.74547	-3.84889	-4.95547	-6.12155	0.0814802	-1.10592
4.1.1.18: Lysine decarboxylase	-2.80173	0.0504236	-3.76874	-1.09341	1.45528	-1.77531	0.839837	-4.0506	1.29042	2.28729	-5.85123	-1.39665	1.10423	-3.0863	1.01312	-2.40176	-2.51106	-6.24515	-5.8248	-2.15216	-1.45335	-4.04028	-4.22091	-2.14575	-2.05529	-1.66271	-6.2972	-4.3493	-6.51719	-3.10986	-5.34801	-5.59712	-6.07633	-6.65974	-6.67004	-5.4151	-5.74481	-5.61808	-5.15425	0.912166	9.16419	-4.05978	-3.79636	-2.74547	-3.84889	-4.95547	-6.12155	-3.42238	-1.10592
4.2.2.1: Hyaluronate lyase	-6.33578	-6.14969	-6.26117	-6.53129	-6.725	-6.43175	-6.38712	-6.45641	-6.49505	-6.48758	-5.85123	-6.41878	-6.57366	-6.63228	-6.1072	-2.49181	-6.36985	-6.24515	-5.8248	-6.63251	-1.45335	-4.04028	5.04136	-2.14575	-2.05529	-1.66271	-6.2972	3.98853	-6.51719	-3.10986	-5.34801	-5.59712	-0.0777485	-6.65974	1.05218	2.63149	2.75082	1.79178	3.49906	0.418868	-0.481725	4.49705	5.1057	-2.74547	-3.84889	4.01232	-6.12155	-3.42238	-1.10592
1.3.7.8: Benzoyl-CoA reductase	-2.57867	-2.09839	-0.362014	-0.196137	-1.29729	-1.0066	-0.145203	-2.19578	0.338842	-1.14216	-1.11307	-2.06153	-0.614213	-2.92394	-2.45489	-4.06683	-0.059933	-1.62817	-0.460698	-0.696202	-1.45335	-4.04028	-4.22091	-2.14575	-2.05529	-1.66271	-6.2972	-4.3493	-6.51719	-3.10986	-5.34801	-5.59712	-6.07633	-6.65974	-6.67004	-5.4151	-5.74481	-5.61808	-5.15425	-0.349355	-0.481725	-4.05978	-3.79636	-2.74547	-3.84889	-4.95547	-6.12155	-3.42238	-1.10592
1.3.7.9: 4-hydroxybenzoyl-CoA reductase	-2.02082	-1.97567	-0.0199528	-0.897099	-0.61508	0.685519	-0.569919	0.761065	-1.78529	0.0838812	1.20127	-1.58315	-2.6036	0.999792	-6.1072	0.836345	-1.82826	1.31578	-0.0561495	-0.477162	-1.45335	-4.04028	-4.22091	-2.14575	-2.05529	-1.66271	-6.2972	-4.3493	-6.51719	-3.10986	-5.34801	-5.59712	-6.07633	-6.65974	-6.67004	-5.4151	-5.74481	-5.61808	-5.15425	-0.0843251	-0.481725	-4.05978	-3.79636	-2.74547	-3.84889	-4.95547	-6.12155	-3.42238	-1.10592
2.1.1.79: Cyclopropane-fatty-acyl-phospholipid synthase	-6.33578	-2.94188	-2.00124	-2.5751	-4.36748	-1.93858	-1.42731	-2.61502	-6.49505	-6.48758	-1.67591	-6.41878	-3.37158	-3.87127	-6.1072	-1.48473	-3.55102	-1.69507	-1.41818	-3.61431	-1.45335	-4.04028	-4.22091	-2.14575	-2.05529	-1.66271	-6.2972	-4.3493	-6.51719	-3.10986	-5.34801	-5.59712	-6.07633	-6.65974	-6.67004	-5.4151	1.69906	-5.61808	2.61934	-6.37402	-0.481725	3.52308	-3.79636	-2.74547	-3.84889	2.44945	-6.12155	1.01488	-1.10592
2.3.2.29: NO_NAME	0.103053	-6.14969	-6.26117	-6.53129	-3.32143	-6.43175	-1.43484	-3.40478	-1.66508	-6.48758	-5.85123	-3.7609	-1.22963	-6.63228	0.277595	-6.56501	-2.88757	-3.58032	-5.8248	-2.99399	8.81359	-4.04028	4.08229	-2.14575	-2.05529	-1.66271	0.822865	-4.3493	-6.51719	5.25192	-5.34801	-5.59712	-6.07633	-0.821114	-6.67004	-5.4151	-5.74481	-5.61808	2.90115	-1.01659	-0.481725	-4.05978	4.65702	-2.74547	-3.84889	1.99025	-6.12155	-3.42238	-1.10592
2.4.1.291: 4-alpha-N-acetylgalactosaminyltransferase	-2.18034	-1.30679	-0.878902	0.0612378	-1.25644	-0.0601925	-0.897643	-1.3777	-0.341948	-1.03369	-1.04982	-1.35658	-0.17385	-1.77239	-0.355643	-0.272622	-0.563298	0.298069	-0.0487636	-0.841001	-1.45335	-4.04028	-4.22091	-2.14575	-2.05529	-1.66271	-6.2972	-4.3493	-6.51719	-3.10986	-5.34801	-5.59712	-6.07633	-1.02152	-6.67004	-5.4151	-5.74481	-5.61808	-5.15425	-0.757602	-0.481725	-4.05978	-3.79636	-2.74547	-3.84889	-4.95547	-6.12155	-3.42238	-1.10592
2.7.1.165: Glycerate 2-kinase	-1.56144	-0.962945	-0.181717	-0.556963	-1.22379	0.820054	0.192645	-0.731905	-0.00357224	-0.75339	-0.556966	-1.6793	0.00827677	-1.96894	0.0371771	-2.77336	0.631359	0.756793	0.473078	-0.850933	-1.45335	-4.04028	-4.22091	-2.14575	-2.05529	-1.66271	-6.2972	-4.3493	-6.51719	-3.10986	-5.34801	-5.59712	-6.07633	-6.65974	-6.67004	-5.4151	-5.74481	-5.61808	-5.15425	0.286274	-0.481725	-4.05978	-3.79636	-2.74547	-3.84889	-4.95547	-6.12155	-3.42238	-1.10592
2.7.7.13: Mannose-1-phosphate guanylyltransferase	-6.33578	-6.14969	-6.26117	-6.53129	-6.725	-6.43175	-3.59105	-3.18096	-4.13568	-1.89047	-3.22631	-6.41878	-6.57366	-2.93195	-3.42246	-3.62022	-6.36985	-6.24515	-5.8248	-6.63251	-1.45335	-4.04028	3.23526	-2.14575	-2.05529	-1.66271	-6.2972	3.75622	-6.51719	-3.10986	-5.34801	-5.59712	-6.07633	-6.65974	0.358849	-5.4151	1.94425	1.61447	3.19882	-0.405737	-0.481725	2.47624	-3.79636	-2.74547	-3.84889	3.21231	-6.12155	-3.42238	-1.10592
3.1.1.6: Acetylesterase	-1.77405	-1.23646	-0.942142	-1.16845	-1.72432	-2.60738	-1.89911	-1.43942	-2.44412	-2.33332	-5.85123	-1.26292	-2.24941	-1.30143	-2.51671	-6.56501	-2.30848	-3.25606	-5.8248	-2.89257	-1.45335	-4.04028	-4.22091	-2.14575	-2.05529	-1.66271	0.498894	-4.3493	0.30787	-3.10986	-5.34801	-5.59712	-6.07633	0.364071	0.647161	-5.4151	-5.74481	-5.61808	-5.15425	-6.37402	-0.481725	-4.05978	-3.79636	-2.74547	-3.84889	-4.95547	-6.12155	-3.42238	-1.10592
3.1.3.41: 4-nitrophenylphosphatase	-0.494245	-1.76884	-2.77938	-3.05534	-1.73135	-2.69346	-0.733556	-3.76461	-1.05297	-3.9911	-3.42926	-0.894108	-0.00355866	-3.76346	-1.1557	-2.51458	-0.522884	-6.24515	-2.92529	-1.18435	-1.45335	-4.04028	-4.22091	-2.14575	-2.05529	-1.66271	-6.2972	-4.3493	-6.51719	-3.10986	1.32733	-5.59712	-6.07633	-6.65974	-6.67004	-5.4151	-5.74481	-5.61808	-5.15425	-6.37402	-0.481725	-4.05978	-3.79636	-2.74547	-3.84889	-4.95547	-6.12155	-3.42238	-1.10592
3.2.1.51: Alpha-L-fucosidase	-0.813948	-1.92416	-0.607614	-1.2008	-1.51875	-0.0282368	-1.53965	-0.0957212	-3.22736	-1.88328	-0.296065	-2.26974	-1.21965	-1.64211	-2.69115	-4.67878	-2.0112	-0.251031	-0.937438	-2.1076	-1.45335	-4.04028	-4.22091	-2.14575	-2.05529	-1.66271	-6.2972	-4.3493	-0.222831	-3.10986	-5.34801	-5.59712	-6.07633	-1.63095	-6.67004	-5.4151	-5.74481	-5.61808	-5.15425	-6.37402	-0.481725	-4.05978	-3.79636	-2.74547	-3.84889	-4.95547	-6.12155	-3.42238	-1.10592
3.4.14.5: Dipeptidyl-peptidase IV	-0.756371	-1.19805	-3.49229	-1.09195	-1.67257	0.358619	-0.754227	-2.18588	-3.03447	-0.656946	-0.98423	-1.84448	-1.13933	-2.2274	-1.52103	-3.34644	-0.786667	0.431182	0.0635648	-1.26285	-1.45335	4.63661	-4.22091	-2.14575	-2.05529	-1.66271	-6.2972	-4.3493	-6.51719	-3.10986	-5.34801	-5.59712	-6.07633	-6.65974	-6.67004	-5.4151	-5.74481	-5.61808	-5.15425	-6.37402	-0.481725	-4.05978	-3.79636	-2.74547	-3.84889	-4.95547	-6.12155	-3.42238	-1.10592
3.4.21.26: Prolyl oligopeptidase	-0.170437	-1.58911	-6.26117	-0.536369	-2.23642	-0.0418246	-0.950562	-1.74328	1.92509	-1.03675	-1.97536	-0.767485	-0.153957	-2.34456	-1.48329	-4.03055	0.11888	0.593061	-1.24834	-0.877698	-1.45335	-4.04028	-4.22091	-2.14575	-2.05529	-1.66271	-6.2972	-4.3493	-6.51719	-3.10986	-5.34801	-5.59712	-6.07633	-6.65974	-6.67004	-5.4151	1.30872	-5.61808	-5.15425	0.0884246	-0.481725	-4.05978	-3.79636	-2.74547	-3.84889	-4.95547	-6.12155	-3.42238	-1.10592
3.5.2.5: Allantoinase	-1.61929	0.0529335	0.722595	-1.31428	-0.588878	0.103873	-0.701385	-0.560841	-2.19904	-0.753218	-1.64047	-1.64183	-0.0508621	-0.800377	-6.1072	-3.7091	-0.559685	-0.131408	-0.834145	-0.403173	-1.45335	-4.04028	-4.22091	-2.14575	-2.05529	-1.66271	-6.2972	-4.3493	-6.51719	-3.10986	-5.34801	-5.59712	-6.07633	-6.65974	-6.67004	-5.4151	-5.74481	-5.61808	-5.15425	-0.325183	-0.481725	-4.05978	-3.79636	-2.74547	-3.84889	-4.95547	-6.12155	-3.42238	-1.10592
4.2.2.2: Pectate lyase	-1.51133	-2.41836	-0.132339	-0.230963	-2.48117	-0.719867	-1.08631	-1.57859	0.841033	-1.26797	-0.754806	-1.74408	-0.639933	-1.39	0.458297	-3.59057	-1.20724	-0.045383	-0.636858	-0.329933	-1.45335	-4.04028	-4.22091	-2.14575	-2.05529	-1.66271	-6.2972	-4.3493	-6.51719	-3.10986	-5.34801	-5.59712	-6.07633	-6.65974	-6.67004	-5.4151	-5.74481	-5.61808	-5.15425	-0.0936843	-0.481725	-4.05978	-3.79636	-2.74547	-3.84889	-4.95547	-6.12155	-3.42238	-1.10592
6.5.1.3: RNA ligase (ATP)	-1.83688	-2.65396	-1.10314	-2.22678	-2.77586	-2.16545	-2.14107	-2.2913	-6.49505	-2.15603	-1.62012	-2.48388	-6.57366	-0.572959	-3.63045	-3.83518	-2.46791	-1.83272	0.0981264	-1.95467	8.87651	-4.04028	-4.22091	-2.14575	-2.05529	-1.66271	-6.2972	3.96853	-6.51719	-3.10986	-5.34801	-5.59712	-6.07633	-6.65974	-6.67004	-5.4151	-5.74481	-5.61808	-5.15425	-6.37402	-0.481725	-4.05978	5.09787	-2.74547	-3.84889	-4.95547	-6.12155	-3.42238	-1.10592
1.6.99.1: NADPH dehydrogenase	-0.419839	-6.14969	-2.5391	-6.53129	-2.5376	-6.43175	-1.98512	-0.617595	-2.57096	-3.4772	-2.57765	-6.41878	-3.67532	-1.47842	-1.07847	-3.93899	-1.75541	-6.24515	-5.8248	-1.0694	-1.45335	-4.04028	3.87801	-2.14575	-2.05529	-1.66271	-6.2972	-4.3493	-6.51719	-3.10986	-5.34801	-5.59712	-6.07633	-6.65974	-0.479812	-5.4151	2.02112	1.37322	2.85485	-0.255534	-0.481725	-4.05978	-3.79636	-2.74547	2.68538	-4.95547	-6.12155	-3.42238	-1.10592
2.1.1.10: Homocysteine S-methyltransferase	-6.33578	-3.81702	-3.74109	-2.51632	-6.725	-1.59565	-2.05668	-3.59573	-6.49505	-3.16441	-1.25121	-6.41878	-3.37885	-2.36828	-6.1072	-0.127232	-2.99054	-2.69815	-0.952377	-0.855631	-1.45335	-4.04028	-4.22091	-2.14575	-2.05529	-1.66271	-6.2972	-4.3493	-6.51719	-3.10986	-5.34801	-5.59712	-6.07633	-0.105946	-6.67004	-5.4151	-5.74481	1.47081	-5.15425	-6.37402	-0.481725	2.48852	-3.79636	4.81956	-3.84889	-4.95547	-6.12155	-3.42238	-1.10592
2.1.1.130: Precorrin-2 C(20)-methyltransferase	-1.41744	-6.14969	0.341767	-1.75325	-1.75187	1.50981	0.872297	0.0620574	-3.20479	-0.15078	-1.26584	-2.134	-0.785199	-1.11029	-3.03841	-3.6743	-1.74676	0.561525	-0.616629	-0.714291	-1.45335	-4.04028	-4.22091	-2.14575	-2.05529	-1.66271	-6.2972	-4.3493	-6.51719	-3.10986	-5.34801	-5.59712	-6.07633	-6.65974	-6.67004	-5.4151	-5.74481	-5.61808	-5.15425	-0.123925	-0.481725	-4.05978	-3.79636	-2.74547	-3.84889	-4.95547	-6.12155	4.95028	-1.10592
2.3.1.n4: 1-acyl-sn-glycerol-3-phosphate acyltransferase	-2.70978	-1.00475	-3.08294	-0.859623	-2.38763	-2.45654	-6.38712	-1.62957	-2.67341	-2.28192	-5.85123	-1.67988	-1.49357	-2.07807	-2.7208	-0.714075	-2.57505	-3.07101	-2.31921	-2.09693	-1.45335	-4.04028	-4.22091	-2.14575	-2.05529	-1.66271	-6.2972	-4.3493	0.332425	-3.10986	-5.34801	-5.59712	-6.07633	-1.24845	-6.67004	-5.4151	-5.74481	1.21362	-5.15425	-1.40823	-0.481725	-4.05978	-3.79636	-2.74547	-3.84889	-4.95547	-6.12155	-3.42238	-1.10592
2.3.3.1: Citrate (Si)-synthase	-1.43117	-6.14969	0.0979122	-2.10104	-3.05743	0.593214	-1.14023	-0.396303	-3.61346	-0.421365	-0.823337	-2.54657	-2.39694	-1.19707	-6.1072	-4.17128	-6.36985	-0.153919	-1.41599	-2.06689	-1.45335	-4.04028	3.99588	-2.14575	-2.05529	-1.66271	-6.2972	-4.3493	-6.51719	-3.10986	-5.34801	-5.59712	-6.07633	-6.65974	-6.67004	-5.4151	-5.74481	-5.61808	2.18117	-0.522284	-0.481725	3.1237	-3.79636	-2.74547	-3.84889	2.18908	-6.12155	-3.42238	-1.10592
2.4.2.52: Triphosphoribosyl-dephospho-CoA synthase	-1.89518	-1.44848	-2.20495	-0.623003	-1.87781	-1.65965	-2.34094	-2.08278	-3.14889	-2.50104	-0.652633	-3.10054	-3.13924	-1.74477	-3.42585	-4.0602	-3.47137	-2.0731	-1.17945	-1.44581	-1.45335	-4.04028	-4.22091	-2.14575	-2.05529	-1.66271	-6.2972	-4.3493	-6.51719	-3.10986	-5.34801	-5.59712	-6.07633	-6.65974	-6.67004	-5.4151	-5.74481	-5.61808	1.32956	-6.37402	-0.481725	-4.05978	-3.79636	-2.74547	3.27555	-4.95547	-6.12155	0.987119	-1.10592
2.5.1.46: Deoxyhypusine synthase	-0.545153	-2.07112	-1.66755	-0.314856	-2.9612	-3.09915	-0.922095	-2.68017	1.42517	-6.48758	-3.4576	0.572406	0.0998513	-2.07806	2.34817	-2.00139	2.11295	-0.342316	-2.56217	-0.913601	7.88918	-4.04028	-4.22091	-2.14575	-2.05529	-1.66271	-6.2972	-4.3493	-6.51719	-3.10986	-5.34801	-5.59712	-6.07633	-6.65974	-6.67004	-5.4151	-5.74481	-5.61808	-5.15425	0.194091	-0.481725	-4.05978	-3.79636	-2.74547	5.09002	-4.95547	-6.12155	-3.42238	-1.10592
2.7.1.68: 1-phosphatidylinositol-4-phosphate 5-kinase	-1.70646	-6.14969	2.11357	0.0213658	-1.40296	0.869891	-1.44082	0.479326	-1.76034	0.276191	0.650035	-2.14966	-2.56195	-0.697396	-2.05242	-3.49516	-1.83441	0.455343	-0.196952	-1.69696	-1.45335	-4.04028	-4.22091	-2.14575	-2.05529	-1.66271	-6.2972	-4.3493	-6.51719	-3.10986	-5.34801	-5.59712	-6.07633	-6.65974	-6.67004	-5.4151	-5.74481	-5.61808	-5.15425	0.232648	-0.481725	-4.05978	-3.79636	-2.74547	-3.84889	-4.95547	-6.12155	3.18273	-1.10592
2.7.8.36: transferase	-1.62778	-0.131255	-0.414462	-0.00452978	-1.24625	0.19749	-0.518931	-0.732439	-0.0177968	-0.807621	-0.578037	-1.08158	-0.0486714	-1.7418	0.419739	-3.13435	-0.022726	0.396881	0.331049	-0.727529	-1.45335	-4.04028	-4.22091	-2.14575	-2.05529	-1.66271	-6.2972	-4.3493	-6.51719	-3.10986	0.8912	-5.59712	-6.07633	-0.240822	-6.67004	-5.4151	-5.74481	-5.61808	-5.15425	0.00127061	-0.481725	-4.05978	-3.79636	-2.74547	-3.84889	-4.95547	-6.12155	-3.42238	-1.10592
3.1.1.41: Cephalosporin-C deacetylase	-3.27494	0.519943	-6.26117	-2.32198	-3.79353	-2.88043	-1.86266	-2.66037	-1.69702	-2.33544	-5.85123	-2.87088	-1.80665	-4.44859	-6.1072	-6.56501	-2.56794	-2.62169	-1.72621	-2.06541	-1.45335	-4.04028	-4.22091	-2.14575	-2.05529	-1.66271	1.47275	-4.3493	0.864768	-3.10986	-5.34801	0.941373	-6.07633	-0.224491	-6.67004	-5.4151	-5.74481	-5.61808	-5.15425	-6.37402	-0.481725	-4.05978	-3.79636	-2.74547	-3.84889	-4.95547	-6.12155	-3.42238	-1.10592
3.2.1.123: Endoglycosylceramidase	-6.33578	-6.14969	-6.26117	-6.53129	-6.725	-6.43175	-6.38712	-6.45641	-6.49505	-6.48758	-5.85123	-3.70332	-6.57366	-4.48772	-6.1072	-2.52583	-6.36985	-6.24515	-5.8248	-6.63251	-1.45335	-4.04028	4.90727	-2.14575	-2.05529	-1.66271	-6.2972	4.32149	-6.51719	-3.10986	-5.34801	-5.59712	-0.0383245	-6.65974	0.922927	2.36987	2.47037	2.30048	3.45924	-0.0320146	-0.481725	4.38988	4.9879	-2.74547	-3.84889	3.767	-6.12155	-3.42238	-1.10592
3.2.1.65: Levanase	-0.365124	-2.15848	-0.0171447	-0.541119	-1.21563	0.922197	-0.293208	-1.84353	-2.56427	-0.197668	-1.32292	-1.14845	-0.325378	-1.92347	-1.10929	-2.00984	-0.0070714	1.42405	0.0605501	0.0354431	-1.45335	-4.04028	-4.22091	-2.14575	-2.05529	-1.66271	-6.2972	-4.3493	-6.51719	-3.10986	-5.34801	-5.59712	-6.07633	-6.65974	-6.67004	-5.4151	-5.74481	-5.61808	-5.15425	-1.14111	-0.481725	-4.05978	-3.79636	-2.74547	3.49515	-4.95547	-6.12155	-3.42238	-1.10592
3.5.1.87: N-carbamoyl-L-amino-acid hydrolase	-1.54961	-0.544916	-0.799172	-2.22024	-0.60645	-1.60757	-0.94267	-0.35804	-3.17077	1.15066	-0.678176	-3.16675	-1.60321	0.0699279	-2.31726	-1.1378	-1.63196	-0.635276	-1.58084	-0.733525	-1.45335	-4.04028	-4.22091	-2.14575	-2.05529	-1.66271	-6.2972	-4.3493	-6.51719	-3.10986	-5.34801	-5.59712	-6.07633	-0.977588	-6.67004	-5.4151	-5.74481	-5.61808	-5.15425	-0.937264	-0.481725	-4.05978	-3.79636	-2.74547	-3.84889	-4.95547	-6.12155	-3.42238	-1.10592
3.5.3.11: Agmatinase	-0.140482	-2.67825	0.237019	-0.833996	-4.30986	-0.844211	-1.45433	-0.286457	0.698091	-1.52621	0.956961	-0.24418	-0.921039	-2.4616	1.50954	-2.59296	1.06893	0.50111	1.83649	-0.268981	-1.45335	-4.04028	-4.22091	-2.14575	-2.05529	-1.66271	-6.2972	-4.3493	-6.51719	-3.10986	-5.34801	-5.59712	-6.07633	-6.65974	-6.67004	-5.4151	-5.74481	-5.61808	-5.15425	-6.37402	-0.481725	-4.05978	-3.79636	-2.74547	3.99169	2.59842	-6.12155	-3.42238	-1.10592
4.1.1.82: Phosphonopyruvate decarboxylase	-6.33578	-2.69612	-2.15656	-3.26549	-2.58392	-1.86545	-1.36804	-3.11392	-3.84826	-2.98806	-5.85123	-3.35557	-2.18723	-3.63629	-1.53502	-6.56501	-2.21263	-2.43701	-2.32421	-2.29186	-1.45335	-4.04028	-4.22091	-2.14575	-2.05529	-1.66271	0.762929	-4.3493	0.175861	-3.10986	-5.34801	-5.59712	-6.07633	-0.559207	-0.470096	-5.4151	-5.74481	-5.61808	-5.15425	-6.37402	-0.481725	-4.05978	-3.79636	-2.74547	-3.84889	-4.95547	-6.12155	-3.42238	-1.10592
4.1.99.19: 2-iminoacetate synthase	-2.41072	-1.0692	-0.0975823	-0.221205	-1.16991	-0.0364683	-0.458285	-1.94349	0.0914549	-0.738174	-0.502219	-1.88564	0.396402	-1.80598	0.071139	-3.20163	-0.220273	0.133447	0.242903	-0.819464	-1.45335	-4.04028	-4.22091	-2.14575	-2.05529	-1.66271	-6.2972	-4.3493	-6.51719	-3.10986	-5.34801	-5.59712	-6.07633	-6.65974	-6.67004	-5.4151	-5.74481	-5.61808	-5.15425	-0.721988	-0.481725	-4.05978	-3.79636	-2.74547	3.47089	-4.95547	-6.12155	-3.42238	-1.10592
1.3.1.74: 2-alkenal reductase (NAD(P)(+))	-1.57871	-2.41961	-1.23113	0.489215	-3.21723	-2.44433	-2.86602	-2.77975	-0.966706	-6.48758	-2.5606	0.622484	-2.38002	-2.89558	0.34932	-1.2213	0.814056	0.193567	3.43884	-2.42114	-1.45335	4.56272	-4.22091	-2.14575	-2.05529	-1.66271	-6.2972	-4.3493	-6.51719	-3.10986	-5.34801	-5.59712	-6.07633	-6.65974	-6.67004	-5.4151	-5.74481	-5.61808	-5.15425	-6.37402	8.19651	-4.05978	-3.79636	-2.74547	5.18041	1.33451	-6.12155	-3.42238	-1.10592
2.1.4.1: Glycine amidinotransferase	-1.80733	-0.0690292	-0.16372	-0.672653	-0.262115	-0.260133	0.370675	-0.128822	0.078575	0.909153	-0.311752	1.11868	-1.0705	-0.0135925	-0.123391	-2.27048	0.315287	-1.61652	-0.430345	0.36714	-1.45335	2.88995	-4.22091	-2.14575	-2.05529	-1.66271	-6.2972	-4.3493	-6.51719	-3.10986	-5.34801	-5.59712	-0.476875	-6.65974	-6.67004	-5.4151	-5.74481	-5.61808	-5.15425	-0.439967	-0.481725	-4.05978	-3.79636	-2.74547	-3.84889	-4.95547	-6.12155	-3.42238	-1.10592
2.3.1.183: Phosphinothricin acetyltransferase	-6.33578	-3.7499	-3.55758	-2.5615	-6.725	-6.43175	-6.38712	-3.79586	-6.49505	-6.48758	-2.48024	-6.41878	-6.57366	-1.82561	-6.1072	-1.42756	-6.36985	-6.24515	-5.8248	-6.63251	-1.45335	-4.04028	-4.22091	-2.14575	-2.05529	-1.66271	1.15738	-4.3493	0.816427	-3.10986	-5.34801	0.415545	-0.38555	-0.389573	0.716171	1.26164	1.36359	-5.61808	1.76197	-6.37402	-0.481725	3.1704	-3.79636	-2.74547	-3.84889	-4.95547	-6.12155	-3.42238	-1.10592
2.3.1.203: UDP-N-acetylbacillosamine N-acetyltransferase	-1.26575	0.801966	0.249203	-0.143529	-0.791465	0.970288	0.281109	-0.236488	0.29759	-0.115756	-0.265913	-0.728053	0.561779	-0.957576	1.09002	-1.89083	0.791231	1.5942	1.20961	-0.684038	-1.45335	-4.04028	-4.22091	-2.14575	-2.05529	-1.66271	-6.2972	-4.3493	-6.51719	-3.10986	-5.34801	-5.59712	-6.07633	-6.65974	-6.67004	-5.4151	-5.74481	-5.61808	-5.15425	0.260978	-0.481725	-4.05978	-3.79636	-2.74547	-3.84889	-4.95547	-6.12155	-3.42238	-1.10592
2.3.1.81: Aminoglycoside N(3')-acetyltransferase	-0.646056	-1.17867	1.7586	-0.932425	-1.35987	-0.438077	-0.854184	-0.425621	-1.43129	-1.03878	0.288489	-1.24432	-1.33955	-0.716778	-2.72938	-1.17476	-0.525858	0.468601	0.637346	-0.24111	-1.45335	3.25369	-4.22091	-2.14575	-2.05529	-1.66271	-6.2972	-4.3493	-6.51719	-3.10986	-5.34801	-5.59712	-6.07633	-6.65974	-6.67004	-5.4151	-5.74481	2.00824	-5.15425	0.291372	-0.481725	-4.05978	-3.79636	-2.74547	-3.84889	-4.95547	-6.12155	-3.42238	-1.10592
2.4.1.292: 1,4-N-acetyl-D-galactosaminyltransferase	-1.65398	0.398462	-0.05402	0.10453	-0.906011	0.723232	-0.126753	-0.665118	0.384448	-0.60777	-0.255239	-1.19872	0.466634	-1.32805	0.357315	-2.54032	0.523766	1.27105	0.729663	-0.353715	-1.45335	-4.04028	-4.22091	-2.14575	-2.05529	-1.66271	-6.2972	-4.3493	-6.51719	-3.10986	-5.34801	-5.59712	0.0651615	-0.953212	-6.67004	-5.4151	-5.74481	-5.61808	-5.15425	-0.0647061	-0.481725	-4.05978	-3.79636	-2.74547	-3.84889	-4.95547	-6.12155	-3.42238	-1.10592
2.4.1.293: GalNAc(5)-diNAcBac-PP-undecaprenol beta-1,3-glucosyltransferase	-1.91052	-0.192512	-0.620632	0.104314	-1.22762	0.230096	-0.771799	-0.757783	-0.167107	-0.940908	-0.578475	-1.41798	-0.172692	-1.7698	0.0445602	-2.91089	0.0271465	0.977818	0.377364	-1.03448	-1.45335	-4.04028	-4.22091	-2.14575	-2.05529	-1.66271	-6.2972	-4.3493	0.181546	-3.10986	-5.34801	-5.59712	-6.07633	-6.65974	-6.67004	-5.4151	-5.74481	-5.61808	-5.15425	-0.215945	-0.481725	-4.05978	-3.79636	-2.74547	-3.84889	-4.95547	-6.12155	-3.42238	-1.10592
2.7.4.14: UMP/CMP kinase	-3.70818	-1.65807	0.840425	-1.60981	-1.6746	-0.147299	-6.38712	-0.586091	-6.49505	0.0563553	-3.07284	-6.41878	-6.57366	-1.22386	-6.1072	-0.111559	-6.36985	-2.84002	-5.8248	-2.75951	-1.45335	-4.04028	-4.22091	-2.14575	-2.05529	-1.66271	1.13284	-4.3493	-6.51719	-3.10986	-5.34801	-5.59712	-6.07633	-6.65974	-6.67004	1.73356	-5.74481	-5.61808	2.294	-6.37402	-0.481725	-4.05978	-3.79636	-2.74547	-3.84889	-4.95547	-6.12155	2.62991	-1.10592
2.7.7.22: Mannose-1-phosphate guanylyltransferase (GDP)	0.561608	-1.5032	-2.63947	-0.278948	-1.24026	0.966624	-0.256491	0.0529494	1.04358	-0.0412693	0.261431	-0.816676	-0.198314	-1.61108	0.954214	-2.49799	1.38303	1.60892	1.49719	0.256762	-1.45335	3.92375	-4.22091	-2.14575	-2.05529	-1.66271	-6.2972	-4.3493	-6.51719	-3.10986	-5.34801	-5.59712	-6.07633	-6.65974	-6.67004	-5.4151	-5.74481	-5.61808	-5.15425	-0.147897	-0.481725	-4.05978	-3.79636	-2.74547	4.67819	-4.95547	-6.12155	-3.42238	-1.10592
2.8.3.17: Cinnamoyl-CoA:phenyllactate CoA-transferase	-1.20123	-0.42004	-0.248831	-2.84197	-0.96024	1.03794	-0.395926	-0.267344	-2.68988	-0.392615	-0.842605	-0.814208	-0.418401	0.0021922	-6.1072	-6.56501	-0.287329	-0.99452	-0.124548	-2.06418	-1.45335	-4.04028	-4.22091	-2.14575	-2.05529	-1.66271	-6.2972	2.00374	-6.51719	-3.10986	-5.34801	-5.59712	-6.07633	-6.65974	-6.67004	-5.4151	1.71161	-5.61808	-5.15425	-0.317079	-0.481725	-4.05978	-3.79636	-2.74547	-3.84889	-4.95547	-6.12155	5.08685	-1.10592
3.2.1.93: Alpha,alpha-phosphotrehalase	-6.33578	-6.14969	-6.26117	-6.53129	-6.725	-3.17556	-6.38712	-3.29929	-6.49505	-6.48758	-2.93057	-6.41878	-6.57366	-3.50098	-2.52655	-0.970869	-6.36985	-3.59611	-5.8248	-6.63251	-1.45335	-4.04028	3.47072	-2.14575	-2.05529	-1.66271	1.31142	3.49528	0.822966	-3.10986	-5.34801	0.692436	-6.07633	-0.925918	1.01302	-5.4151	2.39402	1.12109	3.44587	-0.378221	-0.481725	-4.05978	-3.79636	-2.74547	-3.84889	1.75097	-6.12155	-3.42238	-1.10592
3.4.24.15: Thimet oligopeptidase	-1.87421	-0.940749	-2.52738	-1.20748	-1.33202	-0.944778	-2.96347	-0.54003	-1.79139	-1.29322	-3.30919	-1.01239	-0.333324	-0.873543	-1.63422	-0.817088	-2.93817	-2.61759	-2.95067	-0.779475	-1.45335	-4.04028	-4.22091	-2.14575	-2.05529	-1.66271	-6.2972	3.85281	-6.51719	-3.10986	-5.34801	-5.59712	-6.07633	-6.65974	-6.67004	-5.4151	-5.74481	0.368253	-5.15425	-0.549418	-0.481725	-4.05978	-3.79636	-2.74547	-3.84889	-4.95547	-6.12155	-3.42238	-1.10592
3.5.1.100: (R)-amidase	-3.31866	-6.14969	-1.9479	-1.41755	-2.75134	-1.47264	-2.77723	-1.50271	-2.66204	-2.13181	-0.272886	-1.4493	-4.29319	-0.321012	-6.1072	-0.228984	-6.36985	-0.989953	-1.7	-1.83697	-1.45335	-4.04028	-4.22091	-2.14575	-2.05529	-1.66271	1.7625	-4.3493	1.52001	-3.10986	-5.34801	-5.59712	-6.07633	0.776435	1.15514	-5.4151	-5.74481	-5.61808	-5.15425	-6.37402	-0.481725	-4.05978	-3.79636	-2.74547	-3.84889	-4.95547	-6.12155	-3.42238	-1.10592
4.1.1.21: Phosphoribosylaminoimidazole carboxylase	-6.33578	-1.81805	-1.40175	-2.87965	-3.69789	-1.68728	-6.38712	-2.03288	-2.3603	-4.68535	-2.56957	-6.41878	-6.57366	-2.328	-4.11504	-0.615613	-2.67105	-2.89166	-2.20818	-1.63939	-1.45335	2.71676	-4.22091	-2.14575	-2.05529	-1.66271	0.856733	-4.3493	-6.51719	-3.10986	0.929299	-5.59712	-6.07633	-1.39507	-6.67004	-5.4151	-5.74481	-5.61808	-5.15425	-6.37402	-0.481725	2.4961	-3.79636	-2.74547	-3.84889	-4.95547	-6.12155	-3.42238	-1.10592
4.2.1.151: Chorismate dehydratase	0.455664	-0.546101	-0.256342	-0.193587	-0.747674	0.705912	0.173753	-1.10174	0.535085	-1.01812	0.622712	-1.69699	0.63702	-1.10698	1.2139	-2.93053	0.472752	0.615257	0.40426	0.202332	-1.45335	-4.04028	-4.22091	-2.14575	-2.05529	-1.66271	-6.2972	-4.3493	-6.51719	-3.10986	-5.34801	1.41867	-6.07633	-1.35698	-6.67004	-5.4151	-5.74481	-5.61808	-5.15425	-6.37402	-0.481725	-4.05978	-3.79636	-2.74547	-3.84889	-4.95547	-6.12155	-3.42238	-1.10592
5.3.1.5: Xylose isomerase	-3.04969	-1.94574	0.64696	-1.54711	-1.91719	-2.26681	-1.71203	-0.317646	-3.01019	-0.177474	-0.0355854	-1.92211	-2.37022	-0.676268	-0.791138	-0.208001	-1.90406	-2.44127	-1.76987	-1.89041	-1.45335	-4.04028	1.9211	-2.14575	-2.05529	-1.66271	-6.2972	-4.3493	-6.51719	-3.10986	-5.34801	-5.59712	-6.07633	-6.65974	-6.67004	-5.4151	-5.74481	-5.61808	-5.15425	-1.09194	-0.481725	-4.05978	-3.79636	-2.74547	-3.84889	-4.95547	-6.12155	1.07204	-1.10592
6.3.2.49: L-alanine--L-anticapsin ligase	-6.33578	-6.14969	-6.26117	-3.06702	-6.725	-2.19742	-6.38712	-6.45641	-6.49505	-6.48758	-5.85123	-6.41878	-6.57366	-6.63228	-6.1072	-2.34725	-6.36985	-6.24515	-5.8248	-6.63251	-1.45335	-4.04028	5.25478	-2.14575	-2.05529	-1.66271	-6.2972	4.70259	-6.51719	5.6984	-5.34801	-5.59712	-0.174594	-6.65974	1.15285	3.09494	3.48152	2.7386	3.76756	0.192933	-0.481725	5.02069	5.34383	-2.74547	-3.84889	4.41709	-6.12155	-3.42238	-1.10592
1.2.1.9: Glyceraldehyde-3-phosphate dehydrogenase (NADP(+))	-6.33578	-6.14969	-6.26117	-6.53129	-6.725	-3.02157	-6.38712	-1.38666	-2.57452	-6.48758	0.913268	-6.41878	-6.57366	-4.0226	-6.1072	-0.13883	-4.28095	-6.24515	1.16377	-1.39341	-1.45335	-4.04028	3.5584	-2.14575	-2.05529	-1.66271	-6.2972	-4.3493	-6.51719	-3.10986	-5.34801	0.656575	-6.07633	-6.65974	0.765357	1.007	3.00667	1.31373	4.55589	1.03369	-0.481725	3.04398	-3.79636	-2.74547	-3.84889	3.32474	-6.12155	-3.42238	-1.10592
1.5.1.39: FMN reductase (NAD(P)H)	-1.36058	0.693207	-1.92621	-0.225289	-0.398186	-1.44172	-2.31732	0.0534345	-1.79541	-0.614948	-5.85123	-0.340913	-0.143558	-1.0112	-1.46236	0.265709	-1.45589	-1.97526	-2.0888	-0.99173	-1.45335	-4.04028	-4.22091	-2.14575	-2.05529	-1.66271	-6.2972	4.28633	-6.51719	-3.10986	-5.34801	-5.59712	-6.07633	-1.48238	-6.67004	-5.4151	-5.74481	0.922231	-5.15425	-0.757329	-0.481725	-4.05978	-3.79636	-2.74547	-3.84889	-4.95547	-6.12155	-3.42238	-1.10592
2.1.1.217: tRNA (adenine(22)-N(1))-methyltransferase	-2.63613	-1.11902	-3.29508	-1.12825	-1.92384	-1.60677	-3.63605	-1.25386	-3.49711	-3.03366	-1.67094	-1.88326	-1.10694	-2.26445	-6.1072	-0.416114	-2.46741	-6.24515	-5.8248	-3.4901	-1.45335	2.41502	-4.22091	-2.14575	-2.05529	-1.66271	-6.2972	3.25739	-6.51719	-3.10986	-5.34801	-5.59712	-6.07633	-6.65974	-6.67004	-5.4151	-5.74481	0.758994	-5.15425	-0.875586	-0.481725	-4.05978	-3.79636	-2.74547	-3.84889	1.98658	0.415633	-3.42238	-1.10592
2.3.1.87: Aralkylamine N-acetyltransferase	-3.34362	1.22175	-6.26117	-2.58153	-4.04868	-3.22646	-2.52838	-2.13204	-1.82623	-6.48758	-5.85123	-3.6357	-1.60347	-3.47891	-6.1072	-6.56501	-1.11587	-6.24515	-3.50905	-3.01866	-1.45335	-4.04028	-4.22091	-2.14575	-2.05529	-1.66271	-6.2972	-4.3493	0.100693	-3.10986	-5.34801	0.638	0.536753	0.205981	0.4161	0.518872	-5.74481	-5.61808	-5.15425	-6.37402	-0.481725	-4.05978	-3.79636	-2.74547	-3.84889	-4.95547	-6.12155	-3.42238	-1.10592
2.4.99.19: Undecaprenyl-diphosphooligosaccharide--protein glycotransferase	-1.5926	-0.02479	0.218968	0.0988877	-0.872203	0.604207	-0.246136	-0.72218	0.383008	-0.667132	-0.511026	-0.847405	0.218561	-1.30137	0.648915	-2.55402	0.371932	0.623466	0.731299	-0.695351	-1.45335	-4.04028	-4.22091	-2.14575	-2.05529	-1.66271	-6.2972	-4.3493	-6.51719	-3.10986	-5.34801	-5.59712	0.0954357	-0.996893	-6.67004	-5.4151	-5.74481	-5.61808	-5.15425	-0.146749	-0.481725	-4.05978	-3.79636	-2.74547	-3.84889	-4.95547	-6.12155	-3.42238	-1.10592
2.7.7.61: Citrate lyase holo-[acyl-carrier protein] synthase	-0.803851	-0.698631	-1.33515	-0.186682	-1.41366	-3.70782	-1.35228	-0.453802	-1.27822	-2.17564	-5.85123	-1.14002	-1.65706	-1.90161	-2.09342	-2.79432	-1.32877	-3.77398	0.0768772	-2.35697	-1.45335	-4.04028	-4.22091	-2.14575	-2.05529	-1.66271	-6.2972	-4.3493	-6.51719	-3.10986	-5.34801	-5.59712	-6.07633	-0.885021	-1.25991	0.531561	-5.74481	-5.61808	-5.15425	-6.37402	-0.481725	-4.05978	-3.79636	-2.74547	3.46026	-4.95547	-6.12155	-3.42238	-1.10592
2.7.7.63: Lipoate--protein ligase	-2.9424	-2.39987	-6.26117	-1.74757	-1.68207	-6.43175	-1.7216	-2.45195	-2.0947	-2.35749	-3.62155	-2.57279	-1.47929	-6.63228	-0.609822	-4.87936	-1.98935	-2.43687	-2.50716	-1.24485	-1.45335	1.41185	-4.22091	-2.14575	-2.05529	-1.66271	0.71583	-4.3493	0.667816	-3.10986	-5.34801	-5.59712	-6.07633	0.268929	-0.124879	-5.4151	-5.74481	-5.61808	-5.15425	-6.37402	-0.481725	-4.05978	-3.79636	-2.74547	-3.84889	-4.95547	-6.12155	-3.42238	-1.10592
3.1.1.47: 1-alkyl-2-acetylglycerophosphocholine esterase	-2.87917	0.198281	-3.48801	-1.75461	-2.23386	-1.77592	-2.22312	-2.91248	-1.25035	-3.49589	-5.85123	-1.73596	-2.40043	-3.51397	-6.1072	-6.56501	-0.959643	-6.24515	-3.44622	-3.15277	-1.45335	-4.04028	-4.22091	-2.14575	-2.05529	-1.66271	0.990243	-4.3493	-6.51719	-3.10986	-5.34801	-5.59712	0.098352	-0.460513	-0.0253404	-5.4151	-5.74481	-5.61808	-5.15425	-6.37402	-0.481725	-4.05978	-3.79636	-2.74547	4.52001	-4.95547	1.74182	-3.42238	-1.10592
3.4.24.13: IgA-specific metalloendopeptidase	-1.67532	-0.526624	-6.26117	0.179414	-0.627598	-3.20028	-2.33485	-0.233593	-1.96196	-1.91013	-5.85123	-0.394881	-0.795624	-1.42696	-2.43236	-0.202994	-1.93733	-2.15949	-5.8248	-0.603935	-1.45335	-4.04028	-4.22091	-2.14575	-2.05529	-1.66271	-6.2972	-4.3493	-0.378716	-3.10986	-5.34801	-5.59712	-6.07633	-0.769638	-6.67004	-5.4151	-5.74481	0.917869	1.88098	-0.949244	-0.481725	-4.05978	-3.79636	-2.74547	-3.84889	-4.95547	-6.12155	-3.42238	-1.10592
3.5.99.7: 1-aminocyclopropane-1-carboxylate deaminase	-1.94356	-0.260941	-0.514285	-0.052659	-1.3479	0.397742	-0.736104	-1.45791	0.113578	-1.13837	-0.345603	-1.98058	0.423672	-1.77153	-0.106289	-2.9369	-0.0627637	0.183567	0.344274	-0.935547	-1.45335	-4.04028	-4.22091	-2.14575	-2.05529	-1.66271	-6.2972	-4.3493	-6.51719	-3.10986	-5.34801	-5.59712	-0.391535	-6.65974	-6.67004	-5.4151	-5.74481	-5.61808	-5.15425	-0.3851	-0.481725	-4.05978	-3.79636	-2.74547	2.95238	-4.95547	-6.12155	-3.42238	-1.10592
4.1.2.22: Fructose-6-phosphate phosphoketolase	-2.70803	-1.68456	0.138131	-2.11278	-2.19214	0.52572	-0.670208	-0.23752	-3.18205	-0.45249	3.26435	-2.42733	-1.51069	-1.58508	-2.07327	1.06304	-1.51498	-1.19206	-1.70303	-0.638851	-1.45335	2.88514	-4.22091	-2.14575	-2.05529	-1.66271	-6.2972	4.35392	-6.51719	-3.10986	-5.34801	-5.59712	-6.07633	-6.65974	-6.67004	-5.4151	-5.74481	-5.61808	-5.15425	-0.521262	-0.481725	-4.05978	-3.79636	5.58447	-3.84889	-4.95547	-6.12155	-3.42238	-1.10592
1.2.99.7: Aldehyde dehydrogenase (FAD-independent)	-2.70946	-2.28461	-6.26117	-2.29053	-1.94315	-3.37963	-1.1182	-3.41356	-2.57997	-1.89213	-5.85123	-3.92354	-2.48899	-6.63228	-1.08585	-6.56501	-1.28384	-1.23019	-1.81559	-2.23097	-1.45335	-4.04028	-4.22091	-2.14575	-2.05529	-1.66271	0.977063	-4.3493	0.433212	-3.10986	-5.34801	-5.59712	-6.07633	-0.223798	-0.359662	1.01657	-5.74481	-5.61808	-5.15425	-6.37402	-0.481725	-4.05978	-3.79636	-2.74547	-3.84889	-4.95547	1.15901	-3.42238	-1.10592
2.4.1.290: acetylgalactosaminyltransferase	-1.94724	-0.1356	-0.355575	-0.12472	-1.27565	0.510284	-0.475399	-0.83508	0.280681	-0.784684	-0.542063	-1.27933	0.0278398	-1.47775	0.756198	-2.78114	0.489841	0.863495	0.782974	-0.508192	-1.45335	-4.04028	-4.22091	-2.14575	-2.05529	-1.66271	-6.2972	-4.3493	0.204387	-3.10986	1.04973	0.397698	-6.07633	-6.65974	-6.67004	-5.4151	-5.74481	-5.61808	-5.15425	0.27738	-0.481725	-4.05978	-3.79636	-2.74547	-3.84889	-4.95547	-6.12155	-3.42238	-1.10592
2.5.1.120: Aminodeoxyfutalosine synthase	-0.159398	0.317318	0.670081	0.50405	-0.673343	1.08204	0.260932	-0.487955	0.393512	-0.501354	0.323761	-0.511375	0.400825	-0.787894	1.89096	-2.15567	0.783363	1.16626	1.12632	-0.251952	-1.45335	-4.04028	-4.22091	-2.14575	-2.05529	-1.66271	-6.2972	-4.3493	-6.51719	-3.10986	-5.34801	-5.59712	-0.0973132	-0.867961	-6.67004	-5.4151	-5.74481	-5.61808	-5.15425	-0.764646	-0.481725	-4.05978	-3.79636	-2.74547	-3.84889	-4.95547	-6.12155	-3.42238	-1.10592
3.4.21.105: Rhomboid protease	-3.26037	-0.497154	-0.54698	-2.28713	-1.70097	-1.15381	-6.38712	-2.19331	-2.29648	-2.63535	-3.44887	-3.08704	-1.29785	-0.39956	-1.2216	0.63869	-3.66965	-2.83635	-5.8248	-1.60415	-1.45335	-4.04028	-4.22091	-2.14575	-2.05529	-1.66271	-6.2972	-4.3493	-6.51719	-3.10986	-5.34801	-5.59712	-6.07633	-6.65974	-0.262558	1.13678	1.84642	-5.61808	3.0742	-1.50326	-0.481725	-4.05978	-3.79636	-2.74547	-3.84889	1.16201	-6.12155	-3.42238	-1.10592
4.1.2.19: Rhamnulose-1-phosphate aldolase	-2.14001	-0.441361	-1.17047	-1.36984	-1.6778	-0.874411	-1.46512	-1.78774	-1.88764	-2.37677	-5.85123	-2.09217	-1.51525	-1.2678	-2.89764	-6.56501	-0.876879	0.128127	-0.122194	-0.747517	-1.45335	-4.04028	-4.22091	-2.14575	-2.05529	-1.66271	0.870679	-4.3493	0.00333709	-3.10986	1.29221	-5.59712	0.464132	-1.36525	-6.67004	-5.4151	-5.74481	-5.61808	-5.15425	-1.47885	-0.481725	-4.05978	-3.79636	-2.74547	-3.84889	-4.95547	-6.12155	-3.42238	-1.10592
4.3.1.18: D-serine ammonia-lyase	-0.29544	-6.14969	-0.147986	-2.17346	-0.0781914	0.451316	-2.76365	-1.09812	-1.39028	-1.17246	-1.33151	-0.0117304	-1.19	-3.74574	-0.446986	-1.54244	-3.32298	-0.074241	-0.539668	0.139095	-1.45335	-4.04028	-4.22091	-2.14575	-2.05529	-1.66271	-6.2972	-4.3493	-0.0788248	-3.10986	-5.34801	-5.59712	-6.07633	-0.0748888	-6.67004	-5.4151	-5.74481	-5.61808	-5.15425	-1.44413	-0.481725	-4.05978	4.91712	-2.74547	-3.84889	-4.95547	-6.12155	-3.42238	-1.10592
5.4.2.9: Phosphoenolpyruvate mutase	-3.00004	-6.14969	-2.66598	-1.80298	-2.85299	-1.30466	-1.0914	-1.41065	-3.12497	-2.26847	0.335277	-3.76048	-1.83438	-2.39019	-1.44416	-6.56501	-1.44638	-0.928203	-1.35449	-0.948969	-1.45335	-4.04028	-4.22091	-2.14575	-2.05529	-1.66271	0.905097	-4.3493	0.106566	-3.10986	-5.34801	-5.59712	-0.210469	-0.255279	0.578783	-5.4151	-5.74481	-5.61808	-5.15425	-6.37402	-0.481725	-4.05978	-3.79636	-2.74547	-3.84889	-4.95547	1.22173	-3.42238	-1.10592
6.3.5.9: Hydrogenobyrinic acid a,c-diamide synthase (glutamine-hydrolyzing)	-6.33578	-6.14969	-4.01319	-6.53129	-6.725	-6.43175	-6.38712	-6.45641	-6.49505	-6.48758	-5.85123	-6.41878	-6.57366	-6.63228	-6.1072	-2.66825	-6.36985	-6.24515	-5.8248	-6.63251	-1.45335	-4.04028	5.44025	7.45584	-2.05529	7.57817	-6.2972	4.22755	-6.51719	5.40922	-5.34801	-5.59712	0.0196186	-6.65974	1.52963	2.81048	3.11849	2.63727	4.06453	0.286442	-0.481725	4.63569	5.58997	-2.74547	-3.84889	4.40227	-6.12155	-3.42238	-1.10592
7.1.3.1: NO_NAME	-6.33578	-6.14969	-6.26117	-2.78869	-6.725	-6.43175	-6.38712	-6.45641	-6.49505	-2.26145	-5.85123	-6.41878	-6.57366	-3.03063	-2.85292	-2.36969	-6.36985	-6.24515	-5.8248	-6.63251	-1.45335	-4.04028	5.34881	-2.14575	-2.05529	-1.66271	-6.2972	3.98485	-6.51719	-3.10986	-5.34801	-5.59712	0.298595	-6.65974	1.42564	3.04154	3.25099	2.34917	3.99105	0.230672	-0.481725	4.77865	5.34919	-2.74547	-3.84889	4.36813	-6.12155	-3.42238	-1.10592
1.1.1.90: Aryl-alcohol dehydrogenase	-3.25705	0.639081	-3.76759	-0.70212	-2.22647	-2.10021	-2.20891	-1.74526	-2.61451	-1.66141	-5.85123	-1.723	-2.42033	-2.10015	-6.1072	-2.14831	-3.36673	-6.24515	-1.78336	-1.18079	-1.45335	-4.04028	-4.22091	-2.14575	-2.05529	-1.66271	0.525124	-4.3493	0.408518	-3.10986	-5.34801	-5.59712	0.301477	-0.122416	0.582586	-5.4151	-5.74481	-5.61808	-5.15425	-6.37402	-0.481725	-4.05978	-3.79636	-2.74547	-3.84889	-4.95547	1.30342	-3.42238	-1.10592
1.5.1.38: FMN reductase (NADPH)	-2.63184	-6.14969	-1.03005	-1.22739	-1.50076	-0.648638	-0.859634	-0.410719	-2.86011	-1.58257	-0.0203234	-2.79251	-3.22587	-0.0098087	-6.1072	0.392849	-6.36985	0.123332	-0.999422	-1.09463	-1.45335	-4.04028	-4.22091	-2.14575	-2.05529	-1.66271	-6.2972	-4.3493	-6.51719	-3.10986	-5.34801	-5.59712	-6.07633	-6.65974	-6.67004	0.80655	1.7774	-5.61808	2.9497	-0.288281	-0.481725	-4.05978	-3.79636	-2.74547	-3.84889	1.47947	-6.12155	0.134492	-1.10592
1.7.1.4: Nitrite reductase (NAD(P)H)	-6.33578	-1.31831	-0.526173	-2.43307	-0.768166	-2.77775	-1.07911	-2.24364	-6.49505	-2.87647	-3.17394	-3.07144	-1.87974	-0.910498	-3.56886	0.13047	-6.36985	-3.56896	-5.8248	-2.05826	-1.45335	-4.04028	4.23504	-2.14575	-2.05529	-1.66271	-6.2972	4.71217	0.21106	5.61768	-5.34801	-5.59712	-6.07633	-0.785087	0.253005	-5.4151	-5.74481	-5.61808	-5.15425	-6.37402	-0.481725	-4.05978	-3.79636	-2.74547	-3.84889	2.35107	-6.12155	-3.42238	7.87077
2.5.1.101: N,N'-diacetyllegionaminate synthase	-2.15056	1.15159	-6.26117	-0.341167	-1.06276	0.573577	0.00571687	-0.368807	0.0846867	-0.484154	-0.290805	-0.839397	0.569985	-0.718956	1.57926	-2.2349	0.926406	1.51984	0.399934	-1.19864	-1.45335	-4.04028	-4.22091	-2.14575	-2.05529	-1.66271	-6.2972	-4.3493	-6.51719	-3.10986	1.49679	-5.59712	0.607409	-0.402683	-6.67004	-5.4151	-5.74481	-5.61808	-5.15425	-0.164819	-0.481725	-4.05978	-3.79636	-2.74547	-3.84889	-4.95547	-6.12155	-3.42238	-1.10592
2.7.1.95: Kanamycin kinase	-6.33578	-1.43299	-3.45928	-6.53129	-2.89841	-2.35073	0.0877467	-6.45641	-6.49505	-6.48758	-5.85123	-6.41878	-2.72888	-3.11626	-6.1072	-6.56501	-6.36985	-6.24515	-5.8248	-2.88137	-1.45335	-4.04028	2.56202	5.55854	7.06503	-1.66271	0.8386	-4.3493	-6.51719	4.32407	-5.34801	-5.59712	0.375883	-0.200652	0.333326	-5.4151	0.494359	-5.61808	1.79604	-6.37402	-0.481725	2.9196	3.06291	-2.74547	-3.84889	1.77566	0.813578	-3.42238	-1.10592
2.7.7.33: Glucose-1-phosphate cytidylyltransferase	-2.16492	-6.14969	-0.377136	-1.84678	-2.16904	-1.44045	-1.62848	-1.09794	-2.20413	-2.40865	-1.052	-2.73674	-2.13086	-2.28885	-1.62458	-6.56501	-1.89992	-0.769637	-0.879777	-1.3565	-1.45335	-4.04028	-4.22091	-2.14575	-2.05529	-1.66271	1.37125	-4.3493	0.960872	-3.10986	-5.34801	1.03406	0.00811101	1.00823	0.114874	-5.4151	-5.74481	-5.61808	-5.15425	-6.37402	-0.481725	-4.05978	-3.79636	-2.74547	-3.84889	-4.95547	1.11243	-3.42238	-1.10592
2.7.7.73: Sulfur carrier protein ThiS adenylyltransferase	-1.27279	0.132489	0.947192	0.405335	-0.439324	0.980538	0.0379438	-0.943874	0.623354	-0.14864	0.284512	-0.821336	0.823829	-1.20007	1.10601	-1.97767	0.559513	1.0182	0.740705	-0.0146352	-1.45335	-4.04028	-4.22091	-2.14575	-2.05529	-1.66271	-6.2972	-4.3493	-6.51719	-3.10986	-5.34801	-5.59712	-0.105172	-0.893924	-6.67004	-5.4151	-5.74481	-5.61808	-5.15425	0.206746	-0.481725	-4.05978	-3.79636	-2.74547	3.34394	-4.95547	-6.12155	-3.42238	-1.10592
2.8.2.22: Aryl-sulfate sulfotransferase	-0.852196	0.242196	-0.209535	0.989987	0.0364759	1.11031	-0.0896191	-1.36002	1.48208	0.441214	-0.100977	-0.31565	1.01187	-1.08286	0.652542	-2.21902	0.819768	1.80642	1.62482	-0.728564	-1.45335	-4.04028	-4.22091	-2.14575	-2.05529	-1.66271	-6.2972	-4.3493	-6.51719	-3.10986	-5.34801	0.942477	0.379361	-0.968641	-6.67004	-5.4151	-5.74481	-5.61808	-5.15425	0.614984	-0.481725	-4.05978	-3.79636	-2.74547	-3.84889	-4.95547	-6.12155	-3.42238	-1.10592
3.1.3.12: Trehalose-phosphatase	-6.33578	-6.14969	-6.26117	-6.53129	-6.725	-6.43175	-6.38712	-6.45641	-6.49505	-6.48758	-5.85123	-6.41878	-6.57366	-6.63228	-6.1072	-2.70409	-6.36985	-6.24515	-5.8248	-6.63251	-1.45335	-4.04028	4.72722	7.88307	6.13356	7.28241	-6.2972	4.85773	-6.51719	-3.10986	-5.34801	-5.59712	0.399636	0.466486	1.27556	2.874	2.80871	1.95114	4.39575	0.00404273	-0.481725	4.59376	5.87056	-2.74547	-3.84889	4.52569	-6.12155	-3.42238	-1.10592
3.1.3.71: 2-phosphosulfolactate phosphatase	-0.603715	-1.21833	-2.15369	-2.61184	-2.45235	-2.91378	-0.776736	-2.36025	-0.821647	-1.62597	-3.56109	-1.54495	-0.778807	-3.81935	-1.92938	-3.76355	-0.994577	-2.24462	-5.8248	-0.0944984	-1.45335	-4.04028	-4.22091	-2.14575	-2.05529	-1.66271	-6.2972	-4.3493	-6.51719	-3.10986	1.10311	-5.59712	-0.194217	-0.913809	0.405661	0.565804	-5.74481	-5.61808	1.83418	-6.37402	-0.481725	-4.05978	-3.79636	-2.74547	-3.84889	-4.95547	-6.12155	-3.42238	-1.10592
4.1.1.39: Ribulose-bisphosphate carboxylase	-6.33578	-2.54509	-6.26117	-3.71339	-2.2019	-6.43175	-0.341819	-2.74223	-6.49505	-6.48758	-3.63359	-6.41878	-6.57366	-6.63228	-6.1072	-3.70752	-6.36985	-4.7284	-1.69162	-6.63251	-1.45335	-4.04028	-4.22091	-2.14575	-2.05529	10.0016	-6.2972	2.82793	0.692607	-3.10986	-5.34801	-5.59712	-0.863104	0.199908	-1.44326	-5.4151	0.662449	-0.136014	2.65227	-0.395863	-0.481725	-4.05978	-3.79636	-2.74547	-3.84889	-4.95547	3.17879	-3.42238	-1.10592
4.4.1.17: Holocytochrome-c synthase	-1.37757	-0.571949	0.885801	-1.0254	-1.94118	-1.29833	-1.25961	-0.102103	-1.40373	-0.696159	-1.70658	-2.2861	-1.01335	-0.42755	-6.1072	-4.22529	-1.44383	-6.24515	-1.37654	-1.46337	-1.45335	-4.04028	-4.22091	-2.14575	-2.05529	-1.66271	0.659406	-4.3493	0.0232381	-3.10986	0.930881	-5.59712	-6.07633	-6.65974	-6.67004	-5.4151	-5.74481	1.41381	-5.15425	-0.555914	-0.481725	-4.05978	-3.79636	-2.74547	3.51717	-4.95547	-6.12155	2.4296	-1.10592
4.99.1.3: Sirohydrochlorin cobaltochelatase	-1.995	-3.23729	0.492812	-0.834736	-0.987863	0.63381	-0.683775	0.525687	-1.48229	0.212553	2.06663	-1.38221	-1.08591	-0.0902123	-0.890998	-1.84941	-0.544371	1.07145	0.104465	-0.559336	-1.45335	-4.04028	-4.22091	-2.14575	-2.05529	-1.66271	-6.2972	-4.3493	-6.51719	-3.10986	-5.34801	-5.59712	-6.07633	-6.65974	-6.67004	-5.4151	-5.74481	-5.61808	1.25124	-1.0251	-0.481725	2.63259	-3.79636	-2.74547	-3.84889	1.5553	-6.12155	-3.42238	-1.10592
5.4.99.29: 23S rRNA pseudouridine(746) synthase	-1.63151	0.331992	0.0685621	0.00188192	-0.933867	0.532395	-0.30895	-1.27655	0.16446	-0.805071	-0.350649	-2.08819	0.0479674	-1.30137	0.729098	1.0457	0.409597	1.06073	0.404265	-1.12405	-1.45335	-4.04028	-4.22091	-2.14575	-2.05529	-1.66271	-6.2972	-4.3493	-6.51719	-3.10986	-5.34801	-5.59712	-0.106394	-1.27011	-6.67004	-5.4151	-5.74481	-5.61808	-5.15425	-0.322666	-0.481725	2.13708	-3.79636	-2.74547	-3.84889	-4.95547	-6.12155	-3.42238	-1.10592
6.3.4.6: Urea carboxylase	-1.5721	-6.14969	-2.51136	-2.31006	-3.51415	-2.58881	-1.52265	-1.80724	-2.67638	-1.34815	-5.85123	-1.4972	-1.73478	-2.24734	-1.47554	-3.45234	-0.87329	-2.52962	-4.13604	-1.63431	-1.45335	-4.04028	4.17032	-2.14575	7.64052	-1.66271	-6.2972	-4.3493	-6.51719	5.21153	-5.34801	-5.59712	-6.07633	-0.340814	-6.67004	-5.4151	-5.74481	-5.61808	-5.15425	0.351367	-0.481725	-4.05978	-3.79636	-2.74547	-3.84889	-4.95547	0.793458	1.58413	-1.10592
6.3.5.10: Adenosylcobyric acid synthase (glutamine-hydrolyzing)	-4.46229	-3.66719	-3.40987	-2.53645	-4.60958	-2.91205	-6.38712	-3.25734	-2.63537	-3.03158	-3.4181	-3.20731	-2.41341	-4.29141	-2.6029	-2.41089	-6.36985	-3.77314	-3.85202	-3.20688	-1.45335	-4.04028	-4.22091	-2.14575	6.18392	-1.66271	0.895527	3.34328	-6.51719	-3.10986	0.820855	-5.59712	-6.07633	-0.121166	-6.67004	0.755611	2.02257	-5.61808	-5.15425	-6.37402	-0.481725	3.30295	-3.79636	-2.74547	-3.84889	-4.95547	-6.12155	-3.42238	-1.10592
6.5.1.1: DNA ligase (ATP)	-0.162237	-6.14969	-2.3965	-1.00297	0.991216	-6.43175	-0.985867	-6.45641	0.540586	-6.48758	-5.85123	2.04827	1.97919	-3.10713	0.0876038	0.0547509	-2.54188	1.38839	-5.8248	-1.78113	-1.45335	-4.04028	-4.22091	-2.14575	-2.05529	-1.66271	1.74487	3.70327	0.656186	5.99773	-5.34801	-5.59712	-6.07633	-0.241291	-0.198978	-5.4151	-5.74481	-5.61808	-5.15425	-6.37402	-0.481725	-4.05978	3.85324	-2.74547	-3.84889	1.86261	1.46476	1.35042	-1.10592
1.1.1.272: D-2-hydroxyacid dehydrogenase (NADP(+))	-0.00820771	0.0400426	0.186582	0.0112474	-0.775454	0.522833	-0.151107	-1.93053	0.654336	-0.691717	-0.335263	-1.3226	0.733931	-1.8034	0.176259	-2.69519	0.319323	0.464435	-0.0824468	-0.545816	-1.45335	-4.04028	-4.22091	-2.14575	-2.05529	-1.66271	-6.2972	-4.3493	-6.51719	-3.10986	-5.34801	1.35194	-6.07633	-0.204454	-6.67004	-5.4151	-5.74481	-5.61808	-5.15425	0.29623	-0.481725	-4.05978	-3.79636	-2.74547	-3.84889	-4.95547	-6.12155	-3.42238	-1.10592
2.3.1.18: Galactoside O-acetyltransferase	-1.19585	-0.411795	-1.29625	-0.798689	-1.88634	-0.704982	-1.66388	-2.38825	-3.03053	-1.50775	-1.44386	-2.70022	-1.88834	-1.66606	-2.12903	-2.11578	-1.83378	-0.345333	-1.0727	-1.88293	-1.45335	-4.04028	3.35306	-2.14575	5.86791	-1.66271	-6.2972	-4.3493	-0.256961	-3.10986	-5.34801	-5.59712	-6.07633	-6.65974	0.377104	-5.4151	1.38482	-5.61808	-5.15425	-6.37402	-0.481725	2.68124	-3.79636	-2.74547	-3.84889	2.83899	-6.12155	-3.42238	-1.10592
2.3.1.19: Phosphate butyryltransferase	0.663417	-1.90623	2.52767	0.656932	0.936614	0.87754	0.181967	0.506878	-0.530537	0.242343	-0.781877	-0.0314246	0.364468	1.30715	-0.00122446	-2.18248	0.365895	0.437394	1.00496	0.180608	-1.45335	-4.04028	-4.22091	-2.14575	-2.05529	-1.66271	-0.0206975	-4.3493	-6.51719	-3.10986	-5.34801	0.334086	-6.07633	-6.65974	-6.67004	-5.4151	-5.74481	-5.61808	-5.15425	0.752051	-0.481725	-4.05978	-3.79636	-2.74547	-3.84889	0.538	-6.12155	6.3445	-1.10592
2.6.1.13: Ornithine aminotransferase	-0.799386	-3.59061	-2.81639	-1.41429	-6.725	-6.43175	-1.17754	-0.380683	0.318516	-2.82107	-5.85123	0.929564	-0.644576	-1.63131	1.59791	-2.23117	1.58536	-2.92516	-5.8248	-1.77202	7.4129	-4.04028	-4.22091	-2.14575	-2.05529	-1.66271	-6.2972	-4.3493	-6.51719	-3.10986	-5.34801	-5.59712	-6.07633	-6.65974	-0.0783229	-5.4151	1.10192	-5.61808	2.96566	-1.51846	-0.481725	3.07377	-3.79636	-2.74547	3.53734	0.74642	-6.12155	-3.42238	-1.10592
3.1.1.5: Lysophospholipase	-0.694145	-2.51226	-3.5621	-1.37612	-2.01364	-6.43175	-1.29638	-1.71318	-2.10229	-1.06517	-5.85123	-6.41878	-2.21169	-2.01601	-1.7393	-6.56501	-1.17373	-1.42352	-3.37932	-1.68666	-1.45335	-4.04028	-4.22091	-2.14575	-2.05529	-1.66271	0.54232	-4.3493	0.564748	-3.10986	-5.34801	1.34212	0.379129	0.16137	0.0414977	-5.4151	-5.74481	-5.61808	-5.15425	-0.69756	-0.481725	-4.05978	-3.79636	-2.74547	-3.84889	-4.95547	-6.12155	-3.42238	-1.10592
3.2.1.64: 2,6-beta-fructan 6-levanbiohydrolase	-6.33578	-1.79943	-2.89837	-1.93729	-4.19672	-3.70702	-3.49812	-4.07863	-6.49505	-6.48758	-1.73196	-6.41878	-6.57366	-0.913294	-6.1072	-6.56501	-6.36985	-3.36415	-2.98081	-6.63251	-1.45335	-4.04028	-4.22091	-2.14575	-2.05529	-1.66271	2.21534	-4.3493	1.54271	-3.10986	-5.34801	0.794432	0.266017	1.04346	0.844387	1.53161	2.13035	1.9369	-5.15425	-6.37402	-0.481725	-4.05978	-3.79636	3.86012	-3.84889	-4.95547	1.75522	-3.42238	-1.10592
3.5.3.13: Formimidoylglutamate deiminase	-6.33578	-3.75159	-3.61666	-6.53129	-6.725	-6.43175	-6.38712	-6.45641	-6.49505	-6.48758	-5.85123	-6.41878	-6.57366	-4.11378	-6.1072	-2.36331	-6.36985	-6.24515	-5.8248	-6.63251	-1.45335	-4.04028	5.4225	6.85478	6.83133	-1.66271	-6.2972	4.53065	-6.51719	6.065	-5.34801	-5.59712	-6.07633	-6.65974	1.73785	3.12211	2.99752	2.46536	4.14231	0.145322	-0.481725	4.82594	5.09683	-2.74547	-3.84889	4.41051	-6.12155	0.69054	-1.10592
3.6.3.15: Sodium-transporting two-sector ATPase	-0.223206	-4.04937	1.09411	-1.06394	-1.36553	0.399666	-0.978016	-0.0153928	-1.17156	-1.7909	-0.234904	-1.59187	0.0281265	-1.70396	-2.02512	-2.50658	-0.566065	-1.37176	-0.955214	-0.840886	-1.45335	-4.04028	-4.22091	-2.14575	-2.05529	-1.66271	-6.2972	-4.3493	-6.51719	-3.10986	-5.34801	-5.59712	-6.07633	-1.78535	-6.67004	-5.4151	-5.74481	-5.61808	0.735762	-0.993462	-0.481725	-4.05978	-3.79636	3.14379	4.05642	-4.95547	-6.12155	-3.42238	-1.10592
3.8.1.2: (S)-2-haloacid dehalogenase	-6.33578	-0.947523	-3.57951	-6.53129	-6.725	-6.43175	-6.38712	-3.09599	-6.49505	-6.48758	-2.57898	-6.41878	-3.9328	-1.88321	-6.1072	-3.35309	-2.3024	-6.24515	-5.8248	-3.32826	-1.45335	3.43305	-4.22091	-2.14575	-2.05529	-1.66271	0.884374	-4.3493	1.35783	-3.10986	-5.34801	-5.59712	0.531748	0.329121	1.1654	1.71526	1.72873	1.91548	-5.15425	-6.37402	-0.481725	-4.05978	-3.79636	4.86016	-3.84889	-4.95547	1.86932	-3.42238	-1.10592
1.1.1.6: Glycerol dehydrogenase	-0.605791	-1.27087	1.3888	-1.20583	-2.08933	2.28441	0.709462	0.392375	-3.22168	0.504716	3.7715	-2.53541	-0.746368	-0.0591262	0.230035	2.16041	-3.05187	1.61751	2.3766	-0.437038	-1.45335	2.66567	-4.22091	-2.14575	-2.05529	-1.66271	-6.2972	1.38626	-6.51719	-3.10986	-5.34801	-5.59712	-6.07633	-6.65974	-6.67004	-5.4151	-5.74481	-5.61808	4.61024	0.594973	-0.481725	-4.05978	-3.79636	4.35112	-3.84889	3.17641	0.386363	0.282832	-1.10592
1.2.7.8: Indolepyruvate ferredoxin oxidoreductase	0.0859405	0.670079	1.11561	-0.170291	-0.596595	1.86626	0.829868	1.51085	-1.32275	0.632632	0.436081	-0.885576	0.151767	1.06085	-2.92671	-2.46367	-0.427526	1.04036	0.449174	-0.200696	-1.45335	-4.04028	-4.22091	-2.14575	-2.05529	-1.66271	-6.2972	-4.3493	-6.51719	-3.10986	-5.34801	-5.59712	0.189129	-0.863723	-6.67004	-5.4151	-5.74481	-5.61808	-5.15425	1.02435	-0.481725	2.39593	-3.79636	-2.74547	-3.84889	1.73407	-6.12155	-3.42238	-1.10592
1.21.98.1: Cyclic dehypoxanthinyl futalosine synthase	0.594692	0.462874	0.355678	0.425207	-0.530774	1.16254	0.137111	-0.16246	0.480692	-0.269346	0.229285	-1.0585	0.502483	-1.0803	1.65097	-2.2593	0.867459	0.80534	1.12668	0.0906841	-1.45335	-4.04028	-4.22091	-2.14575	-2.05529	-1.66271	-6.2972	-4.3493	-6.51719	-3.10986	1.07267	-5.59712	1.10641	0.284383	-6.67004	-5.4151	-5.74481	-5.61808	-5.15425	0.347627	-0.481725	-4.05978	-3.79636	-2.74547	-3.84889	-4.95547	-6.12155	-3.42238	-1.10592
1.4.1.2: Glutamate dehydrogenase	-0.0351419	-1.21175	-0.612786	-1.32983	-1.06094	-3.13129	-1.74855	1.2612	-2.30597	-6.48758	-3.03536	-1.79946	-3.3522	-0.241289	-0.17131	-0.358129	-6.36985	-6.24515	-2.90899	-6.63251	-1.45335	-4.04028	-4.22091	-2.14575	-2.05529	-1.66271	-6.2972	2.83079	-6.51719	-3.10986	-5.34801	0.55334	-6.07633	-6.65974	-0.068258	0.909388	-5.74481	1.663	1.25195	-1.22125	-0.481725	2.54998	-3.79636	-2.74547	-3.84889	2.75603	-6.12155	0.769418	-1.10592
1.5.5.1: Electron-transferring-flavoprotein dehydrogenase	-1.31545	-0.77052	-0.377883	-1.19103	-0.441094	-0.331815	-0.942862	0.388331	-0.104886	-0.94305	0.0218985	0.750466	-1.63822	0.436705	-0.538255	0.21007	-1.02305	0.232561	-0.337516	-0.377625	-1.45335	-4.04028	-4.22091	-2.14575	-2.05529	-1.66271	-6.2972	-4.3493	-6.51719	-3.10986	-5.34801	0.7917	-6.07633	-6.65974	-6.67004	-5.4151	-5.74481	1.10226	3.11243	-6.37402	-0.481725	-4.05978	-3.79636	-2.74547	-3.84889	2.41207	1.17692	0.344323	-1.10592
1.6.5.5: NADPH:quinone reductase	-6.33578	-6.14969	-3.25483	-2.62737	-6.725	-6.43175	-6.38712	-6.45641	-3.71914	-6.48758	-5.85123	-6.41878	-6.57366	-1.8519	-6.1072	-1.46035	-6.36985	-6.24515	-3.3519	-6.63251	-1.45335	-4.04028	3.26783	-2.14575	-2.05529	-1.66271	1.34008	3.21546	0.940643	-3.10986	1.38555	-5.59712	-6.07633	0.0810886	0.864975	0.71997	-5.74481	0.657037	3.92091	0.0868734	-0.481725	3.03042	5.57563	-2.74547	-3.84889	2.3463	1.50488	-3.42238	-1.10592
1.7.5.2: Nitric oxide reductase (menaquinol)	-2.34299	1.34203	-0.0549161	0.606489	-0.605766	-0.252225	-1.34994	-1.60962	1.18388	-1.64487	-0.432961	-2.12265	2.00165	-2.26904	1.04139	-1.25316	1.01208	2.9731	0.0357614	-0.8229	-1.45335	-4.04028	-4.22091	-2.14575	-2.05529	-1.66271	-6.2972	-4.3493	-6.51719	-3.10986	-5.34801	0.87902	0.17794	-0.0785065	-6.67004	-5.4151	-5.74481	-5.61808	-5.15425	0.0607602	-0.481725	-4.05978	-3.79636	-2.74547	-3.84889	-4.95547	-6.12155	-3.42238	-1.10592
2.5.1.141: NO_NAME	-6.33578	-6.14969	-6.26117	-3.35278	-3.18141	-6.43175	-6.38712	-6.45641	-6.49505	-6.48758	-3.30919	-6.41878	-6.57366	-2.27592	-6.1072	-1.90538	-6.36985	-6.24515	-5.8248	-6.63251	-1.45335	-4.04028	5.66521	7.81972	-2.05529	-1.66271	0.234925	4.1562	-6.51719	5.56741	-5.34801	-5.59712	-0.181565	-0.39924	1.47976	3.32169	3.18084	2.38842	4.45331	0.566264	-0.481725	4.8584	5.6054	-2.74547	-3.84889	4.64425	-6.12155	-3.42238	-1.10592
2.6.1.87: UDP-4-amino-4-deoxy-L-arabinose aminotransferase	-0.624438	-3.23973	-2.21902	1.36418	-1.81927	-1.4407	-0.308856	-0.719629	0.905964	-1.98052	-0.88707	-0.990829	0.248337	0.494082	1.5064	0.0884171	-1.00237	-0.113189	-1.07248	-0.566299	-1.45335	2.60517	-4.22091	-2.14575	-2.05529	-1.66271	-6.2972	-4.3493	0.0148453	-3.10986	-5.34801	-5.59712	-6.07633	0.228883	0.369384	0.971557	-5.74481	0.917619	-5.15425	-6.37402	-0.481725	-4.05978	-3.79636	-2.74547	-3.84889	-4.95547	-6.12155	-3.42238	-1.10592
3.1.3.4: Phosphatidate phosphatase	-3.20359	1.1006	-3.7383	-2.28434	-4.08891	-2.36571	-2.31053	-2.3893	-2.76464	-2.60131	-5.85123	-3.65739	-1.57171	-2.34134	-2.45533	0.993148	-3.69534	-3.81778	-5.8248	-2.36996	-1.45335	-4.04028	-4.22091	-2.14575	-2.05529	-1.66271	1.16268	-4.3493	1.08643	-3.10986	-5.34801	0.857154	0.459069	-0.0919971	0.0054063	-5.4151	-5.74481	1.53212	-5.15425	-6.37402	-0.481725	-4.05978	-3.79636	-2.74547	-3.84889	-4.95547	2.08835	-3.42238	-1.10592
3.4.15.5: Peptidyl-dipeptidase Dcp	0.474719	-0.46031	-2.8282	0.133995	-1.06115	1.2421	-0.183259	-1.8234	-0.742456	0.0156202	-0.373468	-0.132955	-0.0752583	-1.38153	0.434533	-2.2616	0.876292	1.23969	0.562857	-0.0669788	-1.45335	4.28151	-4.22091	-2.14575	-2.05529	-1.66271	-6.2972	-4.3493	-6.51719	-3.10986	-5.34801	0.66058	-6.07633	-6.65974	-6.67004	-5.4151	-5.74481	-5.61808	-5.15425	-0.0565255	-0.481725	2.37675	4.15249	-2.74547	3.3427	-4.95547	-6.12155	-3.42238	-1.10592
3.5.2.12: 6-aminohexanoate-cyclic-dimer hydrolase	-6.33578	-0.462384	-1.69767	-1.36542	-2.6876	-6.43175	-2.73202	-3.39479	-6.49505	-3.05137	-2.14344	-3.3036	-3.55988	-0.938389	-6.1072	-1.02122	-2.67495	-3.07044	-5.8248	-6.63251	-1.45335	-4.04028	-4.22091	-2.14575	-2.05529	-1.66271	-6.2972	-4.3493	0.0939598	-3.10986	-5.34801	-5.59712	-6.07633	-0.593059	-0.690644	1.39617	1.95662	1.40372	1.71092	-6.37402	-0.481725	3.63657	-3.79636	-2.74547	-3.84889	3.04435	-6.12155	-3.42238	-1.10592
4.1.2.50: 6-carboxytetrahydropterin synthase	-1.55735	1.01624	0.202226	0.0895432	-0.377869	0.773006	-0.0789311	0.0576467	0.68982	-0.434917	-0.43042	-0.384005	0.162932	-1.05832	1.32617	0.637193	1.17738	1.21289	0.245814	-0.335046	-1.45335	-4.04028	-4.22091	-2.14575	-2.05529	-1.66271	-6.2972	-4.3493	-6.51719	-3.10986	-5.34801	-5.59712	1.08555	-0.672505	-6.67004	-5.4151	-5.74481	-5.61808	-5.15425	0.22958	-0.481725	-4.05978	-3.79636	-2.74547	2.35078	-4.95547	-6.12155	-3.42238	-1.10592
4.2.1.12: Phosphogluconate dehydratase	0.0861671	-1.04157	-2.7233	-1.08507	0.0601	-3.9542	0.183336	-3.68269	0.476411	-6.48758	-5.85123	0.95224	-0.56367	-0.268655	-0.276239	-3.22033	-0.559808	-1.21763	-3.39216	-2.28496	-1.45335	-4.04028	-4.22091	-2.14575	-2.05529	-1.66271	1.0393	-4.3493	0.654214	-3.10986	-5.34801	0.615612	0.474917	0.270079	-0.0678849	-5.4151	-5.74481	-5.61808	-5.15425	-0.467425	-0.481725	-4.05978	-3.79636	-2.74547	-3.84889	-4.95547	-6.12155	-3.42238	-1.10592
4.2.1.135: UDP-N-acetylglucosamine 4,6-dehydratase (configuration-retaining)	-0.652192	0.867241	0.948493	1.10218	-0.20796	1.52827	0.431578	-0.197517	1.52774	0.102375	0.532067	-0.511787	1.40033	-0.484734	1.78729	-2.08073	1.25646	1.4543	1.52636	0.321745	-1.45335	-4.04028	-4.22091	-2.14575	-2.05529	-1.66271	-6.2972	-4.3493	-6.51719	-3.10986	1.31126	0.808574	0.10126	-0.63318	-6.67004	-5.4151	-5.74481	-5.61808	-5.15425	0.886812	-0.481725	-4.05978	-3.79636	-2.74547	2.39654	-4.95547	-6.12155	-3.42238	-1.10592
4.2.1.45: CDP-glucose 4,6-dehydratase	-2.80506	-2.30322	-0.746577	-1.56135	-2.32793	-0.76631	-1.56229	-2.00119	-2.98294	-1.57869	-0.257994	-1.86632	-2.10485	-2.28828	-1.8579	-6.56501	-1.59704	-0.559204	-0.585902	-0.192557	-1.45335	-4.04028	-4.22091	-2.14575	-2.05529	-1.66271	-6.2972	-4.3493	0.882269	-3.10986	-5.34801	-5.59712	-6.07633	-0.397729	0.440367	0.565301	-5.74481	-5.61808	-5.15425	-6.37402	-0.481725	-4.05978	-3.79636	-2.74547	3.21146	-4.95547	-6.12155	-3.42238	-1.10592
5.1.3.4: L-ribulose-5-phosphate 4-epimerase	-0.204737	-0.847459	1.05136	0.88428	0.43568	1.56983	-0.117143	0.967167	-1.08943	0.683944	4.06473	-0.610647	-0.467612	-0.290831	-0.825832	-0.0558439	-0.0237565	0.300147	-0.445889	0.929253	-1.45335	3.18741	-4.22091	-2.14575	-2.05529	-1.66271	-0.0619451	-4.3493	-6.51719	-3.10986	-5.34801	-5.59712	-6.07633	-0.490281	-6.67004	0.850495	-5.74481	1.74088	-5.15425	-0.102884	-0.481725	-4.05978	-3.79636	-2.74547	-3.84889	-4.95547	-6.12155	-3.42238	-1.10592
5.4.99.22: 23S rRNA pseudouridine(2605) synthase	-2.71282	-2.06938	-1.91748	-6.53129	-2.17634	-2.97943	-3.03196	-3.69151	-1.52577	-3.445	-5.85123	-6.41878	-2.97083	-1.68823	-0.804316	1.82404	-3.62448	-6.24515	-2.89463	-6.63251	-1.45335	2.08701	-4.22091	-2.14575	-2.05529	-1.66271	-6.2972	-4.3493	-6.51719	-3.10986	-5.34801	-0.388735	-6.07633	-1.66742	-1.55755	-5.4151	2.34564	-5.61808	1.21853	0.166724	8.08839	2.14914	-3.79636	-2.74547	-3.84889	-4.95547	2.55297	-3.42238	-1.10592
5.4.99.28: tRNA pseudouridine(32) synthase	-1.55248	0.331992	0.0685621	0.0679068	-0.839039	0.532395	-0.30895	-1.17494	0.16446	-0.805071	-0.350649	-2.08819	0.0611115	-1.30137	0.74408	1.14752	0.409597	1.06073	0.404265	-1.12405	-1.45335	-4.04028	-4.22091	-2.14575	-2.05529	-1.66271	-6.2972	3.44494	-6.51719	4.96114	-5.34801	-5.59712	-0.106394	-1.27011	-6.67004	-5.4151	-5.74481	-5.61808	-5.15425	-0.322666	-0.481725	2.13708	-3.79636	-2.74547	-3.84889	-4.95547	-6.12155	-3.42238	-1.10592
1.3.1.26: Transferred entry: 1.17.1.8	1.80473	1.79587	-6.26117	0.359883	-0.25926	-2.43005	0.484909	-1.97081	1.69624	-2.89468	-2.70317	1.11504	0.843481	1.4255	0.699516	-1.82625	1.43551	-0.677257	-5.8248	1.04721	-1.45335	-4.04028	-4.22091	-2.14575	-2.05529	-1.66271	-6.2972	-4.3493	-6.51719	-3.10986	2.75075	2.2241	2.51713	1.26834	0.745404	-5.4151	-5.74481	-5.61808	-5.15425	0.10889	-0.481725	-4.05978	-3.79636	-2.74547	-3.84889	-4.95547	1.78074	-3.42238	-1.10592
1.4.7.1: Glutamate synthase (ferredoxin)	-0.29214	-0.881182	0.0705442	-0.923919	0.0564939	0.862493	0.26782	1.63112	-2.82033	0.31534	1.90392	-2.46007	-2.67122	1.41736	-3.98742	0.308908	-0.0580751	1.52612	0.592915	-1.05404	-1.45335	-4.04028	3.41074	-2.14575	-2.05529	-1.66271	-6.2972	3.93882	-6.51719	-3.10986	-5.34801	-5.59712	-6.07633	-1.45738	-6.67004	-5.4151	-5.74481	-5.61808	3.05291	0.362434	-0.481725	-4.05978	-3.79636	-2.74547	2.21377	-4.95547	0.858719	-3.42238	-1.10592
1.7.2.3: Trimethylamine-N-oxide reductase (cytochrome c)	-0.104958	-1.94935	-0.763259	-0.0594748	-0.880872	-0.976775	0.359452	-1.78473	0.327302	-1.15293	-2.19451	-1.89337	-0.605357	-1.62088	0.276748	-6.56501	-0.747823	-1.11143	-0.671434	-1.01965	-1.45335	-4.04028	2.71485	-2.14575	-2.05529	-1.66271	1.04805	3.94572	0.826988	5.47366	-5.34801	-5.59712	-6.07633	-0.23688	-0.0483662	-5.4151	-5.74481	-5.61808	-5.15425	-6.37402	-0.481725	-4.05978	-3.79636	-2.74547	-3.84889	0.534843	1.3741	2.42813	-1.10592
1.8.5.3: Dimethylsulfoxide reductase	-1.15616	-0.153678	-0.863472	-0.236116	0.366688	1.34988	0.372502	-1.43192	0.583385	-0.511841	-0.760293	-1.58041	-1.72068	-2.062	1.10261	-2.94815	0.382463	0.539565	-0.180404	-0.0254614	-1.45335	-4.04028	-4.22091	-2.14575	-2.05529	-1.66271	-6.2972	-4.3493	-6.51719	6.0501	-5.34801	-5.59712	-6.07633	-1.20373	-0.133606	-5.4151	-5.74481	-5.61808	-5.15425	0.45707	-0.481725	2.62674	-3.79636	-2.74547	-3.84889	1.41895	-6.12155	-0.0245024	-1.10592
2.4.1.52: Poly(glycerol-phosphate) alpha-glucosyltransferase	-1.86469	-1.89488	-1.9257	-1.49293	-1.15979	-1.2005	-3.17392	-1.17788	-2.57319	-3.0097	-0.116672	-1.54638	-1.95857	0.266964	-6.1072	1.06273	-0.764868	-3.25375	-5.8248	-2.2163	-1.45335	2.6355	-4.22091	-2.14575	-2.05529	-1.66271	1.99753	4.60691	1.45202	-3.10986	1.07214	-5.59712	-0.0138508	-0.134968	1.43057	-5.4151	-5.74481	1.60948	-5.15425	-6.37402	-0.481725	-4.05978	-3.79636	-2.74547	-3.84889	-4.95547	1.64805	-3.42238	-1.10592
2.6.1.34: UDP-N-acetylbacillosamine transaminase	-0.0041506	1.539	1.77067	1.64387	0.409111	2.26925	1.04265	0.37257	2.14757	0.881234	1.15407	0.221119	1.93194	0.289018	2.59699	-1.00124	2.13716	2.33691	2.14454	1.02418	-1.45335	-4.04028	-4.22091	-2.14575	-2.05529	-1.66271	-6.2972	-4.3493	-6.51719	-3.10986	1.77263	1.11176	1.09162	-0.179684	-6.67004	-5.4151	-5.74481	-5.61808	-5.15425	1.46818	-0.481725	-4.05978	-3.79636	-2.74547	-3.84889	-4.95547	-6.12155	-3.42238	-1.10592
2.7.1.66: Undecaprenol kinase	-6.33578	-2.49855	-3.07088	-0.391695	-1.64924	-0.981301	-2.57625	-1.26456	-1.64825	-1.14551	-1.44627	-1.16289	-1.22532	-2.44337	-2.04184	-0.312381	-2.62333	-2.4874	-2.89687	-2.06097	-1.45335	3.57691	-4.22091	-2.14575	-2.05529	-1.66271	0.666478	3.93122	-0.959818	4.77188	-5.34801	-5.59712	-6.07633	-1.56885	-0.551	-5.4151	2.35276	-5.61808	-5.15425	-6.37402	-0.481725	-4.05978	-3.79636	-2.74547	-3.84889	2.13571	1.70467	-3.42238	-1.10592
2.7.1.74: Deoxycytidine kinase	-0.896467	0.0410253	1.78059	0.144485	0.327246	0.497615	-0.186635	1.82748	-0.696724	-0.0475725	1.5712	-1.57159	-0.509207	1.21245	-0.742305	-1.04992	-1.68856	0.616381	0.626119	-0.663259	-1.45335	2.72593	-4.22091	-2.14575	-2.05529	-1.66271	-6.2972	-4.3493	-6.51719	-3.10986	-5.34801	-5.59712	-0.43043	-0.345841	-6.67004	-5.4151	-5.74481	-5.61808	-5.15425	0.816623	-0.481725	2.61026	-3.79636	-2.74547	-3.84889	-4.95547	-6.12155	-3.42238	-1.10592
2.7.1.76: Deoxyadenosine kinase	-0.896467	0.0410253	1.78059	0.144485	0.327246	0.497615	-0.186635	1.90521	-0.696724	-0.0475725	1.67622	-1.57159	-0.509207	1.21245	-0.742305	-0.0806438	-1.68856	0.616381	0.626119	-0.663259	-1.45335	2.72593	-4.22091	-2.14575	-2.05529	-1.66271	-6.2972	-4.3493	-6.51719	-3.10986	-5.34801	-5.59712	-0.43043	-0.345841	-6.67004	-5.4151	-5.74481	-5.61808	-5.15425	0.925487	-0.481725	2.61026	-3.79636	-2.74547	-3.84889	-4.95547	-6.12155	-3.42238	-1.10592
3.1.3.23: Sugar-phosphatase	-1.07866	0.347871	-1.57827	-0.595215	-0.568778	-0.566571	-0.626657	0.481497	-0.538064	-0.782733	-0.0309177	-0.320534	-0.113547	-0.895023	-2.04693	-0.29278	-0.292617	-0.708365	-0.261304	-0.760173	-1.45335	-4.04028	-4.22091	-2.14575	-2.05529	-1.66271	-6.2972	-4.3493	1.01643	-3.10986	-5.34801	-5.59712	0.302102	0.605544	0.460254	1.16629	-5.74481	-5.61808	-5.15425	-6.37402	-0.481725	-4.05978	4.23859	-2.74547	-3.84889	2.54089	-6.12155	-3.42238	-1.10592
3.2.1.170: Mannosylglycerate hydrolase	-3.16002	-0.3652	-2.2095	-1.83487	-0.291217	-2.85503	-0.573379	-1.10017	-1.19828	-2.56928	-1.64809	-2.66868	0.622541	-3.36181	-6.1072	-0.415712	-1.13077	-6.24515	-3.47428	-1.69998	-1.45335	-4.04028	-4.22091	-2.14575	-2.05529	-1.66271	0.768638	-4.3493	0.442935	-3.10986	0.956565	-5.59712	-0.311523	-0.167216	0.330742	0.620194	-5.74481	1.74515	-5.15425	-6.37402	-0.481725	-4.05978	-3.79636	-2.74547	-3.84889	-4.95547	1.48389	-3.42238	-1.10592
3.2.2.1: Purine nucleosidase	-3.37946	-0.521122	-1.39909	-0.709748	-1.88207	-3.04342	-1.74286	-2.836	-2.70592	-2.95641	-0.532183	-3.23119	-1.90334	-1.56434	-2.70288	0.351421	-2.09289	-6.24515	-5.8248	-6.63251	-1.45335	-4.04028	-4.22091	-2.14575	-2.05529	-1.66271	1.05678	-4.3493	0.562168	-3.10986	1.12307	-5.59712	-0.287453	-0.289302	0.346764	-5.4151	-5.74481	-5.61808	-5.15425	-1.14061	-0.481725	3.04946	-3.79636	-2.74547	-3.84889	-4.95547	1.45713	-3.42238	-1.10592
3.4.22.37: Gingipain R	1.52882	-0.495494	-2.46448	0.418603	-0.383278	2.39696	0.222381	0.952044	-2.28684	0.425674	0.100178	-2.1933	0.163813	-0.149326	0.193331	-2.04557	0.810347	1.89253	1.04169	0.519629	-1.45335	3.98015	-4.22091	-2.14575	-2.05529	-1.66271	-6.2972	-4.3493	-6.51719	-3.10986	-5.34801	0.102789	-0.400203	-1.74143	-6.67004	-5.4151	-5.74481	-5.61808	-5.15425	0.753481	-0.481725	-4.05978	-3.79636	-2.74547	-3.84889	-4.95547	-6.12155	-3.42238	-1.10592
3.4.25.1: Proteasome endopeptidase complex	-6.33578	-6.14969	-2.69187	-6.53129	-6.725	-6.43175	-6.38712	-6.45641	-6.49505	-6.48758	-5.85123	-6.41878	-6.57366	-3.72051	-3.55187	-1.61419	-3.61035	-6.24515	-5.8248	-6.63251	-1.45335	-4.04028	5.77046	7.80182	-2.05529	8.24899	-6.2972	4.83876	0.241732	5.75478	-5.34801	-5.59712	0.540158	-6.65974	1.66459	3.65034	3.70423	3.26411	4.90719	1.04423	-0.481725	5.47716	5.64205	-2.74547	-3.84889	5.13023	-6.12155	2.29076	-1.10592
3.5.1.26: N(4)-(beta-N-acetylglucosaminyl)-L-asparaginase	-2.22948	0.141392	-0.104141	-0.578959	0.0123185	-1.65807	-1.37128	-1.44574	0.295668	-3.19286	0.202779	-3.07075	-0.782864	-1.66196	-2.39262	0.0214395	-1.72537	-2.2226	-5.8248	-3.67807	-1.45335	-4.04028	-4.22091	-2.14575	-2.05529	-1.66271	-6.2972	3.97515	-6.51719	-3.10986	-5.34801	-5.59712	-0.0920152	-0.0399891	-6.67004	-5.4151	-5.74481	-5.61808	-5.15425	-0.0719581	-0.481725	-4.05978	4.94632	-2.74547	-3.84889	1.53522	-6.12155	-3.42238	-1.10592
3.6.3.38: Capsular-polysaccharide-transporting ATPase	1.00752	0.970046	-3.64985	-1.07567	1.04841	-3.10256	0.430975	-6.45641	1.74965	-6.48758	-3.60185	2.27628	0.34651	0.73317	1.03038	-2.42397	0.86512	-0.477459	-2.11576	-1.87947	-1.45335	-4.04028	-4.22091	-2.14575	-2.05529	-1.66271	0.962714	-4.3493	0.71945	-3.10986	1.7213	1.70001	0.755287	0.444656	-6.67004	-5.4151	-5.74481	-5.61808	-5.15425	0.673193	-0.481725	-4.05978	-3.79636	-2.74547	-3.84889	-4.95547	-6.12155	-3.42238	-1.10592
6.6.1.2: Cobaltochelatase	-0.657566	-1.5344	0.767411	-1.21328	1.19176	0.260933	-0.712218	-0.433333	-1.07717	-0.25482	0.339757	-1.14682	-0.563944	-0.747036	-6.1072	0.750602	-0.0882361	-0.424116	-0.792018	-0.594662	-1.45335	-4.04028	-4.22091	-2.14575	8.54693	-1.66271	-6.2972	-4.3493	-6.51719	-3.10986	-5.34801	-5.59712	-6.07633	-6.65974	-6.67004	0.630726	2.59119	-5.61808	1.1045	-0.623188	-0.481725	2.5257	-3.79636	-2.74547	-3.84889	2.39077	-6.12155	0.18876	-1.10592
1.1.1.14: L-iditol 2-dehydrogenase	-3.37479	-3.85912	-2.98377	-6.53129	-1.84783	-1.32495	-1.86268	-3.60987	-2.15454	-1.55275	-2.22035	-1.42174	-3.41766	-1.54867	-1.74683	-3.95245	-3.94709	-1.22273	-2.13961	-1.14561	-1.45335	-4.04028	-4.22091	-2.14575	-2.05529	-1.66271	1.19965	4.56246	-6.51719	-3.10986	-5.34801	-5.59712	-6.07633	-6.65974	-0.0953688	0.471286	-5.74481	-5.61808	3.24792	0.0645712	-0.481725	-4.05978	-3.79636	-2.74547	-3.84889	1.58861	-0.432834	-3.42238	-1.10592
1.12.5.1: Hydrogen:quinone oxidoreductase	3.30088	0.851024	2.32352	1.37911	0.309968	2.99139	0.776	1.5882	0.967529	0.72655	1.80196	0.454982	1.38626	0.0573315	3.34705	-1.0959	1.57248	2.48241	1.94025	1.22545	-1.45335	-4.04028	-4.22091	-2.14575	-2.05529	-1.66271	-6.2972	-4.3493	-6.51719	-3.10986	3.48848	3.32725	2.61916	1.67845	-6.67004	-5.4151	-5.74481	-5.61808	-5.15425	1.78484	-0.481725	-4.05978	-3.79636	-2.74547	4.66525	-4.95547	-6.12155	-3.42238	-1.10592
1.2.7.3: 2-oxoglutarate synthase	1.7174	1.04496	1.45192	0.936899	0.42618	2.41783	1.48625	0.718543	1.05242	1.20718	1.68828	0.351307	1.56198	-0.0963555	2.45991	-1.33952	1.52041	2.35815	2.30821	1.24184	-1.45335	-4.04028	-4.22091	-2.14575	-2.05529	-1.66271	-6.2972	-4.3493	-6.51719	-3.10986	0.852118	-5.59712	1.29607	0.67686	-6.67004	-5.4151	-5.74481	-5.61808	-5.15425	1.02464	-0.481725	-4.05978	-3.79636	-2.74547	3.04398	-4.95547	-6.12155	-3.42238	-1.10592
1.3.8.6: Glutaryl-CoA dehydrogenase (ETF)	3.29635	-2.17624	-2.50337	0.702539	-0.261887	1.91983	-3.52492	2.53818	1.23846	-2.27115	-0.176368	3.37111	3.16181	3.13045	1.8532	0.120044	-1.90384	-0.432864	1.02268	4.21137	-1.45335	-4.04028	-4.22091	-2.14575	-2.05529	-1.66271	-6.2972	-4.3493	-6.51719	-3.10986	3.68853	3.42073	2.77636	1.54235	0.762895	-5.4151	-5.74481	-5.61808	-5.15425	1.34718	-0.481725	-4.05978	-3.79636	-2.74547	-3.84889	-4.95547	-6.12155	-3.42238	-1.10592
1.6.6.9: Trimethylamine-N-oxide reductase	0.473757	0.58037	-0.710834	0.491588	0.329868	2.33109	1.48512	-0.275327	2.15392	-0.590612	0.463151	0.262528	1.40942	-1.54841	3.21188	-1.0329	1.70716	1.90301	1.88611	0.733969	-1.45335	-4.04028	-4.22091	-2.14575	-2.05529	-1.66271	-6.2972	-4.3493	1.11961	-3.10986	-5.34801	0.937833	-6.07633	-0.58624	-6.67004	-5.4151	-5.74481	-5.61808	-5.15425	1.6379	-0.481725	-4.05978	-3.79636	-2.74547	-3.84889	0.534843	-6.12155	1.87932	-1.10592
2.3.1.275: NO_NAME	-0.565822	0.121234	-0.362612	0.452574	-0.0896149	1.03145	-0.495092	0.17593	0.676288	-0.0730801	0.738442	-0.522965	1.03979	-0.195975	0.73219	0.448777	0.663576	0.514838	0.377081	-0.555937	-1.45335	-4.04028	-4.22091	-2.14575	-2.05529	-1.66271	-6.2972	3.92968	0.684583	-3.10986	-5.34801	0.843525	-6.07633	0.527933	-6.67004	-5.4151	-5.74481	-5.61808	-5.15425	0.614171	-0.481725	-4.05978	-3.79636	-2.74547	4.67563	-4.95547	-6.12155	-3.42238	-1.10592
2.4.1.250: D-inositol-3-phosphate glycosyltransferase	-6.33578	-1.96672	-1.61489	-2.79476	-1.18364	-2.90277	-1.96032	-2.62572	-3.43516	-1.7208	-3.40018	-3.58464	-1.85641	-1.48146	-6.1072	-1.08334	-6.36985	-3.58571	-5.8248	-2.09915	-1.45335	-4.04028	-4.22091	-2.14575	-2.05529	-1.66271	1.43643	-4.3493	0.838027	-3.10986	-5.34801	-5.59712	-6.07633	0.127313	-0.16497	2.45371	-5.74481	1.20606	2.48982	-6.37402	-0.481725	3.00228	-3.79636	-2.74547	-3.84889	2.68005	-6.12155	-3.42238	-1.10592
2.7.10.1: Receptor protein-tyrosine kinase	-1.09305	0.865763	-6.26117	-0.129251	-0.905555	-1.22351	-0.941219	-0.998434	-0.939726	-1.81076	1.56864	-0.622154	-0.173879	-2.12934	-1.6913	-0.170974	-1.48778	-1.97218	-0.380173	-0.309133	-1.45335	-4.04028	-4.22091	-2.14575	-2.05529	-1.66271	0.902991	-4.3493	-0.671954	-3.10986	0.955854	-5.59712	0.824878	0.851915	-0.919954	-5.4151	1.54149	-5.61808	-5.15425	-6.37402	-0.481725	-4.05978	-3.79636	5.03052	-3.84889	-4.95547	1.01214	-3.42238	-1.10592
3.1.1.23: Acylglycerol lipase	-3.22614	-4.01396	-2.82577	-2.13092	-1.41767	-1.94841	-1.91395	-6.45641	-3.29699	-2.45037	-5.85123	-2.88687	-1.36277	-0.158153	-3.15792	-2.80727	-2.59436	-1.76999	-2.61678	-1.13291	-1.45335	-4.04028	-4.22091	-2.14575	-2.05529	-1.66271	1.03613	-4.3493	0.760611	-3.10986	-5.34801	-5.59712	0.677402	-0.0418785	0.228621	1.1461	-5.74481	1.32343	-5.15425	-6.37402	-0.481725	-4.05978	-3.79636	-2.74547	-3.84889	-4.95547	1.3812	-3.42238	-1.10592
3.4.13.3: Transferred entry: 3.4.13.18 and 3.4.13.20	2.08168	-0.595646	3.59755	1.37581	2.20771	1.60253	1.05476	1.83599	-0.039764	1.99445	1.52749	-0.204325	1.0615	2.37616	0.644898	0.446025	0.500135	1.66668	1.88336	1.40145	-1.45335	3.91004	-4.22091	-2.14575	-2.05529	-1.66271	-6.2972	-4.3493	-6.51719	-3.10986	1.98458	2.31762	1.26873	0.54378	-6.67004	-5.4151	-5.74481	-5.61808	-5.15425	2.31711	-0.481725	-4.05978	-3.79636	-2.74547	-3.84889	-4.95547	-6.12155	-3.42238	-1.10592
3.5.1.38: Glutamin-(asparagin-)ase	-0.107617	1.47778	1.16026	0.961606	0.466992	2.52019	1.56927	0.239209	2.48286	0.210007	0.638118	0.867167	2.46522	-0.142908	3.3264	-1.07407	1.73355	1.56091	1.17064	0.953785	-1.45335	-4.04028	-4.22091	-2.14575	-2.05529	-1.66271	-6.2972	-4.3493	-0.109257	-3.10986	-5.34801	1.38153	0.951222	-0.131911	-6.67004	-5.4151	-5.74481	-5.61808	-5.15425	1.98116	-0.481725	-4.05978	-3.79636	-2.74547	4.28093	-4.95547	-6.12155	-3.42238	-1.10592
3.6.3.40: Teichoic-acid-transporting ATPase	-1.36116	-2.03046	-3.20975	-2.54504	-1.77586	-1.03953	-2.49955	-1.53182	-2.75969	-6.48758	-0.311904	-2.02825	-2.26787	-3.05573	-0.259904	-6.56501	-2.78005	-2.08926	-5.8248	-2.8542	-1.45335	-4.04028	3.9441	-2.14575	-2.05529	-1.66271	1.25807	-4.3493	0.611219	-3.10986	-5.34801	-5.59712	-6.07633	0.493046	0.924035	-5.4151	-5.74481	0.683754	2.28092	-6.37402	-0.481725	2.71205	-3.79636	-2.74547	-3.84889	-4.95547	0.610707	-3.42238	-1.10592
5.3.1.4: L-arabinose isomerase	-1.92118	-1.71266	-0.866166	-2.57991	-2.09576	-0.802549	-2.52043	-0.339053	-6.49505	-1.67878	0.237725	-2.13863	-6.57366	-2.07506	-2.23145	-1.95751	-3.33165	-0.218688	-0.347259	-1.824	-1.45335	-4.04028	-4.22091	-2.14575	-2.05529	-1.66271	1.78187	-4.3493	0.928338	-3.10986	-5.34801	-5.59712	-0.17218	0.727337	0.471194	1.3665	1.66628	-5.61808	-5.15425	-6.37402	-0.481725	-4.05978	-3.79636	-2.74547	-3.84889	-4.95547	1.53292	-3.42238	-1.10592
1.1.1.60: 2-hydroxy-3-oxopropionate reductase	0.0158655	1.04437	0.344322	-0.834028	-1.09773	-0.68803	-0.52931	-0.828936	-1.92357	-0.708218	-1.03582	-1.64562	-1.28973	-0.695053	-1.80492	-1.16211	-0.363426	-0.113797	-0.654047	-1.23442	-1.45335	-4.04028	-4.22091	-2.14575	-2.05529	-1.66271	0.709455	-4.3493	0.655009	-3.10986	1.46815	1.13132	0.733641	0.403646	-6.67004	-5.4151	-5.74481	-5.61808	-5.15425	-6.37402	-0.481725	-4.05978	-3.79636	-2.74547	-3.84889	-4.95547	-6.12155	-3.42238	-1.10592
1.15.1.2: Superoxide reductase	3.09928	2.22365	-2.50959	2.83637	-0.0913784	2.24374	1.86445	1.50479	-1.08052	2.30108	2.09246	-1.23331	2.03615	1.04796	-0.446306	-0.672294	0.873573	3.41507	3.05326	1.8903	-1.45335	7.23569	-4.22091	-2.14575	-2.05529	-1.66271	-6.2972	-4.3493	-6.51719	-3.10986	3.37941	3.27676	2.97661	1.67528	-6.67004	-5.4151	-5.74481	-5.61808	-5.15425	1.1103	-0.481725	-4.05978	-3.79636	-2.74547	-3.84889	-4.95547	-6.12155	-3.42238	-1.10592
1.2.7.7: 3-methyl-2-oxobutanoate dehydrogenase (ferredoxin)	1.91981	-0.988126	-1.5268	-0.446417	-0.407703	1.83864	1.1125	0.850439	-2.28352	0.470877	0.492048	0.279738	0.116075	0.0227225	3.96024	-1.60028	-0.178908	1.56773	0.577923	1.44217	-1.45335	4.11147	-4.22091	-2.14575	-2.05529	-1.66271	-6.2972	-4.3493	-6.51719	-3.10986	-5.34801	1.67914	0.846942	0.172271	-6.67004	-5.4151	-5.74481	-5.61808	-5.15425	0.503722	-0.481725	-4.05978	-3.79636	-2.74547	4.31897	-4.95547	-6.12155	3.97766	-1.10592
1.3.1.76: Precorrin-2 dehydrogenase	-0.705057	-2.00435	-6.26117	-2.55515	-0.177684	-6.43175	-1.55215	-2.5448	-0.518658	-0.943536	-5.85123	0.154307	0.93046	-0.925473	-1.24817	-2.62534	-1.86586	-1.40151	-2.22609	-2.94425	-1.45335	-4.04028	4.18174	-2.14575	6.6918	-1.66271	0.981458	-4.3493	0.651058	-3.10986	1.12808	-5.59712	-6.07633	0.188721	0.0706097	0.713923	1.31639	-5.61808	-5.15425	-6.37402	-0.481725	2.39152	-3.79636	-2.74547	-3.84889	-4.95547	0.919086	-3.42238	-1.10592
1.5.1.34: 6,7-dihydropteridine reductase	2.45878	1.87454	1.83212	2.12785	0.763819	2.13204	1.58686	0.563134	2.00669	1.34182	1.40977	0.562456	2.21342	0.866476	2.00675	0.985298	2.13243	1.36204	1.18698	1.33295	-1.45335	-4.04028	-4.22091	-2.14575	-2.05529	-1.66271	-6.2972	-4.3493	-6.51719	-3.10986	2.95173	2.70181	2.09425	1.063	-6.67004	-5.4151	-5.74481	-5.61808	-5.15425	1.1981	-0.481725	-4.05978	-3.79636	-2.74547	4.9001	-4.95547	-6.12155	1.99267	-1.10592
1.8.4.8: Phosphoadenylyl-sulfate reductase (thioredoxin)	-3.04071	-1.65951	-6.26117	-2.39457	-2.29832	-6.43175	-3.14277	-3.73939	-2.05555	-0.84503	-5.85123	-1.44181	-2.2114	-2.44343	-3.30262	-3.46666	-2.25115	-3.13457	-5.8248	-3.47706	-1.45335	-4.04028	4.47437	-2.14575	-2.05529	-1.66271	1.15811	-4.3493	1.13744	-3.10986	-5.34801	-5.59712	-6.07633	-0.251556	0.700896	-5.4151	2.95232	-5.61808	3.44412	-0.503556	-0.481725	3.60082	-3.79636	-2.74547	-3.84889	3.1603	-6.12155	-3.42238	-1.10592
2.4.1.150: N-acetyllactosaminide beta-1,6-N-acetylglucosaminyl-transferase	-2.67785	-0.893337	-1.34891	-0.601836	-1.52702	-1.74799	-1.01194	-1.0096	-1.7968	-2.19697	-1.06358	-2.7728	-0.824086	-1.44314	-2.74279	-0.0647237	-2.04483	-3.44941	-2.52655	-1.32582	-1.45335	-4.04028	-4.22091	-2.14575	-2.05529	-1.66271	0.979995	-4.3493	1.12931	-3.10986	-5.34801	-5.59712	0.111976	0.296363	0.0978977	-5.4151	-5.74481	-5.61808	-5.15425	-6.37402	-0.481725	-4.05978	-3.79636	-2.74547	-3.84889	-4.95547	1.40077	-3.42238	-1.10592
2.7.1.22: Ribosylnicotinamide kinase	-6.33578	-2.02962	-2.03489	-1.8761	-2.34467	-2.79136	-3.09675	-2.49022	-2.96232	-1.87136	0.511079	-3.76861	-2.78645	-1.09625	-6.1072	1.19222	-2.53373	-1.70391	-5.8248	-2.37953	-1.45335	-4.04028	-4.22091	-2.14575	-2.05529	-1.66271	1.95187	-4.3493	1.05677	-3.10986	-5.34801	-5.59712	-6.07633	1.08737	0.0785363	1.65617	1.72831	1.58195	-5.15425	-6.37402	-0.481725	-4.05978	-3.79636	-2.74547	-3.84889	-4.95547	1.85011	-3.42238	-1.10592
2.7.1.32: Choline kinase	-1.1245	1.3451	-6.26117	-0.507844	-2.07849	-2.78857	-2.46803	-1.42753	-1.36212	-1.37134	-3.26126	-1.45605	-0.629784	-2.30006	-2.15379	-0.257615	-1.34888	-3.32009	-2.30242	-1.15479	-1.45335	-4.04028	-4.22091	-2.14575	-2.05529	-1.66271	0.724057	2.36258	0.275799	-3.10986	-5.34801	1.36619	0.5617	0.0368993	0.245897	-5.4151	-5.74481	-5.61808	-5.15425	-6.37402	-0.481725	-4.05978	-3.79636	-2.74547	-3.84889	-4.95547	0.865103	-3.42238	-1.10592
2.7.1.5: Rhamnulokinase	0.302171	1.08057	0.73574	1.2833	0.820721	-3.06251	0.803178	-0.12776	1.73324	-2.1728	-1.44252	0.592054	1.20114	0.541588	0.240531	-1.1569	0.748295	-1.3918	-1.59323	-0.553046	-1.45335	-4.04028	-4.22091	-2.14575	-2.05529	-1.66271	-6.2972	-4.3493	-6.51719	-3.10986	1.70652	1.71791	0.817961	0.596781	-0.129828	-5.4151	-5.74481	-5.61808	-5.15425	0.917031	-0.481725	-4.05978	-3.79636	-2.74547	-3.84889	-4.95547	1.33165	-3.42238	-1.10592
2.7.2.7: Butyrate kinase	1.35117	1.73663	2.69965	0.863102	1.06345	2.10054	1.46628	2.11261	-0.327618	1.22164	1.7954	0.566634	1.32197	1.87217	-0.184534	-0.632767	0.88216	1.94265	2.00816	1.36849	-1.45335	3.53578	-4.22091	-2.14575	-2.05529	-1.66271	-6.2972	-4.3493	-6.51719	-3.10986	1.63777	1.32672	1.30051	0.100097	-6.67004	-5.4151	-5.74481	-5.61808	-5.15425	1.63969	-0.481725	-4.05978	-3.79636	-2.74547	-3.84889	-4.95547	-6.12155	4.56278	-1.10592
3.2.1.22: Alpha-galactosidase	1.11645	-0.521555	1.52844	0.0473379	0.333345	0.526915	0.18059	0.923624	0.244874	0.535711	1.69561	0.68527	0.373398	0.68791	0.130771	0.025584	-0.400115	0.921989	1.80885	1.09231	-1.45335	4.3342	-4.22091	-2.14575	-2.05529	-1.66271	0.658509	-4.3493	1.46379	-3.10986	-5.34801	-5.59712	-6.07633	0.44633	0.851876	-5.4151	-5.74481	-5.61808	-5.15425	0.218138	-0.481725	-4.05978	-3.79636	-2.74547	-3.84889	-4.95547	1.13363	-3.42238	-1.10592
3.2.2.24: ADP-ribosyl-[dinitrogen reductase] hydrolase	-2.90309	-0.865664	-0.888926	-1.0964	-0.183543	-0.368578	-1.19252	-0.247655	-0.980041	-1.29854	0.475899	-2.4105	-2.87511	0.168384	-2.74795	-0.713158	-1.7972	0.584507	-0.325004	-1.91874	-1.45335	-4.04028	-4.22091	-2.14575	-2.05529	-1.66271	1.24351	-4.3493	1.07263	-3.10986	-5.34801	0.302929	-6.07633	0.993221	0.174389	-5.4151	1.70362	-5.61808	-5.15425	-0.51836	-0.481725	-4.05978	-3.79636	-2.74547	-3.84889	-4.95547	1.63977	-3.42238	-1.10592
3.6.3.24: Nickel-transporting ATPase	0.956845	2.05524	1.25239	1.75869	2.08996	1.39551	2.4869	0.53754	1.39157	0.308108	0.487132	1.63009	2.25331	-1.16219	-6.1072	-1.58873	0.303809	0.356572	1.35312	1.62258	-1.45335	-4.04028	-4.22091	-2.14575	-2.05529	-1.66271	-6.2972	-4.3493	0.481437	-3.10986	1.90865	2.32758	1.67446	1.28875	-6.67004	-5.4151	-5.74481	-5.61808	-5.15425	1.35632	-0.481725	-4.05978	-3.79636	-2.74547	6.29655	-4.95547	-6.12155	-3.42238	-1.10592
4.1.1.71: 2-oxoglutarate decarboxylase	-6.33578	-3.3707	-2.97788	-6.53129	-6.725	-6.43175	-6.38712	-6.45641	-3.34102	-6.48758	-2.83388	-6.41878	-6.57366	-2.9669	-6.1072	-1.52203	-3.76957	-6.24515	-3.33667	-3.90032	7.36735	-4.04028	5.33932	7.05463	-2.05529	-1.66271	-6.2972	4.58258	-6.51719	-3.10986	-5.34801	-5.59712	-0.0634122	-6.65974	1.37482	3.4097	3.12093	2.39691	4.03145	0.0767465	-0.481725	4.8617	5.32045	-2.74547	-3.84889	4.39721	-6.12155	-3.42238	-1.10592
4.1.1.96: Carboxynorspermidine decarboxylase	1.77727	0.357804	0.254625	0.388691	-0.312425	0.935873	0.222021	-0.475391	0.856817	-0.289946	-0.246688	-0.632905	0.791867	-0.965963	1.96554	-0.410993	0.731618	1.03232	0.293382	0.126961	-1.45335	-4.04028	-4.22091	-2.14575	-2.05529	-1.66271	0.455147	-4.3493	-6.51719	-3.10986	-5.34801	1.6254	1.38086	0.239657	-6.67004	-5.4151	-5.74481	-5.61808	-5.15425	-0.151236	-0.481725	-4.05978	-3.79636	-2.74547	-3.84889	3.23399	-6.12155	-3.42238	-1.10592
4.99.1.4: Sirohydrochlorin ferrochelatase	-0.705057	-0.092629	-1.42465	-2.22134	-0.130444	-6.43175	-1.38362	-2.5448	-0.518658	-0.742043	-5.85123	0.154307	0.93046	-0.79343	-1.24817	-2.62534	-0.706403	-1.40151	-2.22609	-2.94425	-1.45335	-4.04028	4.18174	-2.14575	6.6918	-1.66271	0.981458	-4.3493	1.63897	-3.10986	1.12808	-5.59712	-6.07633	0.188721	0.467851	0.713923	1.31639	-5.61808	-5.15425	-6.37402	-0.481725	-4.05978	-3.79636	-2.74547	-3.84889	-4.95547	1.60151	-3.42238	-1.10592
5.1.3.22: L-ribulose-5-phosphate 3-epimerase	-1.15253	-2.19876	-0.41275	0.518897	-0.308029	0.18079	-1.04807	-0.356468	-2.09092	0.0155137	2.69295	-0.923911	-1.35269	-1.46037	-2.70861	-0.732736	-1.83369	-0.719769	-1.66764	-0.481338	-1.45335	-4.04028	-4.22091	-2.14575	-2.05529	-1.66271	-6.2972	2.45849	0.827285	3.80874	-5.34801	-5.59712	0.0103729	-1.6855	0.59954	-5.4151	-5.74481	-5.61808	1.738	-0.750945	-0.481725	-4.05978	-3.79636	-2.74547	-3.84889	-4.95547	-6.12155	-3.42238	-1.10592
1.13.12.4: Lactate 2-monooxygenase	-1.267	1.76286	-2.5173	1.20328	0.499092	-0.403007	-1.46447	1.75195	-0.943363	-0.00013373	-0.531186	0.682629	1.1116	0.463094	-1.90813	2.52859	-1.62152	-2.29566	-1.75222	0.575822	-1.45335	-4.04028	-4.22091	-2.14575	-2.05529	-1.66271	-6.2972	4.45642	0.55728	-3.10986	2.16893	1.1533	1.6271	-1.3134	-6.67004	-5.4151	-5.74481	-5.61808	-5.15425	0.449884	-0.481725	-4.05978	-3.79636	-2.74547	-3.84889	-4.95547	-6.12155	1.59681	-1.10592
1.14.14.9: 4-hydroxyphenylacetate 3-monooxygenase	1.58367	-1.00768	-1.66606	-0.43002	1.47728	-6.43175	0.352608	-2.72511	1.79053	-2.06677	-3.10192	2.19651	1.08897	1.40863	1.15511	-2.05093	0.206549	0.702054	-2.31637	-0.852153	-1.45335	-4.04028	-4.22091	-2.14575	-2.05529	-1.66271	1.10246	-4.3493	-6.51719	-3.10986	1.9338	1.15562	1.23475	-0.220957	0.0354601	0.642429	0.950775	-5.61808	-5.15425	0.880183	-0.481725	-4.05978	-3.79636	-2.74547	-3.84889	-4.95547	-6.12155	-3.42238	-1.10592
1.2.1.10: Acetaldehyde dehydrogenase (acetylating)	-1.62601	0.390998	0.296268	0.216306	0.386904	0.310581	-0.329089	-0.612356	-0.308493	-0.366165	0.476378	-1.02479	-0.602547	0.0652871	-1.74993	0.518185	-0.508652	-1.67442	-1.79105	-1.03196	-1.45335	-4.04028	-4.22091	-2.14575	-2.05529	-1.66271	0.961389	-4.3493	0.243154	-3.10986	-5.34801	0.577678	-6.07633	-0.034533	-6.67004	-5.4151	-5.74481	-5.61808	-5.15425	-1.32217	-0.481725	2.5375	-3.79636	3.70749	-3.84889	2.2069	1.44873	-3.42238	-1.10592
1.6.5.2: NAD(P)H dehydrogenase (quinone)	-1.16177	0.0611743	-3.3397	-1.96175	-0.830118	-0.475663	-2.71449	0.396918	-2.19494	-2.45605	-2.38484	-2.19234	-2.77267	-1.27506	-0.190666	-0.248129	-3.52127	-3.12492	-5.8248	-0.892602	-1.45335	-4.04028	3.0757	-2.14575	-2.05529	-1.66271	-6.2972	-4.3493	-6.51719	-3.10986	-5.34801	-5.59712	-6.07633	-0.767252	-6.67004	-5.4151	1.7061	-5.61808	2.81966	-0.0268817	-0.481725	-4.05978	5.23217	-2.74547	2.64338	-4.95547	-6.12155	-3.42238	-1.10592
2.3.2.10: UDP-N-acetylmuramoylpentapeptide-lysine N(6)-alanyltransferase	-6.33578	0.891543	-2.78953	-1.23013	-2.83701	-3.29733	-2.29705	-2.12415	-3.89156	-2.07064	-2.22203	-3.24599	-2.04172	-0.791028	-6.1072	-0.819849	-6.36985	-2.50464	-1.87673	-3.44275	-1.45335	-4.04028	-4.22091	-2.14575	-2.05529	-1.66271	1.97981	-4.3493	1.72823	-3.10986	1.20027	-5.59712	0.85413	1.25105	1.05023	-5.4151	1.94536	2.28063	-5.15425	-6.37402	-0.481725	-4.05978	-3.79636	-2.74547	-3.84889	-4.95547	2.06222	-3.42238	-1.10592
2.4.1.11: Glycogen(starch) synthase	-1.25314	-0.540373	-6.26117	-1.17078	-0.981721	-2.62946	-1.31096	-2.19674	0.947062	-3.16693	-2.32397	0.772341	-0.972267	-0.986024	0.0236381	-4.01944	-0.698915	-1.18039	-2.99579	-3.05624	-1.45335	-4.04028	-4.22091	-2.14575	-2.05529	-1.66271	1.58842	-4.3493	1.2006	-3.10986	-5.34801	-5.59712	0.331543	0.157753	0.224684	0.818329	-5.74481	1.16711	-5.15425	-0.926071	-0.481725	-4.05978	-3.79636	-2.74547	-3.84889	-4.95547	1.00245	-3.42238	-1.10592
2.7.1.199: NO_NAME	-0.414498	0.740024	-0.327942	2.03579	1.41956	1.17737	-0.0877598	2.11184	0.53607	0.119702	-0.156147	1.45471	0.797215	1.17441	0.238831	2.35942	0.423193	-0.538694	0.172304	0.285945	-1.45335	-4.04028	-4.22091	-2.14575	-2.05529	-1.66271	-6.2972	3.59752	0.473	-3.10986	1.61613	1.18224	0.766272	-0.43118	-6.67004	-5.4151	-5.74481	-5.61808	-5.15425	1.54619	-0.481725	-4.05978	-3.79636	3.83146	-3.84889	-4.95547	-6.12155	-3.42238	-1.10592
3.2.1.97: Endo-alpha-N-acetylgalactosaminidase	-6.33578	-6.14969	-3.36444	-3.49169	-3.04086	-3.66837	-6.38712	-3.82541	-6.49505	-3.5119	-2.89536	-2.30758	-3.28155	-3.56461	-3.17759	-2.12277	-6.36985	-3.57214	-5.8248	-3.8924	-1.45335	-4.04028	4.66865	-2.14575	-2.05529	-1.66271	-6.2972	3.79279	-6.51719	-3.10986	-5.34801	-5.59712	-6.07633	-6.65974	0.660425	2.33445	2.49967	1.57731	3.03911	-0.436155	-0.481725	3.9468	4.76764	-2.74547	-3.84889	3.70651	-6.12155	-3.42238	-1.10592
3.4.19.11: Gamma-D-glutamyl-meso-diaminopimelate peptidase	-0.889254	1.88995	0.398657	1.05464	-0.370482	-1.93881	-0.06149	-1.41492	-0.67255	-1.18355	-2.16067	-0.785283	-0.533806	0.337314	-1.32923	-3.54783	-0.255025	-1.15489	-1.43113	-2.18551	-1.45335	-4.04028	-4.22091	-2.14575	-2.05529	-1.66271	-6.2972	-4.3493	-6.51719	-3.10986	1.52289	1.43619	1.40655	0.0810886	-6.67004	-5.4151	-5.74481	-5.61808	2.25052	-0.184334	-0.481725	-4.05978	-3.79636	-2.74547	-3.84889	1.80414	-6.12155	-3.42238	-1.10592
3.5.4.12: dCMP deaminase	-1.55052	1.00358	-1.29842	-0.890343	-1.47347	-1.1661	-1.2706	-0.686189	-1.62005	-1.01821	-1.82766	-1.86615	-0.895592	-0.56911	-2.36308	0.734918	-0.748258	-0.957567	-1.44578	-1.37188	-1.45335	-4.04028	-4.22091	-2.14575	-2.05529	-1.66271	0.774181	-4.3493	0.712834	-3.10986	1.45528	0.900725	0.590734	-0.291192	0.598774	-5.4151	-5.74481	0.557203	-5.15425	-1.02698	-0.481725	-4.05978	-3.79636	-2.74547	-3.84889	-4.95547	-6.12155	-3.42238	-1.10592
4.1.2.9: Phosphoketolase	-1.67595	2.05633	0.361934	1.65518	-0.612456	-2.38045	-0.125167	-1.44222	0.00354899	-1.04789	-0.787285	-1.68831	0.0423097	0.293301	-1.63376	1.37436	-0.157765	-2.96627	-3.28278	-2.57623	-1.45335	-4.04028	-4.22091	-2.14575	-2.05529	-1.66271	-6.2972	4.35392	0.735841	-3.10986	1.90792	1.87128	1.29684	0.514425	-6.67004	-5.4151	-5.74481	-5.61808	-5.15425	-0.215786	-0.481725	-4.05978	-3.79636	-2.74547	-3.84889	-4.95547	1.32515	-3.42238	-1.10592
4.99.1.12: NO_NAME	-6.33578	1.05035	0.992977	-0.0279956	-1.09335	-0.108162	-1.35865	0.492532	-2.14108	-1.39835	0.958614	-1.33906	-0.584229	0.113871	-2.9959	2.7754	0.597947	-0.185428	-1.55808	-0.439245	-1.45335	-4.04028	-4.22091	-2.14575	-2.05529	-1.66271	1.60793	-4.3493	0.58893	-3.10986	-5.34801	-5.59712	0.729532	0.546205	-0.161891	-5.4151	-5.74481	-5.61808	-5.15425	-0.00179724	-0.481725	-4.05978	-3.79636	4.14247	-3.84889	-4.95547	1.04076	-3.42238	-1.10592
5.1.3.12: UDP-glucuronate 5'-epimerase	1.24054	0.682972	1.39811	1.21572	0.282791	1.88804	0.579036	-0.151432	1.44536	-0.027876	0.731388	-0.154089	1.74019	-0.477583	2.35848	-1.53387	1.4991	1.75234	1.31695	0.604282	-1.45335	-4.04028	-4.22091	-2.14575	-2.05529	-1.66271	-6.2972	-4.3493	-6.51719	-3.10986	2.23187	1.55232	1.15331	-0.0737961	-6.67004	-5.4151	2.05668	-5.61808	-5.15425	0.872562	-0.481725	-4.05978	-3.79636	-2.74547	-3.84889	-4.95547	0.755806	-3.42238	-1.10592
5.4.99.61: Precorrin-8X methylmutase	-2.06805	-6.14969	-0.35198	-1.50297	-2.73884	1.25283	0.672931	-0.331155	-3.7927	-0.769459	0.308831	-3.40528	-1.19147	-1.77114	-6.1072	-2.07321	-2.58305	0.355563	0.333009	-1.06698	-1.45335	-4.04028	4.87657	7.61433	-2.05529	-1.66271	-6.2972	4.18174	-6.51719	-3.10986	-5.34801	-5.59712	-6.07633	-6.65974	-6.67004	1.59479	2.2393	-5.61808	2.72336	-0.265942	-0.481725	3.57591	4.0439	-2.74547	-3.84889	3.18367	-6.12155	4.27294	-1.10592
1.1.99.2: L-2-hydroxyglutarate dehydrogenase	1.05555	0.805444	0.582605	1.83782	1.43696	2.16655	1.84831	-0.163948	1.41659	0.4911	-2.39351	0.0910635	2.05352	-1.38239	0.701398	-1.62679	1.38109	-1.22886	0.81597	2.18065	-1.45335	-4.04028	-4.22091	-2.14575	-2.05529	-1.66271	-6.2972	-4.3493	-6.51719	-3.10986	2.28194	1.46961	1.30979	0.166354	-0.274336	-5.4151	-5.74481	-5.61808	-5.15425	1.34814	-0.481725	-4.05978	-3.79636	-2.74547	4.99136	-4.95547	-6.12155	2.69483	-1.10592
2.1.1.148: Thymidylate synthase (FAD)	-0.0952259	0.214548	0.277295	0.755706	-0.783059	1.24047	0.375974	-0.249127	0.8833	-0.444311	0.488699	-1.04011	0.884858	-0.956456	1.32459	-2.25789	0.683895	1.00575	0.76875	-0.672083	-1.45335	-4.04028	-4.22091	-2.14575	-2.05529	-1.66271	-6.2972	-4.3493	0.652357	-3.10986	-5.34801	-5.59712	-0.166372	-6.65974	-0.563272	1.96097	-5.74481	-5.61808	-5.15425	0.133539	-0.481725	3.21482	-3.79636	-2.74547	-3.84889	3.46633	-6.12155	-3.42238	-1.10592
2.1.1.184: 23S rRNA (adenine(2085)-N(6))-dimethyltransferase	-0.942809	-0.133165	-1.18479	-6.53129	0.630208	-0.842875	-1.12394	-1.60318	-2.69558	-2.29457	-0.0350727	-1.00527	0.226845	-1.49469	-1.12111	-2.41302	-2.27496	-0.825565	-0.139287	-0.574089	-1.45335	-4.04028	4.02073	-2.14575	-2.05529	-1.66271	-6.2972	-4.3493	-6.51719	-3.10986	1.06494	-5.59712	-0.227838	-6.65974	3.90625	0.850778	-5.74481	4.21427	2.04772	-6.37402	-0.481725	3.25008	4.53601	-2.74547	-3.84889	3.37667	-6.12155	-3.42238	-1.10592
2.4.1.230: Kojibiose phosphorylase	0.896098	0.135867	-2.27949	-0.753324	0.462663	-3.91791	1.27473	-3.25318	1.05452	-3.81296	-5.85123	1.73264	-0.468044	0.296705	0.237281	-2.5078	0.302401	-0.888806	-2.76105	-2.49038	-1.45335	-4.04028	-4.22091	-2.14575	-2.05529	-1.66271	-6.2972	-4.3493	0.801899	-3.10986	1.9042	1.72207	1.06422	0.60799	0.0720163	1.04739	-5.74481	-5.61808	-5.15425	0.329386	-0.481725	-4.05978	-3.79636	-2.74547	-3.84889	-4.95547	1.32965	-3.42238	-1.10592
3.1.1.32: Phospholipase A(1)	0.442327	-0.149276	-0.723243	-0.793871	0.913423	-0.639777	0.305304	-2.3267	0.873145	-1.5871	-1.60316	0.382675	0.459727	-0.222333	1.27917	-2.98087	0.167767	-0.0437866	-0.781251	-0.874327	-1.45335	-4.04028	-4.22091	-2.14575	-2.05529	-1.66271	1.20905	-4.3493	0.620948	-3.10986	-5.34801	-5.59712	-6.07633	0.566489	0.754516	-5.4151	-5.74481	-5.61808	2.61391	0.0752957	-0.481725	-4.05978	-3.79636	-2.74547	-3.84889	1.58282	1.50737	-3.42238	-1.10592
3.1.25.1: Deoxyribonuclease (pyrimidine dimer)	-0.102827	-2.14573	-3.45928	-0.165373	-0.945509	-3.74983	-1.53841	-3.15028	-0.763491	-0.494392	-5.85123	-0.357657	-2.50851	-1.01277	-0.902579	-4.21181	-2.19839	-1.81768	-2.90575	-0.410766	-1.45335	-4.04028	-4.22091	-2.14575	-2.05529	-1.66271	1.90853	-4.3493	2.09292	-3.10986	-5.34801	-5.59712	1.20142	1.24404	1.18688	1.08298	2.32372	1.82116	-5.15425	-6.37402	-0.481725	-4.05978	-3.79636	-2.74547	-3.84889	-4.95547	2.82642	-3.42238	-1.10592
3.4.13.22: D-Ala-D-Ala dipeptidase	1.14565	0.649753	1.57689	-0.190668	0.350444	0.906892	0.399861	1.23503	0.438166	0.0645639	1.56611	0.435589	0.476819	0.934075	1.44852	-1.60738	1.33592	1.05916	1.12391	0.02914	-1.45335	3.29639	-4.22091	-2.14575	-2.05529	-1.66271	-6.2972	-4.3493	-6.51719	-3.10986	-5.34801	0.978804	0.205442	0.182465	-6.67004	-5.4151	-5.74481	-5.61808	-5.15425	-0.907769	-0.481725	-4.05978	-3.79636	-2.74547	5.00092	-4.95547	1.06449	4.56611	-1.10592
3.4.21.102: C-terminal processing peptidase	-0.186388	0.939973	1.6945	1.5825	0.00340866	1.82686	0.49131	0.0128615	1.81761	0.455821	0.941916	0.506708	1.43349	-0.2221	2.65504	2.01919	1.62764	1.83894	1.38301	0.5431	-1.45335	3.55958	-4.22091	-2.14575	-2.05529	-1.66271	-6.2972	-4.3493	-6.51719	-3.10986	-5.34801	0.783197	0.516731	-0.579797	-6.67004	-5.4151	-5.74481	1.4028	-5.15425	1.11894	-0.481725	-4.05978	-3.79636	4.51197	4.99353	-4.95547	-6.12155	-3.42238	-1.10592
3.5.1.115: Mycothiol S-conjugate amidase	-3.64531	-1.89383	-1.5637	-1.70871	-2.29792	-6.43175	-2.628	-3.16179	-6.49505	-1.71241	-5.85123	-6.41878	-1.31151	-1.02212	-3.39236	-0.315937	-3.46693	-6.24515	-5.8248	-1.25484	-1.45335	-4.04028	2.76797	-2.14575	-2.05529	-1.66271	0.398402	-4.3493	1.17311	-3.10986	-5.34801	-5.59712	-6.07633	0.745295	1.56947	1.95754	1.83134	1.86217	-5.15425	-6.37402	-0.481725	2.58065	-3.79636	-2.74547	-3.84889	2.7969	2.07078	-3.42238	-1.10592
4.1.3.1: Isocitrate lyase	-1.03734	-6.14969	-0.803419	-6.53129	-2.33955	-6.43175	-3.8421	-2.19568	-2.03393	-3.7309	-5.85123	-1.25118	-4.05862	-1.70408	-2.46539	-2.77501	-2.56441	-2.12114	-5.8248	-2.67729	-1.45335	-4.04028	4.1026	-2.14575	7.82097	-1.66271	1.08967	4.40733	-6.51719	5.27142	-5.34801	-5.59712	-6.07633	-6.65974	-6.67004	0.781557	1.30174	1.5396	3.44678	-0.746959	-0.481725	2.16227	4.25304	-2.74547	-3.84889	3.1683	-6.12155	1.00863	-1.10592
6.3.5.4: Asparagine synthase (glutamine-hydrolyzing)	-1.05678	-2.80661	-1.75338	-6.53129	-2.09546	-0.793628	-2.11606	-2.15343	-2.11399	-1.31247	0.185388	-2.18609	-1.75649	-1.74577	-3.27296	-0.0919151	-0.658271	-1.83001	-1.06248	-1.44281	-1.45335	-4.04028	4.34325	-2.14575	7.81469	8.23352	0.969147	4.05637	-6.51719	5.42052	-5.34801	-5.59712	-6.07633	-6.65974	-6.67004	-5.4151	-5.74481	-5.61808	2.78668	-0.548091	-0.481725	2.99021	4.19048	4.4764	-3.84889	2.64734	-6.12155	5.51504	-1.10592
1.1.1.17: Mannitol-1-phosphate 5-dehydrogenase	-2.38248	0.399266	-1.4185	0.589077	-1.39063	-1.38396	-1.30212	-0.366033	-1.79031	-1.31602	-0.606767	-2.51974	-0.933195	-2.28335	-0.0634647	-2.13411	-0.971796	-1.34003	-0.288445	-0.92596	-1.45335	-4.04028	-4.22091	-2.14575	-2.05529	-1.66271	0.848295	-4.3493	1.14463	-3.10986	1.48841	1.058	0.641238	0.216755	1.66445	-5.4151	-5.74481	0.872773	1.02753	-6.37402	-0.481725	-4.05978	-3.79636	-2.74547	-3.84889	-4.95547	1.3468	-3.42238	-1.10592
1.1.1.283: Methylglyoxal reductase (NADPH)	-2.71884	0.23367	-0.968645	-0.612011	-0.970695	-0.786055	-2.0712	-0.126628	-3.00605	-0.888546	-0.157384	-1.47701	-1.34939	0.537843	-2.30851	1.10627	-0.703588	-0.914861	-2.27381	-0.580892	-1.45335	-4.04028	-4.22091	-2.14575	-2.05529	-1.66271	1.248	-4.3493	1.41217	-3.10986	-5.34801	1.02543	0.531549	0.527861	1.31724	-5.4151	-5.74481	0.922853	-5.15425	-6.37402	-0.481725	-4.05978	-3.79636	-2.74547	-3.84889	-4.95547	1.19291	-3.42238	-1.10592
1.1.5.12: NO_NAME	0.797822	0.737807	-1.45903	0.466005	-0.339736	-2.21244	-0.788246	-1.35557	1.4636	-2.56759	-5.85123	2.5742	-0.370306	0.0696172	0.808906	-1.66306	1.20293	-0.0397979	-2.5148	-0.339356	-1.45335	-4.04028	-4.22091	-2.14575	5.8516	-1.66271	-6.2972	-4.3493	0.219374	-3.10986	1.49444	1.16384	0.242942	0.44629	0.0545106	-5.4151	-5.74481	-5.61808	2.58569	-0.325582	-0.481725	-4.05978	-3.79636	-2.74547	4.24662	-4.95547	-6.12155	0.614953	-1.10592
1.10.3.9: Photosystem II	-6.33578	-3.96429	-6.26117	-3.43583	-3.36504	-6.43175	-1.04641	-1.81422	-6.49505	-6.48758	-2.12376	-6.41878	-6.57366	-4.26216	-6.1072	-4.66374	-6.36985	-6.24515	-1.7651	-6.63251	6.16591	4.13038	-4.22091	-2.14575	-2.05529	10.6191	-6.2972	5.66959	1.59891	6.39179	-5.34801	-5.59712	-6.07633	-0.598693	-0.162369	1.80043	2.88663	-0.308024	4.74753	-0.54975	-0.481725	2.64712	4.3863	-2.74547	0.626065	3.33514	2.47928	2.21723	10.283
1.6.1.2: NAD(P)(+) transhydrogenase (Re/Si-specific)	-1.39337	-3.26828	-3.38811	-1.20104	-1.47258	-6.43175	-2.49861	-1.41704	-3.98412	-1.69829	-2.78706	-2.02048	-2.40534	-2.2451	-3.46722	-1.0847	-6.36985	-2.8002	-5.8248	0.0105819	-1.45335	-4.04028	2.78834	-2.14575	-2.05529	-1.66271	-6.2972	2.03112	-6.51719	-3.10986	1.64231	0.859953	-6.07633	-0.615048	0.412299	1.41805	-5.74481	0.784295	3.0535	-6.37402	-0.481725	1.55721	4.53262	-2.74547	-3.84889	2.17496	-6.12155	-3.42238	-1.10592
1.7.2.4: Nitrous-oxide reductase	3.47354	2.37435	2.18108	2.25489	1.40588	3.09648	2.3028	1.64648	3.10601	2.73071	2.54668	1.91397	2.92497	1.43076	3.26563	-0.0503074	2.95178	3.36633	2.94327	1.80742	-1.45335	-4.04028	-4.22091	-2.14575	7.64039	-1.66271	-6.2972	3.50897	-6.51719	5.77055	3.85382	3.74447	3.04629	2.0272	-6.67004	-5.4151	-5.74481	-5.61808	-5.15425	2.62784	-0.481725	-4.05978	4.41804	-2.74547	-3.84889	-4.95547	-6.12155	1.81329	-1.10592
1.8.1.14: CoA-disulfide reductase	-0.207744	-6.14969	-0.815	-1.01947	-1.6478	-1.61409	-1.48372	-0.650622	-2.89962	-1.00837	-2.42463	-0.87263	-0.864563	-1.57057	-6.1072	-1.2361	-0.865136	-2.601	-1.92917	-0.118895	-1.45335	-4.04028	2.52391	-2.14575	-2.05529	-1.66271	1.86713	3.12752	0.81055	-3.10986	-5.34801	-5.59712	-6.07633	0.0334567	0.207365	-5.4151	-5.74481	1.45458	-5.15425	-6.37402	-0.481725	-4.05978	-3.79636	-2.74547	4.31674	2.32868	1.234	1.67156	-1.10592
1.8.1.15: Mycothione reductase	-2.50299	-1.54633	0.0684379	-1.41795	0.171971	-1.24703	-1.50352	-0.944222	-3.03684	-1.06382	-2.16965	-1.13972	0.0168116	0.730415	-3.04043	0.761282	-2.93235	-2.59065	-3.49596	-0.0305348	-1.45335	-4.04028	-4.22091	-2.14575	-2.05529	-1.66271	1.56405	-4.3493	0.405879	-3.10986	-5.34801	-5.59712	-0.289597	0.699534	0.853263	1.01921	1.74522	1.47131	-5.15425	-6.37402	-0.481725	-4.05978	-3.79636	-2.74547	-3.84889	1.84287	1.50606	-3.42238	-1.10592
2.4.1.212: Hyaluronan synthase	-3.31069	-0.673826	-0.205979	-0.936531	-0.405033	-1.41675	-0.965879	-1.65062	-0.628463	-2.93957	-0.28018	-1.06066	-2.2487	-2.28538	-2.38132	-0.376555	-0.934549	-2.02718	-2.39208	-2.66482	-1.45335	-4.04028	-4.22091	-2.14575	-2.05529	-1.66271	1.04876	-4.3493	0.77167	-3.10986	-5.34801	-5.59712	-6.07633	0.255876	0.859087	1.40506	1.75228	1.24355	-5.15425	-6.37402	-0.481725	-4.05978	-3.79636	-2.74547	-3.84889	-4.95547	1.87807	-3.42238	-1.10592
2.4.1.8: Maltose phosphorylase	0.908036	0.107486	-2.27949	-0.753324	0.462663	-3.91791	1.25543	-0.34058	1.0091	-2.97373	-0.0696057	1.73264	-0.468044	0.31331	0.237281	-0.572374	0.302401	-0.888806	-2.76105	-2.49038	-1.45335	-4.04028	-4.22091	-2.14575	-2.05529	-1.66271	-6.2972	-4.3493	0.801899	-3.10986	1.9042	1.72207	1.06422	0.60799	0.0720163	-5.4151	-5.74481	-5.61808	-5.15425	0.329386	-0.481725	-4.05978	-3.79636	3.95744	-3.84889	-4.95547	1.32965	-3.42238	-1.10592
2.7.1.156: Adenosylcobinamide kinase	-0.782434	-1.22883	0.0891502	-1.06091	-1.92638	0.766432	-0.338441	-0.0889999	-0.888416	-0.475788	0.0387365	-1.41415	-0.99082	-1.45219	-0.975754	-3.70375	-1.65256	0.221405	-0.512045	-0.766136	7.59925	2.39646	3.53403	7.25181	-2.05529	-1.66271	-6.2972	4.25221	0.408594	-3.10986	-5.34801	-5.59712	-6.07633	0.0399757	-0.17088	-5.4151	-5.74481	-5.61808	1.33864	-0.493772	-0.481725	1.91374	-3.79636	-2.74547	-3.84889	-4.95547	-6.12155	3.47514	-1.10592
2.7.7.15: Choline-phosphate cytidylyltransferase	-0.826884	-0.20766	-2.38802	0.767312	-0.835318	-1.14068	-1.22744	-1.16012	-0.933019	-1.82411	-1.62981	-0.909646	-0.170177	-1.05188	-0.809187	0.587352	-0.866422	-2.5799	-1.13338	-1.60928	-1.45335	2.88403	-4.22091	-2.14575	-2.05529	-1.66271	-6.2972	4.90976	0.651176	-3.10986	1.64654	0.934576	0.887053	-0.756845	0.97172	-5.4151	-5.74481	1.92848	-5.15425	-6.37402	-0.481725	-4.05978	-3.79636	-2.74547	-3.84889	-4.95547	0.884098	-3.42238	-1.10592
2.7.7.48: ; Q06996, L_SENDF	-1.6736	-6.14969	-4.04407	-6.53129	-3.96794	-6.43175	-1.0796	-3.16813	-6.49505	-0.728462	-5.85123	-3.37649	-3.14182	-3.65834	-1.80088	-2.38162	-2.80927	-3.04013	-0.396556	-6.63251	-1.45335	-4.04028	4.2957	6.85211	-2.05529	7.00607	-6.2972	3.62808	-6.51719	5.59811	-5.34801	-5.59712	-6.07633	-6.65974	1.38098	2.88896	2.70055	2.47748	3.32996	0.198895	-0.481725	4.78802	5.38704	-2.74547	-3.84889	4.4608	-6.12155	-3.42238	-1.10592
2.7.7.62: Adenosylcobinamide-phosphate guanylyltransferase	-0.782434	-1.22883	0.0891502	-1.06091	-1.60071	0.816712	-0.213318	-0.0184858	-0.888416	-0.475788	0.0387365	-1.41415	-0.899739	-1.40779	-0.975754	-3.11927	-1.38643	0.313011	-0.417766	-0.766136	7.59925	2.39646	4.13807	7.25181	-2.05529	-1.66271	-6.2972	4.25221	0.408594	-3.10986	-5.34801	-5.59712	-6.07633	0.0399757	-0.17088	-5.4151	-5.74481	-5.61808	1.33864	-0.493772	-0.481725	1.91374	-3.79636	-2.74547	-3.84889	-4.95547	-6.12155	3.18125	-1.10592
3.1.21.4: Type II site-specific deoxyribonuclease	0.646912	2.62361	2.64076	2.11214	0.494235	2.47976	1.39725	0.912327	1.78332	0.713351	2.14199	0.686537	1.93364	0.459604	3.50463	0.965342	1.5634	3.43708	3.03607	1.14281	-1.45335	-4.04028	-4.22091	-2.14575	-2.05529	-1.66271	0.0625986	-4.3493	1.64931	-3.10986	2.61345	2.54955	2.15635	1.22317	0.131006	-5.4151	-5.74481	-5.61808	-5.15425	1.40189	-0.481725	-4.05978	-3.79636	-2.74547	-3.84889	-4.95547	1.16896	-3.42238	-1.10592
3.1.3.73: Adenosylcobalamin/alpha-ribazole phosphatase	-0.912135	0.0685608	0.415146	-0.52119	-0.945027	-0.0687559	-1.1931	-0.393369	-1.82543	0.0520099	0.287006	-2.10672	-1.8934	-0.955558	-3.36055	0.899435	-0.435735	-0.197051	-1.10208	-1.08811	-1.45335	-4.04028	3.61474	-2.14575	-2.05529	-1.66271	-6.2972	-4.3493	-6.51719	-3.10986	-5.34801	-5.59712	-6.07633	0.00911233	-0.0802726	-5.4151	1.45116	-5.61808	2.68335	0.0725956	-0.481725	-4.05978	-3.79636	-2.74547	-3.84889	1.25785	-6.12155	-3.42238	-1.10592
3.1.3.89: 5'-deoxynucleotidase	0.588521	-1.64223	-1.7124	-0.170534	0.470931	-2.90445	-0.306161	-1.09575	-0.397526	0.671913	-5.85123	-0.174951	-0.701483	-0.98384	-1.4955	-4.20307	-0.266008	-1.12407	-1.82128	-0.14871	-1.45335	-4.04028	-4.22091	-2.14575	-2.05529	-1.66271	1.80917	-4.3493	2.0208	-3.10986	-5.34801	-5.59712	1.17393	1.25749	1.31618	1.75982	-5.74481	-5.61808	-5.15425	0.00327877	-0.481725	-4.05978	-3.79636	-2.74547	-3.84889	-4.95547	2.29302	-3.42238	-1.10592
3.5.1.44: Protein-glutamine glutaminase	-1.80192	-2.48066	-1.0326	-0.799677	-1.83757	0.49762	-0.116534	-0.383211	-0.349081	-0.595106	0.393378	-0.871382	-0.923393	-1.64705	-1.05981	-3.47144	-0.608719	0.674943	0.831153	0.523794	8.19735	-4.04028	-4.22091	-2.14575	6.1493	-1.66271	-6.2972	-4.3493	0.902024	6.06205	-5.34801	-5.59712	-6.07633	-6.65974	-6.67004	-5.4151	-5.74481	-5.61808	2.27734	-6.37402	8.76656	1.51397	4.75213	-2.74547	-3.84889	-4.95547	1.14155	-3.42238	-1.10592
4.2.1.99: 2-methylisocitrate dehydratase	2.21057	0.959884	1.20373	0.920592	1.60246	1.5806	1.48162	0.0656812	2.22822	0.26091	0.639075	3.68881	2.07063	1.85719	2.45985	-0.536362	1.95995	2.02029	1.15291	0.980386	-1.45335	-4.04028	-4.22091	-2.14575	-2.05529	-1.66271	-6.2972	-4.3493	0.548743	-3.10986	2.55663	2.52726	2.00743	1.09973	-0.0675741	-5.4151	-5.74481	-5.61808	-5.15425	1.4378	-0.481725	-4.05978	-3.79636	-2.74547	2.19141	1.51564	-6.12155	-3.42238	-1.10592
5.1.1.4: Proline racemase	1.97717	1.29337	4.09491	1.85457	1.40667	5.05886	3.49509	3.39499	0.164042	2.93102	2.59876	1.61792	1.33699	3.09775	-0.547608	-0.655963	0.980919	3.29154	2.27914	2.06238	-1.45335	-4.04028	-4.22091	-2.14575	-2.05529	-1.66271	0.630145	-4.3493	0.990846	-3.10986	2.49786	2.32943	1.83872	0.958078	0.257012	-5.4151	-5.74481	-5.61808	-5.15425	3.69597	-0.481725	-4.05978	-3.79636	-2.74547	-3.84889	-4.95547	0.621297	-3.42238	-1.10592
1.1.1.276: Serine 3-dehydrogenase (NADP(+))	-1.31948	-1.86087	-6.26117	-0.951584	-0.938602	-6.43175	-0.826884	-2.59266	-1.7569	-0.561658	-3.22648	-1.11082	0.0247159	1.6078	-1.1444	-1.39513	-1.95461	-6.24515	-2.41784	-0.0597567	-1.45335	-4.04028	-4.22091	-2.14575	-2.05529	-1.66271	2.29458	-4.3493	1.93667	-3.10986	-5.34801	-5.59712	0.233882	0.902616	1.50367	2.05634	-5.74481	2.11126	1.96559	-1.29579	-0.481725	-4.05978	-3.79636	-2.74547	-3.84889	3.02004	2.65005	1.06247	-1.10592
1.1.1.408: NO_NAME	-1.26646	-6.14969	-0.855746	-0.529157	-2.53448	-1.20841	-3.74152	-0.744514	-2.66689	-2.19866	-5.85123	-2.85289	-1.93767	-2.92711	-6.1072	-3.12359	-6.36985	-6.24515	-5.8248	-1.23779	-1.45335	-4.04028	4.4912	-2.14575	-2.05529	-1.66271	-6.2972	-4.3493	-6.51719	4.9107	-5.34801	-5.59712	0.423669	-6.65974	1.01833	2.67585	3.0648	2.18688	3.50519	0.41729	-0.481725	4.87276	5.50499	-2.74547	3.77604	4.02089	-6.12155	-0.144388	-1.10592
1.10.3.10: Ubiquinol oxidase (H(+)-transporting)	-1.33401	1.45314	2.30174	0.518049	1.86569	1.67453	1.64785	1.49715	0.0515753	1.15456	0.36333	0.550228	0.128223	3.18951	-0.594736	3.01863	-0.76432	-0.220683	1.14538	0.631143	-1.45335	-4.04028	-4.22091	-2.14575	-2.05529	-1.66271	0.862725	-4.3493	0.74166	-3.10986	1.8914	1.58003	0.732219	0.497971	0.549603	1.08283	-5.74481	-5.61808	-5.15425	1.58719	-0.481725	-4.05978	-3.79636	-2.74547	-3.84889	-4.95547	-6.12155	-3.42238	-1.10592
1.14.12.17: Nitric oxide dioxygenase	-6.33578	-0.98558	-0.0987751	-1.87165	-0.0203851	-2.00003	-0.289668	-0.862796	-1.50087	0.151745	-2.78536	-1.2489	0.0239865	0.999818	-2.41218	1.4781	-2.89767	-1.99787	-2.21502	-0.812554	-1.45335	-4.04028	-4.22091	-2.14575	-2.05529	-1.66271	2.05419	3.48903	0.891232	-3.10986	-5.34801	0.649797	0.0716365	-0.0233631	1.06012	-5.4151	2.18405	-5.61808	-5.15425	-6.37402	-0.481725	-4.05978	-3.79636	-2.74547	-3.84889	1.47651	0.440921	-3.42238	-1.10592
1.17.1.4: Xanthine dehydrogenase	-0.30757	-0.563083	0.219792	-1.12857	-1.14109	-1.32686	0.37749	-0.946783	-0.393736	-1.14717	-3.50307	-0.876005	-0.333535	1.09201	-0.800413	-3.00646	0.0373509	-0.817584	-0.257959	-0.609909	-1.45335	2.96843	-4.22091	-2.14575	-2.05529	-1.66271	0.972922	-4.3493	1.35565	-3.10986	-5.34801	0.360229	-0.305537	0.875911	0.0616371	1.83587	-5.74481	-5.61808	-5.15425	-1.06786	-0.481725	-4.05978	-3.79636	-2.74547	-3.84889	-4.95547	1.90776	-3.42238	-1.10592
2.1.1.80: Protein-glutamate O-methyltransferase	-0.680482	1.61293	1.28497	0.776954	-0.564766	1.03032	0.599091	0.323686	1.01847	0.495624	0.334817	-0.616268	0.97312	-0.591231	0.298005	-2.47217	1.04186	0.999859	0.876541	0.357924	-1.45335	-4.04028	3.53414	-2.14575	-2.05529	-1.66271	0.792071	-4.3493	0.890813	-3.10986	1.62789	1.48584	1.40275	0.913785	-6.67004	-5.4151	-5.74481	-5.61808	1.5605	0.613393	-0.481725	2.45262	-3.79636	-2.74547	-3.84889	-4.95547	-6.12155	-3.42238	-1.10592
2.4.1.10: Levansucrase	-6.33578	-1.1399	-1.75503	-0.931965	-2.02717	-1.94096	-1.73692	-2.01437	-6.49505	-2.79138	1.97249	-2.7853	-2.3905	0.922716	-6.1072	-1.33431	-6.36985	-1.71767	0.586263	-6.63251	-1.45335	3.80327	-4.22091	-2.14575	-2.05529	-1.66271	1.81913	-4.3493	1.7512	-3.10986	1.15845	0.797243	0.608053	1.07556	1.70391	1.30773	1.95679	2.09431	-5.15425	-6.37402	-0.481725	-4.05978	-3.79636	7.59239	-3.84889	-4.95547	1.88897	-3.42238	-1.10592
2.4.1.12: Cellulose synthase (UDP-forming)	-1.6861	-2.23724	-2.8999	-2.01651	-2.70767	-2.9947	-3.19112	-1.83585	-2.09788	-2.50771	-0.96912	-6.41878	-6.57366	0.0719326	-6.1072	-0.306404	-6.36985	-3.46048	-5.8248	-1.35198	-1.45335	-4.04028	-4.22091	-2.14575	5.99525	-1.66271	2.22291	-4.3493	1.781	-3.10986	1.16145	0.57577	0.666954	0.921814	1.57514	1.74336	2.21544	1.93306	-5.15425	-6.37402	8.8015	-4.05978	-3.79636	-2.74547	-3.84889	-4.95547	2.46843	-3.42238	-1.10592
2.7.1.191: NO_NAME	-1.10943	-0.503972	0.689582	0.692442	-1.50661	2.58152	0.774178	1.51624	-0.742447	0.36205	1.94874	-0.282103	-0.161804	0.379046	-1.42625	0.0621999	-0.148389	1.78604	1.66149	1.47402	-1.45335	2.27251	-4.22091	-2.14575	-2.05529	-1.66271	0.978747	-4.3493	1.63836	-3.10986	1.0248	-5.59712	-6.07633	-0.583427	1.11595	1.06675	1.82859	2.13028	-5.15425	0.693869	-0.481725	-4.05978	-3.79636	-2.74547	-3.84889	2.23492	2.03179	-3.42238	-1.10592
3.1.2.14: Oleoyl-[acyl-carrier-protein] hydrolase	-1.69735	1.13179	-0.635891	-0.338148	-1.66763	-1.51092	-1.02149	-1.21358	-1.21675	-1.67499	-2.48933	-2.12304	-0.797274	-0.396028	-3.4333	-3.35701	-1.01623	-3.93923	-2.40146	-1.51863	-1.45335	-4.04028	-4.22091	-2.14575	-2.05529	-1.66271	-0.194538	-4.3493	0.916129	-3.10986	-5.34801	1.61764	0.175602	0.56462	-0.860667	-5.4151	-5.74481	-5.61808	-5.15425	-1.11955	-0.481725	-4.05978	-3.79636	-2.74547	-3.84889	-4.95547	1.69222	-3.42238	-1.10592
3.1.3.6: 3'-nucleotidase	-6.33578	-1.34575	-2.71346	-1.82926	-2.41211	-3.49487	-2.33248	-3.72178	-3.28305	-6.48758	-1.33943	-6.41878	-6.57366	-1.23485	-1.06042	-0.490183	-6.36985	-3.0302	-2.41471	-6.63251	-1.45335	-4.04028	-4.22091	-2.14575	-2.05529	-1.66271	1.9259	-4.3493	2.07187	-3.10986	0.876418	0.533056	0.528713	0.953101	1.53967	1.56855	1.63177	1.7288	2.2508	-6.37402	-0.481725	2.90269	-3.79636	4.16529	-3.84889	-4.95547	2.02908	-3.42238	-1.10592
3.2.1.177: Alpha-D-xyloside xylohydrolase	-1.34474	0.332756	-0.123187	0.0869467	-0.599674	-0.116226	-1.3976	0.357624	-1.86296	-1.00226	0.0621218	-1.24189	-0.874074	0.415487	-3.18273	0.617989	-0.297766	-0.783253	-2.022	-0.378344	-1.45335	-4.04028	-4.22091	-2.14575	-2.05529	-1.66271	0.996715	-4.3493	1.29817	-3.10986	-5.34801	-5.59712	0.410464	0.451921	0.645091	0.924595	-5.74481	1.07712	-5.15425	-0.461275	-0.481725	-4.05978	-3.79636	-2.74547	-3.84889	-4.95547	1.74849	-3.42238	-1.10592
3.2.1.21: Beta-glucosidase	-1.47559	-0.385952	0.510511	-0.960419	-0.48962	0.649995	0.173442	1.11943	-0.338381	-0.323038	2.62874	0.952158	-0.720133	0.100701	1.72944	-1.53127	0.529408	0.917549	1.31427	-0.395326	-1.45335	2.29656	-4.22091	-2.14575	-2.05529	-1.66271	0.909063	-4.3493	1.20298	-3.10986	-5.34801	-5.59712	-6.07633	0.426441	0.966385	1.57122	-5.74481	1.52616	-5.15425	-0.384959	-0.481725	-4.05978	-3.79636	-2.74547	3.00765	-4.95547	1.50533	-3.42238	-1.10592
3.4.14.12: Xaa-Xaa-Pro tripeptidyl-peptidase	-1.18654	-1.39783	-1.19297	-1.32029	-1.49342	-0.975145	-1.12344	-0.370557	-2.08355	0.237922	-1.25899	-0.938626	-0.658595	-1.39008	-1.32184	-3.36653	-1.31549	-0.823452	-0.348521	1.04993	-1.45335	3.88786	-4.22091	-2.14575	-2.05529	-1.66271	1.20603	-4.3493	0.951268	-3.10986	1.01569	-5.59712	0.0646068	0.243206	0.338764	-5.4151	-5.74481	2.3204	-5.15425	-0.905713	-0.481725	-4.05978	-3.79636	-2.74547	-3.84889	-4.95547	1.32418	-3.42238	-1.10592
4.1.1.98: 4-hydroxy-3-polyprenylbenzoate decarboxylase	0.715118	0.646496	-2.7374	-0.618903	0.135572	-6.43175	0.00703425	-3.82819	1.44108	-4.08147	-3.23465	2.33241	-0.0833468	0.938995	0.6404	-2.07092	0.671984	-1.09299	-3.18969	-1.48906	-1.45335	3.21874	-4.22091	-2.14575	-2.05529	-1.66271	0.597701	-4.3493	0.520364	-3.10986	1.54636	1.70941	0.78923	0.185381	-0.224756	-5.4151	-5.74481	-5.61808	-5.15425	-0.050526	-0.481725	-4.05978	-3.79636	-2.74547	2.29747	-4.95547	-6.12155	-3.42238	7.77732
4.1.99.1: Tryptophanase	0.430579	0.251038	-0.627921	0.269579	-0.62023	0.923345	0.605456	0.115923	-0.0703413	-0.278281	1.77812	0.597451	0.0293107	0.415184	1.90331	-2.15008	-0.199115	0.701916	1.02756	0.326198	-1.45335	3.17334	-4.22091	-2.14575	-2.05529	-1.66271	0.468256	4.02012	1.01958	-3.10986	-5.34801	-5.59712	0.229926	0.460608	0.427304	-5.4151	-5.74481	-5.61808	-5.15425	-0.740909	-0.481725	-4.05978	-3.79636	-2.74547	-3.84889	-4.95547	1.4206	-3.42238	-1.10592
4.4.1.28: L-cysteine desulfidase	0.589694	-1.6639	-0.304336	-1.73175	-2.2224	1.2521	-0.592073	-0.0351587	-1.58549	-2.10266	-5.85123	0.686563	-2.82097	-1.00444	-6.1072	-4.20459	-3.32395	-3.07414	-5.8248	-1.67802	-1.45335	-4.04028	-4.22091	-2.14575	-2.05529	-1.66271	0.867651	-4.3493	0.956267	-3.10986	1.512	0.954612	0.775931	0.607522	-0.15964	0.967531	-5.74481	1.23831	-5.15425	-0.031355	-0.481725	-4.05978	-3.79636	-2.74547	3.43336	-4.95547	1.21388	-3.42238	-1.10592
6.2.1.22: [Citrate (pro-3S)-lyase] ligase	-0.265491	0.148483	-0.400557	0.342898	-1.15003	-0.564466	-0.136538	-0.666231	-0.445073	-1.33351	-0.308946	-1.10382	-0.518639	-1.29285	-0.313894	-2.11372	-0.618528	-1.41525	-0.347685	-0.71904	-1.45335	-4.04028	-4.22091	-2.14575	-2.05529	-1.66271	1.35752	-4.3493	0.855251	-3.10986	-5.34801	1.45795	0.829057	0.759046	-0.423064	-5.4151	1.74957	-5.61808	-5.15425	-6.37402	-0.481725	-4.05978	4.40969	-2.74547	3.5119	-4.95547	-6.12155	-3.42238	-1.10592
1.1.1.47: Glucose 1-dehydrogenase (NAD(P)(+))	-6.33578	-1.75618	-1.02167	-1.40857	-1.74257	-4.07247	-1.42432	-1.50912	-3.19975	-0.846169	-0.880454	-2.61771	-0.93272	-0.606833	-3.10112	0.533604	-3.09577	-6.24515	-2.72687	-0.665877	-1.45335	-4.04028	3.62827	-2.14575	-2.05529	-1.66271	0.111713	3.44141	0.742145	-3.10986	-5.34801	0.564993	-6.07633	0.246143	0.29868	1.6995	-5.74481	2.04285	3.30491	-0.847235	-0.481725	3.54138	-3.79636	-2.74547	-3.84889	1.57158	1.48948	-3.42238	-1.10592
1.21.4.1: D-proline reductase (dithiol)	3.58496	2.60138	5.24393	3.2467	2.29798	6.25116	4.99183	4.76441	1.58301	4.72052	3.9232	2.79701	3.06518	3.98876	1.80346	0.76732	2.61656	4.66429	3.27504	3.68012	-1.45335	5.25004	-4.22091	-2.14575	-2.05529	-1.66271	1.58048	-4.3493	1.32965	-3.10986	4.10269	3.89942	3.35007	2.34005	-6.67004	-5.4151	1.28093	2.07482	-5.15425	5.07203	-0.481725	-4.05978	-3.79636	-2.74547	-3.84889	-4.95547	0.73379	-3.42238	-1.10592
1.3.99.22: Coproporphyrinogen dehydrogenase	-0.608087	-0.796913	0.649624	-0.516099	-1.35538	0.255348	-0.482934	-1.19871	0.269762	-1.61551	-5.85123	-1.15631	-0.206158	-1.68348	0.405014	-2.0719	-0.886293	-1.54382	-0.107164	-0.594039	-1.45335	-4.04028	-4.22091	-2.14575	-2.05529	-1.66271	1.40456	-4.3493	1.53205	-3.10986	-5.34801	0.548771	0.127801	0.321282	0.409294	0.732701	-5.74481	-5.61808	-5.15425	-6.37402	-0.481725	-4.05978	-3.79636	-2.74547	4.1183	-4.95547	2.19164	3.58423	-1.10592
1.4.1.11: L-erythro-3,5-diaminohexanoate dehydrogenase	2.60977	2.59418	2.11508	1.09718	2.0061	2.67212	3.50608	0.950123	1.64742	1.15936	-1.97439	1.8129	1.31727	-0.0512475	1.27111	-1.00488	2.23515	0.034885	0.967841	3.35739	-1.45335	-4.04028	-4.22091	-2.14575	-2.05529	-1.66271	0.836412	-4.3493	1.17825	-3.10986	3.52077	3.29218	2.51893	1.83747	0.212451	0.633312	-5.74481	-5.61808	-5.15425	2.33203	-0.481725	-4.05978	-3.79636	-2.74547	4.4754	-4.95547	-6.12155	-3.42238	-1.10592
1.8.4.14: L-methionine (R)-S-oxide reductase	-1.78307	1.67248	-1.15749	0.385266	-0.582753	-0.517966	-1.02316	-0.409086	-1.39695	-0.38185	-0.629652	-1.68474	-0.787563	0.560731	-1.9653	0.634785	-0.697912	-0.988344	-1.47914	-0.964121	-1.45335	-4.04028	-4.22091	-2.14575	-2.05529	-1.66271	-6.2972	-4.3493	0.446313	-3.10986	1.68924	0.862426	0.237422	-0.259136	-0.141272	1.76974	-5.74481	-5.61808	-0.574681	-0.911181	-0.481725	-4.05978	-3.79636	-2.74547	-3.84889	-4.95547	1.81504	-3.42238	-1.10592
2.4.1.7: Sucrose phosphorylase	-1.70976	1.13682	-0.462704	0.927158	-1.66093	-2.43635	-0.365596	-2.22332	-1.6476	-0.057519	-0.790079	-2.78502	-1.08537	-0.989452	-2.40371	0.557664	-1.19964	-1.9627	-2.0511	-2.3945	-1.45335	-4.04028	-4.22091	-2.14575	-2.05529	-1.66271	2.05549	-4.3493	1.56313	-3.10986	1.52672	0.881134	1.20998	1.2455	0.325007	-5.4151	1.98982	-5.61808	-5.15425	-6.37402	8.36606	-4.05978	-3.79636	-2.74547	-3.84889	-4.95547	1.92581	-3.42238	-1.10592
2.4.2.28: S-methyl-5'-thioadenosine phosphorylase	-0.258556	0.689169	1.27462	-0.571143	1.03798	0.251549	0.273071	0.209871	0.492231	1.63934	-0.433298	0.443877	0.321055	0.298548	-0.352968	-1.91241	0.844379	-0.216253	-0.88412	-0.362087	-1.45335	-4.04028	-4.22091	-2.14575	-2.05529	-1.66271	1.82901	-4.3493	1.73977	-3.10986	1.67102	1.40102	0.936846	1.0987	0.601102	-5.4151	-5.74481	-5.61808	-5.15425	1.16392	-0.481725	-4.05978	-3.79636	-2.74547	-3.84889	-4.95547	2.22541	-3.42238	-1.10592
3.2.1.135: Neopullulanase	-1.70945	1.28152	-1.85098	-0.251697	-1.01163	-0.871848	-0.580098	-0.256481	-0.390032	-0.64061	-0.0899752	-1.45458	-0.208955	0.210126	-0.878984	0.656654	0.945575	-2.28603	-0.905501	-0.986359	-1.45335	2.9067	-4.22091	-2.14575	-2.05529	-1.66271	1.74492	-4.3493	1.2696	-3.10986	1.54076	0.874464	0.717928	0.642339	0.952788	0.935503	-5.74481	-5.61808	-5.15425	-6.37402	-0.481725	1.83505	-3.79636	-2.74547	-3.84889	-4.95547	1.97799	-3.42238	-1.10592
3.2.1.20: Alpha-glucosidase	0.0633603	0.501328	-1.54378	-0.297762	-1.44772	0.454926	-0.289328	-0.845559	-0.875872	-0.198976	-0.11491	-0.570641	0.281185	-2.10664	-1.20807	-0.601159	-0.185533	0.57469	-0.177848	-0.426814	-1.45335	3.50176	-4.22091	-2.14575	6.92865	-1.66271	-6.2972	3.3957	0.0101457	5.53726	0.77603	-5.59712	-0.193293	-0.562762	-0.465644	-5.4151	-5.74481	-5.61808	1.51166	-1.09815	-0.481725	-4.05978	4.49639	-2.74547	-3.84889	-4.95547	-6.12155	1.47374	-1.10592
3.4.11.24: Aminopeptidase S	-0.916284	-0.13354	-0.0421049	-0.739028	-0.189605	-1.05484	-0.799822	-0.516965	-0.836697	0.790086	-1.01412	-0.804668	-0.197257	-0.267109	-2.27883	0.360361	-0.488552	-2.97725	-1.88328	-0.391445	-1.45335	-4.04028	-4.22091	-2.14575	-2.05529	-1.66271	1.67802	3.77411	1.65907	-3.10986	-5.34801	-5.59712	0.668905	1.25451	0.943152	1.54661	-5.74481	-5.61808	-5.15425	-0.231448	-0.481725	-4.05978	-3.79636	-2.74547	-3.84889	-4.95547	1.81391	-3.42238	-1.10592
3.5.3.1: Arginase	0.359242	0.162079	-0.17379	-0.293533	-1.54563	-0.0346749	0.562074	-1.57021	0.256644	-0.759308	-5.85123	-1.01217	0.321041	-2.10987	-1.96614	-2.95706	0.098278	-3.29012	-1.04202	0.372247	-1.45335	-4.04028	-4.22091	-2.14575	-2.05529	-1.66271	-6.2972	-4.3493	0.196226	-3.10986	1.37936	1.32777	0.629728	-0.15014	-6.67004	-5.4151	-5.74481	-5.61808	1.63917	-0.0504252	-0.481725	-4.05978	-3.79636	-2.74547	4.92286	2.15946	0.45657	1.63254	-1.10592
3.5.3.12: Agmatine deiminase	0.105527	1.20963	0.173861	0.186454	-0.470781	0.465651	0.0521449	-0.578131	0.421853	-0.458468	1.62253	-0.728489	0.591331	-0.667737	1.00467	-0.190389	0.758507	2.02848	1.47326	0.00184296	-1.45335	-4.04028	-4.22091	-2.14575	-2.05529	-1.66271	1.16808	-4.3493	1.65273	-3.10986	-5.34801	0.908212	0.808965	1.38957	0.500182	1.33702	1.46829	-5.61808	-5.15425	-0.41305	-0.481725	-4.05978	-3.79636	-2.74547	-3.84889	-4.95547	2.16126	-3.42238	-1.10592
3.5.4.3: Guanine deaminase	-0.362586	-1.27152	0.23534	-0.902266	-0.332463	0.810434	0.409422	0.0063521	-0.826917	-0.131325	-0.29144	-0.544259	-0.262182	-0.393823	-0.270005	-1.64076	-0.532987	-0.15659	-0.167005	-0.164453	-1.45335	-4.04028	-4.22091	-2.14575	-2.05529	-1.66271	1.58593	-4.3493	1.49943	-3.10986	-5.34801	-5.59712	-6.07633	0.582377	0.844213	1.36948	1.23751	1.22066	-5.15425	-0.738633	-0.481725	-4.05978	-3.79636	-2.74547	-3.84889	2.71894	1.32657	-3.42238	-1.10592
3.5.4.31: S-methyl-5'-thioadenosine deaminase	1.17351	0.681174	0.628883	0.344577	0.184172	1.48421	1.2792	0.977345	0.985323	1.43986	1.28946	1.70378	1.06902	0.720603	1.81488	0.570255	0.787164	0.666067	0.774287	1.50157	-1.45335	-4.04028	-4.22091	-2.14575	-2.05529	-1.66271	1.69651	-4.3493	1.71101	-3.10986	-5.34801	0.557456	0.973443	1.28897	1.28677	1.36181	-5.74481	0.953332	-5.15425	1.11205	-0.481725	-4.05978	-3.79636	-2.74547	-3.84889	-4.95547	1.53204	-3.42238	-1.10592
3.6.3.42: Beta-glucan-transporting ATPase	-1.02245	1.35889	-1.76664	0.346939	-0.835684	-0.469403	-0.760655	0.452696	-0.235767	-0.945779	-1.93744	0.0162219	0.63516	-0.488652	0.794106	-1.82259	0.364773	-0.45258	-0.828426	0.475873	-1.45335	2.71922	-4.22091	-2.14575	-2.05529	-1.66271	1.65598	-4.3493	1.72827	-3.10986	0.835673	-5.59712	1.25946	1.35871	1.83891	-5.4151	1.67479	-5.61808	-5.15425	-0.370371	-0.481725	-4.05978	-3.79636	-2.74547	-3.84889	-4.95547	1.77915	-3.42238	-1.10592
3.7.1.2: Fumarylacetoacetase	-1.80694	-1.4793	-0.662189	-1.18766	-1.97762	-0.709788	-1.03897	-0.416942	-1.92247	-0.188579	-0.161574	-1.51305	-1.61986	-1.76746	-0.469668	-6.56501	-1.84394	-0.412017	0.0157491	-0.358868	-1.45335	3.51771	-4.22091	-2.14575	-2.05529	-1.66271	0.952791	-4.3493	1.4553	-3.10986	-5.34801	-5.59712	-6.07633	0.416032	0.547892	1.08261	1.05698	1.42681	2.33843	-6.37402	-0.481725	2.79721	-3.79636	-2.74547	-3.84889	1.80503	1.85692	-3.42238	-1.10592
4.1.1.41: Methylmalonyl-CoA decarboxylase	3.44529	2.85854	4.6	2.46417	3.2258	3.18054	2.91094	4.14614	1.22019	2.72404	3.8249	1.49368	2.17478	3.66	1.92942	0.941536	1.8217	3.60114	2.7604	3.15039	8.83004	6.57319	-4.22091	-2.14575	-2.05529	-1.66271	-0.14741	-4.3493	-6.51719	-3.10986	3.9184	3.8212	3.14056	2.13779	0.562431	-5.4151	-5.74481	-5.61808	-5.15425	3.55029	-0.481725	-4.05978	-3.79636	-2.74547	-3.84889	-4.95547	-6.12155	6.68447	-1.10592
4.1.2.5: L-threonine aldolase	0.30047	-0.0901222	-0.800879	-0.0140968	-0.446724	0.0116001	0.471202	-2.07932	0.727308	-0.903821	-5.85123	0.234441	0.232949	-3.09832	-0.190682	-3.41188	0.494963	-0.101692	-0.136318	0.78085	-1.45335	-4.04028	-4.22091	-2.14575	-2.05529	-1.66271	1.06153	-4.3493	1.41068	-3.10986	1.19701	0.481347	0.690755	0.473001	-6.67004	-5.4151	1.68635	-5.61808	-5.15425	-0.154885	-0.481725	-4.05978	-3.79636	-2.74547	4.35451	-4.95547	0.76763	-3.42238	-1.10592
4.2.1.44: Myo-inosose-2 dehydratase	1.00232	-1.30865	-1.93507	-0.854559	-1.53704	-1.08211	0.560595	0.365283	-1.31216	-0.158773	-2.55851	0.754346	-0.3608	-0.828086	-0.276707	-2.47602	-0.0423209	-0.114738	0.0441304	0.413245	-1.45335	3.11093	-4.22091	-2.14575	7.79484	-1.66271	1.76181	-4.3493	2.13649	-3.10986	-5.34801	-5.59712	1.19558	0.908048	0.804991	1.02073	-5.74481	1.42516	-5.15425	-6.37402	-0.481725	-4.05978	-3.79636	-2.74547	-3.84889	-4.95547	0.680625	-3.42238	-1.10592
5.4.2.1: Transferred entry: 5.4.2.11 and 5.4.2.12	1.43968	2.31297	0.459875	0.917634	2.11208	-0.32972	1.53743	0.362875	3.19733	0.321443	0.268285	3.16778	1.29104	1.97506	1.90858	1.31343	1.82049	1.28598	-0.27732	-0.0292455	-1.45335	-4.04028	-4.22091	-2.14575	-2.05529	-1.66271	2.45843	-4.3493	2.00558	-3.10986	2.9383	1.73267	2.20939	1.75451	0.431388	-5.4151	-5.74481	-5.61808	-5.15425	1.93802	-0.481725	2.64638	-3.79636	4.42943	-3.84889	-4.95547	2.97062	-3.42238	-1.10592
6.2.1.1: Acetate--CoA ligase	-6.33578	-6.14969	-2.58086	-6.53129	-3.36669	-3.60291	-6.38712	-1.03031	-6.49505	-2.71067	-3.21283	-6.41878	-6.57366	-3.24248	-6.1072	-1.62409	-3.47197	-3.8134	-5.8248	-6.63251	8.15186	-4.04028	5.18645	7.2526	-2.05529	6.65709	-6.2972	3.40551	-0.169285	-3.10986	-5.34801	0.458221	0.43539	-6.65974	1.08336	2.80666	3.01137	2.06153	4.25504	0.115913	8.35762	4.25923	5.47264	-2.74547	1.3402	4.23378	-6.12155	1.18575	-1.10592
6.3.1.13: ligase	-6.33578	-0.464541	-0.546666	-1.66623	-0.0890595	-2.5191	-1.30513	-1.32232	-2.62547	-0.677469	-2.52385	-2.55146	-0.601686	-0.310256	-6.1072	0.341913	-2.0681	-3.39618	-2.50426	-0.681216	-1.45335	-4.04028	4.36346	-2.14575	-2.05529	-1.66271	0.812149	-4.3493	1.00846	-3.10986	-5.34801	-5.59712	0.278191	0.149158	0.660125	2.05512	2.38111	1.34786	3.24252	-0.482011	-0.481725	3.20936	-3.79636	-2.74547	-3.84889	2.97695	1.50859	-3.42238	-1.10592
7.2.2.7: NO_NAME	1.00742	0.401625	0.19636	0.913704	0.979773	1.35315	1.85486	-0.90993	0.8704	-0.0574658	-5.85123	0.301948	0.837222	-2.06586	0.557284	-1.1758	1.75949	-1.72742	-0.447413	1.48317	-1.45335	-4.04028	-4.22091	-2.14575	-2.05529	-1.66271	1.22751	-4.3493	0.964182	-3.10986	1.90112	1.20834	1.12664	0.615128	-6.67004	-5.4151	-5.74481	1.81573	-5.15425	0.776479	-0.481725	-4.05978	-3.79636	-2.74547	5.32007	-4.95547	1.28596	1.00017	-1.10592
1.1.2.3: L-lactate dehydrogenase (cytochrome)	2.64496	2.45425	-0.130348	0.921525	2.83865	-2.39304	1.92929	-1.0443	3.11462	-1.33032	-1.08253	4.68179	2.47409	1.528	2.63077	0.284027	2.35201	2.42974	-0.643254	-0.829051	-1.45335	-4.04028	-4.22091	-2.14575	-2.05529	-1.66271	-6.2972	-4.3493	0.721242	-3.10986	3.44999	3.14846	2.60175	1.66212	0.0780528	0.368731	-5.74481	0.964839	1.69965	2.21124	-0.481725	-4.05978	-3.79636	-2.74547	2.7094	1.76795	-6.12155	-3.42238	-1.10592
1.1.98.6: NO_NAME	0.965233	-0.714576	-1.20749	1.94786	1.52977	-2.46688	0.151468	-1.34767	1.95114	0.465214	-3.47061	0.588306	0.8676	-0.965312	-0.878145	1.14111	1.5845	-0.367434	-2.08829	-0.169563	-1.45335	-4.04028	-4.22091	-2.14575	-2.05529	-1.66271	1.59169	-4.3493	0.752956	-3.10986	1.87748	1.15246	0.981746	0.701137	0.841662	1.5222	-5.74481	-5.61808	-5.15425	1.07541	-0.481725	-4.05978	-3.79636	-2.74547	-3.84889	-4.95547	1.46514	-3.42238	-1.10592
1.17.5.3: NO_NAME	3.61249	1.54094	1.48372	2.09794	2.22237	1.92109	2.25571	1.75283	2.65614	4.92025	0.868449	1.36228	1.50317	1.75215	1.08344	2.3031	2.37817	2.16031	1.71058	2.93037	-1.45335	-4.04028	-4.22091	-2.14575	-2.05529	-1.66271	1.2137	-4.3493	0.884962	-3.10986	3.89455	3.86612	3.30742	2.6086	0.653619	-5.4151	-5.74481	1.80838	-5.15425	3.46458	-0.481725	-4.05978	-3.79636	-2.74547	-3.84889	-4.95547	2.25296	-3.42238	-1.10592
2.1.1.176: 16S rRNA (cytosine(967)-C(5))-methyltransferase	-0.880066	0.183627	0.98719	0.0238778	-0.229191	1.20911	0.65275	0.505412	-0.377547	0.208247	0.934278	-0.303035	0.541442	0.0611429	-0.544332	2.05776	-0.582138	0.739136	0.435192	0.399941	-1.45335	-4.04028	-4.22091	-2.14575	-2.05529	-1.66271	-6.2972	3.54054	-6.51719	6.03732	-5.34801	-5.59712	-0.312216	-0.476078	0.360309	-5.4151	-5.74481	1.14705	3.13724	0.222342	-0.481725	2.39446	-3.79636	-2.74547	-3.84889	0.68587	-6.12155	5.80509	-1.10592
2.1.1.191: 23S rRNA (cytosine(1962)-C(5))-methyltransferase	-2.39074	1.53461	-0.888344	-0.548046	-1.82009	-1.25858	-1.99304	-0.819721	-2.79211	-1.03197	-0.359595	-2.95437	-2.09216	0.877917	-2.98165	0.560984	-1.67145	-1.20543	-1.45618	-1.51561	-1.45335	-4.04028	-4.22091	-2.14575	-2.05529	-1.66271	1.55798	-4.3493	1.01747	-3.10986	1.40087	1.73501	0.799545	0.595579	0.671767	0.73185	1.93994	1.34011	-5.15425	-1.47829	-0.481725	-4.05978	-3.79636	-2.74547	-3.84889	-4.95547	0.986199	-3.42238	-1.10592
2.1.1.77: Protein-L-isoaspartate(D-aspartate) O-methyltransferase	-0.667158	-0.815477	0.540267	0.127666	-0.713697	0.613581	0.0426322	-1.12392	0.881154	-0.557814	-0.0330279	-0.647817	0.507143	-0.981424	1.06	-3.03926	0.890045	0.466189	0.559338	-0.810962	-1.45335	-4.04028	3.72507	-2.14575	-2.05529	7.41661	0.878511	3.45379	0.577612	5.41658	-5.34801	-5.59712	-6.07633	-0.916419	-0.348651	-5.4151	-5.74481	-5.61808	3.11551	-0.283179	-0.481725	3.8898	5.69386	-2.74547	3.29988	1.89688	-6.12155	1.3652	-1.10592
2.3.1.190: Acetoin dehydrogenase	-1.27452	0.00477089	-0.244917	-0.39173	0.265395	-3.22266	-6.38712	1.20581	-3.156	-2.83233	1.71415	-3.92243	-0.99421	2.71497	-2.96124	3.42848	-6.36985	0.163319	-2.03857	-1.71344	-1.45335	-4.04028	-4.22091	-2.14575	-2.05529	-1.66271	1.49002	-4.3493	1.58447	-3.10986	1.14775	-5.59712	1.08003	1.29568	1.29033	1.50942	2.21787	1.90706	-5.15425	-0.372965	-0.481725	-4.05978	-3.79636	5.12168	-3.84889	-4.95547	2.04276	-3.42238	-1.10592
2.3.1.243: Lauroyl-Kdo(2)-lipid IV(A) myristoyltransferase	1.05172	-0.949542	-1.49971	0.197396	1.47968	-1.75888	-0.152915	-0.807076	0.876702	1.34184	-5.85123	0.692833	0.0873716	-0.566246	-0.0145512	1.32815	1.06864	-0.532891	-1.47005	0.52917	-1.45335	-4.04028	-4.22091	-2.14575	-2.05529	-1.66271	1.82231	-4.3493	1.82132	-3.10986	1.61072	0.358253	0.934757	1.16446	1.25799	1.41456	-5.74481	1.68766	-5.15425	0.44324	-0.481725	-4.05978	-3.79636	-2.74547	-3.84889	-4.95547	2.19849	-3.42238	-1.10592
[truncated: 861 more rows]
[truncated: 11 more columns]
