# Supplementary material for: Integrative Metatranscriptomic Analysis Reveals Disease-specific Microbiome–host Interactions in Oral Squamous Cell Carcinoma
Source: Cancer Res Commun. 2023 May 8;3(5):807–20. doi: 10.1158/2767-9764.CRC-22-0349 (PMC10166004; doi:10.1158/2767-9764.CRC-22-0349)
Supplement: Supplementary File 8 — Differentially abundant microbial taxa (MaAsLin2) [file crc-22-0349-s10.xlsx]

## Sheet: genus_TvsN
feature	metadata	value	coef	stderr	N	N.not.0	pval	qval
Kytococcus	Condition	Tumor	1.70244	1.18931	40	18	0.160474	0.911634
Micrococcus	Condition	Tumor	1.26671	1.33754	40	25	0.349597	0.911634
Moraxella	Condition	Tumor	1.12437	1.06127	40	11	0.29608	0.911634
Methylorubrum	Condition	Tumor	1.06221	0.924256	40	5	0.25763	0.911634
Tannerella	Condition	Tumor	0.973601	1.02842	40	12	0.349776	0.911634
Corynebacterium	Condition	Tumor	0.930981	1.18978	40	20	0.438782	0.911634
Enhydrobacter	Condition	Tumor	0.885184	0.975411	40	9	0.369863	0.911634
Alloprevotella	Condition	Tumor	0.826018	0.736329	40	9	0.268984	0.911634
Parvimonas	Condition	Tumor	0.783754	0.650837	40	2	0.23595	0.911634
Leptotrichia	Condition	Tumor	0.764695	1.00784	40	14	0.452686	0.911634
Kocuria	Condition	Tumor	0.747086	1.01573	40	11	0.466542	0.911634
Staphylococcus	Condition	Tumor	0.664879	1.25675	40	18	0.599849	0.911634
Malassezia	Condition	Tumor	0.610784	1.19464	40	15	0.612119	0.911634
Dermacoccus	Condition	Tumor	0.580882	0.778771	40	6	0.46032	0.911634
Clostridiales_Family_XIII_Incertae_Sedis_unclassified	Condition	Tumor	0.477674	0.673132	40	10	0.482267	0.911634
Anaerococcus	Condition	Tumor	0.470441	0.665714	40	4	0.484081	0.911634
Dolosigranulum	Condition	Tumor	0.462884	0.904845	40	11	0.611918	0.911634
Fusobacterium	Condition	Tumor	0.457271	1.42816	40	23	0.750585	0.911634
Prevotella	Condition	Tumor	0.415113	1.3014	40	21	0.751493	0.911634
Capnocytophaga	Condition	Tumor	0.314592	0.995599	40	12	0.753745	0.911634
Ottowia	Condition	Tumor	0.250681	0.733084	40	8	0.73427	0.911634
Podoviridae_unclassified	Condition	Tumor	0.228048	0.608009	40	7	0.709691	0.911634
Yuavirus	Condition	Tumor	0.203541	0.668915	40	37	0.76257	0.911634
Streptococcus	Condition	Tumor	0.171157	1.31976	40	30	0.897497	0.942076
Potexvirus	Condition	Tumor	0.165569	0.334851	40	1	0.623832	0.911634
Paracoccus	Condition	Tumor	0.159202	1.11836	40	11	0.887553	0.942076
Sk1virus	Condition	Tumor	0.158422	0.465303	40	2	0.735377	0.911634
Campylobacter	Condition	Tumor	0.149092	1.16215	40	21	0.898596	0.942076
Cutibacterium	Condition	Tumor	0.136629	0.541487	40	40	0.802152	0.911634
Carlavirus	Condition	Tumor	0.131565	0.356564	40	0	0.714191	0.911634
Granulicatella	Condition	Tumor	0.0846969	0.609057	40	11	0.890135	0.942076
Gemella	Condition	Tumor	0.074489	1.23074	40	30	0.952056	0.966932
Mogibacterium	Condition	Tumor	-4.65424e-06	0.687512	40	10	0.999995	0.999995
Alpharetrovirus	Condition	Tumor	-0.0300001	0.355633	40	0	0.933215	0.962841
Gammaretrovirus	Condition	Tumor	-0.0993149	0.384654	40	0	0.797652	0.911634
Potyvirus	Condition	Tumor	-0.135381	0.363869	40	1	0.711916	0.911634
Retroviridae_unclassified	Condition	Tumor	-0.173731	0.438251	40	3	0.694013	0.911634
Panicovirus	Condition	Tumor	-0.179559	0.546893	40	4	0.744468	0.911634
Dietzia	Condition	Tumor	-0.180102	0.757963	40	4	0.813458	0.911634
C2virus	Condition	Tumor	-0.19661	0.470209	40	3	0.678203	0.911634
Nupapillomavirus	Condition	Tumor	-0.211062	0.548778	40	4	0.702675	0.911634
Lachnoanaerobaculum	Condition	Tumor	-0.221097	0.80324	40	7	0.784611	0.911634
Roseomonas	Condition	Tumor	-0.223348	0.710995	40	5	0.755137	0.911634
Roseolovirus	Condition	Tumor	-0.234233	0.893503	40	9	0.79462	0.911634
Cucumovirus	Condition	Tumor	-0.246159	0.462526	40	2	0.597681	0.911634
Bromovirus	Condition	Tumor	-0.28291	0.605346	40	14	0.642916	0.911634
Veillonella	Condition	Tumor	-0.346959	1.3799	40	22	0.802831	0.911634
Megasphaera	Condition	Tumor	-0.434459	0.819424	40	12	0.599057	0.911634
Neisseria	Condition	Tumor	-0.443942	1.33153	40	24	0.740659	0.911634
Porphyromonas	Condition	Tumor	-0.523019	1.21072	40	21	0.668191	0.911634
Crinivirus	Condition	Tumor	-0.532039	0.495451	40	2	0.289663	0.911634
Atopobium	Condition	Tumor	-0.546483	0.665337	40	5	0.416563	0.911634
Haemophilus	Condition	Tumor	-0.639647	1.32382	40	21	0.631739	0.911634
Oribacterium	Condition	Tumor	-0.649942	1.24943	40	21	0.605947	0.911634
Rothia	Condition	Tumor	-0.70002	1.20852	40	27	0.565847	0.911634
Sfi21dt1virus	Condition	Tumor	-0.718283	0.52746	40	5	0.181287	0.911634
Phikmvvirus	Condition	Tumor	-0.766192	0.474898	40	4	0.114937	0.911634
Lactobacillus	Condition	Tumor	-0.788128	0.833177	40	6	0.35016	0.911634
Actinomyces	Condition	Tumor	-0.91313	1.28466	40	23	0.481553	0.911634
Chlamydia	Condition	Tumor	-0.998275	1.17202	40	19	0.399686	0.911634
Viruses_unclassified	Condition	Tumor	-1.02836	0.736699	40	5	0.170847	0.911634
Tobamovirus	Condition	Tumor	-1.0286	0.502536	40	9	0.047637	0.911634
Cloacibacterium	Condition	Tumor	-1.06886	1.21284	40	35	0.383703	0.911634
Siphoviridae_unclassified	Condition	Tumor	-1.15294	0.364876	40	38	0.0030935	0.201077
Acinetobacter	Condition	Tumor	-1.74187	1.38839	40	28	0.217287	0.911634

## Sheet: genus_TvsHC
feature	metadata	value	coef	stderr	N	N.not.0	pval	qval
Chlamydia	Condition	Tumor	6.03345	0.926693	40	9	1.1376e-07	3.24042e-07
Methylorubrum	Condition	Tumor	5.47478	0.769156	40	4	1.70428e-08	5.7215e-08
Moraxella	Condition	Tumor	5.31278	1.04461	40	9	1.01483e-05	2.02965e-05
Enhydrobacter	Condition	Tumor	5.1396	0.936679	40	8	2.87615e-06	6.28741e-06
Malassezia	Condition	Tumor	5.13166	1.19049	40	13	0.000111221	0.000190087
Roseolovirus	Condition	Tumor	5.06769	0.54662	40	4	2.68036e-11	1.57471e-10
Dermacoccus	Condition	Tumor	5.00358	0.683877	40	4	9.21204e-09	3.33051e-08
Bromovirus	Condition	Tumor	4.83945	0.48666	40	14	3.98771e-12	3.1237e-11
Kocuria	Condition	Tumor	4.755	0.963861	40	9	1.6349e-05	3.14012e-05
Podoviridae_unclassified	Condition	Tumor	4.48105	0.465528	40	7	9.74921e-12	6.89897e-11
Yuavirus	Condition	Tumor	4.47187	0.535371	40	22	3.94732e-10	1.68658e-09
Retroviridae_unclassified	Condition	Tumor	4.36782	0.29779	40	1	3.12475e-17	8.34465e-16
Panicovirus	Condition	Tumor	4.2595	0.336512	40	3	3.33389e-15	4.47694e-14
C2virus	Condition	Tumor	4.24806	0.323586	40	2	1.0721e-15	1.67962e-14
Dolosigranulum	Condition	Tumor	4.1876	0.9482	40	8	8.06166e-05	0.000140333
Nupapillomavirus	Condition	Tumor	4.06874	0.396808	40	3	1.6939e-12	1.59226e-11
Alpharetrovirus	Condition	Tumor	4.05002	0.246063	40	0	7.00385e-19	4.67533e-17
Dietzia	Condition	Tumor	4.01741	0.700412	40	4	1.31174e-06	3.08259e-06
Cloacibacterium	Condition	Tumor	3.96988	0.964077	40	33	0.00019878	0.000311422
Viruses_unclassified	Condition	Tumor	3.93003	0.493715	40	2	1.28545e-09	5.0347e-09
Gammaretrovirus	Condition	Tumor	3.91139	0.273494	40	0	7.0695e-17	1.32907e-15
Cutibacterium	Condition	Tumor	3.78931	0.428612	40	40	9.32856e-11	4.38442e-10
Ilarvirus	Condition	Tumor	3.7275	0.41192	40	2	5.08557e-11	2.59388e-10
Kytococcus	Condition	Tumor	3.6744	1.32381	40	23	0.00850162	0.0114165
Cucumovirus	Condition	Tumor	3.56606	0.44173	40	2	9.14104e-10	3.7359e-09
Acinetobacter	Condition	Tumor	3.55322	1.2706	40	23	0.00806107	0.0109817
Paracoccus	Condition	Tumor	3.55313	1.21466	40	12	0.00577815	0.00798745
Phikmvvirus	Condition	Tumor	3.51527	0.370764	40	1	1.46934e-11	9.20785e-11
Sfi21dt1virus	Condition	Tumor	3.35876	0.531998	40	4	2.11669e-07	5.68483e-07
Crinivirus	Condition	Tumor	3.33519	0.515525	40	2	1.29508e-07	3.58051e-07
Varicosavirus	Condition	Tumor	3.26764	0.373677	40	0	1.23738e-10	5.53874e-10
Staphylococcus	Condition	Tumor	3.23133	1.28506	40	20	0.0162712	0.021243
Tospovirus	Condition	Tumor	3.22803	0.336002	40	0	1.02751e-11	6.89897e-11
Roseomonas	Condition	Tumor	3.15198	0.802507	40	5	0.000349778	0.000521891
Micrococcus	Condition	Tumor	2.79126	1.20203	40	31	0.0256826	0.0321888
Allexivirus	Condition	Tumor	2.74674	0.449374	40	0	3.99218e-07	1.0424e-06
Potyvirus	Condition	Tumor	2.6736	0.455156	40	1	8.47559e-07	2.09659e-06
Alphaendornavirus	Condition	Tumor	2.61998	0.477128	40	0	2.83908e-06	6.28741e-06
Shuttleworthia	Condition	Tumor	2.54848	0.647179	40	3	0.00033944	0.000514635
Abiotrophia	Condition	Tumor	2.44383	0.616343	40	3	0.000313204	0.000482642
Carlavirus	Condition	Tumor	2.32241	0.562018	40	2	0.000190353	0.000303274
Scardovia	Condition	Tumor	1.85635	0.827144	40	4	0.0307174	0.0379926
Bifidobacterium	Condition	Tumor	1.83129	0.842147	40	4	0.0359577	0.0438964
Potexvirus	Condition	Tumor	1.66666	0.626363	40	4	0.0113553	0.0150338
Anaeroglobus	Condition	Tumor	1.40225	0.856982	40	6	0.110041	0.126145
Actinobaculum	Condition	Tumor	1.37244	0.823851	40	6	0.10396	0.120645
Pseudopropionibacterium	Condition	Tumor	0.959323	0.891486	40	6	0.28867	0.315523
Olsenella	Condition	Tumor	0.947459	0.858487	40	6	0.27669	0.305986
Corynebacterium	Condition	Tumor	0.767813	1.10181	40	28	0.490128	0.511912
Siphoviridae_unclassified	Condition	Tumor	0.473694	0.455672	40	38	0.305118	0.329668
Tobamovirus	Condition	Tumor	0.405791	0.569392	40	11	0.480401	0.50739
Bulleidia	Condition	Tumor	0.285033	0.63414	40	7	0.65564	0.677254
Lactobacillus	Condition	Tumor	0.0444953	1.29305	40	11	0.972729	0.972729
Alloscardovia	Condition	Tumor	-0.126601	1.18863	40	10	0.915738	0.925585
Bacteroidetes_unclassified	Condition	Tumor	-0.242469	0.927407	40	9	0.795159	0.812445
Myoviridae_unclassified	Condition	Tumor	-0.480476	0.632007	40	6	0.451803	0.482608
Peptostreptococcus	Condition	Tumor	-1.16021	0.951197	40	14	0.230082	0.257472
Fretibacterium	Condition	Tumor	-1.62734	1.15507	40	12	0.167005	0.189138
Slackia	Condition	Tumor	-1.93027	0.781148	40	14	0.0180693	0.0232673
Kingella	Condition	Tumor	-1.9493	0.992967	40	12	0.0569837	0.0669558
Treponema	Condition	Tumor	-2.00731	0.959574	40	10	0.0431844	0.0520428
Ottowia	Condition	Tumor	-2.01587	1.02004	40	22	0.055417	0.0659392
Dialister	Condition	Tumor	-2.10552	0.864278	40	13	0.0196419	0.0249506
Streptococcus	Condition	Tumor	-3.12313	0.912945	40	36	0.00150563	0.00214438
Rothia	Condition	Tumor	-3.34849	0.960777	40	33	0.00125656	0.00181718
Parvimonas	Condition	Tumor	-3.57731	0.749629	40	22	2.69844e-05	4.9736e-05
Oribacterium	Condition	Tumor	-3.59557	0.957449	40	30	0.00057929	0.000850832
Cardiobacterium	Condition	Tumor	-3.83639	0.818948	40	16	3.53858e-05	6.39666e-05
Gemella	Condition	Tumor	-4.03798	0.943872	40	36	0.000122702	0.00020235
Lachnospiraceae_unclassified	Condition	Tumor	-4.0388	1.35164	40	14	0.00489843	0.00687242
Aggregatibacter	Condition	Tumor	-4.31745	0.936876	40	16	4.47585e-05	7.9383e-05
Porphyromonas	Condition	Tumor	-4.40884	1.025	40	30	0.00011438	0.000191995
Eikenella	Condition	Tumor	-4.44856	0.736155	40	20	4.97044e-07	1.26276e-06
Clostridiales_Family_XIII_Incertae_Sedis_unclassified	Condition	Tumor	-4.47234	0.800335	40	26	2.09119e-06	4.79444e-06
Selenomonas	Condition	Tumor	-4.48339	0.683735	40	18	9.83007e-08	2.88758e-07
Lautropia	Condition	Tumor	-4.59039	0.683329	40	17	5.94116e-08	1.80151e-07
Fusobacterium	Condition	Tumor	-4.74673	1.12105	40	32	0.000140118	0.000227087
Granulicatella	Condition	Tumor	-4.7828	0.529153	40	26	5.24295e-11	2.59388e-10
Tannerella	Condition	Tumor	-4.91144	0.935165	40	27	6.02863e-06	1.23194e-05
Alloprevotella	Condition	Tumor	-4.92174	0.841758	40	25	9.23149e-07	2.22503e-06
Actinomyces	Condition	Tumor	-5.00455	0.946805	40	31	5.42151e-06	1.15823e-05
Haemophilus	Condition	Tumor	-5.08764	1.03137	40	30	1.63687e-05	3.14012e-05
Neisseria	Condition	Tumor	-5.12876	1.06271	40	32	2.28214e-05	4.29042e-05
Veillonella	Condition	Tumor	-5.40503	1.02502	40	31	5.64067e-06	1.17827e-05
Solobacterium	Condition	Tumor	-5.5575	0.507934	40	21	2.64273e-13	3.10521e-12
Leptotrichia	Condition	Tumor	-5.74702	0.837036	40	28	3.7364e-08	1.17074e-07
Mogibacterium	Condition	Tumor	-6.15311	0.586584	40	25	8.8904e-13	9.28553e-12
Capnocytophaga	Condition	Tumor	-6.58513	0.906328	40	26	1.07778e-08	3.75227e-08
Campylobacter	Condition	Tumor	-6.70982	0.903894	40	31	6.62719e-09	2.49182e-08
Lachnoanaerobaculum	Condition	Tumor	-6.74883	0.732387	40	23	3.14971e-11	1.7416e-10
Prevotella	Condition	Tumor	-6.8487	0.977748	40	31	2.42459e-08	7.85902e-08
Atopobium	Condition	Tumor	-6.97064	0.427981	40	22	9.94751e-19	4.67533e-17
Megasphaera	Condition	Tumor	-7.2662	0.722392	40	25	2.90224e-12	2.48009e-11
Stomatobaculum	Condition	Tumor	-7.33243	0.501886	40	21	3.55091e-17	8.34465e-16

## Sheet: genus_NvsHC
feature	metadata	value	coef	stderr	N	N.not.0	pval	qval
Chlamydia	Condition	Normal	7.04557	0.954484	40	12	7.53569e-09	2.33607e-08
Roseolovirus	Condition	Normal	5.31577	0.673937	40	5	1.60133e-09	5.51569e-09
Acinetobacter	Condition	Normal	5.30893	1.20019	40	27	7.89022e-05	0.000138451
Bromovirus	Condition	Normal	5.13621	0.56956	40	12	5.56827e-11	2.87694e-10
Cloacibacterium	Condition	Normal	5.05259	0.908382	40	34	2.26923e-06	5.02473e-06
Viruses_unclassified	Condition	Normal	4.97224	0.705753	40	5	2.13583e-08	6.20727e-08
Retroviridae_unclassified	Condition	Normal	4.55541	0.306483	40	3	2.02977e-17	6.29228e-16
Malassezia	Condition	Normal	4.53472	1.16669	40	12	0.000394495	0.000582349
C2virus	Condition	Normal	4.45852	0.329901	40	2	4.30136e-16	6.66711e-15
Panicovirus	Condition	Normal	4.45291	0.42114	40	2	7.0855e-13	7.81154e-12
Phikmvvirus	Condition	Normal	4.29531	0.466109	40	4	3.14606e-11	1.95055e-10
Nupapillomavirus	Condition	Normal	4.29365	0.450585	40	3	1.28216e-11	8.51722e-11
Yuavirus	Condition	Normal	4.28218	0.609252	40	21	2.24982e-08	6.34041e-08
Enhydrobacter	Condition	Normal	4.26827	0.801214	40	5	4.75772e-06	1.00561e-05
Podoviridae_unclassified	Condition	Normal	4.26686	0.509223	40	5	3.64936e-10	1.47561e-09
Dietzia	Condition	Normal	4.21136	0.774248	40	4	3.3433e-06	7.23085e-06
Moraxella	Condition	Normal	4.20226	0.908869	40	6	4.2703e-05	8.10486e-05
Alpharetrovirus	Condition	Normal	4.09387	0.22979	40	0	4.83893e-20	4.5002e-18
Sfi21dt1virus	Condition	Normal	4.0909	0.589951	40	7	3.0182e-08	8.25566e-08
Gammaretrovirus	Condition	Normal	4.02456	0.277388	40	1	4.44473e-17	1.0334e-15
Kocuria	Condition	Normal	4.02177	0.93164	40	6	0.000109105	0.000184486
Ipomovirus	Condition	Normal	3.92585	0.261141	40	0	1.4009e-17	6.29228e-16
Crinivirus	Condition	Normal	3.88108	0.585786	40	3	7.93454e-08	2.10832e-07
Cucumovirus	Condition	Normal	3.82607	0.44049	40	2	1.47022e-10	6.51096e-10
Dolosigranulum	Condition	Normal	3.73857	0.77222	40	8	2.17672e-05	4.40076e-05
Alphapapillomavirus	Condition	Normal	3.71932	0.389781	40	1	1.23571e-11	8.51722e-11
Cutibacterium	Condition	Normal	3.66653	0.44883	40	40	6.84395e-10	2.44803e-09
Paracoccus	Condition	Normal	3.40778	1.06657	40	12	0.00281084	0.00402166
Roseomonas	Condition	Normal	3.38918	0.766034	40	6	7.86854e-05	0.000138451
Varicosavirus	Condition	Normal	3.36053	0.367571	40	0	3.88036e-11	2.25546e-10
Tospovirus	Condition	Normal	3.32092	0.332196	40	0	3.44387e-12	2.91163e-11
Alphaendornavirus	Condition	Normal	2.84828	0.508091	40	1	1.97715e-06	4.48476e-06
Allexivirus	Condition	Normal	2.83963	0.444602	40	0	1.67956e-07	4.11051e-07
Potyvirus	Condition	Normal	2.82283	0.450862	40	0	2.49792e-07	5.80765e-07
Abiotrophia	Condition	Normal	2.78759	0.6572	40	4	0.000137004	0.000223534
Shuttleworthia	Condition	Normal	2.64138	0.643135	40	3	0.000205291	0.000323594
Staphylococcus	Condition	Normal	2.5803	1.17997	40	20	0.0349876	0.0422577
Carlavirus	Condition	Normal	2.20469	0.557941	40	1	0.000326024	0.000497054
Kytococcus	Condition	Normal	1.98582	1.28676	40	19	0.131053	0.146842
Scardovia	Condition	Normal	1.94924	0.82729	40	4	0.0237239	0.0306433
Bifidobacterium	Condition	Normal	1.92418	0.839864	40	4	0.0275954	0.0342183
Siphoviridae_unclassified	Condition	Normal	1.64049	0.40515	40	40	0.000244044	0.000378268
Micrococcus	Condition	Normal	1.5384	1.33044	40	28	0.254774	0.272344
Potexvirus	Condition	Normal	1.51494	0.614998	40	5	0.018408	0.0244563
Anaeroglobus	Condition	Normal	1.49514	0.857597	40	6	0.089349	0.102586
Actinobaculum	Condition	Normal	1.46533	0.8197	40	6	0.0818105	0.0951047
Tobamovirus	Condition	Normal	1.44825	0.617477	40	14	0.0243274	0.0309924
Pseudopropionibacterium	Condition	Normal	1.05222	0.88949	40	6	0.24418	0.264055
Olsenella	Condition	Normal	1.04035	0.85811	40	6	0.232852	0.254768
Lactobacillus	Condition	Normal	0.846475	1.3042	40	13	0.520217	0.547012
Bulleidia	Condition	Normal	0.377926	0.630186	40	6	0.552263	0.570671
Alloscardovia	Condition	Normal	-0.131097	1.14899	40	10	0.909761	0.909761
Corynebacterium	Condition	Normal	-0.149317	1.06832	40	26	0.889582	0.899251
Bacteroidetes_unclassified	Condition	Normal	-0.149576	0.926487	40	9	0.872599	0.891777
Myoviridae_unclassified	Condition	Normal	-0.410914	0.638129	40	6	0.523485	0.547012
Peptostreptococcus	Condition	Normal	-1.43956	0.862892	40	13	0.103478	0.117359
Fretibacterium	Condition	Normal	-1.50515	1.17065	40	12	0.206313	0.228418
Slackia	Condition	Normal	-1.83737	0.778436	40	14	0.0234937	0.0306433
Kingella	Condition	Normal	-1.85641	0.990585	40	12	0.0686276	0.0807895
Treponema	Condition	Normal	-1.91442	0.95807	40	10	0.0528875	0.0630582
Dialister	Condition	Normal	-2.01263	0.8617	40	13	0.0248883	0.0312785
Ottowia	Condition	Normal	-2.2527	1.02061	40	21	0.033412	0.0408858
Rothia	Condition	Normal	-2.63462	0.949397	40	34	0.00851433	0.0116446
Oribacterium	Condition	Normal	-2.93177	0.967973	40	31	0.00439758	0.00610411
Streptococcus	Condition	Normal	-3.28043	1.0577	40	34	0.00362091	0.00510219
Lachnospiraceae_unclassified	Condition	Normal	-3.52738	1.41967	40	15	0.0174887	0.0235717
Cardiobacterium	Condition	Normal	-3.7435	0.817059	40	16	4.85877e-05	9.03731e-05
Porphyromonas	Condition	Normal	-3.87197	1.00473	40	31	0.000434736	0.000631726
Lautropia	Condition	Normal	-3.98526	0.842777	40	18	3.08663e-05	5.98034e-05
Actinomyces	Condition	Normal	-4.07757	0.969379	40	32	0.000152361	0.000244302
Gemella	Condition	Normal	-4.09861	1.05288	40	34	0.000387659	0.000581488
Aggregatibacter	Condition	Normal	-4.22456	0.934717	40	16	5.87887e-05	0.000107203
Parvimonas	Condition	Normal	-4.34722	0.520376	40	20	3.93381e-10	1.52435e-09
Selenomonas	Condition	Normal	-4.39049	0.680298	40	18	1.36077e-07	3.51532e-07
Haemophilus	Condition	Normal	-4.43414	1.0262	40	31	0.000107766	0.000184486
Eikenella	Condition	Normal	-4.49179	0.710556	40	20	2.06379e-07	4.92135e-07
Neisseria	Condition	Normal	-4.67096	1.09566	40	32	0.000128381	0.000213205
Granulicatella	Condition	Normal	-4.85364	0.549244	40	25	9.43632e-11	4.38789e-10
Clostridiales_Family_XIII_Incertae_Sedis_unclassified	Condition	Normal	-4.93616	0.768603	40	24	1.5027e-07	3.77707e-07
Veillonella	Condition	Normal	-5.04422	1.03911	40	31	2.09033e-05	4.32001e-05
Fusobacterium	Condition	Normal	-5.19015	1.09271	40	31	2.89164e-05	5.72175e-05
Solobacterium	Condition	Normal	-5.51982	0.465992	40	21	2.5224e-14	3.35119e-13
Alloprevotella	Condition	Normal	-5.73391	0.67837	40	23	2.93365e-10	1.24013e-09
Tannerella	Condition	Normal	-5.87119	0.799291	40	25	8.42251e-09	2.52675e-08
Mogibacterium	Condition	Normal	-6.13926	0.581946	40	25	7.55956e-13	7.81154e-12
Atopobium	Condition	Normal	-6.4103	0.629156	40	23	2.02524e-12	1.88347e-11
Leptotrichia	Condition	Normal	-6.49787	0.795194	40	26	6.79586e-10	2.44803e-09
Lachnoanaerobaculum	Condition	Normal	-6.51388	0.681546	40	24	1.18274e-11	8.51722e-11
Megasphaera	Condition	Normal	-6.81789	0.75207	40	27	4.8493e-11	2.65285e-10
Campylobacter	Condition	Normal	-6.84506	0.901283	40	30	3.9121e-09	1.29938e-08
Capnocytophaga	Condition	Normal	-6.88587	0.770937	40	26	7.15258e-11	3.501e-10
Stomatobaculum	Condition	Normal	-7.24455	0.526614	40	21	2.44927e-16	4.55565e-15
Prevotella	Condition	Normal	-7.24996	0.978264	40	30	6.88076e-09	2.20659e-08

## Sheet: species_TvsN
feature	metadata	value	coef	stderr	N	N.not.0	pval	qval
Fusobacterium_nucleatum	Condition	Tumor	1.87267	1.08892	40	10	0.0936142	0.985651
Kytococcus_sedentarius	Condition	Tumor	1.7816	1.2335	40	18	0.156838	0.985651
Micrococcus_luteus	Condition	Tumor	1.4437	1.3501	40	25	0.291668	0.985651
Staphylococcus_hominis	Condition	Tumor	1.39647	1.0086	40	5	0.174263	0.985651
Paracoccus_sanguinis	Condition	Tumor	1.20304	0.877115	40	5	0.178237	0.985651
Methylorubrum_extorquens	Condition	Tumor	1.14138	0.946343	40	5	0.235238	0.985651
Tannerella_sp_oral_taxon_HOT_286	Condition	Tumor	1.05276	0.998752	40	12	0.298503	0.985651
Moraxella_osloensis	Condition	Tumor	0.986568	1.03039	40	11	0.344384	0.985651
Enhydrobacter_aerosaccus	Condition	Tumor	0.964346	1.02212	40	9	0.3514	0.985651
Moraxella_catarrhalis	Condition	Tumor	0.960866	0.862672	40	4	0.27235	0.985651
Corynebacterium_pseudogenitalium	Condition	Tumor	0.959135	1.10756	40	16	0.391932	0.985651
Corynebacterium_accolens	Condition	Tumor	0.899259	1.21152	40	18	0.462495	0.985651
Parvimonas_micra	Condition	Tumor	0.862917	0.679944	40	4	0.212124	0.985651
Alloprevotella_tannerae	Condition	Tumor	0.851761	0.707151	40	10	0.235846	0.985651
Kocuria_palustris	Condition	Tumor	0.826249	1.05719	40	11	0.439322	0.985651
Staphylococcus_epidermidis	Condition	Tumor	0.767335	1.2494	40	16	0.542766	0.985651
Propionibacterium_namnetense	Condition	Tumor	0.685117	1.06042	40	12	0.522109	0.985651
Haemophilus_sp_HMSC71H05	Condition	Tumor	0.681694	0.84374	40	10	0.424152	0.985651
Malassezia_restricta	Condition	Tumor	0.677635	1.23812	40	15	0.587366	0.985651
Dermacoccus_nishinomiyaensis	Condition	Tumor	0.660044	0.80694	40	6	0.41848	0.985651
Staphylococcus_capitis	Condition	Tumor	0.633006	0.581415	40	4	0.283128	0.985651
Gemella_morbillorum	Condition	Tumor	0.623629	0.933095	40	8	0.507953	0.985651
Leptotrichia_sp_oral_taxon_215	Condition	Tumor	0.589094	0.814538	40	11	0.47397	0.985651
Streptococcus_anginosus_group	Condition	Tumor	0.561165	0.5647	40	4	0.326635	0.985651
Dolosigranulum_pigrum	Condition	Tumor	0.542046	0.936829	40	12	0.566275	0.985651
Anaerococcus_octavius	Condition	Tumor	0.532111	0.69875	40	4	0.451048	0.985651
Cutibacterium_granulosum	Condition	Tumor	0.473742	1.14003	40	15	0.680075	0.985651
Capnocytophaga_sputigena	Condition	Tumor	0.42922	0.79394	40	3	0.591924	0.985651
Prevotella_histicola	Condition	Tumor	0.423659	1.05203	40	11	0.68942	0.985651
Streptococcus_sp_HPH0090	Condition	Tumor	0.365292	0.734261	40	7	0.621706	0.985651
Veillonella_atypica	Condition	Tumor	0.34675	0.889343	40	11	0.698791	0.985651
Ottowia_sp_oral_taxon_894	Condition	Tumor	0.329843	0.675406	40	9	0.628099	0.985651
Streptococcus_gordonii	Condition	Tumor	0.305174	0.898883	40	4	0.7361	0.985651
Prevotella_scopos	Condition	Tumor	0.297155	0.546611	40	5	0.589871	0.985651
Acinetobacter_guillouiae	Condition	Tumor	0.285296	0.987792	40	9	0.774287	0.985651
Lactococcus_phage_jm3	Condition	Tumor	0.237584	0.470787	40	2	0.616716	0.985651
Streptococcus_phage_SM1	Condition	Tumor	0.230246	0.511597	40	6	0.655229	0.985651
Paracoccus_sphaerophysae	Condition	Tumor	0.215078	1.14912	40	11	0.852525	0.985651
Cutibacterium_acnes	Condition	Tumor	0.211979	0.589138	40	40	0.72098	0.985651
Alphaproteobacteria_virus_phiJl001	Condition	Tumor	0.207056	0.684746	40	37	0.764009	0.985651
Eubacterium_sulci	Condition	Tumor	0.20605	0.586811	40	9	0.727426	0.985651
Streptococcus_mitis	Condition	Tumor	0.180187	1.01759	40	15	0.860392	0.985651
Granulicatella_elegans	Condition	Tumor	0.163859	0.551671	40	11	0.768066	0.985651
Prevotella_melaninogenica	Condition	Tumor	0.153069	1.13293	40	18	0.893239	0.985651
Prevotella_intermedia	Condition	Tumor	0.112462	0.552041	40	5	0.839659	0.985651
Streptococcus_parasanguinis	Condition	Tumor	0.108716	1.33664	40	23	0.935602	0.985651
Vibrio_phage_VvAW1	Condition	Tumor	0.104749	0.597116	40	6	0.861677	0.985651
Capnocytophaga_gingivalis	Condition	Tumor	0.0973856	0.746945	40	10	0.896955	0.985651
Mogibacterium_diversum	Condition	Tumor	0.0791579	0.630822	40	10	0.900802	0.985651
Prevotella_shahii	Condition	Tumor	0.0734353	0.681856	40	8	0.914801	0.985651
Fujinami_sarcoma_virus	Condition	Tumor	0.0694356	0.374147	40	0	0.853758	0.985651
Enterobacteria_phage_mEp460	Condition	Tumor	0.0482074	0.56246	40	4	0.932149	0.985651
Campylobacter_showae	Condition	Tumor	0.0479411	0.969076	40	10	0.960803	0.985651
Murine_osteosarcoma_virus	Condition	Tumor	0.0347783	0.379713	40	1	0.927504	0.985651
Streptococcus_phage_Dp_1	Condition	Tumor	0.0253079	0.471763	40	9	0.957499	0.985651
Neisseria_flavescens	Condition	Tumor	0.0231775	1.3028	40	23	0.985899	0.988103
White_clover_mosaic_virus	Condition	Tumor	0.0203942	0.382875	40	0	0.957799	0.985651
Porphyromonas_gingivalis	Condition	Tumor	-0.00758181	0.505109	40	8	0.988103	0.988103
Pepino_mosaic_virus	Condition	Tumor	-0.0142632	0.272174	40	0	0.958481	0.985651
Avian_myelocytomatosis_virus	Condition	Tumor	-0.0201523	0.362886	40	0	0.956004	0.985651
Streptococcus_australis	Condition	Tumor	-0.0236183	0.740393	40	9	0.974719	0.988103
Avian_endogenous_retrovirus_EAV_HP	Condition	Tumor	-0.0945688	0.430423	40	5	0.827272	0.985651
Panicum_mosaic_virus	Condition	Tumor	-0.100396	0.553582	40	4	0.857051	0.985651
Dietzia_maris	Condition	Tumor	-0.100811	0.779354	40	4	0.897761	0.985651
Lactococcus_virus_bIL67	Condition	Tumor	-0.117448	0.483862	40	4	0.80952	0.985651
Actinomyces_sp_HPA0247	Condition	Tumor	-0.122512	0.48597	40	4	0.802325	0.985651
Nupapillomavirus_1	Condition	Tumor	-0.1319	0.571794	40	6	0.818803	0.985651
Lachnoanaerobaculum_saburreum	Condition	Tumor	-0.141934	0.804144	40	7	0.860836	0.985651
Roseomonas_mucosa	Condition	Tumor	-0.144185	0.755501	40	5	0.849661	0.985651
Streptococcus_oralis	Condition	Tumor	-0.14434	0.83673	40	4	0.863956	0.985651
Papaya_ringspot_virus	Condition	Tumor	-0.153514	0.329097	40	0	0.643543	0.985651
Streptococcus_salivarius	Condition	Tumor	-0.173241	1.34535	40	26	0.898219	0.985651
Human_betaherpesvirus_6B	Condition	Tumor	-0.186757	0.887686	40	9	0.83449	0.985651
Bell_pepper_mottle_virus	Condition	Tumor	-0.194644	0.36569	40	2	0.597641	0.985651
Brome_mosaic_virus	Condition	Tumor	-0.203748	0.632203	40	21	0.749005	0.985651
Atopobium_rimae	Condition	Tumor	-0.230957	0.610842	40	4	0.707463	0.985651
Campylobacter_concisus	Condition	Tumor	-0.257086	1.04966	40	20	0.807834	0.985651
Fusobacterium_periodonticum	Condition	Tumor	-0.26165	1.35713	40	22	0.848145	0.985651
Leptotrichia_wadei	Condition	Tumor	-0.272918	0.748199	40	5	0.717308	0.985651
Cucumber_green_mottle_mosaic_virus	Condition	Tumor	-0.296574	0.542302	40	5	0.587659	0.985651
Cucurbit_yellow_stunting_disorder_virus	Condition	Tumor	-0.311766	0.444651	40	2	0.487483	0.985651
Gemella_sanguinis	Condition	Tumor	-0.355284	1.36086	40	26	0.795446	0.985651
Megasphaera_micronuciformis	Condition	Tumor	-0.355297	0.770013	40	12	0.64713	0.985651
Veillonella_dispar	Condition	Tumor	-0.379982	1.27233	40	22	0.766833	0.985651
Veillonella_sp_T11011_6	Condition	Tumor	-0.399249	0.912823	40	21	0.664313	0.985651
Lactobacillus_phage_A2	Condition	Tumor	-0.406813	0.619736	40	8	0.515503	0.985651
Neisseria_perflava	Condition	Tumor	-0.409665	0.81001	40	12	0.615952	0.985651
Porphyromonas_somerae	Condition	Tumor	-0.439597	1.17399	40	21	0.710154	0.985651
Prevotella_pallens	Condition	Tumor	-0.44133	0.914366	40	11	0.632105	0.985651
Microbacterium_phage_Min1	Condition	Tumor	-0.454062	0.670268	40	22	0.502235	0.985651
Haemophilus_sputorum	Condition	Tumor	-0.466371	0.56082	40	8	0.410837	0.985651
Streptococcus_sp_A12	Condition	Tumor	-0.468525	0.62086	40	7	0.455117	0.985651
Gemella_haemolysans	Condition	Tumor	-0.486747	0.985545	40	22	0.624229	0.985651
Veillonella_infantium	Condition	Tumor	-0.498222	1.05809	40	21	0.640425	0.985651
Atopobium_parvulum	Condition	Tumor	-0.528138	0.545527	40	4	0.339104	0.985651
Streptococcus_infantis	Condition	Tumor	-0.550858	1.21196	40	21	0.652043	0.985651
Streptococcus_virus_phiAbc2	Condition	Tumor	-0.551868	0.46443	40	4	0.242101	0.985651
Haemophilus_parainfluenzae	Condition	Tumor	-0.563857	1.28371	40	21	0.662974	0.985651
Streptococcus_sp_F0442	Condition	Tumor	-0.57795	0.781558	40	11	0.464157	0.985651
Oribacterium_sinus	Condition	Tumor	-0.585714	1.22261	40	21	0.634636	0.985651
Rothia_mucilaginosa	Condition	Tumor	-0.620858	1.19682	40	27	0.60694	0.985651
Pepper_mild_mottle_virus	Condition	Tumor	-0.622867	0.481386	40	9	0.203508	0.985651
Neisseria_subflava	Condition	Tumor	-0.681204	1.09121	40	12	0.536182	0.985651
Pseudomonas_virus_LKA1	Condition	Tumor	-0.687029	0.507629	40	5	0.183922	0.985651
Lactobacillus_sunkii	Condition	Tumor	-0.727301	0.665316	40	4	0.281203	0.985651
Actinomyces_sp_oral_taxon_181	Condition	Tumor	-0.739209	0.774936	40	16	0.346164	0.985651
Salicola_phage_CGphi29	Condition	Tumor	-0.760572	0.714392	40	6	0.293756	0.985651
Veillonella_rogosae	Condition	Tumor	-0.908665	0.748143	40	12	0.232028	0.985651
Chlamydia_ibidis	Condition	Tumor	-0.919112	1.14639	40	19	0.427688	0.985651
Actinomyces_sp_HMSC035G02	Condition	Tumor	-0.933684	0.908418	40	20	0.310536	0.985651
Micrococcus_aloeverae	Condition	Tumor	-0.940071	1.20318	40	18	0.439456	0.985651
Lactobacillus_phage_J1	Condition	Tumor	-0.952213	0.553312	40	6	0.0933967	0.985651
Cloacibacterium_normanense	Condition	Tumor	-0.989699	1.23646	40	35	0.42844	0.985651
Veillonella_parvula	Condition	Tumor	-0.994413	0.794306	40	17	0.218248	0.985651
Staphylococcus_phage_StB20	Condition	Tumor	-1.00112	0.775275	40	10	0.204398	0.985651
Actinomyces_odontolyticus	Condition	Tumor	-1.01996	1.2129	40	22	0.405651	0.985651
Actinomyces_graevenitzii	Condition	Tumor	-1.0982	0.696784	40	7	0.123292	0.985651
Acinetobacter_phage_Bphi_B1251	Condition	Tumor	-1.12554	0.727711	40	12	0.130228	0.985651
Acinetobacter_junii	Condition	Tumor	-1.71417	1.40689	40	28	0.230578	0.985651

## Sheet: species_TvsHC
feature	metadata	value	coef	stderr	N	N.not.0	pval	qval
Chlamydia_ibidis	Condition	Tumor	6.28782	0.921336	40	9	4.25058e-08	1.84432e-07
Corynebacterium_pseudogenitalium	Condition	Tumor	6.25003	1.02839	40	13	4.45726e-07	1.54197e-06
Staphylococcus_hominis	Condition	Tumor	5.95552	0.878807	40	4	4.93684e-08	2.07186e-07
Methylorubrum_extorquens	Condition	Tumor	5.72915	0.773718	40	4	7.0168e-09	3.266e-08
Paracoccus_sanguinis	Condition	Tumor	5.69294	0.756683	40	4	4.86777e-09	2.39644e-08
Enhydrobacter_aerosaccus	Condition	Tumor	5.39397	0.957345	40	8	1.8073e-06	5.71194e-06
Malassezia_restricta	Condition	Tumor	5.37371	1.21886	40	14	8.25013e-05	0.000188574
Moraxella_osloensis	Condition	Tumor	5.32575	1.00439	40	9	5.14352e-06	1.4963e-05
Human_betaherpesvirus_6B	Condition	Tumor	5.28051	0.537716	40	4	5.63812e-12	4.9771e-11
Dermacoccus_nishinomiyaensis	Condition	Tumor	5.25794	0.705512	40	5	6.05305e-09	2.92374e-08
Brome_mosaic_virus	Condition	Tumor	5.09381	0.483159	40	14	7.7001e-13	9.85613e-12
Propionibacterium_namnetense	Condition	Tumor	5.08231	1.09688	40	10	4.14321e-05	0.000102977
Kocuria_palustris	Condition	Tumor	5.00937	0.997668	40	12	1.24302e-05	3.38526e-05
Streptococcus_phage_SM1	Condition	Tumor	4.86066	0.38503	40	4	3.61986e-15	8.42441e-14
Acinetobacter_guillouiae	Condition	Tumor	4.85045	0.831984	40	7	9.74084e-07	3.23851e-06
Alphaproteobacteria_virus_phiJl001	Condition	Tumor	4.65059	0.520722	40	25	7.16879e-11	4.70566e-10
Avian_endogenous_retrovirus_EAV_HP	Condition	Tumor	4.62219	0.286956	40	6	1.43914e-18	2.58267e-16
Panicum_mosaic_virus	Condition	Tumor	4.51387	0.325963	40	3	1.98587e-16	5.64871e-15
Lactococcus_virus_bIL67	Condition	Tumor	4.50243	0.314975	40	4	7.18156e-17	3.67696e-15
Vibrio_phage_VvAW1	Condition	Tumor	4.50116	0.449388	40	7	3.26381e-12	3.4814e-11
Dolosigranulum_pigrum	Condition	Tumor	4.44197	0.972753	40	8	5.09253e-05	0.000124161
Staphylococcus_phage_StB20	Condition	Tumor	4.42479	0.540874	40	4	6.60696e-10	3.75862e-09
Corynebacterium_accolens	Condition	Tumor	4.35948	1.16881	40	18	0.000623813	0.00119176
Cutibacterium_granulosum	Condition	Tumor	4.35505	1.10243	40	13	0.00032707	0.000649069
Nupapillomavirus_1	Condition	Tumor	4.32311	0.40368	40	3	4.91376e-13	7.86202e-12
Neisseria_perflava	Condition	Tumor	4.31293	0.85847	40	9	1.23182e-05	3.38526e-05
Dietzia_maris	Condition	Tumor	4.27104	0.729351	40	4	8.97396e-07	3.02281e-06
Cloacibacterium_normanense	Condition	Tumor	4.22424	0.94842	40	36	7.18713e-05	0.000167264
White_clover_mosaic_virus	Condition	Tumor	4.2063	0.283247	40	2	2.08926e-17	1.33713e-15
Pseudomonas_phage_phi297	Condition	Tumor	4.12609	0.454599	40	2	4.6994e-11	3.3418e-10
Corynebacterium_otitidis	Condition	Tumor	4.0484	0.601083	40	3	5.62429e-08	2.28543e-07
Cutibacterium_acnes	Condition	Tumor	4.04038	0.474615	40	40	2.45142e-10	1.56891e-09
Cucurbit_yellow_stunting_disorder_virus	Condition	Tumor	4.01711	0.365128	40	2	2.25047e-13	4.11514e-12
Acinetobacter_phage_Bphi_B1251	Condition	Tumor	3.97604	0.631821	40	6	2.25802e-07	8.14159e-07
Kytococcus_sedentarius	Condition	Tumor	3.92877	1.37635	40	23	0.00694423	0.0109736
Lactobacillus_phage_Lrm1	Condition	Tumor	3.87845	0.336967	40	1	5.95816e-14	1.1733e-12
Cucumber_green_mottle_mosaic_virus	Condition	Tumor	3.84094	0.495534	40	4	2.42593e-09	1.27527e-08
Streptococcus_virus_phiAbc2	Condition	Tumor	3.83792	0.42778	40	2	6.36797e-11	4.29e-10
Lactobacillus_phage_J1	Condition	Tumor	3.78063	0.377362	40	1	3.24235e-12	3.4814e-11
Acinetobacter_junii	Condition	Tumor	3.78055	1.26234	40	25	0.00481109	0.00774616
Pseudomonas_virus_LKA1	Condition	Tumor	3.76963	0.378239	40	1	3.74993e-12	3.69224e-11
Pseudomonas_phage_F10	Condition	Tumor	3.76383	0.459899	40	1	6.54319e-10	3.75862e-09
Paracoccus_sphaerophysae	Condition	Tumor	3.76319	1.22935	40	12	0.00403463	0.00662093
Lactobacillus_phage_A2	Condition	Tumor	3.74398	0.555507	40	4	5.54449e-08	2.28543e-07
Potato_virus_S	Condition	Tumor	3.65698	0.407059	40	1	6.14615e-11	4.25247e-10
Tomato_spotted_wilt_tospovirus	Condition	Tumor	3.59753	0.301142	40	0	1.95282e-14	4.16601e-13
Paprika_mild_mottle_virus	Condition	Tumor	3.5706	0.360592	40	0	4.48533e-12	4.25275e-11
Shallot_latent_virus	Condition	Tumor	3.53478	0.333957	40	0	6.87641e-13	9.85613e-12
Lettuce_big_vein_associated_varicosavirus	Condition	Tumor	3.522	0.381416	40	0	2.98047e-11	2.24412e-10
Micrococcus_luteus	Condition	Tumor	3.51642	1.28028	40	30	0.00915269	0.013947
Lactobacillus_sunkii	Condition	Tumor	3.43209	0.687127	40	4	1.34919e-05	3.59784e-05
Roseomonas_mucosa	Condition	Tumor	3.40635	0.832438	40	5	0.000214716	0.000458062
Garlic_virus_A	Condition	Tumor	3.35759	0.434929	40	0	2.66852e-09	1.36628e-08
Garlic_virus_X	Condition	Tumor	3.32595	0.351198	40	0	1.51554e-11	1.17569e-10
Garlic_common_latent_virus	Condition	Tumor	3.26337	0.513342	40	2	1.84487e-07	6.85282e-07
Bell_pepper_alphaendornavirus	Condition	Tumor	3.12769	0.403621	40	0	2.44095e-09	1.27527e-08
Prevotella_intermedia	Condition	Tumor	3.11554	1.00693	40	6	0.00369355	0.00613992
Abiotrophia_defectiva	Condition	Tumor	3.05546	0.513166	40	3	6.58022e-07	2.24605e-06
Staphylococcus_epidermidis	Condition	Tumor	3.01882	1.30178	40	21	0.0258702	0.0366515
Actinomyces_phage_xhp1	Condition	Tumor	2.99421	0.491373	40	1	4.23648e-07	1.48567e-06
Prevotella_saccharolytica	Condition	Tumor	2.99294	0.546551	40	1	2.97763e-06	9.18403e-06
Neisseria_sp_HMSC064E01	Condition	Tumor	2.96184	0.566146	40	3	6.427e-06	1.84867e-05
Selenomonas_infelix	Condition	Tumor	2.93005	0.562346	40	2	6.86905e-06	1.95386e-05
Selenomonas_sp_oral_taxon_920	Condition	Tumor	2.92641	0.550917	40	3	4.9934e-06	1.46932e-05
Actinomyces_sp_oral_taxon_414	Condition	Tumor	2.90618	0.576921	40	2	1.18116e-05	3.28672e-05
Selenomonas_sp_oral_taxon_126	Condition	Tumor	2.88806	0.577879	40	2	1.33726e-05	3.59784e-05
Micrococcus_aloeverae	Condition	Tumor	2.85155	1.21701	40	19	0.0244602	0.0349822
Abiotrophia_sp_HMSC24B09	Condition	Tumor	2.84216	0.524143	40	2	3.52511e-06	1.06168e-05
Olsenella_scatoligenes	Condition	Tumor	2.82777	0.583102	40	4	2.12187e-05	5.54285e-05
Treponema_vincentii	Condition	Tumor	2.80855	0.688731	40	3	0.000223984	0.000473884
Shuttleworthia_satelles	Condition	Tumor	2.80285	0.659348	40	4	0.000133197	0.000293952
Fusobacterium_sp_oral_taxon_370	Condition	Tumor	2.7536	0.725265	40	4	0.000513633	0.00100374
Treponema_maltophilum	Condition	Tumor	2.74092	0.68151	40	2	0.000264666	0.000555364
Dialister_invisus	Condition	Tumor	2.64902	0.721966	40	3	0.000743335	0.00140958
Bell_pepper_mottle_virus	Condition	Tumor	2.64675	0.565872	40	2	3.61855e-05	9.17177e-05
Eubacterium_nodatum	Condition	Tumor	2.63011	0.663241	40	4	0.000312753	0.000630432
Treponema_sp_OMZ_838	Condition	Tumor	2.58299	0.604394	40	3	0.000124349	0.000276811
Selenomonas_sp_oral_taxon_892	Condition	Tumor	2.57876	0.617475	40	3	0.000166785	0.00036184
Prevotella_multiformis	Condition	Tumor	2.57639	0.741869	40	3	0.00130116	0.00237926
Streptococcus_sp_HPH0090	Condition	Tumor	2.55446	1.14408	40	11	0.0315337	0.0443551
Neisseria_bacilliformis	Condition	Tumor	2.53533	0.730598	40	4	0.00131085	0.00237999
Prevotella_maculosa	Condition	Tumor	2.48434	0.72337	40	3	0.00144985	0.00261382
Porphyromonas_sp_oral_taxon_278	Condition	Tumor	2.4448	0.788404	40	4	0.00362615	0.00610719
Lactobacillus_prophage_Lj771	Condition	Tumor	2.4319	0.607287	40	3	0.000278622	0.0005796
Eikenella_sp_NML130454	Condition	Tumor	2.41113	0.863763	40	4	0.00816574	0.0126693
Lactobacillus_gasseri	Condition	Tumor	2.40146	0.934604	40	3	0.0142326	0.0212897
Mogibacterium_timidum	Condition	Tumor	2.38754	0.721808	40	4	0.00206355	0.00359367
Actinomyces_sp_oral_taxon_897	Condition	Tumor	2.29297	0.69186	40	5	0.00202683	0.0035539
Streptococcus_phage_PH15	Condition	Tumor	2.25504	0.751644	40	4	0.00474449	0.00768728
Leptotrichia_sp_oral_taxon_498	Condition	Tumor	2.23203	0.721256	40	3	0.00368805	0.00613992
Streptococcus_pseudopneumoniae	Condition	Tumor	2.21503	0.811013	40	5	0.00951689	0.0144161
Lactobacillus_phage_phiAQ113	Condition	Tumor	2.20348	0.680449	40	4	0.00249818	0.00432117
Streptococcus_milleri	Condition	Tumor	2.18794	0.922721	40	6	0.0229041	0.0329407
Lactobacillus_prophage_Lj928	Condition	Tumor	2.15539	0.596511	40	3	0.000872697	0.00163073
Scardovia_wiggsiae	Condition	Tumor	2.11072	0.822107	40	5	0.014304	0.0212897
Actinomyces_naeslundii	Condition	Tumor	2.04097	0.79004	40	5	0.0137558	0.0207146
Haemophilus_paraphrohaemolyticus	Condition	Tumor	2.02596	0.847443	40	5	0.0218777	0.0316423
Olsenella_profusa	Condition	Tumor	2.01783	0.710558	40	4	0.00721287	0.0112591
Capnocytophaga_sp_oral_taxon_332	Condition	Tumor	2.00292	0.863973	40	5	0.0259138	0.0366515
Tobacco_mild_green_mosaic_virus	Condition	Tumor	1.96378	0.490702	40	2	0.000280744	0.0005796
Haemophilus_parahaemolyticus	Condition	Tumor	1.84353	0.994525	40	5	0.0715606	0.0934668
Olsenella_uli	Condition	Tumor	1.66867	0.788019	40	5	0.0408141	0.0561742
Anaeroglobus_geminatus	Condition	Tumor	1.65662	0.836409	40	6	0.0549054	0.0732072
Actinobaculum_sp_oral_taxon_183	Condition	Tumor	1.62681	0.809505	40	6	0.0516098	0.0699053
Lactobacillus_phage_phiadh	Condition	Tumor	1.52361	0.716436	40	3	0.0400018	0.0553539
Pepino_mosaic_virus	Condition	Tumor	1.51791	0.607086	40	5	0.0168401	0.0246347
Prevotella_loescheii	Condition	Tumor	1.46768	0.803311	40	7	0.0755567	0.0976895
Neisseria_sp_oral_taxon_014	Condition	Tumor	1.43663	0.865812	40	7	0.105291	0.13213
Haemophilus_quentini	Condition	Tumor	1.43651	0.856954	40	7	0.10189	0.129127
Campylobacter_rectus	Condition	Tumor	1.38721	0.841357	40	7	0.107438	0.133515
Prevotella_dentalis	Condition	Tumor	1.37239	0.913194	40	6	0.141145	0.168847
Eubacterium_brachy	Condition	Tumor	1.35683	0.813938	40	6	0.103737	0.130821
Leptotrichia_buccalis	Condition	Tumor	1.33866	0.818206	40	7	0.110077	0.136134
Selenomonas_noxia	Condition	Tumor	1.32919	0.683742	40	7	0.0593276	0.0786936
Treponema_denticola	Condition	Tumor	1.32599	0.845598	40	7	0.125146	0.152559
Streptococcus_mutans	Condition	Tumor	1.25257	0.963102	40	7	0.201244	0.236323
Lactobacillus_fermentum	Condition	Tumor	1.22765	1.16364	40	7	0.298087	0.333233
Pseudopropionibacterium_propionicum	Condition	Tumor	1.21369	0.896572	40	6	0.183829	0.216867
Lactobacillus_paragasseri	Condition	Tumor	1.20096	1.06939	40	7	0.268469	0.302767
Prevotella_scopos	Condition	Tumor	1.19674	1.02557	40	12	0.25052	0.287593
Eubacterium_infirmum	Condition	Tumor	1.17041	0.741405	40	6	0.122708	0.150303
Neisseria_macacae	Condition	Tumor	1.16525	0.975106	40	7	0.239492	0.276895
Tannerella_sp_oral_taxon_808	Condition	Tumor	1.03017	0.863241	40	7	0.240119	0.276895
Prevotella_sp_F0091	Condition	Tumor	1.02984	0.682929	40	7	0.139832	0.168061
Prevotella_baroniae	Condition	Tumor	1.02976	0.894626	40	7	0.256903	0.293229
Prevotella_buccae	Condition	Tumor	1.01113	0.967213	40	9	0.302442	0.336632
Actinomyces_sp_oral_taxon_180	Condition	Tumor	0.989342	0.72338	40	8	0.179452	0.212683
Streptococcus_peroris	Condition	Tumor	0.978945	1.04486	40	7	0.35472	0.385808
Neisseria_cinerea	Condition	Tumor	0.971911	1.018	40	7	0.34575	0.37988
Kingella_oralis	Condition	Tumor	0.930807	0.895348	40	8	0.305094	0.338113
Pepper_mild_mottle_virus	Condition	Tumor	0.847859	0.558716	40	13	0.137414	0.165933
Prevotella_veroralis	Condition	Tumor	0.824652	0.940782	40	10	0.386233	0.415444
Veillonella_tobetsuensis	Condition	Tumor	0.680134	0.964831	40	8	0.485155	0.515352
Neisseria_mucosa	Condition	Tumor	0.670677	1.01791	40	8	0.513947	0.541442
Streptococcus_phage_Dp_1	Condition	Tumor	0.653865	0.832512	40	13	0.437082	0.466221
Bulleidia_extructa	Condition	Tumor	0.539401	0.581322	40	8	0.359323	0.388129
Haemophilus_sp_HMSC71H05	Condition	Tumor	0.335797	1.42921	40	18	0.815507	0.841813
Corynebacterium_durum	Condition	Tumor	0.330782	0.813286	40	9	0.686493	0.717315
Kingella_denitrificans	Condition	Tumor	0.305375	1.08235	40	8	0.779367	0.807765
Microbacterium_phage_Min1	Condition	Tumor	0.268113	0.55213	40	26	0.630041	0.661027
Porphyromonas_catoniae	Condition	Tumor	0.130608	0.753325	40	11	0.863277	0.887546
Alloscardovia_omnicolens	Condition	Tumor	0.127767	1.17585	40	10	0.914044	0.928553
Bacteroidetes_oral_taxon_274	Condition	Tumor	0.0246858	0.884845	40	9	0.977889	0.977889
Mogibacterium_pumilum	Condition	Tumor	-0.0283132	0.722339	40	9	0.968939	0.972739
Streptococcus_sp_HMSC067H01	Condition	Tumor	-0.0498443	0.89112	40	10	0.955687	0.963212
Streptococcus_vestibularis	Condition	Tumor	-0.0997847	1.05745	40	12	0.925316	0.936288
Prevotella_sp_oral_taxon_473	Condition	Tumor	-0.143135	1.0572	40	10	0.893018	0.910807
Porphyromonas_gingivalis	Condition	Tumor	-0.156453	1.13936	40	15	0.891506	0.910807
Streptococcus_anginosus_group	Condition	Tumor	-0.397139	1.08208	40	15	0.715644	0.744735
Porphyromonas_endodontalis	Condition	Tumor	-0.674345	0.961534	40	11	0.487375	0.51557
Streptococcus_sp_HMSC034E03	Condition	Tumor	-0.789587	0.913637	40	12	0.392887	0.420833
Dialister_pneumosintes	Condition	Tumor	-0.796223	0.836924	40	12	0.34743	0.380094
Campylobacter_gracilis	Condition	Tumor	-0.819261	0.771594	40	12	0.295039	0.331271
Peptostreptococcus_stomatis	Condition	Tumor	-0.905841	0.927038	40	14	0.334682	0.369305
Treponema_socranskii	Condition	Tumor	-0.999468	0.86983	40	11	0.257721	0.293229
Streptococcus_cristatus	Condition	Tumor	-1.02122	0.899647	40	12	0.263426	0.298394
Leptotrichia_sp_oral_taxon_879	Condition	Tumor	-1.09396	0.620047	40	14	0.0857171	0.109718
Prevotella_sp_oral_taxon_299	Condition	Tumor	-1.18838	1.27093	40	13	0.355666	0.385808
Leptotrichia_sp_oral_taxon_225	Condition	Tumor	-1.2188	0.686227	40	10	0.0837274	0.10771
Aggregatibacter_sp_oral_taxon_458	Condition	Tumor	-1.3393	1.07164	40	11	0.21903	0.256035
Fretibacterium_fastidiosum	Condition	Tumor	-1.37298	1.11872	40	12	0.227268	0.264458
Capnocytophaga_ochracea	Condition	Tumor	-1.37646	0.724603	40	14	0.0650946	0.0854575
Rothia_aeria	Condition	Tumor	-1.39411	0.960192	40	12	0.154736	0.184243
Prevotella_denticola	Condition	Tumor	-1.53376	0.928475	40	14	0.106793	0.133361
Slackia_exigua	Condition	Tumor	-1.67403	0.780227	40	14	0.0383587	0.0533687
Selenomonas_flueggei	Condition	Tumor	-1.69222	0.836506	40	15	0.0501546	0.0682957
Streptococcus_salivarius	Condition	Tumor	-1.74883	1.10254	40	33	0.120986	0.148906
Ottowia_sp_oral_taxon_894	Condition	Tumor	-1.7615	1.02788	40	22	0.0947265	0.120647
Veillonella_rogosae	Condition	Tumor	-1.76362	0.888923	40	23	0.0545138	0.0730656
Streptococcus_sp_F0442	Condition	Tumor	-1.84716	0.726466	40	24	0.0151967	0.0224876
Oribacterium_sp_oral_taxon_078	Condition	Tumor	-1.85879	0.847599	40	12	0.0344993	0.0482613
Prevotella_shahii	Condition	Tumor	-1.95079	1.25857	40	18	0.12943	0.157033
Tannerella_forsythia	Condition	Tumor	-1.97584	0.961709	40	13	0.0468498	0.0641367
Leptotrichia_sp_oral_taxon_212	Condition	Tumor	-2.00984	0.805085	40	17	0.0169992	0.0247261
Haemophilus_sputorum	Condition	Tumor	-2.01171	1.05674	40	17	0.0645431	0.0851703
Streptococcus_gordonii	Condition	Tumor	-2.02644	1.10126	40	18	0.0735734	0.0956081
Cardiobacterium_valvarum	Condition	Tumor	-2.02791	0.802906	40	13	0.015836	0.023299
Neisseria_elongata	Condition	Tumor	-2.08001	1.04672	40	12	0.0541476	0.0729568
Prevotella_nigrescens	Condition	Tumor	-2.13703	0.772203	40	15	0.00868074	0.013307
Granulicatella_adiacens	Condition	Tumor	-2.38351	0.49438	40	18	2.31713e-05	5.99178e-05
Veillonella_sp_T11011_6	Condition	Tumor	-2.40086	0.782104	40	30	0.00394249	0.00651147
Corynebacterium_matruchotii	Condition	Tumor	-2.53094	0.672533	40	16	0.000566087	0.00108961
Prevotella_oulorum	Condition	Tumor	-2.5379	0.891877	40	14	0.00710597	0.0111603
Gemella_bergeri	Condition	Tumor	-2.55279	0.523504	40	17	1.95214e-05	5.15203e-05
Streptococcus_sp_A12	Condition	Tumor	-2.75937	0.913946	40	20	0.00451103	0.00735557
Oribacterium_sinus	Condition	Tumor	-2.89431	0.987589	40	30	0.0056961	0.00905715
Aggregatibacter_segnis	Condition	Tumor	-2.92739	0.830601	40	15	0.00112446	0.00207095
Rothia_mucilaginosa	Condition	Tumor	-2.9732	1.00447	40	33	0.00527487	0.00843979
Streptococcus_sp_HMSC071D03	Condition	Tumor	-3.01227	0.896041	40	17	0.00177633	0.00315792
Actinomyces_odontolyticus	Condition	Tumor	-3.11589	0.966398	40	30	0.00259607	0.00446036
Prevotella_oris	Condition	Tumor	-3.14521	0.831906	40	16	0.000538091	0.00104357
Capnocytophaga_sputigena	Condition	Tumor	-3.16181	1.0033	40	19	0.00316472	0.00540112
Cardiobacterium_hominis	Condition	Tumor	-3.16372	0.750493	40	17	0.000148218	0.000324305
Parvimonas_micra	Condition	Tumor	-3.28245	0.750121	40	22	9.11952e-05	0.000206602
Alloprevotella_tannerae	Condition	Tumor	-3.32798	0.832481	40	25	0.000284354	0.000582358
Selenomonas_sputigena	Condition	Tumor	-3.33059	0.75539	40	16	8.2422e-05	0.000188574
Leptotrichia_hofstadii	Condition	Tumor	-3.36226	0.581428	40	18	1.13083e-06	3.66446e-06
Streptococcus_parasanguinis	Condition	Tumor	-3.51391	1.0468	40	32	0.00180093	0.00317957
Alloprevotella_rava	Condition	Tumor	-3.52399	0.772402	40	18	5.15577e-05	0.000124517
Oribacterium_parvum	Condition	Tumor	-3.54426	0.766233	40	16	4.24478e-05	0.000104487
Veillonella_dispar	Condition	Tumor	-3.54553	1.00038	40	31	0.00106309	0.00197211
Actinomyces_sp_HMSC035G02	Condition	Tumor	-3.59269	0.773072	40	29	3.96973e-05	9.96326e-05
Rothia_dentocariosa	Condition	Tumor	-3.62902	0.806197	40	17	6.21625e-05	0.000147348
Capnocytophaga_granulosa	Condition	Tumor	-3.66392	0.781348	40	19	3.48767e-05	8.92845e-05
Porphyromonas_somerae	Condition	Tumor	-3.67117	1.08621	40	30	0.00168924	0.00302409
Streptococcus_infantis	Condition	Tumor	-3.69482	1.01884	40	30	0.000840384	0.0015819
Actinomyces_oris	Condition	Tumor	-3.73376	0.580335	40	18	1.44908e-07	5.5368e-07
Oribacterium_asaccharolyticum	Condition	Tumor	-3.74588	0.824981	40	18	5.51291e-05	0.000131898
Lachnospiraceae_bacterium_oral_taxon_096	Condition	Tumor	-3.78444	1.3589	40	14	0.00830266	0.0128041
Veillonella_infantium	Condition	Tumor	-3.8563	0.864288	40	30	7.01684e-05	0.000164799
Fusobacterium_nucleatum	Condition	Tumor	-3.86032	1.24168	40	25	0.00354889	0.00601665
Tannerella_sp_oral_taxon_HOT_286	Condition	Tumor	-4.10394	1.00049	40	27	0.000208436	0.0004484
Eikenella_corrodens	Condition	Tumor	-4.17055	0.73258	40	20	1.50169e-06	4.80541e-06
Haemophilus_parainfluenzae	Condition	Tumor	-4.17582	1.05547	40	30	0.000321367	0.000642734
Gemella_haemolysans	Condition	Tumor	-4.20242	0.771238	40	31	3.24338e-06	9.88458e-06
Streptococcus_australis	Condition	Tumor	-4.289	0.681261	40	25	2.2389e-07	8.14159e-07
Neisseria_flavescens	Condition	Tumor	-4.32151	1.09939	40	32	0.00034653	0.000682398
Lautropia_mirabilis	Condition	Tumor	-4.33602	0.657118	40	18	8.6331e-08	3.40011e-07
Eubacterium_sulci	Condition	Tumor	-4.37491	0.794601	40	25	2.71102e-06	8.46367e-06
Granulicatella_elegans	Condition	Tumor	-4.46827	0.530751	40	26	3.24319e-10	1.9768e-09
Gemella_sanguinis	Condition	Tumor	-4.48331	1.12891	40	33	0.000307409	0.000624577
Gemella_morbillorum	Condition	Tumor	-4.50959	0.775192	40	25	1.01366e-06	3.32688e-06
Actinomyces_sp_HPA0247	Condition	Tumor	-4.56662	0.502105	40	22	4.45268e-11	3.25682e-10
Leptotrichia_sp_oral_taxon_215	Condition	Tumor	-4.60959	0.911832	40	26	1.11684e-05	3.14189e-05
Haemophilus_haemolyticus	Condition	Tumor	-4.7716	0.669126	40	19	1.63586e-08	7.22036e-08
Streptococcus_sanguinis	Condition	Tumor	-4.79941	0.497902	40	19	9.38359e-12	7.50687e-11
Campylobacter_showae	Condition	Tumor	-4.84698	0.905657	40	25	4.40281e-06	1.3106e-05
Veillonella_parvula	Condition	Tumor	-4.8857	0.659581	40	27	6.96113e-09	3.266e-08
Capnocytophaga_gingivalis	Condition	Tumor	-4.89436	0.76995	40	25	1.84705e-07	6.85282e-07
Fusobacterium_periodonticum	Condition	Tumor	-4.93146	1.13187	40	31	9.66193e-05	0.00021697
Prevotella_sp_oral_taxon_306	Condition	Tumor	-4.99538	0.803878	40	19	2.89576e-07	1.0296e-06
Campylobacter_mucosalis	Condition	Tumor	-5.01832	0.4998	40	19	3.04957e-12	3.4814e-11
Actinomyces_sp_oral_taxon_181	Condition	Tumor	-5.10554	0.706981	40	27	1.23549e-08	5.54886e-08
Solobacterium_moorei	Condition	Tumor	-5.30313	0.501454	40	21	7.04658e-13	9.85613e-12
Neisseria_sicca	Condition	Tumor	-5.47381	0.700497	40	20	2.00182e-09	1.09035e-08
Streptococcus_mitis	Condition	Tumor	-5.71923	0.75474	40	28	4.12179e-09	2.06898e-08
Prevotella_jejuni	Condition	Tumor	-5.84541	0.794892	40	20	8.21151e-09	3.75383e-08
Mogibacterium_diversum	Condition	Tumor	-5.8908	0.599403	40	25	5.52072e-12	4.9771e-11
Streptococcus_oralis	Condition	Tumor	-5.90693	0.542562	40	22	3.05306e-13	5.21056e-12
Atopobium_rimae	Condition	Tumor	-6.06832	0.435085	40	22	1.57974e-16	5.64871e-15
Actinomyces_sp_S6_Spd3	Condition	Tumor	-6.13746	0.388646	40	20	2.77612e-18	2.58267e-16
Atopobium_parvulum	Condition	Tumor	-6.16184	0.39121	40	21	3.02656e-18	2.58267e-16
Actinomyces_sp_ICM47	Condition	Tumor	-6.18527	0.58965	40	21	8.89089e-13	1.08384e-11
Prevotella_melaninogenica	Condition	Tumor	-6.19533	0.94283	40	29	9.4133e-08	3.65122e-07
Neisseria_subflava	Condition	Tumor	-6.32433	0.956256	40	25	8.23372e-08	3.29349e-07
Lachnoanaerobaculum_saburreum	Condition	Tumor	-6.43901	0.764765	40	23	3.23512e-10	1.9768e-09
Leptotrichia_wadei	Condition	Tumor	-6.47111	0.648471	40	22	3.61924e-12	3.69224e-11
Prevotella_pallens	Condition	Tumor	-6.52921	0.787441	40	25	4.7388e-10	2.82124e-09
Prevotella_histicola	Condition	Tumor	-6.73742	0.988302	40	26	4.3515e-08	1.85664e-07
Campylobacter_concisus	Condition	Tumor	-6.90622	0.873729	40	30	1.52238e-09	8.47237e-09
Megasphaera_micronuciformis	Condition	Tumor	-7.01183	0.723897	40	25	8.21848e-12	7.0131e-11
Stomatobaculum_longum	Condition	Tumor	-7.07806	0.509311	40	21	1.77217e-16	5.64871e-15
Actinomyces_graevenitzii	Condition	Tumor	-7.18905	0.511466	40	22	1.23344e-16	5.26267e-15
Veillonella_atypica	Condition	Tumor	-7.46958	0.772813	40	26	8.71488e-12	7.1968e-11
Capnocytophaga_leadbetteri	Condition	Tumor	-7.51161	0.549974	40	21	3.07918e-16	7.88271e-15
Prevotella_salivae	Condition	Tumor	-8.02165	0.760709	40	20	7.65378e-13	9.85613e-12

## Sheet: species_NvsHC
feature	metadata	value	coef	stderr	N	N.not.0	pval	qval
Chlamydia_ibidis	Condition	Normal	7.20165	0.935515	40	12	2.85226e-09	1.46036e-08
Acinetobacter_junii	Condition	Normal	5.48944	1.1897	40	29	4.39665e-05	0.000104217
Human_betaherpesvirus_6B	Condition	Normal	5.46199	0.638678	40	5	2.18341e-10	1.47093e-09
Staphylococcus_phage_StB20	Condition	Normal	5.42062	0.644178	40	8	3.28177e-10	2.04911e-09
Brome_mosaic_virus	Condition	Normal	5.29228	0.555231	40	13	1.27271e-11	1.35756e-10
Corynebacterium_pseudogenitalium	Condition	Normal	5.28561	0.982044	40	11	4.00142e-06	1.19112e-05
Cloacibacterium_normanense	Condition	Normal	5.20866	0.890644	40	37	9.19608e-07	3.09763e-06
Salicola_phage_CGphi29	Condition	Normal	5.16598	0.598938	40	5	1.75843e-10	1.25044e-09
Acinetobacter_phage_Bphi_B1251	Condition	Normal	5.0963	0.710133	40	12	1.42069e-08	6.27063e-08
Lactobacillus_phage_J1	Condition	Normal	4.72756	0.550544	40	5	1.96832e-10	1.36187e-09
Neisseria_perflava	Condition	Normal	4.71732	0.947127	40	9	1.41029e-05	3.72524e-05
Avian_endogenous_retrovirus_EAV_HP	Condition	Normal	4.71148	0.290384	40	6	1.13026e-18	7.23368e-17
Malassezia_restricta	Condition	Normal	4.6908	1.18946	40	13	0.000333686	0.000672626
Lactococcus_virus_bIL67	Condition	Normal	4.6146	0.32306	40	3	7.35437e-17	3.76544e-15
Panicum_mosaic_virus	Condition	Normal	4.60899	0.40119	40	2	6.30016e-14	1.61284e-12
Acinetobacter_guillouiae	Condition	Normal	4.55988	0.864467	40	6	5.61131e-06	1.57857e-05
Pseudomonas_virus_LKA1	Condition	Normal	4.45138	0.502112	40	4	8.68488e-11	7.17203e-10
Nupapillomavirus_1	Condition	Normal	4.44973	0.453648	40	3	5.82267e-12	7.09812e-11
Alphaproteobacteria_virus_phiJl001	Condition	Normal	4.43826	0.596822	40	24	6.36225e-09	3.01618e-08
Enhydrobacter_aerosaccus	Condition	Normal	4.42434	0.826079	40	5	4.34846e-06	1.25079e-05
Propionibacterium_namnetense	Condition	Normal	4.39192	0.909288	40	11	2.25428e-05	5.60288e-05
Vibrio_phage_VvAW1	Condition	Normal	4.39113	0.489714	40	6	6.46083e-11	5.90704e-10
Streptococcus_virus_phiAbc2	Condition	Normal	4.38451	0.499988	40	5	1.15085e-10	8.86937e-10
Dietzia_maris	Condition	Normal	4.36657	0.798638	40	4	3.05878e-06	9.32201e-06
Moraxella_osloensis	Condition	Normal	4.33391	0.934102	40	6	4.06437e-05	9.81584e-05
Papaya_ringspot_virus	Condition	Normal	4.32515	0.251501	40	1	1.60324e-19	3.67149e-17
Cucurbit_yellow_stunting_disorder_virus	Condition	Normal	4.3236	0.419381	40	3	1.45358e-12	2.32573e-11
Lactobacillus_delbrueckii	Condition	Normal	4.24017	0.646979	40	3	9.93581e-08	4.03741e-07
Halovirus_HHTV_1	Condition	Normal	4.19182	0.535869	40	3	1.95201e-09	1.04107e-08
White_clover_mosaic_virus	Condition	Normal	4.18063	0.250331	40	1	4.30253e-19	3.67149e-17
Kocuria_palustris	Condition	Normal	4.17784	0.968122	40	9	0.000109589	0.000243954
Lactobacillus_sunkii	Condition	Normal	4.15411	0.828942	40	6	1.28141e-05	3.45306e-05
Lactobacillus_phage_A2	Condition	Normal	4.14551	0.657762	40	5	2.19166e-07	8.50098e-07
Cucumber_green_mottle_mosaic_virus	Condition	Normal	4.13223	0.539592	40	5	3.22311e-09	1.61787e-08
Squash_vein_yellowing_virus	Condition	Normal	4.08193	0.242896	40	0	3.48691e-19	3.67149e-17
Cucumber_mosaic_virus	Condition	Normal	3.98214	0.441634	40	3	5.58481e-11	5.49889e-10
Dolosigranulum_pigrum	Condition	Normal	3.89464	0.802213	40	9	2.08698e-05	5.28976e-05
Cutibacterium_granulosum	Condition	Normal	3.87603	1.05931	40	12	0.000765402	0.00146226
Alphapapillomavirus_2	Condition	Normal	3.87539	0.397748	40	1	6.99762e-12	8.14268e-11
Lactobacillus_phage_Lrm1	Condition	Normal	3.85398	0.36275	40	1	6.1756e-13	1.12925e-11
Cutibacterium_acnes	Condition	Normal	3.82312	0.477679	40	40	1.12724e-09	6.27333e-09
Micrococcus_aloeverae	Condition	Normal	3.78635	1.32612	40	21	0.0069312	0.0111597
Pseudomonas_phage_F10	Condition	Normal	3.75843	0.440462	40	1	2.31062e-10	1.51672e-09
Tomato_spotted_wilt_tospovirus	Condition	Normal	3.59213	0.296466	40	0	1.27212e-14	4.07079e-13
Paprika_mild_mottle_virus	Condition	Normal	3.5652	0.355532	40	0	3.16062e-12	4.4951e-11
Roseomonas_mucosa	Condition	Normal	3.54525	0.807456	40	6	8.71908e-05	0.00019753
Paracoccus_sphaerophysae	Condition	Normal	3.54283	1.09735	40	13	0.00256573	0.00446822
Potato_virus_S	Condition	Normal	3.54172	0.402845	40	1	1.07723e-10	8.61785e-10
Shallot_latent_virus	Condition	Normal	3.52938	0.328282	40	0	4.39193e-13	9.36945e-12
Lettuce_big_vein_associated_varicosavirus	Condition	Normal	3.5166	0.375324	40	0	2.02058e-11	2.06907e-10
Corynebacterium_accolens	Condition	Normal	3.45494	1.14271	40	16	0.00446021	0.00746283
Garlic_virus_A	Condition	Normal	3.35219	0.430289	40	0	2.1512e-09	1.12389e-08
Garlic_virus_X	Condition	Normal	3.32055	0.345279	40	0	9.99369e-12	1.11234e-10
Actinomyces_sp_oral_taxon_414	Condition	Normal	3.30235	0.704775	40	3	3.52602e-05	8.67943e-05
Bell_pepper_alphaendornavirus	Condition	Normal	3.24219	0.426221	40	1	3.77044e-09	1.83294e-08
Garlic_common_latent_virus	Condition	Normal	3.15722	0.506303	40	1	2.70388e-07	1.03312e-06
Abiotrophia_sp_HMSC24B09	Condition	Normal	3.08762	0.575484	40	3	4.22134e-06	1.24214e-05
Abiotrophia_defectiva	Condition	Normal	3.05006	0.508954	40	3	5.82351e-07	2.04222e-06
Prevotella_intermedia	Condition	Normal	2.9978	1.01904	40	5	0.00553275	0.00907939
Actinomyces_phage_xhp1	Condition	Normal	2.98881	0.489055	40	1	4.00445e-07	1.4238e-06
Prevotella_saccharolytica	Condition	Normal	2.98754	0.54259	40	1	2.70868e-06	8.35449e-06
Neisseria_sp_HMSC064E01	Condition	Normal	2.95644	0.565712	40	3	6.53955e-06	1.80014e-05
Selenomonas_infelix	Condition	Normal	2.92465	0.55768	40	2	6.175e-06	1.71826e-05
Selenomonas_sp_oral_taxon_920	Condition	Normal	2.92101	0.547418	40	3	4.62892e-06	1.31667e-05
Selenomonas_sp_oral_taxon_126	Condition	Normal	2.88266	0.574363	40	2	1.25158e-05	3.40855e-05
Bell_pepper_mottle_virus	Condition	Normal	2.83612	0.587142	40	4	2.25209e-05	5.60288e-05
Olsenella_scatoligenes	Condition	Normal	2.82237	0.579393	40	4	1.98329e-05	5.12851e-05
Treponema_vincentii	Condition	Normal	2.80315	0.684649	40	3	0.000213263	0.000451201
Shuttleworthia_satelles	Condition	Normal	2.79745	0.654224	40	4	0.000123489	0.000270197
Actinomyces_sp_oral_taxon_897	Condition	Normal	2.76904	0.843396	40	6	0.00220806	0.00392543
Fusobacterium_sp_oral_taxon_370	Condition	Normal	2.7482	0.719663	40	4	0.00048161	0.000955753
Treponema_maltophilum	Condition	Normal	2.73552	0.680024	40	2	0.000263998	0.000546658
Dialister_invisus	Condition	Normal	2.64362	0.719964	40	3	0.000737574	0.00141969
Eubacterium_nodatum	Condition	Normal	2.62471	0.659741	40	4	0.000301076	0.000611711
Treponema_sp_OMZ_838	Condition	Normal	2.57759	0.601127	40	3	0.000119103	0.000262847
Selenomonas_sp_oral_taxon_892	Condition	Normal	2.57336	0.613964	40	3	0.00015939	0.000340031
Prevotella_multiformis	Condition	Normal	2.57099	0.740091	40	3	0.00129732	0.00238931
Neisseria_bacilliformis	Condition	Normal	2.52993	0.727231	40	4	0.00127927	0.00237315
Prevotella_maculosa	Condition	Normal	2.47894	0.720702	40	3	0.00142873	0.00261254
Porphyromonas_sp_oral_taxon_278	Condition	Normal	2.4394	0.784493	40	4	0.00354349	0.00604756
Lactobacillus_prophage_Lj771	Condition	Normal	2.4265	0.604953	40	3	0.000273278	0.000559673
Eikenella_sp_NML130454	Condition	Normal	2.40573	0.862453	40	4	0.00820802	0.0130458
Lactobacillus_gasseri	Condition	Normal	2.39606	0.93327	40	3	0.0143064	0.0221967
Mogibacterium_timidum	Condition	Normal	2.38214	0.719341	40	4	0.00204177	0.00368093
Streptococcus_phage_PH15	Condition	Normal	2.36954	0.754701	40	5	0.00326659	0.0056124
Staphylococcus_epidermidis	Condition	Normal	2.24621	1.19173	40	21	0.0671168	0.089489
Leptotrichia_sp_oral_taxon_498	Condition	Normal	2.22663	0.717635	40	3	0.00360876	0.00611816
Streptococcus_pseudopneumoniae	Condition	Normal	2.20963	0.809125	40	5	0.00952413	0.0149582
Streptococcus_sp_HPH0090	Condition	Normal	2.18389	1.10934	40	10	0.0563206	0.076286
Lactobacillus_phage_phiAQ113	Condition	Normal	2.17475	0.682133	40	4	0.00286448	0.00495477
Lactobacillus_prophage_Lj928	Condition	Normal	2.14999	0.594289	40	3	0.000861719	0.00163407
Kytococcus_sedentarius	Condition	Normal	2.14189	1.33982	40	19	0.118183	0.148308
Scardovia_wiggsiae	Condition	Normal	2.10532	0.821595	40	5	0.0144792	0.0222677
Micrococcus_luteus	Condition	Normal	2.06744	1.37934	40	27	0.142172	0.172076
Actinomyces_naeslundii	Condition	Normal	2.03557	0.786136	40	4	0.0135557	0.0211602
Haemophilus_paraphrohaemolyticus	Condition	Normal	2.02056	0.843596	40	5	0.0216466	0.0325972
Olsenella_profusa	Condition	Normal	2.01243	0.707331	40	4	0.00711461	0.0113834
Capnocytophaga_sp_oral_taxon_332	Condition	Normal	1.99752	0.859903	40	5	0.0256333	0.0372847
Tobacco_mild_green_mosaic_virus	Condition	Normal	1.97865	0.491996	40	2	0.000264787	0.000546658
Haemophilus_parahaemolyticus	Condition	Normal	1.83813	0.991786	40	5	0.0716085	0.0949833
Streptococcus_milleri	Condition	Normal	1.82556	0.851242	40	5	0.0384434	0.054373
Olsenella_uli	Condition	Normal	1.66327	0.784403	40	5	0.0405556	0.0567335
Anaeroglobus_geminatus	Condition	Normal	1.65122	0.836803	40	6	0.0557731	0.0759463
Actinobaculum_sp_oral_taxon_183	Condition	Normal	1.62141	0.805505	40	6	0.0512489	0.0701589
Pepino_mosaic_virus	Condition	Normal	1.5269	0.612527	40	5	0.0171494	0.0259778
Lactobacillus_phage_phiadh	Condition	Normal	1.51821	0.715663	40	3	0.0404685	0.0567335
Pepper_mild_mottle_virus	Condition	Normal	1.46545	0.619571	40	15	0.0232245	0.0343669
Prevotella_loescheii	Condition	Normal	1.46228	0.802483	40	7	0.076303	0.100689
Neisseria_sp_oral_taxon_014	Condition	Normal	1.43123	0.865617	40	7	0.106485	0.137677
Haemophilus_quentini	Condition	Normal	1.43111	0.855692	40	7	0.102649	0.133391
Campylobacter_rectus	Condition	Normal	1.38181	0.83773	40	7	0.107296	0.137935
Prevotella_dentalis	Condition	Normal	1.36699	0.91279	40	6	0.1425	0.172076
Leptotrichia_buccalis	Condition	Normal	1.33326	0.814871	40	7	0.110063	0.14018
Selenomonas_noxia	Condition	Normal	1.32379	0.682725	40	7	0.0599564	0.0807833
Treponema_denticola	Condition	Normal	1.32059	0.84208	40	7	0.125114	0.155481
Streptococcus_mutans	Condition	Normal	1.24717	0.961091	40	7	0.202228	0.236394
Neisseria_cinerea	Condition	Normal	1.23991	1.05016	40	8	0.245064	0.278828
Pseudopropionibacterium_propionicum	Condition	Normal	1.20829	0.896397	40	6	0.185658	0.218021
Lactobacillus_paragasseri	Condition	Normal	1.19556	1.06938	40	7	0.270587	0.30249
Eubacterium_infirmum	Condition	Normal	1.16501	0.737903	40	6	0.122668	0.153185
Neisseria_macacae	Condition	Normal	1.15985	0.973413	40	7	0.240834	0.275976
Tannerella_sp_oral_taxon_808	Condition	Normal	1.02477	0.860049	40	7	0.240836	0.275976
Prevotella_sp_F0091	Condition	Normal	1.02444	0.679132	40	7	0.13971	0.170313
Prevotella_baroniae	Condition	Normal	1.02436	0.892396	40	7	0.258195	0.29118
Eubacterium_brachy	Condition	Normal	1.00065	0.734509	40	5	0.181113	0.213663
Actinomyces_sp_oral_taxon_180	Condition	Normal	0.983942	0.720054	40	8	0.179819	0.213119
Streptococcus_peroris	Condition	Normal	0.973545	1.04191	40	7	0.356007	0.389478
Kingella_oralis	Condition	Normal	0.925407	0.892297	40	8	0.306241	0.339384
Prevotella_scopos	Condition	Normal	0.894307	0.996271	40	11	0.375022	0.406804
Lactobacillus_fermentum	Condition	Normal	0.817146	1.07959	40	6	0.453774	0.484025
Microbacterium_phage_Min1	Condition	Normal	0.716895	0.600612	40	27	0.24003	0.275976
Prevotella_buccae	Condition	Normal	0.685135	0.902177	40	8	0.452285	0.484025
Veillonella_tobetsuensis	Condition	Normal	0.674734	0.962315	40	8	0.487477	0.513556
Neisseria_mucosa	Condition	Normal	0.665277	1.01672	40	8	0.516836	0.542254
Streptococcus_phage_Dp_1	Condition	Normal	0.623278	0.84175	40	13	0.463575	0.492428
Bulleidia_extructa	Condition	Normal	0.534001	0.579148	40	8	0.362323	0.3947
Prevotella_veroralis	Condition	Normal	0.469601	0.871372	40	9	0.593084	0.617193
Corynebacterium_durum	Condition	Normal	0.325382	0.81123	40	9	0.690595	0.715759
Kingella_denitrificans	Condition	Normal	0.299975	1.08192	40	8	0.783082	0.808343
Porphyromonas_catoniae	Condition	Normal	0.125208	0.751833	40	11	0.868618	0.889465
Alloscardovia_omnicolens	Condition	Normal	0.0249778	1.13948	40	10	0.982626	0.982719
Bacteroidetes_oral_taxon_274	Condition	Normal	0.0192857	0.884529	40	9	0.982719	0.982719
Mogibacterium_pumilum	Condition	Normal	-0.0337133	0.717539	40	9	0.962772	0.970352
Streptococcus_sp_HMSC067H01	Condition	Normal	-0.0552444	0.889403	40	10	0.950798	0.962072
Streptococcus_vestibularis	Condition	Normal	-0.139842	1.05565	40	12	0.895311	0.909523
Porphyromonas_gingivalis	Condition	Normal	-0.15415	1.15133	40	15	0.894198	0.909523
Haemophilus_sp_HMSC71H05	Condition	Normal	-0.351177	1.41274	40	16	0.805025	0.827656
Prevotella_sp_oral_taxon_473	Condition	Normal	-0.552978	0.965755	40	9	0.570297	0.595903
Porphyromonas_endodontalis	Condition	Normal	-0.679745	0.957974	40	11	0.482305	0.510207
Streptococcus_sp_HMSC034E03	Condition	Normal	-0.794988	0.911485	40	12	0.388583	0.419735
Dialister_pneumosintes	Condition	Normal	-0.801623	0.835681	40	12	0.343499	0.379033
Campylobacter_gracilis	Condition	Normal	-0.824661	0.768188	40	12	0.28981	0.322571
Veillonella_rogosae	Condition	Normal	-0.860236	0.991973	40	25	0.391277	0.42087
Streptococcus_anginosus_group	Condition	Normal	-0.963584	1.01832	40	13	0.35	0.384549
Treponema_socranskii	Condition	Normal	-1.00487	0.867102	40	11	0.253736	0.287417
Streptococcus_cristatus	Condition	Normal	-1.02663	0.897611	40	12	0.25989	0.291806
Leptotrichia_sp_oral_taxon_879	Condition	Normal	-1.09936	0.618323	40	14	0.0834127	0.108947
Leptotrichia_sp_oral_taxon_225	Condition	Normal	-1.2242	0.684649	40	10	0.0817421	0.107313
Streptococcus_sp_F0442	Condition	Normal	-1.27449	0.773726	40	26	0.107762	0.137935
Peptostreptococcus_stomatis	Condition	Normal	-1.28348	0.838533	40	13	0.134144	0.165101
Aggregatibacter_sp_oral_taxon_458	Condition	Normal	-1.3447	1.06826	40	11	0.215789	0.251099
Fretibacterium_fastidiosum	Condition	Normal	-1.34907	1.1338	40	12	0.241479	0.275976
Capnocytophaga_ochracea	Condition	Normal	-1.38186	0.721406	40	14	0.0629757	0.0844072
Rothia_aeria	Condition	Normal	-1.39951	0.957467	40	12	0.152051	0.182747
Prevotella_denticola	Condition	Normal	-1.5292	0.937819	40	14	0.111239	0.140976
Haemophilus_sputorum	Condition	Normal	-1.55062	1.09468	40	19	0.164774	0.197113
Streptococcus_salivarius	Condition	Normal	-1.58087	1.11982	40	33	0.166171	0.197859
Slackia_exigua	Condition	Normal	-1.67943	0.777052	40	14	0.0370395	0.0526784
Neisseria_elongata	Condition	Normal	-1.69583	1.11703	40	13	0.137251	0.168116
Selenomonas_flueggei	Condition	Normal	-1.69762	0.833771	40	15	0.0487575	0.067107
Prevotella_sp_oral_taxon_299	Condition	Normal	-1.75942	1.12511	40	12	0.126163	0.156028
Oribacterium_sp_oral_taxon_078	Condition	Normal	-1.86419	0.844552	40	12	0.0334047	0.0480427
Tannerella_forsythia	Condition	Normal	-1.98124	0.959253	40	13	0.0457545	0.0636584
Veillonella_sp_T11011_6	Condition	Normal	-2.00689	0.783591	40	31	0.0145262	0.0222677
Prevotella_shahii	Condition	Normal	-2.0295	1.25166	40	18	0.11319	0.142742
Cardiobacterium_valvarum	Condition	Normal	-2.03331	0.800739	40	13	0.0153218	0.0233475
Ottowia_sp_oral_taxon_894	Condition	Normal	-2.09663	1.02464	40	21	0.0477013	0.0660084
Actinomyces_odontolyticus	Condition	Normal	-2.10121	0.971597	40	32	0.0369287	0.0526784
Prevotella_nigrescens	Condition	Normal	-2.14243	0.768681	40	15	0.00825552	0.0130458
Streptococcus_sp_A12	Condition	Normal	-2.29613	0.972881	40	21	0.0235052	0.0345823
Oribacterium_sinus	Condition	Normal	-2.31388	1.01395	40	31	0.0281744	0.0407495
Streptococcus_gordonii	Condition	Normal	-2.33689	0.983324	40	18	0.0226184	0.0338615
Leptotrichia_sp_oral_taxon_212	Condition	Normal	-2.35125	0.717606	40	16	0.00224906	0.00394356
Rothia_mucilaginosa	Condition	Normal	-2.35762	1.00415	40	34	0.0241884	0.0353842
Granulicatella_adiacens	Condition	Normal	-2.38891	0.491268	40	18	2.03651e-05	5.21347e-05
Corynebacterium_matruchotii	Condition	Normal	-2.53634	0.669546	40	16	0.000526577	0.00102904
Prevotella_oulorum	Condition	Normal	-2.5433	0.888199	40	14	0.00678544	0.0109941
Gemella_bergeri	Condition	Normal	-2.55819	0.519008	40	17	1.65693e-05	4.3283e-05
Actinomyces_sp_HMSC035G02	Condition	Normal	-2.66428	0.812215	40	31	0.00222597	0.00392998
Streptococcus_sp_HMSC071D03	Condition	Normal	-2.84324	0.988304	40	17	0.00655298	0.0106851
Aggregatibacter_segnis	Condition	Normal	-2.93279	0.828511	40	15	0.00107632	0.00201123
Streptococcus_infantis	Condition	Normal	-3.14924	1.0307	40	31	0.00409602	0.00689855
Prevotella_oris	Condition	Normal	-3.15061	0.828783	40	16	0.000506491	0.000997399
Cardiobacterium_hominis	Condition	Normal	-3.16912	0.748919	40	17	0.000141206	0.000303772
Veillonella_dispar	Condition	Normal	-3.17083	1.05229	40	31	0.00458232	0.00761737
Porphyromonas_somerae	Condition	Normal	-3.23685	1.08082	40	31	0.00481196	0.0079475
Selenomonas_sputigena	Condition	Normal	-3.33599	0.751817	40	16	7.56423e-05	0.000172897
Veillonella_infantium	Condition	Normal	-3.36336	0.877622	40	31	0.000462817	0.000925633
Leptotrichia_hofstadii	Condition	Normal	-3.36766	0.579511	40	18	1.03361e-06	3.43641e-06
Lachnospiraceae_bacterium_oral_taxon_096	Condition	Normal	-3.37131	1.42293	40	15	0.023007	0.034243
Alloprevotella_rava	Condition	Normal	-3.53647	0.780551	40	18	5.68161e-05	0.000132227
Oribacterium_parvum	Condition	Normal	-3.54966	0.764067	40	16	3.98874e-05	9.72493e-05
Capnocytophaga_sputigena	Condition	Normal	-3.5963	0.831876	40	19	0.000107054	0.000240402
Haemophilus_parainfluenzae	Condition	Normal	-3.61724	1.06673	40	31	0.00163734	0.00297276
Streptococcus_parasanguinis	Condition	Normal	-3.62791	1.10141	40	31	0.00214397	0.00383816
Rothia_dentocariosa	Condition	Normal	-3.63442	0.803945	40	17	5.85871e-05	0.00013512
Capnocytophaga_granulosa	Condition	Normal	-3.6579	0.79525	40	19	4.59695e-05	0.000107965
Gemella_haemolysans	Condition	Normal	-3.72095	0.87363	40	31	0.000129922	0.000281865
Actinomyces_oris	Condition	Normal	-3.73916	0.578382	40	18	1.31417e-07	5.1758e-07
Lautropia_mirabilis	Condition	Normal	-3.82918	0.828019	40	19	4.25855e-05	0.000101887
Veillonella_parvula	Condition	Normal	-3.89657	0.702523	40	30	2.3841e-06	7.44305e-06
Oribacterium_asaccharolyticum	Condition	Normal	-4.02468	0.808108	40	17	1.41152e-05	3.72524e-05
Gemella_sanguinis	Condition	Normal	-4.13331	1.15185	40	33	0.000937238	0.00176421
Parvimonas_micra	Condition	Normal	-4.15065	0.501264	40	20	4.90192e-10	2.85202e-09
Alloprevotella_tannerae	Condition	Normal	-4.18502	0.676814	40	23	3.19021e-07	1.1667e-06
Streptococcus_australis	Condition	Normal	-4.27066	0.784389	40	24	3.2882e-06	9.90327e-06
Eikenella_corrodens	Condition	Normal	-4.31208	0.701308	40	20	3.56046e-07	1.28377e-06
Neisseria_flavescens	Condition	Normal	-4.34996	1.16726	40	31	0.000629603	0.00122105
Actinomyces_sp_oral_taxon_181	Condition	Normal	-4.37161	0.763992	40	29	1.36985e-06	4.38336e-06
Streptococcus_sanguinis	Condition	Normal	-4.38726	0.649747	40	20	5.33135e-08	2.20133e-07
Actinomyces_sp_HPA0247	Condition	Normal	-4.44939	0.554093	40	22	1.04047e-09	5.91911e-09
Eubacterium_sulci	Condition	Normal	-4.58624	0.797083	40	24	1.23923e-06	4.01574e-06
Granulicatella_elegans	Condition	Normal	-4.6374	0.551798	40	25	3.38727e-10	2.06462e-09
Fusobacterium_periodonticum	Condition	Normal	-4.67509	1.15948	40	31	0.000256742	0.000538737
Haemophilus_haemolyticus	Condition	Normal	-4.777	0.666899	40	19	1.48162e-08	6.42871e-08
Campylobacter_showae	Condition	Normal	-4.9002	0.914085	40	25	4.2815e-06	1.24553e-05
Capnocytophaga_gingivalis	Condition	Normal	-4.99703	0.767887	40	25	1.14919e-07	4.59678e-07
Prevotella_sp_oral_taxon_306	Condition	Normal	-5.01488	0.80931	40	19	3.06124e-07	1.15247e-06
Campylobacter_mucosalis	Condition	Normal	-5.02372	0.495144	40	19	2.27868e-12	3.43143e-11
Gemella_morbillorum	Condition	Normal	-5.1385	0.675697	40	23	3.79475e-09	1.83294e-08
Tannerella_sp_oral_taxon_HOT_286	Condition	Normal	-5.16198	0.863837	40	25	6.14814e-07	2.12692e-06
Leptotrichia_sp_oral_taxon_215	Condition	Normal	-5.20397	0.84065	40	25	3.12056e-07	1.15777e-06
Solobacterium_moorei	Condition	Normal	-5.36375	0.447503	40	21	1.76671e-14	5.02531e-13
Prevotella_jejuni	Condition	Normal	-5.40548	0.917528	40	21	8.02404e-07	2.73887e-06
Neisseria_sicca	Condition	Normal	-5.52572	0.696552	40	20	1.39568e-09	7.60201e-09
Atopobium_parvulum	Condition	Normal	-5.63898	0.529695	40	23	5.82972e-13	1.12925e-11
Actinomyces_sp_S6_Spd3	Condition	Normal	-5.64016	0.517336	40	22	2.93188e-13	6.82329e-12
Neisseria_subflava	Condition	Normal	-5.6484	0.987805	40	27	1.38692e-06	4.38336e-06
Fusobacterium_nucleatum	Condition	Normal	-5.73827	0.996477	40	21	1.22066e-06	4.00627e-06
Streptococcus_oralis	Condition	Normal	-5.76787	0.688885	40	22	3.71964e-10	2.21449e-09
Actinomyces_sp_ICM47	Condition	Normal	-5.83577	0.68895	40	22	2.78046e-10	1.77949e-09
Atopobium_rimae	Condition	Normal	-5.84264	0.588684	40	22	4.20781e-12	5.38599e-11
Streptococcus_mitis	Condition	Normal	-5.9047	0.797747	40	27	7.08154e-09	3.29613e-08
Mogibacterium_diversum	Condition	Normal	-5.97524	0.597786	40	25	3.45597e-12	4.65647e-11
Prevotella_pallens	Condition	Normal	-6.09316	0.884891	40	26	3.51182e-08	1.49838e-07
Actinomyces_graevenitzii	Condition	Normal	-6.09613	0.700617	40	26	1.40612e-10	1.02848e-09
Leptotrichia_wadei	Condition	Normal	-6.20347	0.689526	40	23	5.92128e-11	5.61425e-10
Lachnoanaerobaculum_saburreum	Condition	Normal	-6.30236	0.71934	40	24	1.17796e-10	8.86937e-10
Prevotella_melaninogenica	Condition	Normal	-6.35368	0.926144	40	29	3.80189e-08	1.59555e-07
Campylobacter_concisus	Condition	Normal	-6.65441	0.915437	40	30	1.06656e-08	4.79015e-08
Megasphaera_micronuciformis	Condition	Normal	-6.66181	0.746949	40	27	7.43151e-11	6.41687e-10
Stomatobaculum_longum	Condition	Normal	-7.08848	0.529307	40	21	5.73697e-16	2.44777e-14
Prevotella_histicola	Condition	Normal	-7.16636	0.976373	40	25	8.57274e-09	3.91897e-08
Capnocytophaga_leadbetteri	Condition	Normal	-7.52133	0.592279	40	21	3.01553e-15	1.10282e-13
Prevotella_salivae	Condition	Normal	-7.6448	0.857555	40	21	7.51977e-11	6.41687e-10
Veillonella_atypica	Condition	Normal	-7.82161	0.747123	40	25	9.40646e-13	1.60537e-11
