# Supplementary material for: Integrative Metatranscriptomic Analysis Reveals Disease-specific Microbiome–host Interactions in Oral Squamous Cell Carcinoma
Source: Cancer Res Commun. 2023 May 8;3(5):807–20. doi: 10.1158/2767-9764.CRC-22-0349 (PMC10166004; doi:10.1158/2767-9764.CRC-22-0349)
Supplement: Supplementary File 9 — Differentially abundant microbial enzyme classes (EC) and metabolic pathways (MaAsLin2). [file crc-22-0349-s11.xlsx]

## Sheet: EC_TvsN
enzyme class	metadata	value	coef	stderr	N	N.not.0	pval	qval
2.5.1.1: Dimethylallyltranstransferase	Condition	Tumor	1.01345	0.359763	40	21	0.00764835	0.99623
1.1.1.408: NO_NAME	Condition	Tumor	0.967216	0.650408	40	16	0.145242	0.99623
3.6.1.17: Bis(5'-nucleosyl)-tetraphosphatase (asymmetrical)	Condition	Tumor	0.935316	0.577881	40	14	0.113821	0.99623
4.2.1.47: GDP-mannose 4,6-dehydratase	Condition	Tumor	0.932367	0.684043	40	18	0.180897	0.99623
3.2.2.9: Adenosylhomocysteine nucleosidase	Condition	Tumor	0.903743	0.358012	40	35	0.0158891	0.99623
4.1.1.36: Phosphopantothenoylcysteine decarboxylase	Condition	Tumor	0.897751	0.374749	40	34	0.0216242	0.99623
3.4.13.22: D-Ala-D-Ala dipeptidase	Condition	Tumor	0.876357	0.518974	40	3	0.0994808	0.99623
2.7.4.14: UMP/CMP kinase	Condition	Tumor	0.85444	0.509847	40	4	0.101973	0.99623
2.5.1.29: Geranylgeranyl diphosphate synthase	Condition	Tumor	0.82937	0.473388	40	15	0.0878431	0.99623
2.7.1.180: FAD:protein FMN transferase	Condition	Tumor	0.818214	0.542745	40	30	0.13994	0.99623
5.1.3.3: Aldose 1-epimerase	Condition	Tumor	0.814862	0.55436	40	27	0.149816	0.99623
3.1.21.3: Type I site-specific deoxyribonuclease	Condition	Tumor	0.814517	0.512944	40	25	0.12059	0.99623
2.7.6.5: GTP diphosphokinase	Condition	Tumor	0.809672	0.49567	40	31	0.110626	0.99623
2.7.8.5: CDP-diacylglycerol--glycerol-3-phosphate 3-phosphatidyltransferase	Condition	Tumor	0.807952	0.424463	40	32	0.0645745	0.99623
5.3.1.12: Glucuronate isomerase	Condition	Tumor	0.794198	0.721252	40	19	0.277763	0.99623
2.1.3.1: Methylmalonyl-CoA carboxytransferase	Condition	Tumor	0.784895	0.622047	40	21	0.214713	0.99623
1.17.7.1: (E)-4-hydroxy-3-methylbut-2-enyl-diphosphate synthase (ferredoxin)	Condition	Tumor	0.777349	0.557742	40	4	0.171493	0.99623
2.7.7.18: Nicotinate-nucleotide adenylyltransferase	Condition	Tumor	0.776518	0.423878	40	33	0.0748074	0.99623
2.8.1.6: Biotin synthase	Condition	Tumor	0.760313	0.423035	40	31	0.0802415	0.99623
3.5.4.26: Diaminohydroxyphosphoribosylaminopyrimidine deaminase	Condition	Tumor	0.755538	0.380167	40	32	0.0541223	0.99623
2.7.1.26: Riboflavin kinase	Condition	Tumor	0.755072	0.402741	40	33	0.068517	0.99623
2.7.7.2: FAD synthetase	Condition	Tumor	0.754669	0.40277	40	33	0.0686777	0.99623
6.3.4.3: Formate--tetrahydrofolate ligase	Condition	Tumor	0.750328	0.349524	40	36	0.0382615	0.99623
1.4.3.5: Pyridoxal 5'-phosphate synthase	Condition	Tumor	0.748551	0.565619	40	36	0.193604	0.99623
3.6.3.5: Zinc-exporting ATPase	Condition	Tumor	0.745673	0.576302	40	27	0.203512	0.99623
1.21.4.2: Glycine reductase	Condition	Tumor	0.744496	0.714193	40	22	0.303799	0.99623
2.4.2.29: tRNA-guanine(34) transglycosylase	Condition	Tumor	0.7357	0.445239	40	33	0.1067	0.99623
2.7.1.25: Adenylyl-sulfate kinase	Condition	Tumor	0.723323	0.489913	40	4	0.148068	0.99623
1.16.3.1: Ferroxidase	Condition	Tumor	0.71934	0.433214	40	30	0.10505	0.99623
3.5.3.1: Arginase	Condition	Tumor	0.716613	0.441474	40	4	0.112809	0.99623
6.3.1.1: Aspartate--ammonia ligase	Condition	Tumor	0.716309	0.59697	40	27	0.237602	0.99623
2.7.4.25: (d)CMP kinase	Condition	Tumor	0.711924	0.386536	40	35	0.0733185	0.99623
6.3.2.5: Phosphopantothenate--cysteine ligase	Condition	Tumor	0.709099	0.414705	40	33	0.0954415	0.99623
1.17.7.4: NO_NAME	Condition	Tumor	0.698731	0.368052	40	36	0.0652497	0.99623
3.4.21.53: Endopeptidase La	Condition	Tumor	0.68716	0.44268	40	35	0.128887	0.99623
2.7.7.27: Glucose-1-phosphate adenylyltransferase	Condition	Tumor	0.677222	0.357463	40	36	0.0657841	0.99623
3.5.1.28: N-acetylmuramoyl-L-alanine amidase	Condition	Tumor	0.677203	0.430755	40	31	0.12421	0.99623
1.3.99.22: Coproporphyrinogen dehydrogenase	Condition	Tumor	0.669039	0.46092	40	5	0.154838	0.99623
2.5.1.54: 3-deoxy-7-phosphoheptulonate synthase	Condition	Tumor	0.658632	0.397085	40	34	0.105416	0.99623
1.6.5.2: NAD(P)H dehydrogenase (quinone)	Condition	Tumor	0.651427	0.532988	40	6	0.229153	0.99623
4.2.99.18: DNA-(apurinic or apyrimidinic site) lyase	Condition	Tumor	0.651235	0.377961	40	36	0.0930142	0.99623
1.6.99.3: NADH dehydrogenase	Condition	Tumor	0.650679	0.394751	40	37	0.10753	0.99623
2.5.1.145: NO_NAME	Condition	Tumor	0.648143	0.457295	40	24	0.164531	0.99623
4.1.1.70: Glutaconyl-CoA decarboxylase	Condition	Tumor	0.647984	0.640148	40	25	0.317826	0.99623
1.1.1.205: IMP dehydrogenase	Condition	Tumor	0.640385	0.428636	40	35	0.143432	0.99623
3.6.3.31: Polyamine-transporting ATPase	Condition	Tumor	0.638308	0.439759	40	32	0.154849	0.99623
2.1.1.192: 23S rRNA (adenine(2503)-C(2))-methyltransferase	Condition	Tumor	0.634199	0.334544	40	37	0.0656227	0.99623
5.4.2.6: Beta-phosphoglucomutase	Condition	Tumor	0.634198	0.541648	40	8	0.248943	0.99623
1.2.1.22: Lactaldehyde dehydrogenase	Condition	Tumor	0.633258	0.531748	40	12	0.241079	0.99623
7.1.3.1: NO_NAME	Condition	Tumor	0.630457	0.681453	40	17	0.360718	0.99623
6.4.1.1: Pyruvate carboxylase	Condition	Tumor	0.628663	0.509181	40	27	0.224539	0.99623
2.7.2.8: Acetylglutamate kinase	Condition	Tumor	0.627718	0.416179	40	30	0.139751	0.99623
1.1.1.193: 5-amino-6-(5-phosphoribosylamino)uracil reductase	Condition	Tumor	0.623283	0.353251	40	33	0.0856987	0.99623
1.1.1.22: UDP-glucose 6-dehydrogenase	Condition	Tumor	0.620551	0.380215	40	36	0.110918	0.99623
3.8.1.7: 4-chlorobenzoyl-CoA dehalogenase	Condition	Tumor	0.61873	0.496906	40	2	0.220695	0.99623
1.21.4.4: Betaine reductase	Condition	Tumor	0.615445	0.608032	40	20	0.317849	0.99623
6.1.1.16: Cysteine--tRNA ligase	Condition	Tumor	0.612765	0.402037	40	34	0.135752	0.99623
2.5.1.75: tRNA dimethylallyltransferase	Condition	Tumor	0.612455	0.459799	40	32	0.190793	0.99623
1.3.8.1: Short-chain acyl-CoA dehydrogenase	Condition	Tumor	0.610856	0.481179	40	26	0.211983	0.99623
2.8.3.9: Butyrate--acetoacetate CoA-transferase	Condition	Tumor	0.609793	0.747049	40	14	0.419434	0.99623
2.1.1.148: Thymidylate synthase (FAD)	Condition	Tumor	0.608761	0.445902	40	3	0.180208	0.99623
2.4.1.315: Diglucosyl diacylglycerol synthase (1,6-linking)	Condition	Tumor	0.60571	0.436774	40	2	0.173591	0.99623
3.5.1.115: Mycothiol S-conjugate amidase	Condition	Tumor	0.603235	0.465603	40	11	0.202928	0.99623
1.21.4.3: Sarcosine reductase	Condition	Tumor	0.599859	0.608205	40	20	0.330236	0.99623
4.2.1.8: Mannonate dehydratase	Condition	Tumor	0.598033	0.594415	40	18	0.320738	0.99623
1.1.1.290: 4-phosphoerythronate dehydrogenase	Condition	Tumor	0.597218	0.402048	40	33	0.145677	0.99623
4.1.3.34: Citryl-CoA lyase	Condition	Tumor	0.59295	0.541363	40	18	0.280282	0.99623
1.17.4.2: Ribonucleoside-triphosphate reductase	Condition	Tumor	0.591863	0.530057	40	29	0.271175	0.99623
1.5.1.5: Methylenetetrahydrofolate dehydrogenase (NADP(+))	Condition	Tumor	0.590255	0.39527	40	34	0.143617	0.99623
4.4.1.21: S-ribosylhomocysteine lyase	Condition	Tumor	0.586959	0.345731	40	35	0.0977339	0.99623
3.5.1.44: Protein-glutamine glutaminase	Condition	Tumor	0.582642	0.637214	40	7	0.366294	0.99623
1.2.7.7: 3-methyl-2-oxobutanoate dehydrogenase (ferredoxin)	Condition	Tumor	0.582241	0.573476	40	6	0.316391	0.99623
2.4.2.10: Orotate phosphoribosyltransferase	Condition	Tumor	0.58211	0.318753	40	38	0.0756837	0.99623
1.7.1.1: Nitrate reductase (NADH)	Condition	Tumor	0.581431	0.599289	40	7	0.338082	0.99623
3.1.3.27: Phosphatidylglycerophosphatase	Condition	Tumor	0.580201	0.543517	40	25	0.292484	0.99623
2.1.1.61: tRNA (5-methylaminomethyl-2-thiouridylate)-methyltransferase	Condition	Tumor	0.577287	0.446856	40	15	0.204199	0.99623
3.4.17.19: Carboxypeptidase Taq	Condition	Tumor	0.574862	0.441086	40	13	0.200318	0.99623
2.1.1.64: 3-demethylubiquinol 3-O-methyltransferase	Condition	Tumor	0.574764	0.471532	40	6	0.230384	0.99623
5.4.2.11: Phosphoglycerate mutase (2,3-diphosphoglycerate-dependent)	Condition	Tumor	0.574018	0.419379	40	36	0.17912	0.99623
1.1.1.107: Pyridoxal 4-dehydrogenase	Condition	Tumor	0.571421	0.489962	40	3	0.250779	0.99623
2.7.7.9: UTP--glucose-1-phosphate uridylyltransferase	Condition	Tumor	0.561152	0.363793	40	36	0.131239	0.99623
3.6.3.28: Phosphonate-transporting ATPase	Condition	Tumor	0.557909	0.476514	40	15	0.248963	0.99623
4.4.1.16: Selenocysteine lyase	Condition	Tumor	0.555705	0.610402	40	23	0.368355	0.99623
3.4.21.89: Signal peptidase I	Condition	Tumor	0.550464	0.382067	40	36	0.157844	0.99623
2.7.7.85: Diadenylate cyclase	Condition	Tumor	0.549452	0.333863	40	36	0.108065	0.99623
4.2.1.11: Phosphopyruvate hydratase	Condition	Tumor	0.548079	0.384213	40	39	0.16189	0.99623
6.1.1.4: Leucine--tRNA ligase	Condition	Tumor	0.547817	0.346383	40	36	0.122045	0.99623
4.4.1.1: Cystathionine gamma-lyase	Condition	Tumor	0.543775	0.52818	40	10	0.309741	0.99623
2.7.7.56: tRNA nucleotidyltransferase	Condition	Tumor	0.542293	0.350677	40	34	0.130292	0.99623
2.7.2.3: Phosphoglycerate kinase	Condition	Tumor	0.541975	0.378327	40	38	0.16016	0.99623
3.2.1.18: Exo-alpha-sialidase	Condition	Tumor	0.540559	0.500384	40	18	0.286823	0.99623
2.1.1.10: Homocysteine S-methyltransferase	Condition	Tumor	0.53964	0.502638	40	2	0.289766	0.99623
2.8.3.12: Glutaconate CoA-transferase	Condition	Tumor	0.5391	0.622862	40	16	0.392185	0.99623
3.5.4.9: Methenyltetrahydrofolate cyclohydrolase	Condition	Tumor	0.537922	0.40206	40	34	0.188876	0.99623
6.3.4.15: Biotin--[acetyl-CoA-carboxylase] ligase	Condition	Tumor	0.534945	0.422193	40	31	0.212843	0.99623
2.4.2.8: Hypoxanthine phosphoribosyltransferase	Condition	Tumor	0.533967	0.428584	40	35	0.220434	0.99623
2.1.2.9: Methionyl-tRNA formyltransferase	Condition	Tumor	0.533909	0.34838	40	37	0.133671	0.99623
2.7.8.11: CDP-diacylglycerol--inositol 3-phosphatidyltransferase	Condition	Tumor	0.529683	0.612922	40	20	0.392904	0.99623
3.6.3.32: Quaternary-amine-transporting ATPase	Condition	Tumor	0.529511	0.468347	40	14	0.265311	0.99623
1.1.99.2: L-2-hydroxyglutarate dehydrogenase	Condition	Tumor	0.521737	0.526286	40	6	0.327783	0.99623
2.1.1.193: 16S rRNA (uracil(1498)-N(3))-methyltransferase	Condition	Tumor	0.521694	0.46882	40	34	0.272792	0.99623
2.5.1.9: Riboflavin synthase	Condition	Tumor	0.521652	0.379125	40	33	0.176897	0.99623
2.3.1.19: Phosphate butyryltransferase	Condition	Tumor	0.518895	0.547941	40	1	0.349627	0.99623
2.3.1.47: 8-amino-7-oxononanoate synthase	Condition	Tumor	0.518034	0.598957	40	21	0.392525	0.99623
2.1.1.131: Precorrin-3B C(17)-methyltransferase	Condition	Tumor	0.517723	0.482634	40	29	0.29017	0.99623
2.4.1.18: 1,4-alpha-glucan branching enzyme	Condition	Tumor	0.514644	0.337762	40	37	0.135866	0.99623
1.11.1.6: Catalase	Condition	Tumor	0.514471	0.501293	40	31	0.311244	0.99623
2.3.1.n2: Phosphate acyltransferase	Condition	Tumor	0.513353	0.528537	40	29	0.337556	0.99623
6.3.4.14: Biotin carboxylase	Condition	Tumor	0.512043	0.34566	40	36	0.146759	0.99623
6.1.1.7: Alanine--tRNA ligase	Condition	Tumor	0.509936	0.384595	40	35	0.192787	0.99623
1.4.1.16: Diaminopimelate dehydrogenase	Condition	Tumor	0.506957	0.486546	40	29	0.304018	0.99623
3.5.4.5: Cytidine deaminase	Condition	Tumor	0.505018	0.36412	40	35	0.173538	0.99623
3.6.5.n1: Elongation factor 4	Condition	Tumor	0.503149	0.357359	40	36	0.16727	0.99623
3.4.21.88: Repressor LexA	Condition	Tumor	0.499487	0.350615	40	36	0.162433	0.99623
3.5.3.6: Arginine deiminase	Condition	Tumor	0.497647	0.442419	40	30	0.267715	0.99623
3.2.1.97: Endo-alpha-N-acetylgalactosaminidase	Condition	Tumor	0.497632	0.621942	40	11	0.428612	0.99623
3.3.2.1: Isochorismatase	Condition	Tumor	0.496716	0.425679	40	1	0.25053	0.99623
2.7.8.26: Adenosylcobinamide-GDP ribazoletransferase	Condition	Tumor	0.496687	0.386363	40	33	0.206382	0.99623
5.4.99.25: tRNA pseudouridine(55) synthase	Condition	Tumor	0.496574	0.389552	40	35	0.210144	0.99623
4.2.1.59: 3-hydroxyacyl-[acyl-carrier-protein] dehydratase	Condition	Tumor	0.496213	0.552445	40	33	0.374729	0.99623
1.5.1.34: 6,7-dihydropteridine reductase	Condition	Tumor	0.495051	0.591684	40	11	0.408003	0.99623
3.1.1.3: Triacylglycerol lipase	Condition	Tumor	0.49382	0.721505	40	24	0.497857	0.99623
2.7.7.23: UDP-N-acetylglucosamine diphosphorylase	Condition	Tumor	0.493352	0.343096	40	34	0.158636	0.99623
2.1.1.297: Peptide chain release factor N(5)-glutamine methyltransferase	Condition	Tumor	0.493325	0.347881	40	35	0.164315	0.99623
5.4.99.12: tRNA pseudouridine(38-40) synthase	Condition	Tumor	0.493322	0.364843	40	36	0.184321	0.99623
2.3.1.157: Glucosamine-1-phosphate N-acetyltransferase	Condition	Tumor	0.490578	0.342819	40	34	0.1606	0.99623
1.2.4.4: 3-methyl-2-oxobutanoate dehydrogenase (2-methylpropanoyl-transferring)	Condition	Tumor	0.489896	0.428067	40	9	0.259599	0.99623
3.2.1.23: Beta-galactosidase	Condition	Tumor	0.489051	0.381617	40	34	0.207775	0.99623
6.3.4.21: Nicotinate phosphoribosyltransferase	Condition	Tumor	0.488761	0.361111	40	36	0.183895	0.99623
3.4.22.1: Cathepsin B	Condition	Tumor	0.486884	0.449054	40	2	0.285088	0.99623
2.7.1.15: Ribokinase	Condition	Tumor	0.485399	0.382481	40	30	0.212131	0.99623
1.2.1.10: Acetaldehyde dehydrogenase (acetylating)	Condition	Tumor	0.484542	0.435076	40	3	0.272405	0.99623
1.3.1.74: 2-alkenal reductase (NAD(P)(+))	Condition	Tumor	0.483359	0.611404	40	4	0.4341	0.99623
6.1.1.14: Glycine--tRNA ligase	Condition	Tumor	0.482846	0.370537	40	37	0.200383	0.99623
2.1.1.79: Cyclopropane-fatty-acyl-phospholipid synthase	Condition	Tumor	0.482351	0.567626	40	4	0.400776	0.99623
2.8.1.7: Cysteine desulfurase	Condition	Tumor	0.482224	0.380435	40	38	0.212668	0.99623
5.4.3.3: Beta-lysine 5,6-aminomutase	Condition	Tumor	0.48057	0.521184	40	15	0.362308	0.99623
1.97.1.4: [Formate-C-acetyltransferase]-activating enzyme	Condition	Tumor	0.480018	0.498545	40	34	0.341717	0.99623
2.8.3.10: Citrate CoA-transferase	Condition	Tumor	0.478488	0.546577	40	23	0.386842	0.99623
3.5.1.14: N-acyl-aliphatic-L-amino acid amidohydrolase	Condition	Tumor	0.474513	0.444126	40	18	0.292072	0.99623
1.2.1.5: Aldehyde dehydrogenase (NAD(P)(+))	Condition	Tumor	0.47448	0.553321	40	6	0.396537	0.99623
6.3.2.13: UDP-N-acetylmuramoyl-L-alanyl-D-glutamate--2,6-diaminopimelate ligase	Condition	Tumor	0.47366	0.360417	40	34	0.196657	0.99623
4.2.1.46: dTDP-glucose 4,6-dehydratase	Condition	Tumor	0.468285	0.414745	40	34	0.265937	0.99623
4.99.1.3: Sirohydrochlorin cobaltochelatase	Condition	Tumor	0.464484	0.444108	40	2	0.302224	0.99623
1.2.7.3: 2-oxoglutarate synthase	Condition	Tumor	0.457498	0.45705	40	4	0.323168	0.99623
4.1.1.23: Orotidine-5'-phosphate decarboxylase	Condition	Tumor	0.457002	0.393007	40	34	0.252148	0.99623
7.3.2.2: NO_NAME	Condition	Tumor	0.45528	0.418133	40	3	0.283082	0.99623
3.1.26.8: Ribonuclease M5	Condition	Tumor	0.45366	0.522359	40	27	0.390582	0.99623
4.2.1.126: N-acetylmuramic acid 6-phosphate etherase	Condition	Tumor	0.449	0.387939	40	31	0.254334	0.99623
3.6.1.23: dUTP diphosphatase	Condition	Tumor	0.448894	0.373143	40	35	0.236415	0.99623
2.3.1.n3: Glycerol-3-phosphate acyltransferase (acyl-phosphate transferring)	Condition	Tumor	0.448553	0.426505	40	30	0.299582	0.99623
4.2.2.1: Hyaluronate lyase	Condition	Tumor	0.448392	0.665869	40	13	0.504772	0.99623
2.1.1.130: Precorrin-2 C(20)-methyltransferase	Condition	Tumor	0.448011	0.500336	40	1	0.3762	0.99623
1.8.1.14: CoA-disulfide reductase	Condition	Tumor	0.44764	0.525531	40	6	0.399669	0.99623
2.6.1.13: Ornithine aminotransferase	Condition	Tumor	0.447631	0.545484	40	6	0.416986	0.99623
2.3.1.8: Phosphate acetyltransferase	Condition	Tumor	0.447381	0.488348	40	34	0.365386	0.99623
2.3.3.9: Malate synthase	Condition	Tumor	0.440943	0.616526	40	29	0.478853	0.99623
2.8.1.13: tRNA-uridine 2-sulfurtransferase	Condition	Tumor	0.439598	0.314501	40	37	0.170291	0.99623
2.3.1.82: Aminoglycoside 6'-N-acetyltransferase	Condition	Tumor	0.438358	0.514349	40	3	0.399411	0.99623
3.4.11.18: Methionyl aminopeptidase	Condition	Tumor	0.437669	0.350106	40	39	0.218906	0.99623
2.7.1.68: 1-phosphatidylinositol-4-phosphate 5-kinase	Condition	Tumor	0.436688	0.478502	40	2	0.367199	0.99623
2.5.1.10: (2E,6E)-farnesyl diphosphate synthase	Condition	Tumor	0.435951	0.332147	40	30	0.197216	0.99623
5.1.1.1: Alanine racemase	Condition	Tumor	0.434002	0.375303	40	35	0.254735	0.99623
6.3.2.10: UDP-N-acetylmuramoyl-tripeptide--D-alanyl-D-alanine ligase	Condition	Tumor	0.433344	0.329074	40	35	0.195772	0.99623
2.7.7.7: DNA-directed DNA polymerase	Condition	Tumor	0.432432	0.310471	40	39	0.171769	0.99623
6.1.1.21: Histidine--tRNA ligase	Condition	Tumor	0.431093	0.348982	40	36	0.224307	0.99623
6.5.1.2: DNA ligase (NAD(+))	Condition	Tumor	0.430068	0.351475	40	35	0.228632	0.99623
6.4.1.2: Acetyl-CoA carboxylase	Condition	Tumor	0.429402	0.339802	40	38	0.214041	0.99623
4.2.1.108: Ectoine synthase	Condition	Tumor	0.426478	0.488106	40	3	0.387748	0.99623
1.11.1.15: Peroxiredoxin	Condition	Tumor	0.42632	0.412342	40	40	0.307718	0.99623
2.6.1.9: Histidinol-phosphate transaminase	Condition	Tumor	0.423162	0.37626	40	31	0.26779	0.99623
6.4.1.3: Propionyl-CoA carboxylase	Condition	Tumor	0.423117	0.454542	40	31	0.3578	0.99623
1.97.1.12: Photosystem I	Condition	Tumor	0.422546	0.401401	40	1	0.299136	0.99623
4.1.1.15: Glutamate decarboxylase	Condition	Tumor	0.420578	0.496417	40	8	0.402173	0.99623
1.2.7.8: Indolepyruvate ferredoxin oxidoreductase	Condition	Tumor	0.418992	0.419015	40	2	0.323662	0.99623
3.5.2.12: 6-aminohexanoate-cyclic-dimer hydrolase	Condition	Tumor	0.418696	0.524573	40	7	0.429734	0.99623
3.4.11.4: Tripeptide aminopeptidase	Condition	Tumor	0.415333	0.583434	40	28	0.480889	0.99623
2.7.1.33: Pantothenate kinase	Condition	Tumor	0.414321	0.343043	40	35	0.234596	0.99623
2.4.99.16: Starch synthase (maltosyl-transferring)	Condition	Tumor	0.414094	0.576295	40	19	0.476816	0.99623
6.3.4.19: tRNA(Ile)-lysidine synthetase	Condition	Tumor	0.411942	0.367833	40	35	0.269778	0.99623
3.5.4.33: tRNA(adenine(34)) deaminase	Condition	Tumor	0.410088	0.424267	40	35	0.339865	0.99623
2.7.1.11: 6-phosphofructokinase	Condition	Tumor	0.407879	0.359884	40	38	0.264162	0.99623
1.16.3.2: Bacterial non-heme ferritin	Condition	Tumor	0.40729	0.387652	40	39	0.300052	0.99623
2.4.1.25: 4-alpha-glucanotransferase	Condition	Tumor	0.405268	0.378369	40	34	0.290883	0.99623
2.1.2.2: Phosphoribosylglycinamide formyltransferase	Condition	Tumor	0.4039	0.363501	40	35	0.273491	0.99623
1.17.7.3: (E)-4-hydroxy-3-methylbut-2-enyl-diphosphate synthase (flavodoxin)	Condition	Tumor	0.402213	0.369314	40	35	0.282976	0.99623
1.3.3.4: Protoporphyrinogen oxidase	Condition	Tumor	0.400619	0.529422	40	29	0.45389	0.99623
1.1.1.31: 3-hydroxyisobutyrate dehydrogenase	Condition	Tumor	0.399904	0.53056	40	4	0.455651	0.99623
1.2.1.11: Aspartate-semialdehyde dehydrogenase	Condition	Tumor	0.397449	0.276319	40	38	0.158514	0.99623
2.7.1.56: 1-phosphofructokinase	Condition	Tumor	0.394809	0.379588	40	30	0.304866	0.99623
5.4.2.12: Phosphoglycerate mutase (2,3-diphosphoglycerate-independent)	Condition	Tumor	0.393109	0.559216	40	29	0.486363	0.99623
3.1.22.4: Crossover junction endodeoxyribonuclease	Condition	Tumor	0.388957	0.337699	40	38	0.256604	0.99623
6.3.1.5: NAD(+) synthase	Condition	Tumor	0.387387	0.346358	40	34	0.270392	0.99623
2.7.1.69: Protein-N(pi)-phosphohistidine--sugar phosphotransferase	Condition	Tumor	0.386043	0.423199	40	36	0.367413	0.99623
3.6.1.27: Undecaprenyl-diphosphate phosphatase	Condition	Tumor	0.385926	0.367422	40	36	0.300186	0.99623
4.3.1.17: L-serine ammonia-lyase	Condition	Tumor	0.385823	0.29684	40	36	0.20151	0.99623
4.1.1.96: Carboxynorspermidine decarboxylase	Condition	Tumor	0.38555	0.459385	40	6	0.406564	0.99623
4.1.1.71: 2-oxoglutarate decarboxylase	Condition	Tumor	0.385408	0.714641	40	19	0.592824	0.99623
3.1.1.73: Feruloyl esterase	Condition	Tumor	0.383951	0.456135	40	2	0.405195	0.99623
2.6.1.16: Glutamine--fructose-6-phosphate transaminase (isomerizing)	Condition	Tumor	0.383875	0.353006	40	37	0.283689	0.99623
5.4.99.18: 5-(carboxyamino)imidazole ribonucleotide mutase	Condition	Tumor	0.381808	0.401595	40	36	0.34775	0.99623
1.7.99.1: Hydroxylamine reductase	Condition	Tumor	0.381581	0.5703	40	22	0.507484	0.99623
6.1.1.1: Tyrosine--tRNA ligase	Condition	Tumor	0.38157	0.390106	40	35	0.334202	0.99623
3.2.1.123: Endoglycosylceramidase	Condition	Tumor	0.381301	0.64961	40	14	0.560696	0.99623
2.7.1.39: Homoserine kinase	Condition	Tumor	0.380566	0.345849	40	34	0.278088	0.99623
5.4.2.2: Phosphoglucomutase (alpha-D-glucose-1,6-bisphosphate-dependent)	Condition	Tumor	0.379991	0.358188	40	33	0.295445	0.99623
1.1.1.261: sn-glycerol-1-phosphate dehydrogenase	Condition	Tumor	0.375905	0.479444	40	3	0.437875	0.99623
3.5.3.13: Formimidoylglutamate deiminase	Condition	Tumor	0.375267	0.7322	40	20	0.611254	0.99623
1.5.1.36: Flavin reductase (NADH)	Condition	Tumor	0.374155	0.559689	40	7	0.507852	0.99623
2.1.1.176: 16S rRNA (cytosine(967)-C(5))-methyltransferase	Condition	Tumor	0.373066	0.609891	40	8	0.544383	0.99623
4.2.1.24: Porphobilinogen synthase	Condition	Tumor	0.372009	0.394392	40	33	0.351514	0.99623
2.7.11.32: [Pyruvate, phosphate dikinase] kinase	Condition	Tumor	0.36837	0.444933	40	27	0.412884	0.99623
2.7.4.27: ([Pyruvate, phosphate dikinase] phosphate) phosphotransferase	Condition	Tumor	0.36837	0.444933	40	27	0.412884	0.99623
2.6.1.19: 4-aminobutyrate--2-oxoglutarate transaminase	Condition	Tumor	0.367607	0.504325	40	5	0.470526	0.99623
2.7.1.12: Gluconokinase	Condition	Tumor	0.366761	0.546608	40	17	0.506293	0.99623
2.7.4.1: Polyphosphate kinase	Condition	Tumor	0.364558	0.386701	40	34	0.351771	0.99623
7.1.2.2: NO_NAME	Condition	Tumor	0.363942	0.401067	40	38	0.369896	0.99623
3.4.21.102: C-terminal processing peptidase	Condition	Tumor	0.36367	0.522467	40	4	0.490625	0.99623
3.1.11.6: Exodeoxyribonuclease VII	Condition	Tumor	0.363088	0.364902	40	37	0.326017	0.99623
2.4.1.21: Starch synthase	Condition	Tumor	0.362098	0.538593	40	29	0.505458	0.99623
1.17.1.9: NO_NAME	Condition	Tumor	0.36202	0.529899	40	14	0.498633	0.99623
2.2.1.7: 1-deoxy-D-xylulose-5-phosphate synthase	Condition	Tumor	0.36191	0.411416	40	33	0.384568	0.99623
2.7.4.2: Phosphomevalonate kinase	Condition	Tumor	0.359381	0.506036	40	11	0.481923	0.99623
3.4.15.5: Peptidyl-dipeptidase Dcp	Condition	Tumor	0.359109	0.517517	40	4	0.49196	0.99623
2.3.1.37: 5-aminolevulinate synthase	Condition	Tumor	0.358398	0.496555	40	2	0.474855	0.99623
3.1.3.73: Adenosylcobalamin/alpha-ribazole phosphatase	Condition	Tumor	0.357909	0.47442	40	4	0.455251	0.99623
3.5.2.3: Dihydroorotase	Condition	Tumor	0.355391	0.34556	40	34	0.310241	0.99623
1.8.4.11: Peptide-methionine (S)-S-oxide reductase	Condition	Tumor	0.352776	0.406449	40	36	0.390872	0.99623
2.7.7.8: Polyribonucleotide nucleotidyltransferase	Condition	Tumor	0.351122	0.393899	40	37	0.378324	0.99623
2.3.1.54: Formate C-acetyltransferase	Condition	Tumor	0.350552	0.597544	40	33	0.560905	0.99623
2.5.1.6: Methionine adenosyltransferase	Condition	Tumor	0.349527	0.363247	40	37	0.342018	0.99623
4.2.1.96: 4a-hydroxytetrahydrobiopterin dehydratase	Condition	Tumor	0.348463	0.68729	40	11	0.615078	0.99623
3.1.3.11: Fructose-bisphosphatase	Condition	Tumor	0.347992	0.400164	40	32	0.389967	0.99623
7.2.2.7: NO_NAME	Condition	Tumor	0.345429	0.470386	40	4	0.467242	0.99623
5.3.1.6: Ribose-5-phosphate isomerase	Condition	Tumor	0.341228	0.324448	40	36	0.299572	0.99623
UNGROUPED	Condition	Tumor	0.341076	0.221526	40	40	0.131928	0.99623
1.5.5.1: Electron-transferring-flavoprotein dehydrogenase	Condition	Tumor	0.341005	0.499783	40	3	0.499183	0.99623
3.6.3.27: Phosphate-transporting ATPase	Condition	Tumor	0.339465	0.403359	40	22	0.405281	0.99623
3.1.4.58: NO_NAME	Condition	Tumor	0.338931	0.560382	40	5	0.548893	0.99623
3.5.1.77: N-carbamoyl-D-amino-acid hydrolase	Condition	Tumor	0.337582	0.382049	40	6	0.382463	0.99623
1.1.3.15: (S)-2-hydroxy-acid oxidase	Condition	Tumor	0.336636	0.413153	40	6	0.420266	0.99623
5.1.99.6: NAD(P)H-hydrate epimerase	Condition	Tumor	0.333794	0.385413	40	34	0.391888	0.99623
4.1.2.13: Fructose-bisphosphate aldolase	Condition	Tumor	0.333688	0.420561	40	38	0.43245	0.99623
3.5.99.6: Glucosamine-6-phosphate deaminase	Condition	Tumor	0.332184	0.308059	40	39	0.287692	0.99623
2.1.1.222: 2-polyprenyl-6-hydroxyphenol methylase	Condition	Tumor	0.331553	0.453283	40	5	0.468992	0.99623
1.1.1.94: Glycerol-3-phosphate dehydrogenase (NAD(P)(+))	Condition	Tumor	0.3305	0.317121	40	37	0.303911	0.99623
5.1.99.1: Methylmalonyl-CoA epimerase	Condition	Tumor	0.329346	0.480336	40	20	0.49709	0.99623
6.3.1.19: NO_NAME	Condition	Tumor	0.329326	0.51019	40	13	0.522484	0.99623
2.4.2.21: Nicotinate-nucleotide--dimethylbenzimidazole phosphoribosyltransferase	Condition	Tumor	0.328843	0.404543	40	34	0.421354	0.99623
5.1.3.1: Ribulose-phosphate 3-epimerase	Condition	Tumor	0.326456	0.437781	40	33	0.460433	0.99623
2.4.2.9: Uracil phosphoribosyltransferase	Condition	Tumor	0.326096	0.331689	40	37	0.331758	0.99623
6.1.1.10: Methionine--tRNA ligase	Condition	Tumor	0.325873	0.33909	40	36	0.342617	0.99623
4.1.1.65: Phosphatidylserine decarboxylase	Condition	Tumor	0.32405	0.50209	40	35	0.522545	0.99623
1.1.1.95: Phosphoglycerate dehydrogenase	Condition	Tumor	0.324023	0.448654	40	28	0.474585	0.99623
2.7.2.2: Carbamate kinase	Condition	Tumor	0.323884	0.429996	40	15	0.455956	0.99623
4.1.99.12: 3,4-dihydroxy-2-butanone-4-phosphate synthase	Condition	Tumor	0.323553	0.469668	40	30	0.495072	0.99623
5.99.1.3: DNA topoisomerase (ATP-hydrolyzing)	Condition	Tumor	0.321818	0.377539	40	38	0.399327	0.99623
6.3.2.17: Tetrahydrofolate synthase	Condition	Tumor	0.320438	0.39332	40	32	0.42032	0.99623
1.8.1.9: Thioredoxin-disulfide reductase	Condition	Tumor	0.320316	0.404788	40	38	0.43367	0.99623
2.7.1.40: Pyruvate kinase	Condition	Tumor	0.320194	0.386389	40	38	0.412458	0.99623
2.5.1.78: 6,7-dimethyl-8-ribityllumazine synthase	Condition	Tumor	0.318965	0.300424	40	39	0.295067	0.99623
5.1.3.2: UDP-glucose 4-epimerase	Condition	Tumor	0.318961	0.476766	40	30	0.507534	0.99623
3.5.4.25: GTP cyclohydrolase II	Condition	Tumor	0.31837	0.390839	40	36	0.420389	0.99623
5.3.3.2: Isopentenyl-diphosphate Delta-isomerase	Condition	Tumor	0.317979	0.355718	40	33	0.376997	0.99623
4.1.3.27: Anthranilate synthase	Condition	Tumor	0.317491	0.337775	40	34	0.353181	0.99623
5.3.1.24: Phosphoribosylanthranilate isomerase	Condition	Tumor	0.317085	0.431852	40	30	0.467306	0.99623
4.1.2.50: 6-carboxytetrahydropterin synthase	Condition	Tumor	0.315892	0.397946	40	1	0.432237	0.99623
6.6.1.1: Magnesium chelatase	Condition	Tumor	0.315817	0.700696	40	18	0.654753	0.99623
2.7.8.13: Phospho-N-acetylmuramoyl-pentapeptide-transferase	Condition	Tumor	0.315284	0.307016	40	37	0.310946	0.99623
1.3.1.9: Enoyl-[acyl-carrier-protein] reductase (NADH)	Condition	Tumor	0.31505	0.384823	40	36	0.418069	0.99623
2.4.2.7: Adenine phosphoribosyltransferase	Condition	Tumor	0.314585	0.309823	40	38	0.31635	0.99623
2.1.1.133: Precorrin-4 C(11)-methyltransferase	Condition	Tumor	0.314585	0.522914	40	21	0.551013	0.99623
5.4.99.1: Methylaspartate mutase	Condition	Tumor	0.314153	0.510421	40	8	0.541908	0.99623
2.1.1.207: tRNA (cytidine(34)-2'-O)-methyltransferase	Condition	Tumor	0.311414	0.45971	40	32	0.502247	0.99623
2.1.1.132: Precorrin-6B C(5,15)-methyltransferase (decarboxylating)	Condition	Tumor	0.310982	0.603545	40	23	0.609357	0.99623
2.7.8.7: Holo-[acyl-carrier-protein] synthase	Condition	Tumor	0.309485	0.324653	40	37	0.346473	0.99623
2.7.2.1: Acetate kinase	Condition	Tumor	0.305885	0.468949	40	36	0.518148	0.99623
3.4.11.5: Prolyl aminopeptidase	Condition	Tumor	0.305832	0.401425	40	30	0.450843	0.99623
5.2.1.8: Peptidylprolyl isomerase	Condition	Tumor	0.304293	0.307543	40	40	0.32871	0.99623
3.1.13.1: Exoribonuclease II	Condition	Tumor	0.30183	0.427978	40	35	0.484958	0.99623
6.3.2.4: D-alanine--D-alanine ligase	Condition	Tumor	0.300454	0.37117	40	36	0.423279	0.99623
3.1.2.14: Oleoyl-[acyl-carrier-protein] hydrolase	Condition	Tumor	0.300137	0.429266	40	3	0.488693	0.99623
2.7.1.148: 4-(cytidine 5'-diphospho)-2-C-methyl-D-erythritol kinase	Condition	Tumor	0.298616	0.419361	40	33	0.480769	0.99623
6.1.1.3: Threonine--tRNA ligase	Condition	Tumor	0.295208	0.384964	40	36	0.447912	0.99623
2.7.6.1: Ribose-phosphate diphosphokinase	Condition	Tumor	0.295007	0.321209	40	38	0.364189	0.99623
6.3.2.49: L-alanine--L-anticapsin ligase	Condition	Tumor	0.294423	0.727986	40	17	0.688161	0.99623
3.2.1.26: Beta-fructofuranosidase	Condition	Tumor	0.294299	0.548514	40	21	0.594713	0.99623
4.2.1.136: ADP-dependent NAD(P)H-hydrate dehydratase	Condition	Tumor	0.294155	0.349279	40	35	0.404959	0.99623
4.3.1.7: Ethanolamine ammonia-lyase	Condition	Tumor	0.291514	0.47148	40	13	0.540068	0.99623
1.6.6.9: Trimethylamine-N-oxide reductase	Condition	Tumor	0.291076	0.420514	40	3	0.493025	0.99623
2.1.2.1: Glycine hydroxymethyltransferase	Condition	Tumor	0.290583	0.378361	40	36	0.447231	0.99623
2.7.4.8: Guanylate kinase	Condition	Tumor	0.290167	0.335103	40	37	0.391978	0.99623
4.3.3.7: 4-hydroxy-tetrahydrodipicolinate synthase	Condition	Tumor	0.289779	0.443695	40	35	0.517622	0.99623
6.3.5.7: Glutaminyl-tRNA synthase (glutamine-hydrolyzing)	Condition	Tumor	0.289305	0.428107	40	33	0.503274	0.99623
3.4.21.92: Endopeptidase Clp	Condition	Tumor	0.287021	0.382778	40	38	0.457971	0.99623
5.4.2.8: Phosphomannomutase	Condition	Tumor	0.286464	0.342809	40	30	0.408582	0.99623
7.1.1.2: NO_NAME	Condition	Tumor	0.286273	0.62773	40	15	0.650953	0.99623
1.1.1.304: Diacetyl reductase ((S)-acetoin forming)	Condition	Tumor	0.285924	0.491767	40	3	0.564389	0.99623
3.6.3.15: Sodium-transporting two-sector ATPase	Condition	Tumor	0.284727	0.470914	40	2	0.549021	0.99623
2.8.1.4: tRNA sulfurtransferase	Condition	Tumor	0.284411	0.435756	40	25	0.517889	0.99623
3.2.2.27: Uracil-DNA glycosylase	Condition	Tumor	0.2839	0.362809	40	36	0.438768	0.99623
3.5.1.53: N-carbamoylputrescine amidase	Condition	Tumor	0.283314	0.408481	40	0	0.492164	0.99623
6.3.2.8: UDP-N-acetylmuramate--L-alanine ligase	Condition	Tumor	0.281163	0.288851	40	38	0.336518	0.99623
1.5.1.38: FMN reductase (NADPH)	Condition	Tumor	0.280726	0.502749	40	3	0.579859	0.99623
1.2.1.70: Glutamyl-tRNA reductase	Condition	Tumor	0.280647	0.356875	40	36	0.43651	0.99623
2.7.2.4: Aspartate kinase	Condition	Tumor	0.279916	0.328371	40	37	0.399311	0.99623
6.3.4.4: Adenylosuccinate synthase	Condition	Tumor	0.275406	0.38324	40	36	0.476767	0.99623
5.4.99.16: Maltose alpha-D-glucosyltransferase	Condition	Tumor	0.27471	0.656698	40	10	0.678068	0.99623
6.1.1.11: Serine--tRNA ligase	Condition	Tumor	0.274274	0.348913	40	35	0.436695	0.99623
1.2.4.1: Pyruvate dehydrogenase (acetyl-transferring)	Condition	Tumor	0.273775	0.383949	40	35	0.48017	0.99623
4.1.1.83: 4-hydroxyphenylacetate decarboxylase	Condition	Tumor	0.272829	0.441113	40	5	0.539935	0.99623
2.3.1.178: Diaminobutyrate acetyltransferase	Condition	Tumor	0.272529	0.461011	40	1	0.557917	0.99623
2.4.2.14: Amidophosphoribosyltransferase	Condition	Tumor	0.271778	0.385218	40	35	0.484791	0.99623
3.6.3.24: Nickel-transporting ATPase	Condition	Tumor	0.271539	0.564569	40	11	0.633298	0.99623
2.5.1.74: 1,4-dihydroxy-2-naphthoate polyprenyltransferase	Condition	Tumor	0.271478	0.356308	40	35	0.450811	0.99623
3.2.1.52: Beta-N-acetylhexosaminidase	Condition	Tumor	0.271372	0.384353	40	33	0.484465	0.99623
4.2.1.55: 3-hydroxybutyryl-CoA dehydratase	Condition	Tumor	0.269962	0.587394	40	23	0.648427	0.99623
1.8.1.7: Glutathione-disulfide reductase	Condition	Tumor	0.268677	0.304158	40	34	0.382604	0.99623
2.3.1.16: Acetyl-CoA C-acyltransferase	Condition	Tumor	0.268393	0.640271	40	21	0.67744	0.99623
2.7.1.30: Glycerol kinase	Condition	Tumor	0.268072	0.348998	40	34	0.447163	0.99623
1.7.1.13: PreQ(1) synthase	Condition	Tumor	0.266003	0.448687	40	30	0.556796	0.99623
1.1.1.49: Glucose-6-phosphate dehydrogenase (NADP(+))	Condition	Tumor	0.265823	0.45391	40	33	0.561586	0.99623
1.1.1.267: 1-deoxy-D-xylulose-5-phosphate reductoisomerase	Condition	Tumor	0.265668	0.322682	40	38	0.415469	0.99623
3.5.1.26: N(4)-(beta-N-acetylglucosaminyl)-L-asparaginase	Condition	Tumor	0.265091	0.463125	40	2	0.570425	0.99623
2.7.7.6: DNA-directed RNA polymerase	Condition	Tumor	0.264073	0.302902	40	40	0.388788	0.99623
3.6.1.11: Exopolyphosphatase	Condition	Tumor	0.26327	0.487618	40	28	0.592409	0.99623
3.1.12.1: 5' to 3' exodeoxyribonuclease (nucleoside 3'-phosphate-forming)	Condition	Tumor	0.263121	0.390301	40	11	0.504297	0.99623
2.3.1.203: UDP-N-acetylbacillosamine N-acetyltransferase	Condition	Tumor	0.262598	0.396229	40	0	0.511494	0.99623
3.4.24.57: O-sialoglycoprotein endopeptidase	Condition	Tumor	0.257571	0.513371	40	6	0.618756	0.99623
2.3.1.274: NO_NAME	Condition	Tumor	0.257494	0.475787	40	27	0.591532	0.99623
2.7.3.9: Phosphoenolpyruvate--protein phosphotransferase	Condition	Tumor	0.254609	0.36203	40	37	0.486167	0.99623
5.4.99.61: Precorrin-8X methylmutase	Condition	Tumor	0.254608	0.711129	40	12	0.7223	0.99623
6.3.4.13: Phosphoribosylamine--glycine ligase	Condition	Tumor	0.253677	0.318258	40	37	0.430357	0.99623
3.2.2.4: AMP nucleosidase	Condition	Tumor	0.251561	0.599223	40	6	0.676986	0.99623
2.3.3.5: 2-methylcitrate synthase	Condition	Tumor	0.250769	0.513855	40	3	0.628342	0.99623
3.5.4.4: Adenosine deaminase	Condition	Tumor	0.250439	0.434119	40	29	0.567415	0.99623
2.7.4.22: UMP kinase	Condition	Tumor	0.248483	0.292653	40	38	0.401159	0.99623
4.1.2.5: L-threonine aldolase	Condition	Tumor	0.247491	0.432691	40	3	0.570704	0.99623
1.1.1.133: dTDP-4-dehydrorhamnose reductase	Condition	Tumor	0.247387	0.419269	40	33	0.558655	0.99623
2.1.2.3: Phosphoribosylaminoimidazolecarboxamide formyltransferase	Condition	Tumor	0.24729	0.348803	40	35	0.482671	0.99623
3.5.4.10: IMP cyclohydrolase	Condition	Tumor	0.246481	0.347881	40	35	0.482946	0.99623
2.3.1.31: Homoserine O-acetyltransferase	Condition	Tumor	0.246259	0.379168	40	32	0.519941	0.99623
2.3.1.180: Beta-ketoacyl-[acyl-carrier-protein] synthase III	Condition	Tumor	0.245707	0.373169	40	38	0.514229	0.99623
3.2.1.96: Mannosyl-glycoprotein endo-beta-N-acetylglucosaminidase	Condition	Tumor	0.245646	0.559987	40	11	0.663389	0.99623
4.1.3.4: Hydroxymethylglutaryl-CoA lyase	Condition	Tumor	0.245366	0.548593	40	5	0.657223	0.99623
3.1.1.47: 1-alkyl-2-acetylglycerophosphocholine esterase	Condition	Tumor	0.24519	0.479625	40	2	0.61216	0.99623
6.1.1.5: Isoleucine--tRNA ligase	Condition	Tumor	0.244179	0.368022	40	36	0.511023	0.99623
6.1.1.20: Phenylalanine--tRNA ligase	Condition	Tumor	0.242916	0.333484	40	38	0.470823	0.99623
2.7.7.87: L-threonylcarbamoyladenylate synthase	Condition	Tumor	0.241396	0.449961	40	31	0.594752	0.99623
2.6.1.52: Phosphoserine transaminase	Condition	Tumor	0.239822	0.448155	40	34	0.595678	0.99623
2.7.1.21: Thymidine kinase	Condition	Tumor	0.238904	0.322441	40	35	0.463294	0.99623
4.99.1.2: Alkylmercury lyase	Condition	Tumor	0.23582	0.497102	40	3	0.637937	0.99623
4.2.1.45: CDP-glucose 4,6-dehydratase	Condition	Tumor	0.234679	0.474835	40	2	0.623988	0.99623
1.1.1.37: Malate dehydrogenase	Condition	Tumor	0.234066	0.390299	40	34	0.552259	0.99623
1.1.1.86: Ketol-acid reductoisomerase (NADP(+))	Condition	Tumor	0.234009	0.361558	40	35	0.521377	0.99623
1.14.14.18: NO_NAME	Condition	Tumor	0.231832	0.523275	40	3	0.660249	0.99623
2.3.1.179: Beta-ketoacyl-[acyl-carrier-protein] synthase II	Condition	Tumor	0.231166	0.528231	40	34	0.664136	0.99623
3.4.11.1: Leucyl aminopeptidase	Condition	Tumor	0.227935	0.444918	40	31	0.611401	0.99623
2.1.1.198: 16S rRNA (cytidine(1402)-2'-O)-methyltransferase	Condition	Tumor	0.227439	0.306841	40	38	0.463111	0.99623
2.3.1.128: Ribosomal-protein-alanine N-acetyltransferase	Condition	Tumor	0.226009	0.406265	40	28	0.581261	0.99623
1.12.5.1: Hydrogen:quinone oxidoreductase	Condition	Tumor	0.224927	0.632267	40	11	0.723997	0.99623
4.2.1.2: Fumarate hydratase	Condition	Tumor	0.224022	0.366667	40	35	0.544859	0.99623
2.6.1.76: Diaminobutyrate--2-oxoglutarate transaminase	Condition	Tumor	0.22235	0.548447	40	6	0.687444	0.99623
5.4.2.10: Phosphoglucosamine mutase	Condition	Tumor	0.222259	0.332221	40	36	0.507535	0.99623
1.4.3.19: Glycine oxidase	Condition	Tumor	0.222241	0.533461	40	22	0.679313	0.99623
4.1.1.17: Ornithine decarboxylase	Condition	Tumor	0.221721	0.545825	40	18	0.686865	0.99623
3.5.4.16: GTP cyclohydrolase I	Condition	Tumor	0.218786	0.378343	40	36	0.566491	0.99623
2.7.7.60: 2-C-methyl-D-erythritol 4-phosphate cytidylyltransferase	Condition	Tumor	0.216045	0.40655	40	33	0.598228	0.99623
6.1.1.17: Glutamate--tRNA ligase	Condition	Tumor	0.215656	0.386988	40	35	0.580612	0.99623
4.2.1.104: Cyanase	Condition	Tumor	0.21476	0.566064	40	3	0.706508	0.99623
1.1.1.85: 3-isopropylmalate dehydrogenase	Condition	Tumor	0.214122	0.398139	40	31	0.593846	0.99623
2.6.1.18: Beta-alanine--pyruvate transaminase	Condition	Tumor	0.213214	0.536729	40	4	0.693407	0.99623
2.8.3.17: Cinnamoyl-CoA:phenyllactate CoA-transferase	Condition	Tumor	0.212487	0.556444	40	3	0.704689	0.99623
2.3.1.39: [Acyl-carrier-protein] S-malonyltransferase	Condition	Tumor	0.211678	0.418507	40	36	0.615924	0.99623
2.6.1.46: Diaminobutyrate--pyruvate transaminase	Condition	Tumor	0.20967	0.467347	40	2	0.656241	0.99623
2.1.1.33: tRNA (guanine(46)-N(7))-methyltransferase	Condition	Tumor	0.2089	0.354717	40	35	0.5594	0.99623
2.1.1.228: tRNA (guanine(37)-N(1))-methyltransferase	Condition	Tumor	0.208271	0.335576	40	37	0.538543	0.99623
4.3.1.14: 3-aminobutyryl-CoA ammonia-lyase	Condition	Tumor	0.207808	0.574956	40	17	0.719779	0.99623
2.7.7.24: Glucose-1-phosphate thymidylyltransferase	Condition	Tumor	0.207425	0.401736	40	36	0.608622	0.99623
3.2.1.17: Lysozyme	Condition	Tumor	0.207182	0.481207	40	20	0.66923	0.99623
1.1.1.157: 3-hydroxybutyryl-CoA dehydrogenase	Condition	Tumor	0.206071	0.598865	40	25	0.732666	0.99623
1.8.98.1: CoB--CoM heterodisulfide reductase	Condition	Tumor	0.205648	0.398849	40	0	0.609119	0.99623
3.1.1.96: D-aminoacyl-tRNA deacylase	Condition	Tumor	0.205134	0.321904	40	37	0.527783	0.99623
6.1.1.15: Proline--tRNA ligase	Condition	Tumor	0.204648	0.355801	40	36	0.568562	0.99623
1.3.99.1: Deleted entry	Condition	Tumor	0.203537	0.440177	40	31	0.646433	0.99623
2.6.1.11: Acetylornithine transaminase	Condition	Tumor	0.203312	0.500353	40	31	0.686774	0.99623
1.1.1.38: Malate dehydrogenase (oxaloacetate-decarboxylating)	Condition	Tumor	0.202877	0.379678	40	34	0.596219	0.99623
1.1.1.306: S-(hydroxymethyl)mycothiol dehydrogenase	Condition	Tumor	0.202036	0.566117	40	22	0.723156	0.99623
2.7.7.10: UTP--hexose-1-phosphate uridylyltransferase	Condition	Tumor	0.201261	0.390165	40	0	0.608959	0.99623
3.5.1.38: Glutamin-(asparagin-)ase	Condition	Tumor	0.200776	0.476634	40	3	0.675956	0.99623
6.1.1.12: Aspartate--tRNA ligase	Condition	Tumor	0.200165	0.428891	40	33	0.643376	0.99623
4.2.1.80: 2-oxopent-4-enoate hydratase	Condition	Tumor	0.200151	0.492951	40	3	0.687001	0.99623
6.3.4.2: CTP synthase (glutamine hydrolyzing)	Condition	Tumor	0.198908	0.33775	40	37	0.5594	0.99623
4.1.2.40: Tagatose-bisphosphate aldolase	Condition	Tumor	0.197953	0.442268	40	21	0.656993	0.99623
2.5.1.19: 3-phosphoshikimate 1-carboxyvinyltransferase	Condition	Tumor	0.196618	0.33843	40	36	0.56469	0.99623
3.6.3.3: Cadmium-exporting ATPase	Condition	Tumor	0.195585	0.434373	40	38	0.655074	0.99623
3.2.1.141: 4-alpha-D-((1->4)-alpha-D-glucano)trehalose trehalohydrolase	Condition	Tumor	0.195519	0.531634	40	5	0.715086	0.99623
1.5.5.2: Proline dehydrogenase	Condition	Tumor	0.193942	0.471699	40	29	0.683268	0.99623
5.3.1.28: D-sedoheptulose 7-phosphate isomerase	Condition	Tumor	0.193711	0.573226	40	26	0.737275	0.99623
2.7.7.12: UDP-glucose--hexose-1-phosphate uridylyltransferase	Condition	Tumor	0.192732	0.480154	40	24	0.690377	0.99623
5.1.1.3: Glutamate racemase	Condition	Tumor	0.19259	0.351236	40	36	0.586679	0.99623
3.6.3.34: Iron-chelate-transporting ATPase	Condition	Tumor	0.190622	0.519342	40	23	0.715622	0.99623
2.8.4.3: tRNA-2-methylthio-N(6)-dimethylallyladenosine synthase	Condition	Tumor	0.189788	0.400227	40	34	0.63807	0.99623
3.1.21.2: Deoxyribonuclease IV	Condition	Tumor	0.188967	0.498512	40	6	0.706753	0.99623
2.6.1.21: D-amino-acid transaminase	Condition	Tumor	0.188863	0.439012	40	20	0.669479	0.99623
2.3.1.241: Kdo(2)-lipid IV(A) lauroyltransferase	Condition	Tumor	0.188681	0.385319	40	7	0.627179	0.99623
2.4.1.1: Glycogen phosphorylase	Condition	Tumor	0.186473	0.308337	40	38	0.548927	0.99623
2.1.2.5: Glutamate formimidoyltransferase	Condition	Tumor	0.186172	0.603473	40	20	0.759386	0.99623
6.1.1.19: Arginine--tRNA ligase	Condition	Tumor	0.186133	0.333298	40	36	0.579807	0.99623
3.5.2.7: Imidazolonepropionase	Condition	Tumor	0.185939	0.382744	40	34	0.629895	0.99623
1.15.1.1: Superoxide dismutase	Condition	Tumor	0.185694	0.416022	40	39	0.657873	0.99623
2.7.1.74: Deoxycytidine kinase	Condition	Tumor	0.185296	0.424943	40	2	0.665268	0.99623
3.6.3.16: Arsenite-transporting ATPase	Condition	Tumor	0.185196	0.519538	40	4	0.723465	0.99623
3.4.11.10: Bacterial leucyl aminopeptidase	Condition	Tumor	0.185143	0.445354	40	31	0.679953	0.99623
1.3.1.98: UDP-N-acetylmuramate dehydrogenase	Condition	Tumor	0.183543	0.291066	40	38	0.532083	0.99623
2.5.1.17: Cob(I)yrinic acid a,c-diamide adenosyltransferase	Condition	Tumor	0.182954	0.373361	40	33	0.626938	0.99623
1.4.1.13: Glutamate synthase (NADPH)	Condition	Tumor	0.182878	0.398752	40	31	0.649115	0.99623
4.4.1.2: Homocysteine desulfhydrase	Condition	Tumor	0.181599	0.379308	40	4	0.634851	0.99623
3.1.26.5: Ribonuclease P	Condition	Tumor	0.180275	0.307193	40	38	0.560779	0.99623
2.3.1.30: Serine O-acetyltransferase	Condition	Tumor	0.180071	0.36159	40	38	0.621354	0.99623
2.7.1.76: Deoxyadenosine kinase	Condition	Tumor	0.179921	0.426309	40	2	0.675372	0.99623
2.7.6.2: Thiamine diphosphokinase	Condition	Tumor	0.179792	0.542668	40	21	0.74223	0.99623
2.7.1.41: Glucose-1-phosphate phosphodismutase	Condition	Tumor	0.178006	0.403938	40	0	0.661944	0.99623
2.4.2.53: Undecaprenyl-phosphate 4-deoxy-4-formamido-L-arabinose transferase	Condition	Tumor	0.177733	0.491345	40	17	0.71956	0.99623
4.1.99.17: Phosphomethylpyrimidine synthase	Condition	Tumor	0.177355	0.344711	40	27	0.609881	0.99623
2.3.1.41: Beta-ketoacyl-[acyl-carrier-protein] synthase I	Condition	Tumor	0.177288	0.463066	40	31	0.70396	0.99623
3.5.4.13: dCTP deaminase	Condition	Tumor	0.177259	0.425375	40	26	0.679233	0.99623
1.1.1.272: D-2-hydroxyacid dehydrogenase (NADP(+))	Condition	Tumor	0.176984	0.388047	40	0	0.650922	0.99623
2.7.1.16: Ribulokinase	Condition	Tumor	0.176257	0.534537	40	28	0.743409	0.99623
1.1.3.21: Glycerol-3-phosphate oxidase	Condition	Tumor	0.17624	0.483455	40	15	0.717474	0.99623
2.3.1.234: N(6)-L-threonylcarbamoyladenine synthase	Condition	Tumor	0.17622	0.343752	40	37	0.611172	0.99623
1.8.5.3: Dimethylsulfoxide reductase	Condition	Tumor	0.174389	0.469249	40	2	0.712229	0.99623
2.5.1.47: Cysteine synthase	Condition	Tumor	0.17324	0.333259	40	38	0.606193	0.99623
2.7.7.73: Sulfur carrier protein ThiS adenylyltransferase	Condition	Tumor	0.172641	0.412094	40	1	0.677622	0.99623
2.4.1.54: Undecaprenyl-phosphate mannosyltransferase	Condition	Tumor	0.170781	0.522679	40	3	0.745657	0.99623
4.2.1.3: Aconitate hydratase	Condition	Tumor	0.168697	0.375776	40	35	0.656033	0.99623
2.1.1.182: 16S rRNA (adenine(1518)-N(6)/adenine(1519)-N(6))-dimethyltransferase	Condition	Tumor	0.168657	0.34704	40	36	0.629766	0.99623
1.8.4.12: Peptide-methionine (R)-S-oxide reductase	Condition	Tumor	0.16693	0.338576	40	38	0.624824	0.99623
2.4.1.109: Dolichyl-phosphate-mannose--protein mannosyltransferase	Condition	Tumor	0.166569	0.402965	40	22	0.681668	0.99623
3.1.2.27: Choloyl-CoA hydrolase	Condition	Tumor	0.164723	0.499157	40	3	0.74321	0.99623
2.1.3.2: Aspartate carbamoyltransferase	Condition	Tumor	0.164507	0.287511	40	38	0.570573	0.99623
6.1.1.6: Lysine--tRNA ligase	Condition	Tumor	0.163703	0.354863	40	37	0.647204	0.99623
1.17.99.6: Epoxyqueuosine reductase	Condition	Tumor	0.163318	0.483224	40	28	0.737241	0.99623
1.1.1.103: L-threonine 3-dehydrogenase	Condition	Tumor	0.163014	0.680902	40	22	0.812075	0.99623
2.7.7.48: ; Q06996, L_SENDF	Condition	Tumor	0.161131	0.741567	40	18	0.829149	0.99623
1.5.1.2: Pyrroline-5-carboxylate reductase	Condition	Tumor	0.160445	0.319912	40	37	0.618893	0.99623
6.3.2.9: UDP-N-acetylmuramoyl-L-alanine--D-glutamate ligase	Condition	Tumor	0.158878	0.335708	40	36	0.638734	0.99623
2.2.1.9: synthase	Condition	Tumor	0.15802	0.378206	40	33	0.678433	0.99623
3.1.3.12: Trehalose-phosphatase	Condition	Tumor	0.157816	0.677326	40	19	0.817013	0.99623
2.1.1.199: 16S rRNA (cytosine(1402)-N(4))-methyltransferase	Condition	Tumor	0.157295	0.277146	40	38	0.573677	0.99623
6.1.1.22: Asparagine--tRNA ligase	Condition	Tumor	0.154099	0.502463	40	34	0.760756	0.99623
6.3.5.2: GMP synthase (glutamine-hydrolyzing)	Condition	Tumor	0.153327	0.339433	40	37	0.654041	0.99623
1.8.1.2: Assimilatory sulfite reductase (NADPH)	Condition	Tumor	0.153316	0.446069	40	8	0.732962	0.99623
2.7.1.35: Pyridoxal kinase	Condition	Tumor	0.15274	0.39662	40	31	0.702307	0.99623
1.13.11.15: 3,4-dihydroxyphenylacetate 2,3-dioxygenase	Condition	Tumor	0.151657	0.523899	40	5	0.773789	0.99623
2.3.1.174: 3-oxoadipyl-CoA thiolase	Condition	Tumor	0.15114	0.615316	40	8	0.80729	0.99623
3.1.11.2: Exodeoxyribonuclease III	Condition	Tumor	0.151035	0.297615	40	38	0.614749	0.99623
2.2.1.2: Transaldolase	Condition	Tumor	0.150575	0.288619	40	37	0.604903	0.99623
1.1.1.271: GDP-L-fucose synthase	Condition	Tumor	0.145214	0.600009	40	11	0.810067	0.99623
5.3.1.1: Triose-phosphate isomerase	Condition	Tumor	0.143252	0.31886	40	39	0.655793	0.99623
5.3.1.8: Mannose-6-phosphate isomerase	Condition	Tumor	0.141127	0.434222	40	34	0.746955	0.99623
5.4.99.29: 23S rRNA pseudouridine(746) synthase	Condition	Tumor	0.140555	0.384292	40	1	0.716579	0.99623
3.6.1.66: XTP/dITP diphosphatase	Condition	Tumor	0.140419	0.310346	40	37	0.653511	0.99623
4.4.1.23: 2-hydroxypropyl-CoM lyase	Condition	Tumor	0.139537	0.526793	40	5	0.792534	0.99623
5.3.3.14: Trans-2-decenoyl-[acyl-carrier-protein] isomerase	Condition	Tumor	0.139504	0.416588	40	17	0.739564	0.99623
3.4.22.47: Gingipain K	Condition	Tumor	0.139084	0.358878	40	0	0.700509	0.99623
6.3.5.9: Hydrogenobyrinic acid a,c-diamide synthase (glutamine-hydrolyzing)	Condition	Tumor	0.135574	0.725715	40	20	0.8528	0.99623
6.1.1.2: Tryptophan--tRNA ligase	Condition	Tumor	0.134578	0.33975	40	36	0.69424	0.99623
6.6.1.2: Cobaltochelatase	Condition	Tumor	0.133998	0.579478	40	6	0.81837	0.99623
3.6.3.8: Calcium-transporting ATPase	Condition	Tumor	0.129236	0.530172	40	9	0.808727	0.99623
1.18.1.2: Ferredoxin--NADP(+) reductase	Condition	Tumor	0.128604	0.384701	40	26	0.739994	0.99623
4.3.2.2: Adenylosuccinate lyase	Condition	Tumor	0.127992	0.315567	40	38	0.687317	0.99623
5.3.1.9: Glucose-6-phosphate isomerase	Condition	Tumor	0.127457	0.335001	40	37	0.705716	0.99623
2.3.1.247: 3-keto-5-aminohexanoate cleavage enzyme	Condition	Tumor	0.127283	0.439057	40	11	0.773469	0.99623
2.7.2.7: Butyrate kinase	Condition	Tumor	0.125705	0.540527	40	4	0.817351	0.99623
4.3.1.18: D-serine ammonia-lyase	Condition	Tumor	0.125296	0.436677	40	1	0.775724	0.99623
2.3.3.13: 2-isopropylmalate synthase	Condition	Tumor	0.125137	0.319593	40	35	0.697576	0.99623
2.5.1.46: Deoxyhypusine synthase	Condition	Tumor	0.123612	0.523337	40	2	0.814546	0.99623
3.6.1.22: NAD(+) diphosphatase	Condition	Tumor	0.123428	0.450621	40	25	0.78564	0.99623
1.2.7.1: Pyruvate synthase	Condition	Tumor	0.123422	0.488469	40	15	0.801885	0.99623
2.8.1.10: Thiazole synthase	Condition	Tumor	0.123238	0.458769	40	32	0.78967	0.99623
6.3.3.3: Dethiobiotin synthase	Condition	Tumor	0.121363	0.451143	40	32	0.789375	0.99623
4.2.1.99: 2-methylisocitrate dehydratase	Condition	Tumor	0.121077	0.489577	40	10	0.805999	0.99623
2.7.13.3: Histidine kinase	Condition	Tumor	0.119144	0.378867	40	36	0.75488	0.99623
1.2.1.9: Glyceraldehyde-3-phosphate dehydrogenase (NADP(+))	Condition	Tumor	0.118959	0.619253	40	11	0.848686	0.99623
3.6.1.55: 8-oxo-dGTP diphosphatase	Condition	Tumor	0.118843	0.447375	40	9	0.791949	0.99623
2.7.1.90: Diphosphate--fructose-6-phosphate 1-phosphotransferase	Condition	Tumor	0.117757	0.451957	40	32	0.795847	0.99623
1.7.2.2: Nitrite reductase (cytochrome; ammonia-forming)	Condition	Tumor	0.116329	0.592001	40	24	0.845264	0.99623
4.1.1.3: Oxaloacetate decarboxylase	Condition	Tumor	0.115933	0.34742	40	29	0.740443	0.99623
6.3.3.2: 5-formyltetrahydrofolate cyclo-ligase	Condition	Tumor	0.114909	0.304261	40	36	0.707781	0.99623
2.4.1.320: 1,4-beta-mannosyl-N-acetylglucosamine phosphorylase	Condition	Tumor	0.114822	0.397937	40	0	0.774498	0.99623
5.1.3.9: N-acylglucosamine-6-phosphate 2-epimerase	Condition	Tumor	0.112636	0.391202	40	33	0.77497	0.99623
2.4.1.150: N-acetyllactosaminide beta-1,6-N-acetylglucosaminyl-transferase	Condition	Tumor	0.110237	0.400022	40	0	0.784366	0.99623
4.2.1.33: 3-isopropylmalate dehydratase	Condition	Tumor	0.110203	0.297974	40	37	0.713555	0.99623
5.3.1.5: Xylose isomerase	Condition	Tumor	0.11017	0.40709	40	1	0.788141	0.99623
1.7.5.2: Nitric oxide reductase (menaquinol)	Condition	Tumor	0.109605	0.383336	40	0	0.77649	0.99623
1.17.4.1: Ribonucleoside-diphosphate reductase	Condition	Tumor	0.108697	0.333346	40	39	0.746154	0.99623
3.5.4.3: Guanine deaminase	Condition	Tumor	0.108556	0.427089	40	5	0.800729	0.99623
2.3.1.51: 1-acylglycerol-3-phosphate O-acyltransferase	Condition	Tumor	0.108231	0.508211	40	24	0.832493	0.99623
4.3.3.6: Pyridoxal 5'-phosphate synthase (glutamine hydrolyzing)	Condition	Tumor	0.108208	0.438746	40	35	0.806521	0.99623
2.7.7.61: Citrate lyase holo-[acyl-carrier protein] synthase	Condition	Tumor	0.106574	0.438969	40	2	0.809479	0.99623
3.2.2.n1: Cytokinin riboside 5'-monophosphate phosphoribohydrolase	Condition	Tumor	0.105047	0.286278	40	36	0.715699	0.99623
2.7.1.2: Glucokinase	Condition	Tumor	0.101091	0.397921	40	34	0.800829	0.99623
1.3.1.12: Prephenate dehydrogenase	Condition	Tumor	0.100763	0.389661	40	28	0.797347	0.99623
4.2.1.9: Dihydroxy-acid dehydratase	Condition	Tumor	0.0976857	0.297923	40	36	0.744795	0.99623
4.1.2.43: 3-hexulose-6-phosphate synthase	Condition	Tumor	0.0957653	0.510045	40	2	0.852065	0.99623
3.5.99.7: 1-aminocyclopropane-1-carboxylate deaminase	Condition	Tumor	0.0951249	0.408968	40	1	0.817322	0.99623
3.1.3.25: Inositol-phosphate phosphatase	Condition	Tumor	0.0951072	0.433788	40	33	0.82763	0.99623
3.1.31.1: Micrococcal nuclease	Condition	Tumor	0.0927547	0.459422	40	1	0.841076	0.99623
2.6.1.1: Aspartate transaminase	Condition	Tumor	0.0921882	0.452418	40	31	0.839622	0.99623
1.1.1.44: Phosphogluconate dehydrogenase (NADP(+)-dependent, decarboxylating)	Condition	Tumor	0.0906315	0.433746	40	36	0.835603	0.99623
4.2.3.1: Threonine synthase	Condition	Tumor	0.0896239	0.301501	40	36	0.767888	0.99623
2.1.1.190: 23S rRNA (uracil(1939)-C(5))-methyltransferase	Condition	Tumor	0.0891345	0.467987	40	22	0.84996	0.99623
2.7.7.59: [Protein-PII] uridylyltransferase	Condition	Tumor	0.0880763	0.348675	40	13	0.801937	0.99623
1.5.1.3: Dihydrofolate reductase	Condition	Tumor	0.0873443	0.259994	40	39	0.738759	0.99623
2.7.4.3: Adenylate kinase	Condition	Tumor	0.0870764	0.365529	40	37	0.81299	0.99623
1.5.3.1: Sarcosine oxidase	Condition	Tumor	0.0864186	0.430656	40	8	0.842029	0.99623
2.7.9.1: Pyruvate, phosphate dikinase	Condition	Tumor	0.08557	0.473474	40	36	0.857542	0.99623
4.2.1.51: Prephenate dehydratase	Condition	Tumor	0.0853561	0.398311	40	30	0.831463	0.99623
3.1.11.1: Exodeoxyribonuclease I	Condition	Tumor	0.0852304	0.403961	40	10	0.834025	0.99623
5.4.99.22: 23S rRNA pseudouridine(2605) synthase	Condition	Tumor	0.0845407	0.474757	40	5	0.859613	0.99623
3.5.1.91: N-substituted formamide deformylase	Condition	Tumor	0.0844216	0.512183	40	6	0.869954	0.99623
4.1.2.48: Low-specificity L-threonine aldolase	Condition	Tumor	0.0839079	0.540703	40	6	0.877498	0.99623
4.1.1.11: Aspartate 1-decarboxylase	Condition	Tumor	0.0836647	0.389026	40	35	0.830869	0.99623
2.5.1.30: Heptaprenyl diphosphate synthase	Condition	Tumor	0.0833839	0.447199	40	15	0.853077	0.99623
1.2.1.88: L-glutamate gamma-semialdehyde dehydrogenase	Condition	Tumor	0.0832155	0.393535	40	22	0.833661	0.99623
6.3.5.5: Carbamoyl-phosphate synthase (glutamine-hydrolyzing)	Condition	Tumor	0.0822886	0.371763	40	37	0.826008	0.99623
4.1.99.2: Tyrosine phenol-lyase	Condition	Tumor	0.0820393	0.608178	40	24	0.893408	0.99623
2.1.1.184: 23S rRNA (adenine(2085)-N(6))-dimethyltransferase	Condition	Tumor	0.0813135	0.642674	40	9	0.899985	0.99623
2.6.1.62: Adenosylmethionine--8-amino-7-oxononanoate transaminase	Condition	Tumor	0.081132	0.419176	40	22	0.847558	0.99623
2.7.4.7: Phosphomethylpyrimidine kinase	Condition	Tumor	0.0798116	0.423519	40	33	0.851528	0.99623
5.4.3.2: Lysine 2,3-aminomutase	Condition	Tumor	0.0787774	0.567621	40	14	0.890353	0.99623
2.2.1.1: Transketolase	Condition	Tumor	0.0784965	0.294249	40	37	0.79109	0.99623
3.6.3.12: Potassium-transporting ATPase	Condition	Tumor	0.0783067	0.470295	40	4	0.868642	0.99623
1.3.1.14: Dihydroorotate dehydrogenase (NAD(+))	Condition	Tumor	0.0782504	0.51352	40	31	0.879693	0.99623
2.4.1.250: D-inositol-3-phosphate glycosyltransferase	Condition	Tumor	0.0777317	0.496835	40	6	0.876504	0.99623
3.6.4.13: RNA helicase	Condition	Tumor	0.0771011	0.448938	40	33	0.864553	0.99623
2.5.1.15: Dihydropteroate synthase	Condition	Tumor	0.0737476	0.331281	40	36	0.825029	0.99623
1.1.1.274: 2,5-didehydrogluconate reductase (2-dehydro-D-gluconate-forming)	Condition	Tumor	0.0736688	0.419769	40	18	0.86162	0.99623
3.4.19.11: Gamma-D-glutamyl-meso-diaminopimelate peptidase	Condition	Tumor	0.0725974	0.43835	40	4	0.869338	0.99623
2.5.1.48: Cystathionine gamma-synthase	Condition	Tumor	0.0723179	0.479618	40	32	0.880945	0.99623
1.5.1.20: Methylenetetrahydrofolate reductase (NAD(P)H)	Condition	Tumor	0.0723081	0.388054	40	35	0.853173	0.99623
2.6.99.2: Pyridoxine 5'-phosphate synthase	Condition	Tumor	0.0711598	0.460241	40	22	0.877944	0.99623
3.5.1.94: Gamma-glutamyl-gamma-aminobutyrate hydrolase	Condition	Tumor	0.0709208	0.432145	40	0	0.870512	0.99623
2.7.7.22: Mannose-1-phosphate guanylyltransferase (GDP)	Condition	Tumor	0.0705062	0.505711	40	2	0.889855	0.99623
6.1.1.9: Valine--tRNA ligase	Condition	Tumor	0.0699512	0.300241	40	37	0.817025	0.99623
6.2.1.1: Acetate--CoA ligase	Condition	Tumor	0.0693627	0.672955	40	19	0.918448	0.99623
2.8.3.5: 3-oxoacid CoA-transferase	Condition	Tumor	0.0675001	0.607806	40	20	0.912157	0.99623
6.2.1.22: [Citrate (pro-3S)-lyase] ligase	Condition	Tumor	0.0670716	0.458782	40	2	0.88454	0.99623
4.4.1.17: Holocytochrome-c synthase	Condition	Tumor	0.0663482	0.485136	40	2	0.891941	0.99623
1.4.4.2: Glycine dehydrogenase (aminomethyl-transferring)	Condition	Tumor	0.0653096	0.373293	40	34	0.862044	0.99623
3.2.1.21: Beta-glucosidase	Condition	Tumor	0.0650797	0.470676	40	4	0.890758	0.99623
4.1.2.25: Dihydroneopterin aldolase	Condition	Tumor	0.0648988	0.312946	40	37	0.83682	0.99623
3.1.1.32: Phospholipase A(1)	Condition	Tumor	0.0647341	0.402265	40	1	0.873006	0.99623
3.6.3.4: Cu(2+)-exporting ATPase	Condition	Tumor	0.0646399	0.443994	40	38	0.885017	0.99623
1.1.1.262: 4-hydroxythreonine-4-phosphate dehydrogenase	Condition	Tumor	0.0643592	0.408142	40	17	0.875537	0.99623
2.3.1.129: Acyl-[acyl-carrier-protein]--UDP-N-acetylglucosamine O-acyltransferase	Condition	Tumor	0.0642317	0.569984	40	29	0.910869	0.99623
3.5.4.19: Phosphoribosyl-AMP cyclohydrolase	Condition	Tumor	0.0640983	0.446698	40	32	0.886659	0.99623
3.5.1.103: deacetylase	Condition	Tumor	0.0619164	0.512032	40	4	0.904389	0.99623
1.4.1.11: L-erythro-3,5-diaminohexanoate dehydrogenase	Condition	Tumor	0.0608153	0.594542	40	13	0.919065	0.99623
4.2.3.4: 3-dehydroquinate synthase	Condition	Tumor	0.0604807	0.355727	40	35	0.865896	0.99623
1.14.13.7: Phenol 2-monooxygenase	Condition	Tumor	0.0566646	0.516516	40	6	0.91322	0.99623
1.21.98.1: Cyclic dehypoxanthinyl futalosine synthase	Condition	Tumor	0.0550314	0.400343	40	0	0.891392	0.99623
3.4.25.1: Proteasome endopeptidase complex	Condition	Tumor	0.0548269	0.785213	40	22	0.9447	0.99623
2.7.7.3: Pantetheine-phosphate adenylyltransferase	Condition	Tumor	0.0541273	0.318594	40	37	0.865995	0.99623
2.7.9.3: Selenide, water dikinase	Condition	Tumor	0.0538106	0.382176	40	26	0.888771	0.99623
2.6.1.85: Aminodeoxychorismate synthase	Condition	Tumor	0.053742	0.540842	40	29	0.921369	0.99623
6.1.1.13: D-alanine--poly(phosphoribitol) ligase	Condition	Tumor	0.0533353	0.420299	40	1	0.89969	0.99623
7.2.4.2: NO_NAME	Condition	Tumor	0.05297	0.662269	40	21	0.936671	0.99623
4.3.1.3: Histidine ammonia-lyase	Condition	Tumor	0.0494802	0.365459	40	35	0.893017	0.99623
4.1.1.112: NO_NAME	Condition	Tumor	0.0472672	0.591495	40	7	0.936727	0.99623
4.1.3.17: 4-hydroxy-4-methyl-2-oxoglutarate aldolase	Condition	Tumor	0.0472672	0.591495	40	7	0.936727	0.99623
4.1.1.21: Phosphoribosylaminoimidazole carboxylase	Condition	Tumor	0.0468911	0.482174	40	3	0.923039	0.99623
3.1.3.5: 5'-nucleotidase	Condition	Tumor	0.0460963	0.423983	40	31	0.913995	0.99623
4.2.1.1: Carbonate dehydratase	Condition	Tumor	0.0459904	0.31666	40	35	0.885292	0.99623
2.6.1.42: Branched-chain-amino-acid transaminase	Condition	Tumor	0.045085	0.255597	40	38	0.860924	0.99623
5.3.1.25: L-fucose isomerase	Condition	Tumor	0.044964	0.326971	40	31	0.891348	0.99623
7.2.1.1: NO_NAME	Condition	Tumor	0.0425907	0.776545	40	28	0.956548	0.99623
4.1.3.6: Citrate (pro-3S)-lyase	Condition	Tumor	0.0385902	0.518449	40	29	0.941056	0.99623
5.4.3.8: Glutamate-1-semialdehyde 2,1-aminomutase	Condition	Tumor	0.0384841	0.348697	40	34	0.9127	0.99623
4.1.1.19: Arginine decarboxylase	Condition	Tumor	0.036864	0.464506	40	22	0.937161	0.99623
2.1.1.195: Cobalt-precorrin-5B (C(1))-methyltransferase	Condition	Tumor	0.0362511	0.523419	40	24	0.945147	0.99623
3.1.3.2: Acid phosphatase	Condition	Tumor	0.0362346	0.557562	40	31	0.948525	0.99623
1.1.1.6: Glycerol dehydrogenase	Condition	Tumor	0.0350447	0.567445	40	4	0.951079	0.99623
4.99.1.12: NO_NAME	Condition	Tumor	0.0346978	0.399185	40	1	0.93119	0.99623
2.7.1.207: NO_NAME	Condition	Tumor	0.0330622	0.425401	40	1	0.938459	0.99623
2.4.1.83: Dolichyl-phosphate beta-D-mannosyltransferase	Condition	Tumor	0.0326005	0.46613	40	14	0.944609	0.99623
1.10.2.2: Quinol--cytochrome-c reductase	Condition	Tumor	0.0323701	0.424935	40	31	0.939678	0.99623
1.2.1.3: Aldehyde dehydrogenase (NAD(+))	Condition	Tumor	0.0320024	0.501157	40	25	0.949419	0.99623
4.1.1.41: Methylmalonyl-CoA decarboxylase	Condition	Tumor	0.0311875	0.791812	40	15	0.968788	0.99623
2.3.1.15: Glycerol-3-phosphate 1-O-acyltransferase	Condition	Tumor	0.0311463	0.373686	40	17	0.934012	0.99623
2.4.2.19: Nicotinate-nucleotide diphosphorylase (carboxylating)	Condition	Tumor	0.0308665	0.389851	40	12	0.937309	0.99623
2.8.4.4: [Ribosomal protein S12] (aspartate(89)-C(3))-methylthiotransferase	Condition	Tumor	0.0296585	0.375739	40	36	0.9375	0.99623
2.4.1.4: Amylosucrase	Condition	Tumor	0.0292285	0.443965	40	14	0.947854	0.99623
5.3.1.26: Galactose-6-phosphate isomerase	Condition	Tumor	0.0291553	0.42399	40	29	0.945538	0.99623
4.1.3.40: Chorismate lyase	Condition	Tumor	0.0290617	0.503269	40	3	0.954254	0.99623
3.5.4.1: Cytosine deaminase	Condition	Tumor	0.0286432	0.416774	40	1	0.945568	0.99623
2.7.1.29: Glycerone kinase	Condition	Tumor	0.0256794	0.427515	40	11	0.952417	0.99623
1.2.1.79: Succinate-semialdehyde dehydrogenase (NADP(+))	Condition	Tumor	0.0256426	0.613142	40	9	0.96686	0.99623
2.5.1.7: UDP-N-acetylglucosamine 1-carboxyvinyltransferase	Condition	Tumor	0.0250635	0.325212	40	37	0.938974	0.99623
5.1.3.12: UDP-glucuronate 5'-epimerase	Condition	Tumor	0.0242934	0.440226	40	2	0.956281	0.99623
2.7.1.48: Uridine kinase	Condition	Tumor	0.0240545	0.359894	40	32	0.947061	0.99623
6.2.1.33: 4-chlorobenzoate--CoA ligase	Condition	Tumor	0.0232237	0.467993	40	2	0.960682	0.99623
1.14.13.2: 4-hydroxybenzoate 3-monooxygenase	Condition	Tumor	0.0210387	0.47727	40	4	0.96507	0.99623
3.1.1.45: Carboxymethylenebutenolidase	Condition	Tumor	0.0208972	0.535676	40	6	0.969086	0.99623
5.4.99.62: D-ribose pyranase	Condition	Tumor	0.0208919	0.530486	40	29	0.968792	0.99623
1.2.1.2: Formate dehydrogenase	Condition	Tumor	0.0205427	0.700185	40	21	0.976748	0.99623
6.3.3.1: Phosphoribosylformylglycinamidine cyclo-ligase	Condition	Tumor	0.020075	0.315874	40	36	0.949659	0.99623
2.7.1.71: Shikimate kinase	Condition	Tumor	0.0199895	0.255073	40	38	0.937947	0.99623
6.3.5.11: Cobyrinate a,c-diamide synthase (glutamine-hydrolyzing)	Condition	Tumor	0.0163088	0.50169	40	21	0.974237	0.99623
2.4.1.8: Maltose phosphorylase	Condition	Tumor	0.0154739	0.41814	40	3	0.970673	0.99623
4.6.1.12: 2-C-methyl-D-erythritol 2,4-cyclodiphosphate synthase	Condition	Tumor	0.0148698	0.31748	40	37	0.962889	0.99623
1.6.5.5: NADPH:quinone reductase	Condition	Tumor	0.0139371	0.50768	40	9	0.978242	0.99623
1.8.4.14: L-methionine (R)-S-oxide reductase	Condition	Tumor	0.0133947	0.412583	40	4	0.974271	0.99623
3.5.3.8: Formimidoylglutamase	Condition	Tumor	0.0133522	0.468865	40	22	0.97743	0.99623
2.7.7.53: ATP adenylyltransferase	Condition	Tumor	0.0130578	0.509902	40	4	0.979704	0.99623
4.2.1.147: 5,6,7,8-tetrahydromethanopterin hydro-lyase	Condition	Tumor	0.0129751	0.499991	40	3	0.979432	0.99623
6.3.1.20: NO_NAME	Condition	Tumor	0.0125335	0.532382	40	25	0.981341	0.99623
4.1.1.48: Indole-3-glycerol-phosphate synthase	Condition	Tumor	0.0103642	0.375225	40	34	0.978109	0.99623
2.3.1.275: NO_NAME	Condition	Tumor	0.0101484	0.503555	40	3	0.984026	0.99623
1.3.1.54: Precorrin-6A reductase	Condition	Tumor	0.00895836	0.473509	40	14	0.985005	0.99623
2.4.1.227: acetylglucosaminyltransferase	Condition	Tumor	0.00693118	0.313676	40	37	0.982487	0.99623
2.1.3.15: NO_NAME	Condition	Tumor	0.00650874	0.407762	40	37	0.987348	0.99623
1.1.1.276: Serine 3-dehydrogenase (NADP(+))	Condition	Tumor	0.00643882	0.441016	40	13	0.988428	0.99623
2.7.7.72: CCA tRNA nucleotidyltransferase	Condition	Tumor	0.00643852	0.40206	40	34	0.987307	0.99623
5.4.2.1: Transferred entry: 5.4.2.11 and 5.4.2.12	Condition	Tumor	0.00639851	0.541201	40	15	0.990629	0.99623
2.3.1.1: Amino-acid N-acetyltransferase	Condition	Tumor	0.0056832	0.425815	40	32	0.989421	0.99623
2.3.1.35: Glutamate N-acetyltransferase	Condition	Tumor	0.00549806	0.426446	40	32	0.989781	0.99623
2.8.1.12: Molybdopterin synthase	Condition	Tumor	0.00515238	0.379525	40	20	0.989239	0.99623
3.5.1.88: Peptide deformylase	Condition	Tumor	0.00468087	0.258059	40	39	0.985623	0.99623
2.7.7.4: Sulfate adenylyltransferase	Condition	Tumor	0.00466397	0.574264	40	20	0.993562	0.996773
2.3.2.6: Leucyltransferase	Condition	Tumor	0.00199558	0.490237	40	30	0.996773	0.996773
1.2.1.27: Methylmalonate-semialdehyde dehydrogenase (CoA acylating)	Condition	Tumor	-0.00167709	0.35193	40	12	0.996223	0.996773
1.1.1.88: Hydroxymethylglutaryl-CoA reductase	Condition	Tumor	-0.0019236	0.447771	40	30	0.996595	0.996773
4.1.99.22: NO_NAME	Condition	Tumor	-0.00283649	0.355816	40	35	0.993681	0.996773
1.1.1.40: Malate dehydrogenase (oxaloacetate-decarboxylating) (NADP(+))	Condition	Tumor	-0.00323226	0.478282	40	28	0.994643	0.996773
2.3.1.111: Mycocerosate synthase	Condition	Tumor	-0.00341888	0.500606	40	4	0.994587	0.996773
2.4.1.212: Hyaluronan synthase	Condition	Tumor	-0.0050359	0.419859	40	2	0.990493	0.99623
4.2.1.10: 3-dehydroquinate dehydratase	Condition	Tumor	-0.00704994	0.306833	40	37	0.981789	0.99623
4.2.1.70: Pseudouridylate synthase	Condition	Tumor	-0.00712735	0.523841	40	12	0.989216	0.99623
1.3.1.26: Transferred entry: 1.17.1.8	Condition	Tumor	-0.00846866	0.510003	40	9	0.986839	0.99623
3.2.1.11: Dextranase	Condition	Tumor	-0.0119965	0.4623	40	1	0.979433	0.99623
2.3.3.1: Citrate (Si)-synthase	Condition	Tumor	-0.0123875	0.494477	40	4	0.980145	0.99623
6.3.2.12: Dihydrofolate synthase	Condition	Tumor	-0.012664	0.577396	40	22	0.982616	0.99623
4.1.1.20: Diaminopimelate decarboxylase	Condition	Tumor	-0.012731	0.322343	40	37	0.968702	0.99623
1.5.1.45: FAD reductase (NAD(P)H)	Condition	Tumor	-0.0129658	0.567142	40	10	0.98188	0.99623
4.2.1.151: Chorismate dehydratase	Condition	Tumor	-0.017477	0.38505	40	0	0.964035	0.99623
3.5.1.18: Succinyl-diaminopimelate desuccinylase	Condition	Tumor	-0.0180275	0.490889	40	32	0.970897	0.99623
2.1.1.72: Site-specific DNA-methyltransferase (adenine-specific)	Condition	Tumor	-0.0187585	0.456119	40	30	0.967411	0.99623
1.2.1.41: Glutamate-5-semialdehyde dehydrogenase	Condition	Tumor	-0.0195581	0.376619	40	35	0.958856	0.99623
3.4.23.36: Signal peptidase II	Condition	Tumor	-0.019563	0.273249	40	39	0.943301	0.99623
3.1.26.4: Ribonuclease H	Condition	Tumor	-0.0211253	0.361237	40	37	0.953672	0.99623
2.4.2.28: S-methyl-5'-thioadenosine phosphorylase	Condition	Tumor	-0.0227004	0.42346	40	6	0.957529	0.99623
2.1.1.35: tRNA (uracil(54)-C(5))-methyltransferase	Condition	Tumor	-0.0227157	0.427064	40	13	0.957859	0.99623
2.6.1.2: Alanine transaminase	Condition	Tumor	-0.0235864	0.428463	40	25	0.956388	0.99623
4.2.3.5: Chorismate synthase	Condition	Tumor	-0.0253149	0.318311	40	36	0.937029	0.99623
5.4.1.2: Transferred entry: 5.4.99.61	Condition	Tumor	-0.025598	0.639462	40	15	0.968278	0.99623
3.2.1.8: Endo-1,4-beta-xylanase	Condition	Tumor	-0.026792	0.416778	40	5	0.949081	0.99623
3.6.1.19: Nucleoside-triphosphate diphosphatase	Condition	Tumor	-0.0272396	0.429545	40	1	0.949769	0.99623
3.4.11.2: Membrane alanyl aminopeptidase	Condition	Tumor	-0.0273785	0.429145	40	32	0.949466	0.99623
1.13.11.11: Tryptophan 2,3-dioxygenase	Condition	Tumor	-0.027888	0.485982	40	3	0.954539	0.99623
2.1.1.107: Uroporphyrinogen-III C-methyltransferase	Condition	Tumor	-0.0282144	0.416843	40	28	0.946391	0.99623
1.2.1.21: Glycolaldehyde dehydrogenase	Condition	Tumor	-0.0284786	0.381305	40	0	0.940855	0.99623
5.1.3.13: dTDP-4-dehydrorhamnose 3,5-epimerase	Condition	Tumor	-0.0289023	0.540192	40	32	0.957611	0.99623
2.1.3.3: Ornithine carbamoyltransferase	Condition	Tumor	-0.0296411	0.43391	40	35	0.945896	0.99623
6.2.1.20: Long-chain-fatty-acid--[acyl-carrier-protein] ligase	Condition	Tumor	-0.0301244	0.363339	40	7	0.934358	0.99623
5.1.1.13: Aspartate racemase	Condition	Tumor	-0.0312479	0.509528	40	12	0.95142	0.99623
1.1.1.3: Homoserine dehydrogenase	Condition	Tumor	-0.0325957	0.269928	40	37	0.90452	0.99623
2.1.1.151: Cobalt-factor II C(20)-methyltransferase	Condition	Tumor	-0.0340911	0.411209	40	14	0.934363	0.99623
1.1.1.18: Inositol 2-dehydrogenase	Condition	Tumor	-0.0349938	0.546335	40	28	0.949265	0.99623
1.4.3.10: Putrescine oxidase	Condition	Tumor	-0.0356286	0.410819	40	1	0.931345	0.99623
2.7.7.77: Molybdenum cofactor guanylyltransferase	Condition	Tumor	-0.036172	0.445582	40	33	0.935726	0.99623
3.5.1.5: Urease	Condition	Tumor	-0.0368629	0.333062	40	37	0.912454	0.99623
3.1.1.24: 3-oxoadipate enol-lactonase	Condition	Tumor	-0.0370763	0.450163	40	1	0.934791	0.99623
1.17.5.3: NO_NAME	Condition	Tumor	-0.0389925	0.61349	40	15	0.949655	0.99623
3.5.2.17: Hydroxyisourate hydrolase	Condition	Tumor	-0.0395418	0.535944	40	5	0.941573	0.99623
2.5.1.120: Aminodeoxyfutalosine synthase	Condition	Tumor	-0.0398245	0.353594	40	0	0.910919	0.99623
2.7.7.41: Phosphatidate cytidylyltransferase	Condition	Tumor	-0.0398308	0.286945	40	38	0.890334	0.99623
2.4.1.5: Dextransucrase	Condition	Tumor	-0.0413814	0.612235	40	18	0.946466	0.99623
2.3.1.222: Phosphate propanoyltransferase	Condition	Tumor	-0.0436199	0.431708	40	12	0.92005	0.99623
1.3.1.34: 2,4-dienoyl-CoA reductase (NADPH)	Condition	Tumor	-0.0443706	0.511752	40	5	0.931363	0.99623
2.6.1.57: Aromatic-amino-acid transaminase	Condition	Tumor	-0.0446009	0.425837	40	1	0.917135	0.99623
1.14.14.3: Alkanal monooxygenase (FMN-linked)	Condition	Tumor	-0.0446799	0.633468	40	8	0.94414	0.99623
2.1.1.45: Thymidylate synthase	Condition	Tumor	-0.0468208	0.324987	40	37	0.886207	0.99623
4.1.2.4: Deoxyribose-phosphate aldolase	Condition	Tumor	-0.0469188	0.357099	40	37	0.896161	0.99623
2.1.1.14: 5-methyltetrahydropteroyltriglutamate--homocysteine S-methyltransferase	Condition	Tumor	-0.0476706	0.48941	40	32	0.922917	0.99623
2.6.1.34: UDP-N-acetylbacillosamine transaminase	Condition	Tumor	-0.0476721	0.438474	40	3	0.913994	0.99623
1.1.1.77: Lactaldehyde reductase	Condition	Tumor	-0.0480257	0.477952	40	20	0.92049	0.99623
6.3.5.4: Asparagine synthase (glutamine-hydrolyzing)	Condition	Tumor	-0.0499486	0.776875	40	12	0.949073	0.99623
2.3.1.189: Mycothiol synthase	Condition	Tumor	-0.0505881	0.391586	40	13	0.897891	0.99623
3.4.16.4: Serine-type D-Ala-D-Ala carboxypeptidase	Condition	Tumor	-0.0518584	0.379782	40	34	0.892109	0.99623
3.2.2.23: DNA-formamidopyrimidine glycosylase	Condition	Tumor	-0.0520786	0.393595	40	35	0.895433	0.99623
1.5.99.8: Transferred entry: 1.5.5.2	Condition	Tumor	-0.0525908	0.456986	40	1	0.908986	0.99623
3.1.3.89: 5'-deoxynucleotidase	Condition	Tumor	-0.0534042	0.414007	40	7	0.898043	0.99623
6.1.1.23: Aspartate--tRNA(Asn) ligase	Condition	Tumor	-0.0537475	0.330758	40	34	0.871775	0.99623
6.2.1.25: Benzoate--CoA ligase	Condition	Tumor	-0.0567936	0.490226	40	3	0.90838	0.99623
3.1.3.48: Protein-tyrosine-phosphatase	Condition	Tumor	-0.0573693	0.44008	40	31	0.896968	0.99623
3.2.1.35: Hyaluronoglucosaminidase	Condition	Tumor	-0.0597357	0.388217	40	0	0.878525	0.99623
6.3.5.3: Phosphoribosylformylglycinamidine synthase	Condition	Tumor	-0.0599572	0.325516	40	39	0.854843	0.99623
2.1.1.197: Malonyl-[acyl-carrier protein] O-methyltransferase	Condition	Tumor	-0.0609085	0.430814	40	11	0.888317	0.99623
2.1.1.217: tRNA (adenine(22)-N(1))-methyltransferase	Condition	Tumor	-0.0611206	0.466015	40	3	0.896344	0.99623
4.1.1.49: Phosphoenolpyruvate carboxykinase (ATP)	Condition	Tumor	-0.0640886	0.50417	40	36	0.899518	0.99623
1.1.1.35: 3-hydroxyacyl-CoA dehydrogenase	Condition	Tumor	-0.0641852	0.530661	40	3	0.904365	0.99623
1.4.1.2: Glutamate dehydrogenase	Condition	Tumor	-0.064348	0.46992	40	3	0.891806	0.99623
2.4.1.293: GalNAc(5)-diNAcBac-PP-undecaprenol beta-1,3-glucosyltransferase	Condition	Tumor	-0.0655169	0.375341	40	0	0.862358	0.99623
1.11.1.18: Bromide peroxidase	Condition	Tumor	-0.067376	0.413889	40	0	0.871548	0.99623
1.1.1.154: Ureidoglycolate dehydrogenase	Condition	Tumor	-0.0699144	0.589123	40	20	0.906158	0.99623
1.1.1.42: Isocitrate dehydrogenase (NADP(+))	Condition	Tumor	-0.0715815	0.429705	40	34	0.868582	0.99623
1.8.4.8: Phosphoadenylyl-sulfate reductase (thioredoxin)	Condition	Tumor	-0.0724614	0.539964	40	7	0.893955	0.99623
6.3.5.1: NAD(+) synthase (glutamine-hydrolyzing)	Condition	Tumor	-0.07259	0.41763	40	34	0.862934	0.99623
3.6.3.29: Molybdate-transporting ATPase	Condition	Tumor	-0.0751093	0.406145	40	2	0.854266	0.99623
1.1.1.27: L-lactate dehydrogenase	Condition	Tumor	-0.0751627	0.370236	40	36	0.840208	0.99623
6.5.1.1: DNA ligase (ATP)	Condition	Tumor	-0.075377	0.549775	40	6	0.891671	0.99623
3.5.1.25: N-acetylglucosamine-6-phosphate deacetylase	Condition	Tumor	-0.0758716	0.37491	40	30	0.840705	0.99623
2.5.1.56: N-acetylneuraminate synthase	Condition	Tumor	-0.0760149	0.48821	40	3	0.877093	0.99623
2.1.1.220: tRNA (adenine(58)-N(1))-methyltransferase	Condition	Tumor	-0.0762094	0.536172	40	21	0.887723	0.99623
6.2.1.30: Phenylacetate--CoA ligase	Condition	Tumor	-0.0804653	0.385914	40	5	0.835947	0.99623
6.3.4.18: 5-(carboxyamino)imidazole ribonucleotide synthase	Condition	Tumor	-0.0806449	0.422523	40	33	0.849647	0.99623
4.2.1.20: Tryptophan synthase	Condition	Tumor	-0.0807869	0.227942	40	39	0.724984	0.99623
2.1.2.10: Aminomethyltransferase	Condition	Tumor	-0.0826636	0.441438	40	32	0.852453	0.99623
2.7.7.13: Mannose-1-phosphate guanylyltransferase	Condition	Tumor	-0.0850715	0.564651	40	8	0.881039	0.99623
5.1.3.20: ADP-glyceromanno-heptose 6-epimerase	Condition	Tumor	-0.0863869	0.568178	40	22	0.879958	0.99623
1.1.5.4: Malate dehydrogenase (quinone)	Condition	Tumor	-0.0870938	0.401304	40	24	0.829348	0.99623
2.5.1.101: N,N'-diacetyllegionaminate synthase	Condition	Tumor	-0.0881641	0.381552	40	0	0.818502	0.99623
1.1.1.169: 2-dehydropantoate 2-reductase	Condition	Tumor	-0.088797	0.423419	40	23	0.835011	0.99623
1.14.12.17: Nitric oxide dioxygenase	Condition	Tumor	-0.0888299	0.445958	40	5	0.843177	0.99623
3.6.3.25: Sulfate-transporting ATPase	Condition	Tumor	-0.0896594	0.324709	40	24	0.783951	0.99623
2.7.7.42: [Glutamate--ammonia-ligase] adenylyltransferase	Condition	Tumor	-0.0896732	0.459703	40	29	0.846379	0.99623
1.1.99.1: Choline dehydrogenase	Condition	Tumor	-0.0898135	0.565952	40	5	0.87475	0.99623
1.17.1.2: 4-hydroxy-3-methylbut-2-enyl diphosphate reductase	Condition	Tumor	-0.090628	0.445896	40	1	0.840025	0.99623
2.7.7.89: [Glutamate--ammonia ligase]-adenylyl-L-tyrosine phosphorylase	Condition	Tumor	-0.0909447	0.459378	40	29	0.844121	0.99623
5.4.99.15: (1->4)-alpha-D-glucan 1-alpha-D-glucosylmutase	Condition	Tumor	-0.0928893	0.516856	40	5	0.858327	0.99623
2.7.1.5: Rhamnulokinase	Condition	Tumor	-0.0947751	0.415944	40	2	0.82098	0.99623
2.7.1.6: Galactokinase	Condition	Tumor	-0.0952391	0.53194	40	25	0.858857	0.99623
3.5.1.19: Nicotinamidase	Condition	Tumor	-0.0958463	0.462061	40	11	0.83678	0.99623
3.7.1.2: Fumarylacetoacetase	Condition	Tumor	-0.0965851	0.46347	40	8	0.836033	0.99623
2.7.7.38: 3-deoxy-manno-octulosonate cytidylyltransferase	Condition	Tumor	-0.096982	0.400662	40	31	0.810039	0.99623
6.2.1.14: 6-carboxyhexanoate--CoA ligase	Condition	Tumor	-0.0992604	0.474749	40	22	0.835503	0.99623
1.4.1.4: Glutamate dehydrogenase (NADP(+))	Condition	Tumor	-0.100315	0.475108	40	28	0.833905	0.99623
2.3.1.183: Phosphinothricin acetyltransferase	Condition	Tumor	-0.101408	0.451258	40	5	0.823399	0.99623
2.3.1.89: Tetrahydrodipicolinate N-acetyltransferase	Condition	Tumor	-0.102904	0.50466	40	24	0.839514	0.99623
3.1.26.12: Ribonuclease E	Condition	Tumor	-0.104495	0.429841	40	22	0.809235	0.99623
2.4.2.2: Pyrimidine-nucleoside phosphorylase	Condition	Tumor	-0.10515	0.434381	40	25	0.810029	0.99623
2.8.1.1: Thiosulfate sulfurtransferase	Condition	Tumor	-0.105661	0.446919	40	24	0.814376	0.99623
2.8.3.8: Acetate CoA-transferase	Condition	Tumor	-0.10633	0.536749	40	14	0.844022	0.99623
4.3.1.1: Aspartate ammonia-lyase	Condition	Tumor	-0.107428	0.338211	40	35	0.752499	0.99623
2.3.2.3: Lysyltransferase	Condition	Tumor	-0.108446	0.546266	40	20	0.843695	0.99623
4.3.1.12: Ornithine cyclodeaminase	Condition	Tumor	-0.108462	0.5339	40	4	0.840102	0.99623
1.1.1.25: Shikimate dehydrogenase	Condition	Tumor	-0.108954	0.378966	40	33	0.77529	0.99623
2.3.1.29: Glycine C-acetyltransferase	Condition	Tumor	-0.109151	0.541036	40	29	0.841192	0.99623
6.5.1.3: RNA ligase (ATP)	Condition	Tumor	-0.109588	0.595028	40	4	0.854857	0.99623
3.6.3.44: Xenobiotic-transporting ATPase	Condition	Tumor	-0.109832	0.423873	40	14	0.796946	0.99623
3.4.22.37: Gingipain R	Condition	Tumor	-0.110826	0.40896	40	1	0.787863	0.99623
2.1.1.163: Demethylmenaquinone methyltransferase	Condition	Tumor	-0.111658	0.370635	40	36	0.764858	0.99623
1.11.1.5: Cytochrome-c peroxidase	Condition	Tumor	-0.11184	0.428763	40	11	0.795622	0.99623
1.4.7.1: Glutamate synthase (ferredoxin)	Condition	Tumor	-0.114565	0.526737	40	5	0.828983	0.99623
2.1.1.74: (FADH(2)-oxidizing)	Condition	Tumor	-0.114666	0.496302	40	25	0.818522	0.99623
1.12.7.2: Ferredoxin hydrogenase	Condition	Tumor	-0.115243	0.51286	40	20	0.823411	0.99623
6.2.1.3: Long-chain-fatty-acid--CoA ligase	Condition	Tumor	-0.115251	0.427899	40	30	0.789124	0.99623
1.1.1.4: (R,R)-butanediol dehydrogenase	Condition	Tumor	-0.115734	0.451442	40	19	0.799051	0.99623
2.3.1.266: NO_NAME	Condition	Tumor	-0.116917	0.486457	40	24	0.811356	0.99623
2.7.1.23: NAD(+) kinase	Condition	Tumor	-0.12035	0.313082	40	37	0.702821	0.99623
1.1.1.28: D-lactate dehydrogenase	Condition	Tumor	-0.120448	0.51994	40	19	0.818047	0.99623
1.3.98.1: Dihydroorotate oxidase (fumarate)	Condition	Tumor	-0.122833	0.398752	40	16	0.759732	0.99623
4.2.1.49: Urocanate hydratase	Condition	Tumor	-0.12363	0.38124	40	35	0.747501	0.99623
2.3.1.190: Acetoin dehydrogenase	Condition	Tumor	-0.124887	0.439353	40	9	0.77776	0.99623
1.1.1.1: Alcohol dehydrogenase	Condition	Tumor	-0.125232	0.419276	40	35	0.766806	0.99623
2.5.1.61: Hydroxymethylbilane synthase	Condition	Tumor	-0.126983	0.384398	40	35	0.742957	0.99623
2.1.1.223: tRNA(1)(Val) (adenine(37)-N(6))-methyltransferase	Condition	Tumor	-0.127009	0.550668	40	13	0.818828	0.99623
1.14.99.36: Beta-carotene 15,15'-monooxygenase	Condition	Tumor	-0.12713	0.614219	40	17	0.837132	0.99623
2.7.10.2: Non-specific protein-tyrosine kinase	Condition	Tumor	-0.127252	0.406782	40	5	0.756123	0.99623
2.7.8.24: Phosphatidylcholine synthase	Condition	Tumor	-0.127619	0.422319	40	7	0.764159	0.99623
3.5.4.30: dCTP deaminase (dUMP-forming)	Condition	Tumor	-0.127655	0.434678	40	26	0.770603	0.99623
7.3.2.1: NO_NAME	Condition	Tumor	-0.127845	0.424614	40	35	0.764991	0.99623
2.5.1.141: NO_NAME	Condition	Tumor	-0.129784	0.697495	40	18	0.853378	0.99623
3.5.99.2: Aminopyrimidine aminohydrolase	Condition	Tumor	-0.130987	0.489219	40	25	0.790342	0.99623
2.5.1.31: diphosphate specific)	Condition	Tumor	-0.131236	0.422056	40	11	0.757542	0.99623
3.2.1.14: Chitinase	Condition	Tumor	-0.131438	0.483301	40	2	0.787127	0.99623
2.1.1.177: 23S rRNA (pseudouridine(1915)-N(3))-methyltransferase	Condition	Tumor	-0.131814	0.307173	40	37	0.670258	0.99623
2.7.1.22: Ribosylnicotinamide kinase	Condition	Tumor	-0.133524	0.461419	40	4	0.773866	0.99623
1.17.1.8: 4-hydroxy-tetrahydrodipicolinate reductase	Condition	Tumor	-0.135447	0.310974	40	37	0.665622	0.99623
3.1.1.61: Protein-glutamate methylesterase	Condition	Tumor	-0.136839	0.523432	40	8	0.795175	0.99623
1.1.98.6: NO_NAME	Condition	Tumor	-0.137699	0.384533	40	2	0.722254	0.99623
5.5.1.4: Inositol-3-phosphate synthase	Condition	Tumor	-0.137946	0.48873	40	3	0.779281	0.99623
2.4.99.19: Undecaprenyl-diphosphooligosaccharide--protein glycotransferase	Condition	Tumor	-0.137946	0.363012	40	0	0.706059	0.99623
1.2.99.7: Aldehyde dehydrogenase (FAD-independent)	Condition	Tumor	-0.140982	0.41831	40	0	0.737951	0.99623
3.8.1.2: (S)-2-haloacid dehalogenase	Condition	Tumor	-0.141538	0.492221	40	8	0.775253	0.99623
3.4.25.2: HslU--HslV peptidase	Condition	Tumor	-0.141612	0.467999	40	26	0.763852	0.99623
2.3.1.193: tRNA(Met) cytidine acetyltransferase	Condition	Tumor	-0.14182	0.392718	40	7	0.720007	0.99623
2.5.1.55: 3-deoxy-8-phosphooctulonate synthase	Condition	Tumor	-0.141954	0.458131	40	33	0.758365	0.99623
2.7.1.24: Dephospho-CoA kinase	Condition	Tumor	-0.142346	0.337407	40	37	0.675489	0.99623
1.8.7.1: Assimilatory sulfite reductase (ferredoxin)	Condition	Tumor	-0.142661	0.450268	40	3	0.753102	0.99623
1.2.5.1: Pyruvate dehydrogenase (quinone)	Condition	Tumor	-0.14312	0.33952	40	12	0.67574	0.99623
2.3.1.87: Aralkylamine N-acetyltransferase	Condition	Tumor	-0.143152	0.411527	40	0	0.729868	0.99623
2.1.1.298: Ribosomal protein L3 N(5)-glutamine methyltransferase	Condition	Tumor	-0.14378	0.424728	40	17	0.736833	0.99623
2.5.1.129: NO_NAME	Condition	Tumor	-0.145682	0.49876	40	10	0.771808	0.99623
1.9.6.1: Nitrate reductase (cytochrome)	Condition	Tumor	-0.147528	0.497006	40	17	0.76821	0.99623
3.1.3.23: Sugar-phosphatase	Condition	Tumor	-0.147961	0.489423	40	3	0.764059	0.99623
2.8.1.8: Lipoyl synthase	Condition	Tumor	-0.148964	0.379738	40	36	0.697043	0.99623
2.1.1.77: Protein-L-isoaspartate(D-aspartate) O-methyltransferase	Condition	Tumor	-0.151007	0.614669	40	11	0.807258	0.99623
1.1.1.90: Aryl-alcohol dehydrogenase	Condition	Tumor	-0.151036	0.375513	40	0	0.689781	0.99623
2.4.2.22: Xanthine phosphoribosyltransferase	Condition	Tumor	-0.15117	0.533295	40	25	0.77836	0.99623
3.1.26.3: Ribonuclease III	Condition	Tumor	-0.15281	0.325967	40	36	0.641898	0.99623
2.4.2.17: ATP phosphoribosyltransferase	Condition	Tumor	-0.153036	0.444678	40	32	0.73263	0.99623
4.2.1.75: Uroporphyrinogen-III synthase	Condition	Tumor	-0.153901	0.397948	40	34	0.701109	0.99623
4.2.1.79: 2-methylcitrate dehydratase	Condition	Tumor	-0.154299	0.484667	40	2	0.751954	0.99623
1.3.1.91: tRNA-dihydrouridine(20) synthase (NAD(P)(+))	Condition	Tumor	-0.157656	0.412041	40	19	0.704131	0.99623
6.3.1.2: Glutamate--ammonia ligase	Condition	Tumor	-0.158471	0.302292	40	38	0.603163	0.99623
3.6.1.45: UDP-sugar diphosphatase	Condition	Tumor	-0.159375	0.358563	40	6	0.659216	0.99623
2.1.1.171: 16S rRNA (guanine(966)-N(2))-methyltransferase	Condition	Tumor	-0.159513	0.421687	40	16	0.707332	0.99623
1.1.1.292: 1,5-anhydro-D-fructose reductase (1,5-anhydro-D-mannitol-forming)	Condition	Tumor	-0.15962	0.465609	40	31	0.733623	0.99623
2.7.4.16: Thiamine-phosphate kinase	Condition	Tumor	-0.160149	0.389998	40	36	0.683643	0.99623
2.1.1.174: 23S rRNA (guanine(1835)-N(2))-methyltransferase	Condition	Tumor	-0.160154	0.489921	40	24	0.745539	0.99623
4.1.3.24: Malyl-CoA lyase	Condition	Tumor	-0.162564	0.492271	40	3	0.743038	0.99623
1.1.1.60: 2-hydroxy-3-oxopropionate reductase	Condition	Tumor	-0.164286	0.398245	40	0	0.682272	0.99623
4.2.1.135: UDP-N-acetylglucosamine 4,6-dehydratase (configuration-retaining)	Condition	Tumor	-0.165062	0.414928	40	1	0.692997	0.99623
4.4.1.8: Cystathionine beta-lyase	Condition	Tumor	-0.165622	0.446684	40	19	0.712859	0.99623
4.1.1.37: Uroporphyrinogen decarboxylase	Condition	Tumor	-0.165786	0.382637	40	34	0.667268	0.99623
4.4.1.28: L-cysteine desulfidase	Condition	Tumor	-0.165861	0.370629	40	2	0.657046	0.99623
2.7.7.40: D-ribitol-5-phosphate cytidylyltransferase	Condition	Tumor	-0.16611	0.451078	40	14	0.714729	0.99623
3.5.2.9: 5-oxoprolinase (ATP-hydrolyzing)	Condition	Tumor	-0.167455	0.447975	40	31	0.710628	0.99623
3.2.1.177: Alpha-D-xyloside xylohydrolase	Condition	Tumor	-0.167856	0.360808	40	2	0.644428	0.99623
6.2.1.26: o-succinylbenzoate--CoA ligase	Condition	Tumor	-0.167901	0.398939	40	23	0.676223	0.99623
3.6.4.12: DNA helicase	Condition	Tumor	-0.168305	0.384429	40	38	0.664006	0.99623
1.1.1.283: Methylglyoxal reductase (NADPH)	Condition	Tumor	-0.171618	0.389313	40	2	0.661839	0.99623
2.5.1.3: Thiamine-phosphate diphosphorylase	Condition	Tumor	-0.171993	0.386175	40	36	0.658576	0.99623
2.3.1.40: Acyl-[acyl-carrier-protein]--phospholipid O-acyltransferase	Condition	Tumor	-0.173354	0.379015	40	7	0.650001	0.99623
2.4.2.1: Purine-nucleoside phosphorylase	Condition	Tumor	-0.174835	0.284752	40	38	0.54288	0.99623
2.3.1.18: Galactoside O-acetyltransferase	Condition	Tumor	-0.175654	0.526727	40	4	0.740603	0.99623
2.8.2.22: Aryl-sulfate sulfotransferase	Condition	Tumor	-0.177802	0.389052	40	0	0.650264	0.99623
3.4.13.3: Transferred entry: 3.4.13.18 and 3.4.13.20	Condition	Tumor	-0.182645	0.53326	40	8	0.733858	0.99623
2.3.1.57: Diamine N-acetyltransferase	Condition	Tumor	-0.182674	0.415194	40	9	0.662449	0.99623
5.3.3.4: Muconolactone Delta-isomerase	Condition	Tumor	-0.183321	0.508739	40	2	0.720585	0.99623
2.7.10.1: Receptor protein-tyrosine kinase	Condition	Tumor	-0.184221	0.479107	40	1	0.702745	0.99623
1.4.1.9: Leucine dehydrogenase	Condition	Tumor	-0.184468	0.559176	40	22	0.743293	0.99623
1.13.11.5: Homogentisate 1,2-dioxygenase	Condition	Tumor	-0.185033	0.58609	40	5	0.753952	0.99623
3.4.19.3: Pyroglutamyl-peptidase I	Condition	Tumor	-0.186691	0.432168	40	30	0.668192	0.99623
3.6.3.17: Monosaccharide-transporting ATPase	Condition	Tumor	-0.187087	0.305119	40	37	0.543424	0.99623
2.5.1.72: Quinolinate synthase	Condition	Tumor	-0.188364	0.44955	40	27	0.677571	0.99623
3.1.3.7: 3'(2'),5'-bisphosphate nucleotidase	Condition	Tumor	-0.188541	0.370141	40	4	0.613434	0.99623
3.1.1.29: Aminoacyl-tRNA hydrolase	Condition	Tumor	-0.188875	0.323418	40	38	0.562674	0.99623
1.1.1.170: (decarboxylating)	Condition	Tumor	-0.18899	0.492552	40	3	0.703343	0.99623
4.1.2.14: 2-dehydro-3-deoxy-phosphogluconate aldolase	Condition	Tumor	-0.189334	0.64139	40	17	0.769453	0.99623
1.14.99.3: Heme oxygenase (biliverdin-producing)	Condition	Tumor	-0.189795	0.480407	40	9	0.694999	0.99623
2.4.99.17: S-adenosylmethionine:tRNA ribosyltransferase-isomerase	Condition	Tumor	-0.190275	0.505883	40	34	0.708916	0.99623
1.6.1.2: NAD(P)(+) transhydrogenase (Re/Si-specific)	Condition	Tumor	-0.190974	0.500307	40	6	0.7048	0.99623
2.4.1.10: Levansucrase	Condition	Tumor	-0.191104	0.535803	40	10	0.723313	0.99623
4.1.3.30: Methylisocitrate lyase	Condition	Tumor	-0.191592	0.565919	40	16	0.736812	0.99623
1.4.1.1: Alanine dehydrogenase	Condition	Tumor	-0.191669	0.409303	40	34	0.642258	0.99623
1.1.1.14: L-iditol 2-dehydrogenase	Condition	Tumor	-0.194833	0.521634	40	3	0.710849	0.99623
3.2.1.86: 6-phospho-beta-glucosidase	Condition	Tumor	-0.1962	0.47011	40	32	0.678771	0.99623
3.2.1.85: 6-phospho-beta-galactosidase	Condition	Tumor	-0.196261	0.416422	40	6	0.640119	0.99623
1.3.8.6: Glutaryl-CoA dehydrogenase (ETF)	Condition	Tumor	-0.196471	0.592605	40	9	0.74206	0.99623
3.2.1.1: Alpha-amylase	Condition	Tumor	-0.199478	0.48805	40	24	0.685036	0.99623
3.5.2.6: Beta-lactamase	Condition	Tumor	-0.200633	0.202456	40	40	0.327956	0.99623
4.1.2.22: Fructose-6-phosphate phosphoketolase	Condition	Tumor	-0.201801	0.540972	40	3	0.711196	0.99623
3.1.11.5: Exodeoxyribonuclease V	Condition	Tumor	-0.202112	0.53236	40	31	0.706316	0.99623
4.1.1.47: Tartronate-semialdehyde synthase	Condition	Tumor	-0.202122	0.480379	40	2	0.676305	0.99623
5.1.1.7: Diaminopimelate epimerase	Condition	Tumor	-0.202224	0.29592	40	37	0.498516	0.99623
5.99.1.2: DNA topoisomerase	Condition	Tumor	-0.204296	0.275158	40	38	0.462368	0.99623
3.2.2.1: Purine nucleosidase	Condition	Tumor	-0.204894	0.412351	40	1	0.622128	0.99623
1.13.12.4: Lactate 2-monooxygenase	Condition	Tumor	-0.205242	0.487765	40	6	0.676285	0.99623
4.1.1.98: 4-hydroxy-3-polyprenylbenzoate decarboxylase	Condition	Tumor	-0.20525	0.426444	40	5	0.633059	0.99623
4.1.3.1: Isocitrate lyase	Condition	Tumor	-0.21057	0.662123	40	10	0.752209	0.99623
4.2.1.19: Imidazoleglycerol-phosphate dehydratase	Condition	Tumor	-0.21116	0.36185	40	36	0.562967	0.99623
1.15.1.2: Superoxide reductase	Condition	Tumor	-0.212073	0.683127	40	11	0.75792	0.99623
2.3.1.9: Acetyl-CoA C-acetyltransferase	Condition	Tumor	-0.212343	0.364847	40	35	0.564	0.99623
3.5.4.28: S-adenosylhomocysteine deaminase	Condition	Tumor	-0.212533	0.441351	40	11	0.632887	0.99623
2.7.14.1: Protein arginine kinase	Condition	Tumor	-0.213317	0.389233	40	11	0.586867	0.99623
3.4.11.24: Aminopeptidase S	Condition	Tumor	-0.213827	0.427911	40	6	0.620167	0.99623
1.6.5.11: NADH dehydrogenase (quinone)	Condition	Tumor	-0.214321	0.356307	40	40	0.551075	0.99623
2.4.1.129: Peptidoglycan glycosyltransferase	Condition	Tumor	-0.214521	0.444523	40	34	0.632157	0.99623
3.5.4.31: S-methyl-5'-thioadenosine deaminase	Condition	Tumor	-0.215477	0.415024	40	8	0.606638	0.99623
2.4.1.211: 1,3-beta-galactosyl-N-acetylhexosamine phosphorylase	Condition	Tumor	-0.216027	0.562162	40	15	0.702913	0.99623
2.4.1.7: Sucrose phosphorylase	Condition	Tumor	-0.216395	0.45945	40	7	0.640342	0.99623
3.4.11.9: Xaa-Pro aminopeptidase	Condition	Tumor	-0.218392	0.53617	40	25	0.68606	0.99623
2.1.1.144: Trans-aconitate 2-methyltransferase	Condition	Tumor	-0.219383	0.49733	40	4	0.661625	0.99623
1.3.98.3: NO_NAME	Condition	Tumor	-0.219553	0.529465	40	28	0.680716	0.99623
2.7.1.170: Anhydro-N-acetylmuramic acid kinase	Condition	Tumor	-0.219884	0.37452	40	22	0.560603	0.99623
3.1.3.16: Protein-serine/threonine phosphatase	Condition	Tumor	-0.220565	0.413693	40	28	0.597027	0.99623
2.3.1.181: Lipoyl(octanoyl) transferase	Condition	Tumor	-0.220716	0.396464	40	34	0.580989	0.99623
2.7.8.20: Phosphatidylglycerol--membrane-oligosaccharide glycerophosphotransferase	Condition	Tumor	-0.221174	0.519357	40	9	0.672611	0.99623
2.7.1.166: 3-deoxy-D-manno-octulosonic acid kinase	Condition	Tumor	-0.222821	0.403102	40	9	0.583661	0.99623
3.5.1.10: Formyltetrahydrofolate deformylase	Condition	Tumor	-0.222848	0.470592	40	28	0.638531	0.99623
2.1.1.170: 16S rRNA (guanine(527)-N(7))-methyltransferase	Condition	Tumor	-0.223499	0.392756	40	21	0.572668	0.99623
1.2.98.1: Formaldehyde dismutase	Condition	Tumor	-0.223621	0.591554	40	7	0.707517	0.99623
1.8.1.8: Protein-disulfide reductase	Condition	Tumor	-0.223731	0.463287	40	21	0.631923	0.99623
4.2.1.28: Propanediol dehydratase	Condition	Tumor	-0.224962	0.573821	40	13	0.697217	0.99623
3.1.21.4: Type II site-specific deoxyribonuclease	Condition	Tumor	-0.22502	0.483864	40	12	0.644551	0.99623
1.1.1.100: 3-oxoacyl-[acyl-carrier-protein] reductase	Condition	Tumor	-0.22513	0.474135	40	34	0.637632	0.99623
3.6.3.20: Glycerol-3-phosphate-transporting ATPase	Condition	Tumor	-0.225364	0.429879	40	20	0.60315	0.99623
3.1.7.2: Guanosine-3',5'-bis(diphosphate) 3'-diphosphatase	Condition	Tumor	-0.225418	0.500152	40	22	0.654768	0.99623
1.11.1.21: Catalase peroxidase	Condition	Tumor	-0.226399	0.628706	40	6	0.720763	0.99623
1.7.99.4: Nitrate reductase	Condition	Tumor	-0.227309	0.192991	40	39	0.246191	0.99623
3.1.3.6: 3'-nucleotidase	Condition	Tumor	-0.22805	0.467132	40	10	0.628219	0.99623
3.1.1.31: 6-phosphogluconolactonase	Condition	Tumor	-0.228611	0.522951	40	20	0.664473	0.99623
5.4.99.28: tRNA pseudouridine(32) synthase	Condition	Tumor	-0.229019	0.462534	40	3	0.623352	0.99623
3.6.3.30: Fe(3+)-transporting ATPase	Condition	Tumor	-0.231521	0.492473	40	23	0.640956	0.99623
2.7.1.130: Tetraacyldisaccharide 4'-kinase	Condition	Tumor	-0.232873	0.500994	40	30	0.644712	0.99623
4.1.1.44: 4-carboxymuconolactone decarboxylase	Condition	Tumor	-0.234065	0.397707	40	22	0.559655	0.99623
4.1.3.36: 1,4-dihydroxy-2-naphthoyl-CoA synthase	Condition	Tumor	-0.235799	0.408841	40	37	0.56751	0.99623
3.2.1.22: Alpha-galactosidase	Condition	Tumor	-0.236225	0.459738	40	3	0.61035	0.99623
5.1.1.4: Proline racemase	Condition	Tumor	-0.240548	0.516118	40	9	0.643825	0.99623
1.3.1.10: Enoyl-[acyl-carrier-protein] reductase (NADPH, Si-specific)	Condition	Tumor	-0.24179	0.501107	40	2	0.632211	0.99623
5.3.1.23: S-methyl-5-thioribose-1-phosphate isomerase	Condition	Tumor	-0.242407	0.401297	40	7	0.549394	0.99623
1.2.1.8: Betaine-aldehyde dehydrogenase	Condition	Tumor	-0.242543	0.552211	40	5	0.662988	0.99623
1.2.1.12: Glyceraldehyde-3-phosphate dehydrogenase (phosphorylating)	Condition	Tumor	-0.243109	0.527166	40	36	0.647311	0.99623
1.2.1.38: N-acetyl-gamma-glutamyl-phosphate reductase	Condition	Tumor	-0.24324	0.39241	40	29	0.539049	0.99623
4.1.3.38: Aminodeoxychorismate lyase	Condition	Tumor	-0.24651	0.44379	40	1	0.581832	0.99623
4.3.2.1: Argininosuccinate lyase	Condition	Tumor	-0.246526	0.288156	40	37	0.397619	0.99623
1.2.1.59: Glyceraldehyde-3-phosphate dehydrogenase (NAD(P)(+)) (phosphorylating)	Condition	Tumor	-0.247209	0.518527	40	3	0.636268	0.99623
3.4.17.13: Muramoyltetrapeptide carboxypeptidase	Condition	Tumor	-0.247589	0.548772	40	22	0.654433	0.99623
5.4.99.19: 16S rRNA pseudouridine(516) synthase	Condition	Tumor	-0.251875	0.457972	40	1	0.585552	0.99623
2.7.1.95: Kanamycin kinase	Condition	Tumor	-0.254343	0.544781	40	7	0.643257	0.99623
2.7.1.50: Hydroxyethylthiazole kinase	Condition	Tumor	-0.25472	0.46179	40	31	0.584456	0.99623
1.3.5.1: Succinate dehydrogenase (quinone)	Condition	Tumor	-0.255426	0.345598	40	38	0.464397	0.99623
5.4.99.2: Methylmalonyl-CoA mutase	Condition	Tumor	-0.256163	0.498573	40	30	0.610372	0.99623
2.1.1.186: 23S rRNA (cytidine(2498)-2'-O)-methyltransferase	Condition	Tumor	-0.256542	0.42868	40	13	0.553092	0.99623
2.5.1.49: O-acetylhomoserine aminocarboxypropyltransferase	Condition	Tumor	-0.257127	0.317659	40	35	0.423299	0.99623
2.1.1.201: 2-methoxy-6-polyprenyl-1,4-benzoquinol methylase	Condition	Tumor	-0.257562	0.41382	40	5	0.537395	0.99623
1.7.2.4: Nitrous-oxide reductase	Condition	Tumor	-0.25778	0.729809	40	15	0.725879	0.99623
2.7.1.49: Hydroxymethylpyrimidine kinase	Condition	Tumor	-0.258262	0.418745	40	19	0.541077	0.99623
2.4.1.230: Kojibiose phosphorylase	Condition	Tumor	-0.25849	0.384825	40	2	0.505833	0.99623
4.1.99.1: Tryptophanase	Condition	Tumor	-0.25853	0.428077	40	3	0.549477	0.99623
2.7.11.1: Non-specific serine/threonine protein kinase	Condition	Tumor	-0.258864	0.414619	40	33	0.536135	0.99623
5.3.1.13: Arabinose-5-phosphate isomerase	Condition	Tumor	-0.26021	0.424876	40	15	0.543896	0.99623
2.3.1.46: Homoserine O-succinyltransferase	Condition	Tumor	-0.263669	0.461663	40	13	0.571275	0.99623
4.1.1.86: Diaminobutyrate decarboxylase	Condition	Tumor	-0.2638	0.435968	40	3	0.548716	0.99623
2.7.1.36: Mevalonate kinase	Condition	Tumor	-0.26402	0.458679	40	18	0.568271	0.99623
3.4.24.13: IgA-specific metalloendopeptidase	Condition	Tumor	-0.265311	0.396443	40	1	0.507396	0.99623
2.1.4.1: Glycine amidinotransferase	Condition	Tumor	-0.265611	0.398547	40	1	0.509151	0.99623
2.3.1.61: Dihydrolipoyllysine-residue succinyltransferase	Condition	Tumor	-0.265962	0.419338	40	27	0.529722	0.99623
4.99.1.1: Ferrochelatase	Condition	Tumor	-0.267188	0.352359	40	35	0.452959	0.99623
3.1.3.18: Phosphoglycolate phosphatase	Condition	Tumor	-0.269042	0.442377	40	29	0.54669	0.99623
3.5.3.12: Agmatine deiminase	Condition	Tumor	-0.269211	0.383699	40	5	0.487191	0.99623
2.1.1.189: 23S rRNA (uracil(747)-C(5))-methyltransferase	Condition	Tumor	-0.270997	0.403014	40	21	0.505381	0.99623
3.6.3.10: Hydrogen/potassium-exchanging ATPase	Condition	Tumor	-0.271187	0.487649	40	6	0.581394	0.99623
1.1.5.12: NO_NAME	Condition	Tumor	-0.271563	0.450082	40	3	0.549852	0.99623
4.1.1.33: Diphosphomevalonate decarboxylase	Condition	Tumor	-0.274355	0.439692	40	13	0.536376	0.99623
7.1.1.1: NO_NAME	Condition	Tumor	-0.275412	0.498181	40	31	0.583614	0.99623
2.4.1.12: Cellulose synthase (UDP-forming)	Condition	Tumor	-0.276564	0.519465	40	12	0.597548	0.99623
2.9.1.1: L-seryl-tRNA(Sec) selenium transferase	Condition	Tumor	-0.276912	0.416895	40	23	0.510557	0.99623
2.7.4.9: dTMP kinase	Condition	Tumor	-0.279765	0.410262	40	34	0.499426	0.99623
3.2.1.135: Neopullulanase	Condition	Tumor	-0.281176	0.422639	40	4	0.509887	0.99623
2.7.1.167: D-glycero-beta-D-manno-heptose-7-phosphate kinase	Condition	Tumor	-0.28122	0.501251	40	19	0.578067	0.99623
2.7.7.70: D-glycero-beta-D-manno-heptose 1-phosphate adenylyltransferase	Condition	Tumor	-0.28122	0.501251	40	19	0.578067	0.99623
3.5.1.2: Glutaminase	Condition	Tumor	-0.281834	0.367943	40	38	0.448425	0.99623
3.1.3.10: Glucose-1-phosphatase	Condition	Tumor	-0.282042	0.400577	40	9	0.48567	0.99623
4.6.1.1: Adenylate cyclase	Condition	Tumor	-0.282358	0.430563	40	28	0.515912	0.99623
2.3.2.10: UDP-N-acetylmuramoylpentapeptide-lysine N(6)-alanyltransferase	Condition	Tumor	-0.283771	0.472213	40	7	0.551448	0.99623
2.3.1.243: Lauroyl-Kdo(2)-lipid IV(A) myristoyltransferase	Condition	Tumor	-0.284161	0.388364	40	7	0.468847	0.99623
1.1.1.399: NO_NAME	Condition	Tumor	-0.285133	0.542923	40	15	0.602508	0.99623
2.3.1.12: Dihydrolipoyllysine-residue acetyltransferase	Condition	Tumor	-0.286507	0.450265	40	31	0.528391	0.99623
4.1.1.32: Phosphoenolpyruvate carboxykinase (GTP)	Condition	Tumor	-0.287275	0.4199	40	31	0.498032	0.99623
3.1.3.45: 3-deoxy-manno-octulosonate-8-phosphatase	Condition	Tumor	-0.288766	0.458972	40	24	0.533009	0.99623
1.1.2.3: L-lactate dehydrogenase (cytochrome)	Condition	Tumor	-0.289973	0.52444	40	12	0.583557	0.99623
3.6.3.40: Teichoic-acid-transporting ATPase	Condition	Tumor	-0.29079	0.453192	40	3	0.524953	0.99623
3.6.3.21: Polar-amino-acid-transporting ATPase	Condition	Tumor	-0.292426	0.442301	40	11	0.512506	0.99623
1.8.1.4: Dihydrolipoyl dehydrogenase	Condition	Tumor	-0.292591	0.24408	40	39	0.238048	0.99623
6.2.1.17: Propionate--CoA ligase	Condition	Tumor	-0.293986	0.553479	40	6	0.598399	0.99623
4.3.99.3: 7-carboxy-7-deazaguanine synthase	Condition	Tumor	-0.294005	0.379197	40	26	0.44294	0.99623
3.6.1.7: Acylphosphatase	Condition	Tumor	-0.294052	0.492124	40	27	0.553707	0.99623
2.4.1.292: 1,4-N-acetyl-D-galactosaminyltransferase	Condition	Tumor	-0.295912	0.361796	40	0	0.418514	0.99623
3.6.1.13: ADP-ribose diphosphatase	Condition	Tumor	-0.299334	0.41966	40	30	0.480032	0.99623
2.3.1.28: Chloramphenicol O-acetyltransferase	Condition	Tumor	-0.300077	0.477165	40	2	0.533193	0.99623
3.2.1.70: Glucan 1,6-alpha-glucosidase	Condition	Tumor	-0.300713	0.44648	40	9	0.504692	0.99623
2.1.1.242: 16S rRNA (guanine(1516)-N(2))-methyltransferase	Condition	Tumor	-0.30079	0.398167	40	12	0.454644	0.99623
4.2.3.3: Methylglyoxal synthase	Condition	Tumor	-0.300794	0.43194	40	26	0.490428	0.99623
3.6.1.54: UDP-2,3-diacylglucosamine diphosphatase	Condition	Tumor	-0.302293	0.472664	40	18	0.526301	0.99623
2.6.1.83: LL-diaminopimelate aminotransferase	Condition	Tumor	-0.303748	0.431268	40	9	0.485532	0.99623
1.1.1.23: Histidinol dehydrogenase	Condition	Tumor	-0.304264	0.419563	40	32	0.472776	0.99623
6.1.1.18: Glutamine--tRNA ligase	Condition	Tumor	-0.305622	0.324683	40	37	0.3525	0.99623
3.1.26.11: Ribonuclease Z	Condition	Tumor	-0.306993	0.429724	40	30	0.479348	0.99623
4.3.1.19: Threonine ammonia-lyase	Condition	Tumor	-0.309616	0.32592	40	35	0.348128	0.99623
1.1.1.284: S-(hydroxymethyl)glutathione dehydrogenase	Condition	Tumor	-0.309801	0.532926	40	18	0.564457	0.99623
2.7.8.33: N-acetylglucosaminephosphotransferase	Condition	Tumor	-0.310506	0.401244	40	13	0.443803	0.99623
1.3.5.2: Dihydroorotate dehydrogenase (quinone)	Condition	Tumor	-0.310523	0.36186	40	30	0.396201	0.99623
2.5.1.16: Spermidine synthase	Condition	Tumor	-0.312046	0.473204	40	26	0.513595	0.99623
3.6.1.41: Bis(5'-nucleosyl)-tetraphosphatase (symmetrical)	Condition	Tumor	-0.314167	0.391541	40	13	0.427319	0.99623
1.13.12.16: Nitronate monooxygenase	Condition	Tumor	-0.315265	0.428578	40	16	0.466486	0.99623
4.1.2.9: Phosphoketolase	Condition	Tumor	-0.316235	0.473197	40	5	0.507985	0.99623
3.4.21.105: Rhomboid protease	Condition	Tumor	-0.31664	0.450402	40	1	0.486331	0.99623
3.5.1.78: Glutathionylspermidine amidase	Condition	Tumor	-0.318438	0.421553	40	15	0.454671	0.99623
6.3.1.8: Glutathionylspermidine synthase	Condition	Tumor	-0.318438	0.421553	40	15	0.454671	0.99623
3.6.5.3: Protein-synthesizing GTPase	Condition	Tumor	-0.318902	0.559828	40	31	0.572273	0.99623
2.7.1.31: Glycerate 3-kinase	Condition	Tumor	-0.319517	0.429698	40	32	0.461701	0.99623
3.5.4.2: Adenine deaminase	Condition	Tumor	-0.319525	0.410062	40	17	0.440681	0.99623
3.2.2.28: Double-stranded uracil-DNA glycosylase	Condition	Tumor	-0.320783	0.48711	40	3	0.51416	0.99623
3.6.3.38: Capsular-polysaccharide-transporting ATPase	Condition	Tumor	-0.320796	0.423039	40	3	0.452941	0.99623
1.8.99.3: Hydrogensulfite reductase	Condition	Tumor	-0.321391	0.400481	40	12	0.427247	0.99623
2.7.1.144: Tagatose-6-phosphate kinase	Condition	Tumor	-0.323079	0.457211	40	27	0.484108	0.99623
2.7.7.75: Molybdopterin adenylyltransferase	Condition	Tumor	-0.323144	0.449086	40	21	0.476199	0.99623
2.7.1.199: NO_NAME	Condition	Tumor	-0.32398	0.463829	40	3	0.489123	0.99623
3.1.1.17: Gluconolactonase	Condition	Tumor	-0.325233	0.523173	40	4	0.537881	0.99623
1.8.1.15: Mycothione reductase	Condition	Tumor	-0.325427	0.396033	40	1	0.416364	0.99623
5.1.3.8: N-acylglucosamine 2-epimerase	Condition	Tumor	-0.326356	0.443519	40	15	0.46635	0.99623
1.1.1.36: Acetoacetyl-CoA reductase	Condition	Tumor	-0.329124	0.517442	40	24	0.52855	0.99623
5.3.1.16: isomerase	Condition	Tumor	-0.331271	0.339348	40	37	0.33514	0.99623
3.1.1.41: Cephalosporin-C deacetylase	Condition	Tumor	-0.331428	0.408193	40	0	0.421883	0.99623
4.2.1.17: Enoyl-CoA hydratase	Condition	Tumor	-0.333479	0.440657	40	34	0.45385	0.99623
1.1.5.3: Glycerol-3-phosphate dehydrogenase	Condition	Tumor	-0.333807	0.406676	40	31	0.41687	0.99623
3.6.3.42: Beta-glucan-transporting ATPase	Condition	Tumor	-0.334269	0.424493	40	8	0.4359	0.99623
2.1.2.11: 3-methyl-2-oxobutanoate hydroxymethyltransferase	Condition	Tumor	-0.338298	0.385382	40	32	0.385554	0.99623
7.3.2.3: NO_NAME	Condition	Tumor	-0.338301	0.39863	40	0	0.401386	0.99623
3.4.22.71: Sortase B	Condition	Tumor	-0.339522	0.474292	40	11	0.47846	0.99623
2.7.1.59: N-acetylglucosamine kinase	Condition	Tumor	-0.339688	0.42589	40	9	0.430061	0.99623
2.1.1.13: Methionine synthase	Condition	Tumor	-0.339897	0.422191	40	30	0.425783	0.99623
2.1.1.173: 23S rRNA (guanine(2445)-N(2))-methyltransferase	Condition	Tumor	-0.341153	0.371527	40	13	0.364282	0.99623
5.4.99.27: tRNA pseudouridine(13) synthase	Condition	Tumor	-0.34203	0.415152	40	16	0.415156	0.99623
6.3.4.6: Urea carboxylase	Condition	Tumor	-0.342621	0.546023	40	4	0.534095	0.99623
3.1.1.23: Acylglycerol lipase	Condition	Tumor	-0.342735	0.43521	40	1	0.435865	0.99623
2.1.1.63: Methylated-DNA--[protein]-cysteine S-methyltransferase	Condition	Tumor	-0.34324	0.315268	40	37	0.283132	0.99623
1.7.1.4: Nitrite reductase (NAD(P)H)	Condition	Tumor	-0.34429	0.581509	40	6	0.557315	0.99623
3.5.1.42: Nicotinamide-nucleotide amidase	Condition	Tumor	-0.344761	0.508703	40	2	0.502051	0.99623
4.1.1.39: Ribulose-bisphosphate carboxylase	Condition	Tumor	-0.346316	0.526772	40	4	0.514867	0.99623
3.1.27.6: Enterobacter ribonuclease	Condition	Tumor	-0.350614	0.380934	40	9	0.363166	0.99623
3.6.3.14: H(+)-transporting two-sector ATPase	Condition	Tumor	-0.351916	0.279556	40	39	0.215766	0.99623
2.4.1.290: acetylgalactosaminyltransferase	Condition	Tumor	-0.353899	0.384935	40	0	0.363699	0.99623
1.2.1.16: Succinate-semialdehyde dehydrogenase (NAD(P)(+))	Condition	Tumor	-0.354146	0.535545	40	12	0.512422	0.99623
2.4.1.182: Lipid-A-disaccharide synthase	Condition	Tumor	-0.355529	0.357769	40	32	0.326637	0.99623
5.3.1.4: L-arabinose isomerase	Condition	Tumor	-0.355873	0.442	40	1	0.425746	0.99623
3.6.3.41: Heme-transporting ATPase	Condition	Tumor	-0.356268	0.35902	40	18	0.32731	0.99623
3.3.1.1: Adenosylhomocysteinase	Condition	Tumor	-0.358234	0.307174	40	33	0.25079	0.99623
4.6.1.17: NO_NAME	Condition	Tumor	-0.358789	0.438599	40	27	0.418438	0.99623
2.7.1.60: N-acylmannosamine kinase	Condition	Tumor	-0.35973	0.430154	40	19	0.408225	0.99623
3.4.24.15: Thimet oligopeptidase	Condition	Tumor	-0.36004	0.43347	40	1	0.411388	0.99623
2.7.7.63: Lipoate--protein ligase	Condition	Tumor	-0.360406	0.424245	40	0	0.40091	0.99623
4.2.1.30: Glycerol dehydratase	Condition	Tumor	-0.360897	0.387581	40	8	0.357654	0.99623
4.2.2.n1: Peptidoglycan lytic exotransglycosylase	Condition	Tumor	-0.361287	0.520931	40	20	0.492188	0.99623
3.1.13.5: Ribonuclease D	Condition	Tumor	-0.361833	0.372146	40	17	0.337055	0.99623
2.5.1.41: Phosphoglycerol geranylgeranyltransferase	Condition	Tumor	-0.363721	0.513487	40	3	0.48306	0.99623
3.6.3.36: Taurine-transporting ATPase	Condition	Tumor	-0.363753	0.42513	40	1	0.397567	0.99623
2.3.1.117: 2,3,4,5-tetrahydropyridine-2,6-dicarboxylate N-succinyltransferase	Condition	Tumor	-0.36469	0.372916	40	36	0.334289	0.99623
3.8.1.3: Haloacetate dehalogenase	Condition	Tumor	-0.364966	0.413335	40	9	0.3828	0.99623
3.2.2.8: Ribosylpyrimidine nucleosidase	Condition	Tumor	-0.365956	0.440611	40	2	0.411408	0.99623
1.3.5.4: Fumarate reductase (quinol)	Condition	Tumor	-0.365967	0.548521	40	15	0.508683	0.99623
5.4.2.9: Phosphoenolpyruvate mutase	Condition	Tumor	-0.368143	0.414924	40	0	0.380522	0.99623
1.2.3.3: Pyruvate oxidase	Condition	Tumor	-0.370264	0.441504	40	26	0.406915	0.99623
3.5.1.47: N-acetyldiaminopimelate deacetylase	Condition	Tumor	-0.37027	0.466975	40	16	0.432752	0.99623
2.1.1.166: 23S rRNA (uridine(2552)-2'-O)-methyltransferase	Condition	Tumor	-0.37065	0.391105	40	25	0.349271	0.99623
4.2.1.22: Cystathionine beta-synthase	Condition	Tumor	-0.370992	0.497949	40	3	0.46083	0.99623
3.1.4.46: Glycerophosphodiester phosphodiesterase	Condition	Tumor	-0.371902	0.343888	40	31	0.286307	0.99623
2.3.3.10: Hydroxymethylglutaryl-CoA synthase	Condition	Tumor	-0.372116	0.429109	40	16	0.391285	0.99623
5.4.99.5: Chorismate mutase	Condition	Tumor	-0.372493	0.364064	40	33	0.312706	0.99623
1.4.99.6: D-arginine dehydrogenase	Condition	Tumor	-0.372527	0.442475	40	1	0.405102	0.99623
4.1.1.82: Phosphonopyruvate decarboxylase	Condition	Tumor	-0.373414	0.394312	40	0	0.349622	0.99623
4.3.1.15: Diaminopropionate ammonia-lyase	Condition	Tumor	-0.374551	0.432942	40	21	0.392397	0.99623
4.2.99.20: 2-succinyl-6-hydroxy-2,4-cyclohexadiene-1-carboxylate synthase	Condition	Tumor	-0.374636	0.446935	40	16	0.407142	0.99623
6.3.2.6: Phosphoribosylaminoimidazolesuccinocarboxamide synthase	Condition	Tumor	-0.376354	0.452702	40	34	0.410969	0.99623
2.7.1.32: Choline kinase	Condition	Tumor	-0.37641	0.378261	40	1	0.32598	0.99623
1.7.1.6: Azobenzene reductase	Condition	Tumor	-0.377577	0.474998	40	21	0.431608	0.99623
6.3.4.20: 7-cyano-7-deazaguanine synthase	Condition	Tumor	-0.379579	0.412586	40	31	0.363376	0.99623
1.5.1.39: FMN reductase (NAD(P)H)	Condition	Tumor	-0.384196	0.458374	40	1	0.407176	0.99623
2.3.1.81: Aminoglycoside N(3')-acetyltransferase	Condition	Tumor	-0.385334	0.433902	40	2	0.380092	0.99623
2.7.2.11: Glutamate 5-kinase	Condition	Tumor	-0.386452	0.38027	40	34	0.315935	0.99623
2.1.1.264: 23S rRNA (guanine(2069)-N(7))-methyltransferase	Condition	Tumor	-0.388032	0.386756	40	10	0.322063	0.99623
6.3.2.7: UDP-N-acetylmuramoyl-L-alanyl-D-glutamate--L-lysine ligase	Condition	Tumor	-0.388403	0.476805	40	15	0.420379	0.99623
3.2.1.64: 2,6-beta-fructan 6-levanbiohydrolase	Condition	Tumor	-0.390567	0.492267	40	8	0.432469	0.99623
3.1.21.1: Deoxyribonuclease I	Condition	Tumor	-0.392464	0.479919	40	5	0.418586	0.99623
5.4.4.2: Isochorismate synthase	Condition	Tumor	-0.393614	0.471398	40	33	0.408941	0.99623
3.4.13.20: Beta-Ala-His dipeptidase	Condition	Tumor	-0.393811	0.536509	40	27	0.46744	0.99623
4.4.1.11: Methionine gamma-lyase	Condition	Tumor	-0.396786	0.425344	40	31	0.356782	0.99623
3.5.1.54: Allophanate hydrolase	Condition	Tumor	-0.39954	0.507947	40	3	0.436408	0.99623
2.7.1.4: Fructokinase	Condition	Tumor	-0.401501	0.493631	40	21	0.421078	0.99623
6.3.2.3: Glutathione synthase	Condition	Tumor	-0.402812	0.389482	40	27	0.307567	0.99623
1.10.3.9: Photosystem II	Condition	Tumor	-0.40316	0.743556	40	17	0.590843	0.99623
3.1.25.1: Deoxyribonuclease (pyrimidine dimer)	Condition	Tumor	-0.403681	0.469435	40	7	0.39522	0.99623
1.6.99.1: NADPH dehydrogenase	Condition	Tumor	-0.403757	0.516421	40	5	0.439156	0.99623
2.7.8.8: CDP-diacylglycerol--serine O-phosphatidyltransferase	Condition	Tumor	-0.404665	0.468634	40	16	0.393281	0.99623
6.3.2.1: Pantoate--beta-alanine ligase (AMP-forming)	Condition	Tumor	-0.40489	0.396725	40	30	0.313907	0.99623
1.1.1.30: 3-hydroxybutyrate dehydrogenase	Condition	Tumor	-0.405474	0.493768	40	3	0.416664	0.99623
1.13.11.63: Beta-carotene 15,15'-dioxygenase	Condition	Tumor	-0.405727	0.386731	40	0	0.30075	0.99623
2.1.1.187: 23S rRNA (guanine(745)-N(1))-methyltransferase	Condition	Tumor	-0.406381	0.527821	40	13	0.446106	0.99623
2.1.1.188: 23S rRNA (guanine(748)-N(1))-methyltransferase	Condition	Tumor	-0.406381	0.527821	40	13	0.446106	0.99623
2.1.1.37: DNA (cytosine-5-)-methyltransferase	Condition	Tumor	-0.40789	0.510251	40	20	0.429032	0.99623
2.3.1.182: (R)-citramalate synthase	Condition	Tumor	-0.408066	0.462675	40	2	0.383338	0.99623
2.7.6.3: 2-amino-4-hydroxy-6-hydroxymethyldihydropteridine diphosphokinase	Condition	Tumor	-0.409671	0.413904	40	34	0.328546	0.99623
1.14.13.131: Dimethyl-sulfide monooxygenase	Condition	Tumor	-0.412396	0.613077	40	9	0.50523	0.99623
4.1.3.3: N-acetylneuraminate lyase	Condition	Tumor	-0.412818	0.46876	40	19	0.384039	0.99623
3.4.21.107: Peptidase Do	Condition	Tumor	-0.413569	0.514065	40	26	0.42611	0.99623
2.7.7.19: Polynucleotide adenylyltransferase	Condition	Tumor	-0.413769	0.393658	40	21	0.299856	0.99623
3.4.23.43: Prepilin peptidase	Condition	Tumor	-0.413929	0.437332	40	10	0.34988	0.99623
2.7.7.80: Molybdopterin-synthase adenylyltransferase	Condition	Tumor	-0.414565	0.395708	40	12	0.301416	0.99623
3.1.1.5: Lysophospholipase	Condition	Tumor	-0.415725	0.414376	40	1	0.322083	0.99623
3.5.1.100: (R)-amidase	Condition	Tumor	-0.419631	0.456018	40	3	0.363269	0.99623
1.3.1.43: Arogenate dehydrogenase	Condition	Tumor	-0.420352	0.464853	40	21	0.37155	0.99623
3.4.13.9: Xaa-Pro dipeptidase	Condition	Tumor	-0.422534	0.461726	40	21	0.3659	0.99623
3.11.1.1: Phosphonoacetaldehyde hydrolase	Condition	Tumor	-0.424463	0.514798	40	3	0.414788	0.99623
2.4.2.15: Guanosine phosphorylase	Condition	Tumor	-0.425028	0.57334	40	5	0.463057	0.99623
4.1.1.5: Acetolactate decarboxylase	Condition	Tumor	-0.425571	0.470235	40	24	0.371158	0.99623
3.1.3.3: Phosphoserine phosphatase	Condition	Tumor	-0.428588	0.420129	40	32	0.314115	0.99623
2.7.1.121: Phosphoenolpyruvate--glycerone phosphotransferase	Condition	Tumor	-0.429141	0.457019	40	12	0.353661	0.99623
4.2.1.119: Enoyl-CoA hydratase 2	Condition	Tumor	-0.430562	0.556562	40	7	0.443948	0.99623
2.7.1.107: Diacylglycerol kinase (ATP)	Condition	Tumor	-0.430896	0.405791	40	31	0.294998	0.99623
2.3.1.n4: 1-acyl-sn-glycerol-3-phosphate acyltransferase	Condition	Tumor	-0.432547	0.356722	40	0	0.232783	0.99623
1.9.3.1: Cytochrome-c oxidase	Condition	Tumor	-0.433246	0.496499	40	36	0.38836	0.99623
3.5.1.1: Asparaginase	Condition	Tumor	-0.433486	0.4654	40	29	0.357513	0.99623
3.4.22.40: Bleomycin hydrolase	Condition	Tumor	-0.433749	0.396166	40	24	0.280465	0.99623
3.4.13.18: Cytosol nonspecific dipeptidase	Condition	Tumor	-0.43445	0.495667	40	24	0.386268	0.99623
2.1.1.266: 23S rRNA (adenine(2030)-N(6))-methyltransferase	Condition	Tumor	-0.435629	0.418535	40	9	0.304527	0.99623
2.4.1.11: Glycogen(starch) synthase	Condition	Tumor	-0.436489	0.363139	40	0	0.236805	0.99623
3.4.11.23: PepB aminopeptidase	Condition	Tumor	-0.436915	0.40208	40	16	0.284042	0.99623
2.1.1.80: Protein-glutamate O-methyltransferase	Condition	Tumor	-0.437553	0.432043	40	5	0.317584	0.99623
2.7.11.33: [Pyruvate, water dikinase] kinase	Condition	Tumor	-0.438373	0.472116	40	7	0.358995	0.99623
2.7.4.28: ([Pyruvate, water dikinase] phosphate) phosphotransferase	Condition	Tumor	-0.438373	0.472116	40	7	0.358995	0.99623
1.14.14.9: 4-hydroxyphenylacetate 3-monooxygenase	Condition	Tumor	-0.441245	0.420676	40	4	0.300852	0.99623
3.1.3.26: 4-phytase	Condition	Tumor	-0.441465	0.381587	40	5	0.254527	0.99623
6.3.2.45: diaminoheptanedioate ligase	Condition	Tumor	-0.443601	0.411356	40	18	0.287659	0.99623
3.5.1.108: UDP-3-O-acyl-N-acetylglucosamine deacetylase	Condition	Tumor	-0.447214	0.558831	40	31	0.428531	0.99623
2.3.1.79: Maltose O-acetyltransferase	Condition	Tumor	-0.447435	0.465107	40	16	0.342129	0.99623
1.10.3.10: Ubiquinol oxidase (H(+)-transporting)	Condition	Tumor	-0.448529	0.387302	40	3	0.254055	0.99623
2.5.1.18: Glutathione transferase	Condition	Tumor	-0.4492	0.395616	40	13	0.263301	0.99623
2.7.4.6: Nucleoside-diphosphate kinase	Condition	Tumor	-0.449704	0.27136	40	38	0.10571	0.99623
2.7.7.1: Nicotinamide-nucleotide adenylyltransferase	Condition	Tumor	-0.450758	0.384497	40	9	0.248361	0.99623
4.2.1.32: L(+)-tartrate dehydratase	Condition	Tumor	-0.451628	0.408447	40	8	0.275799	0.99623
2.7.11.5: [Isocitrate dehydrogenase (NADP(+))] kinase	Condition	Tumor	-0.453076	0.626804	40	5	0.474207	0.99623
2.6.1.17: Succinyldiaminopimelate transaminase	Condition	Tumor	-0.453481	0.49144	40	7	0.361955	0.99623
6.3.4.5: Argininosuccinate synthase	Condition	Tumor	-0.453542	0.353664	40	36	0.207467	0.99623
2.6.1.36: L-lysine 6-transaminase	Condition	Tumor	-0.454272	0.554068	40	2	0.417394	0.99623
1.1.1.79: Glyoxylate reductase (NADP(+))	Condition	Tumor	-0.45561	0.466114	40	3	0.334521	0.99623
1.3.5.3: Protoporphyrinogen IX dehydrogenase (menaquinone)	Condition	Tumor	-0.460615	0.427667	40	12	0.288253	0.99623
5.1.3.4: L-ribulose-5-phosphate 4-epimerase	Condition	Tumor	-0.46233	0.424824	40	1	0.283323	0.99623
3.6.1.31: Phosphoribosyl-ATP diphosphatase	Condition	Tumor	-0.466531	0.380572	40	36	0.227791	0.99623
2.2.1.6: Acetolactate synthase	Condition	Tumor	-0.468394	0.371076	40	35	0.214548	0.99623
1.7.2.1: Nitrite reductase (NO-forming)	Condition	Tumor	-0.472058	0.501852	40	18	0.352835	0.99623
3.4.24.84: Ste24 endopeptidase	Condition	Tumor	-0.472262	0.484263	40	13	0.335619	0.99623
6.3.1.13: ligase	Condition	Tumor	-0.473372	0.48594	40	8	0.336149	0.99623
3.1.3.15: Histidinol-phosphatase	Condition	Tumor	-0.474032	0.47835	40	13	0.327968	0.99623
3.4.14.12: Xaa-Xaa-Pro tripeptidyl-peptidase	Condition	Tumor	-0.47922	0.397645	40	2	0.235599	0.99623
2.6.1.87: UDP-4-amino-4-deoxy-L-arabinose aminotransferase	Condition	Tumor	-0.480566	0.393359	40	1	0.229347	0.99623
5.1.3.14: UDP-N-acetylglucosamine 2-epimerase (non-hydrolyzing)	Condition	Tumor	-0.481756	0.526533	40	18	0.365983	0.99623
1.17.1.4: Xanthine dehydrogenase	Condition	Tumor	-0.482948	0.39313	40	5	0.226825	0.99623
3.6.1.1: Inorganic diphosphatase	Condition	Tumor	-0.483667	0.262999	40	38	0.0737327	0.99623
1.1.1.140: Sorbitol-6-phosphate 2-dehydrogenase	Condition	Tumor	-0.487674	0.435902	40	12	0.270261	0.99623
3.5.2.2: Dihydropyrimidinase	Condition	Tumor	-0.488221	0.470851	40	15	0.30634	0.99623
1.12.99.6: Hydrogenase (acceptor)	Condition	Tumor	-0.48863	0.534962	40	24	0.366795	0.99623
3.4.14.11: Xaa-Pro dipeptidyl-peptidase	Condition	Tumor	-0.4901	0.545209	40	13	0.374356	0.99623
2.1.1.34: tRNA (guanosine(18)-2'-O)-methyltransferase	Condition	Tumor	-0.491967	0.482459	40	11	0.314316	0.99623
2.7.1.85: Beta-glucoside kinase	Condition	Tumor	-0.493474	0.481282	40	11	0.311689	0.99623
4.2.1.12: Phosphogluconate dehydratase	Condition	Tumor	-0.495127	0.351168	40	0	0.166689	0.99623
5.4.2.7: Phosphopentomutase	Condition	Tumor	-0.497382	0.530637	40	24	0.354508	0.99623
2.3.2.29: NO_NAME	Condition	Tumor	-0.499473	0.604734	40	7	0.413994	0.99623
3.2.2.24: ADP-ribosyl-[dinitrogen reductase] hydrolase	Condition	Tumor	-0.503116	0.390635	40	0	0.205554	0.99623
3.1.5.1: dGTPase	Condition	Tumor	-0.505274	0.497916	40	6	0.31663	0.99623
3.2.1.24: Alpha-mannosidase	Condition	Tumor	-0.510771	0.425797	40	0	0.237735	0.99623
4.2.1.44: Myo-inosose-2 dehydratase	Condition	Tumor	-0.511894	0.49701	40	5	0.309546	0.99623
6.2.1.5: Succinate--CoA ligase (ADP-forming)	Condition	Tumor	-0.51232	0.350747	40	38	0.15233	0.99623
1.1.1.163: Cyclopentanol dehydrogenase	Condition	Tumor	-0.513117	0.480281	40	3	0.292095	0.99623
5.99.1.4: 2-hydroxychromene-2-carboxylate isomerase	Condition	Tumor	-0.516428	0.558046	40	5	0.360587	0.99623
4.1.1.31: Phosphoenolpyruvate carboxylase	Condition	Tumor	-0.517424	0.455357	40	32	0.262944	0.99623
3.1.4.53: 3',5'-cyclic-AMP phosphodiesterase	Condition	Tumor	-0.518201	0.427441	40	20	0.232869	0.99623
3.2.1.10: Oligo-1,6-glucosidase	Condition	Tumor	-0.519854	0.391983	40	17	0.192684	0.99623
3.1.21.5: Type III site-specific deoxyribonuclease	Condition	Tumor	-0.521581	0.365348	40	0	0.161566	0.99623
3.4.24.55: Pitrilysin	Condition	Tumor	-0.532155	0.452298	40	10	0.246689	0.99623
2.7.1.191: NO_NAME	Condition	Tumor	-0.532942	0.438745	40	4	0.231977	0.99623
3.1.3.71: 2-phosphosulfolactate phosphatase	Condition	Tumor	-0.537132	0.386025	40	1	0.172184	0.99623
1.7.1.7: GMP reductase	Condition	Tumor	-0.53834	0.434303	40	28	0.222743	0.99623
1.6.5.3: NADH:ubiquinone reductase (H(+)-translocating)	Condition	Tumor	-0.53934	0.428603	40	32	0.215937	0.99623
3.1.3.4: Phosphatidate phosphatase	Condition	Tumor	-0.54742	0.428857	40	1	0.209538	0.99623
2.4.2.4: Thymidine phosphorylase	Condition	Tumor	-0.548023	0.491069	40	12	0.271439	0.99623
3.6.1.40: Guanosine-5'-triphosphate,3'-diphosphate diphosphatase	Condition	Tumor	-0.551539	0.412919	40	8	0.18959	0.99623
3.5.1.4: Amidase	Condition	Tumor	-0.553319	0.475833	40	8	0.252144	0.99623
3.2.2.20: DNA-3-methyladenine glycosylase I	Condition	Tumor	-0.558414	0.484551	40	28	0.256341	0.99623
1.16.1.1: Mercury(II) reductase	Condition	Tumor	-0.559548	0.33578	40	39	0.103855	0.99623
5.4.99.23: 23S rRNA pseudouridine(1911/1915/1917) synthase	Condition	Tumor	-0.55978	0.440034	40	14	0.211057	0.99623
4.1.1.50: Adenosylmethionine decarboxylase	Condition	Tumor	-0.561686	0.439343	40	28	0.208839	0.99623
3.1.4.16: 2',3'-cyclic-nucleotide 2'-phosphodiesterase	Condition	Tumor	-0.562365	0.541535	40	24	0.305616	0.99623
2.7.1.92: 5-dehydro-2-deoxygluconokinase	Condition	Tumor	-0.569354	0.493742	40	18	0.256054	0.99623
1.7.2.3: Trimethylamine-N-oxide reductase (cytochrome c)	Condition	Tumor	-0.570926	0.537633	40	3	0.294972	0.99623
1.3.3.3: Coproporphyrinogen oxidase	Condition	Tumor	-0.572514	0.447931	40	6	0.208956	0.99623
1.2.1.77: 3,4-dehydroadipyl-CoA semialdehyde dehydrogenase (NADP(+))	Condition	Tumor	-0.572651	0.497781	40	4	0.257165	0.99623
1.2.4.2: Oxoglutarate dehydrogenase (succinyl-transferring)	Condition	Tumor	-0.573447	0.485932	40	26	0.245297	0.99623
3.5.99.10: 2-iminobutanoate/2-iminopropanoate deaminase	Condition	Tumor	-0.579791	0.52775	40	2	0.27885	0.99623
3.1.1.6: Acetylesterase	Condition	Tumor	-0.580467	0.390178	40	0	0.145083	0.99623
1.1.1.47: Glucose 1-dehydrogenase (NAD(P)(+))	Condition	Tumor	-0.583026	0.464236	40	7	0.216826	0.99623
3.2.1.41: Pullulanase	Condition	Tumor	-0.583908	0.473628	40	18	0.225207	0.99623
4.1.2.19: Rhamnulose-1-phosphate aldolase	Condition	Tumor	-0.586893	0.376208	40	0	0.127045	0.99623
2.7.7.33: Glucose-1-phosphate cytidylyltransferase	Condition	Tumor	-0.590962	0.421906	40	0	0.169419	0.99623
2.7.7.43: N-acylneuraminate cytidylyltransferase	Condition	Tumor	-0.592276	0.397419	40	17	0.144398	0.99623
2.4.2.3: Uridine phosphorylase	Condition	Tumor	-0.592602	0.447434	40	28	0.193266	0.99623
2.1.1.113: Site-specific DNA-methyltransferase (cytosine-N(4)-specific)	Condition	Tumor	-0.603376	0.45411	40	1	0.191871	0.99623
2.1.1.172: 16S rRNA (guanine(1207)-N(2))-methyltransferase	Condition	Tumor	-0.614297	0.410834	40	16	0.14311	0.99623
1.1.1.17: Mannitol-1-phosphate 5-dehydrogenase	Condition	Tumor	-0.615458	0.41941	40	1	0.150486	0.99623
4.1.3.16: 4-hydroxy-2-oxoglutarate aldolase	Condition	Tumor	-0.617579	0.526833	40	21	0.248395	0.99623
2.7.8.6: Undecaprenyl-phosphate galactose phosphotransferase	Condition	Tumor	-0.622355	0.401944	40	6	0.129824	0.99623
1.3.1.76: Precorrin-2 dehydrogenase	Condition	Tumor	-0.623256	0.48488	40	3	0.206438	0.99623
3.2.1.170: Mannosylglycerate hydrolase	Condition	Tumor	-0.630006	0.385333	40	0	0.110315	0.99623
4.2.1.113: o-succinylbenzoate synthase	Condition	Tumor	-0.630791	0.465229	40	31	0.183143	0.99623
4.3.2.10: NO_NAME	Condition	Tumor	-0.642571	0.430264	40	36	0.143581	0.99623
3.4.11.7: Glutamyl aminopeptidase	Condition	Tumor	-0.64429	0.484356	40	19	0.191381	0.99623
6.3.2.2: Glutamate--cysteine ligase	Condition	Tumor	-0.64576	0.435289	40	29	0.146184	0.99623
2.4.1.57: Phosphatidylinositol alpha-mannosyltransferase	Condition	Tumor	-0.653856	0.427363	40	9	0.134305	0.99623
3.1.2.6: Hydroxyacylglutathione hydrolase	Condition	Tumor	-0.657384	0.332823	40	33	0.0555449	0.99623
1.14.12.15: Terephthalate 1,2-dioxygenase	Condition	Tumor	-0.658785	0.64392	40	6	0.312736	0.99623
1.13.11.27: 4-hydroxyphenylpyruvate dioxygenase	Condition	Tumor	-0.665432	0.678034	40	9	0.332597	0.99623
2.1.1.191: 23S rRNA (cytosine(1962)-C(5))-methyltransferase	Condition	Tumor	-0.668703	0.41352	40	4	0.114129	0.99623
3.1.4.52: Cyclic-guanylate-specific phosphodiesterase	Condition	Tumor	-0.684655	0.543337	40	20	0.21532	0.99623
1.21.4.1: D-proline reductase (dithiol)	Condition	Tumor	-0.685241	0.706314	40	12	0.338099	0.99623
2.4.1.166: Raffinose--raffinose alpha-galactosyltransferase	Condition	Tumor	-0.692783	0.474547	40	2	0.152541	0.99623
2.6.1.39: 2-aminoadipate transaminase	Condition	Tumor	-0.694159	0.387545	40	8	0.0812339	0.99623
2.7.9.2: Pyruvate, water dikinase	Condition	Tumor	-0.694941	0.503174	40	25	0.175312	0.99623
1.2.99.2: Carbon-monoxide dehydrogenase (acceptor)	Condition	Tumor	-0.702539	0.42555	40	15	0.107002	0.99623
4.3.2.3: Ureidoglycolate lyase	Condition	Tumor	-0.709678	0.384251	40	9	0.0725576	0.99623
1.20.4.1: Arsenate reductase (glutaredoxin)	Condition	Tumor	-0.714288	0.332837	40	33	0.0383173	0.99623
2.1.1.185: 23S rRNA (guanosine(2251)-2'-O)-methyltransferase	Condition	Tumor	-0.715697	0.506179	40	22	0.165526	0.99623
1.1.1.218: Morphine 6-dehydrogenase	Condition	Tumor	-0.720554	0.415769	40	25	0.0911937	0.99623
2.7.1.63: Polyphosphate--glucose phosphotransferase	Condition	Tumor	-0.723454	0.375187	40	23	0.0613206	0.99623
5.4.99.9: UDP-galactopyranose mutase	Condition	Tumor	-0.72575	0.423234	40	18	0.0945329	0.99623
5.4.99.24: 23S rRNA pseudouridine(955/2504/2580) synthase	Condition	Tumor	-0.72612	0.548764	40	3	0.193678	0.99623
3.1.3.1: Alkaline phosphatase	Condition	Tumor	-0.727976	0.49062	40	14	0.146113	0.99623
1.7.2.5: Nitric-oxide reductase (cytochrome c)	Condition	Tumor	-0.740841	0.49197	40	17	0.14037	0.99623
6.3.5.10: Adenosylcobyric acid synthase (glutamine-hydrolyzing)	Condition	Tumor	-0.743855	0.531049	40	4	0.169409	0.99623
5.1.3.22: L-ribulose-5-phosphate 3-epimerase	Condition	Tumor	-0.751895	0.40877	40	3	0.0736779	0.99623
2.7.1.66: Undecaprenol kinase	Condition	Tumor	-0.760647	0.522555	40	5	0.153708	0.99623
3.4.21.96: Lactocepin	Condition	Tumor	-0.760662	0.398002	40	0	0.0635436	0.99623
1.1.1.405: NO_NAME	Condition	Tumor	-0.764363	0.45588	40	13	0.101815	0.99623
2.4.1.187: mannosaminyltransferase	Condition	Tumor	-0.765365	0.422295	40	12	0.0778321	0.99623
2.7.7.39: Glycerol-3-phosphate cytidylyltransferase	Condition	Tumor	-0.765693	0.436592	40	9	0.0875285	0.99623
1.6.99.5: Transferred entry: 1.6.5.11	Condition	Tumor	-0.766578	0.514542	40	25	0.144524	0.99623
2.10.1.1: Molybdopterin molybdotransferase	Condition	Tumor	-0.769561	0.427993	40	24	0.0801145	0.99623
4.99.1.4: Sirohydrochlorin ferrochelatase	Condition	Tumor	-0.770499	0.486083	40	3	0.121227	0.99623
3.5.4.12: dCMP deaminase	Condition	Tumor	-0.772832	0.341334	40	0	0.0293554	0.99623
1.4.3.16: L-aspartate oxidase	Condition	Tumor	-0.779636	0.418511	40	21	0.0702227	0.99623
2.7.1.156: Adenosylcobinamide kinase	Condition	Tumor	-0.78633	0.594171	40	6	0.193608	0.99623
5.1.3.15: Glucose-6-phosphate 1-epimerase	Condition	Tumor	-0.786721	0.371443	40	16	0.0407725	0.99623
2.5.1.90: All-trans-octaprenyl-diphosphate synthase	Condition	Tumor	-0.792781	0.373798	40	3	0.0405153	0.99623
3.2.1.20: Alpha-glucosidase	Condition	Tumor	-0.801157	0.500231	40	6	0.117532	0.99623
5.4.99.13: Isobutyryl-CoA mutase	Condition	Tumor	-0.802976	0.644127	40	6	0.22017	0.99623
2.7.7.15: Choline-phosphate cytidylyltransferase	Condition	Tumor	-0.829855	0.45515	40	3	0.0761386	0.99623
2.7.7.62: Adenosylcobinamide-phosphate guanylyltransferase	Condition	Tumor	-0.829962	0.594395	40	6	0.170724	0.99623
3.1.2.12: S-formylglutathione hydrolase	Condition	Tumor	-0.841944	0.423413	40	6	0.0539973	0.99623
1.1.1.2: Alcohol dehydrogenase (NADP(+))	Condition	Tumor	-0.879874	0.483912	40	15	0.076915	0.99623
3.6.3.2: Magnesium-importing ATPase	Condition	Tumor	-0.884368	0.375256	40	6	0.0236943	0.99623
3.4.21.83: Oligopeptidase B	Condition	Tumor	-0.887558	0.372587	40	16	0.0223212	0.99623
1.5.1.7: Saccharopine dehydrogenase (NAD(+), L-lysine-forming)	Condition	Tumor	-0.887898	0.558641	40	14	0.120259	0.99623
2.1.1.200: tRNA (cytidine(32)/uridine(32)-2'-O)-methyltransferase	Condition	Tumor	-0.898168	0.458146	40	19	0.057306	0.99623
3.2.1.93: Alpha,alpha-phosphotrehalase	Condition	Tumor	-0.923603	0.445906	40	6	0.0451712	0.99623
3.5.1.16: Acetylornithine deacetylase	Condition	Tumor	-0.953531	0.438445	40	13	0.0359375	0.99623
2.4.2.18: Anthranilate phosphoribosyltransferase	Condition	Tumor	-0.965945	0.430849	40	30	0.0308807	0.99623
3.4.13.21: Dipeptidase E	Condition	Tumor	-0.984258	0.48216	40	23	0.0482046	0.99623
3.7.1.9: 2-hydroxymuconate-6-semialdehyde hydrolase	Condition	Tumor	-1.00301	0.435007	40	3	0.0266774	0.99623
2.3.2.13: Protein-glutamine gamma-glutamyltransferase	Condition	Tumor	-1.18143	0.458391	40	2	0.0139614	0.99623
2.4.1.52: Poly(glycerol-phosphate) alpha-glucosyltransferase	Condition	Tumor	-1.20143	0.510429	40	6	0.0238574	0.99623
2.3.2.2: Gamma-glutamyltransferase	Condition	Tumor	-1.25084	0.403755	40	10	0.00365479	0.99623
4.4.1.5: Lactoylglutathione lyase	Condition	Tumor	-1.34972	0.539418	40	23	0.0167649	0.99623

## Sheet: EC_TvsHC
enzyme class	metadata	value	coef	stderr	N	N.not.0	pval	qval
1.5.1.45: FAD reductase (NAD(P)H)	Condition	Tumor	5.41846	0.3629	40	8	1.75e-17	2.49e-14
2.4.2.15: Guanosine phosphorylase	Condition	Tumor	4.27549	0.30839	40	2	1.91e-16	1.34e-13
4.3.1.12: Ornithine cyclodeaminase	Condition	Tumor	3.94551	0.288111	40	1	2.83e-16	1.34e-13
2.4.1.315: Diglucosyl diacylglycerol synthase (1,6-linking)	Condition	Tumor	4.16091	0.314681	40	3	8.56e-16	2.43e-13
3.5.1.91: N-substituted formamide deformylase	Condition	Tumor	4.48205	0.336896	40	4	7.06e-16	2.43e-13
4.99.1.2: Alkylmercury lyase	Condition	Tumor	4.23748	0.330173	40	3	2.17e-15	5.14e-13
3.4.22.1: Cathepsin B	Condition	Tumor	4.04209	0.321984	40	2	4.3e-15	8.73e-13
4.2.1.22: Cystathionine beta-synthase	Condition	Tumor	4.05761	0.325782	40	1	5.48e-15	9.74e-13
1.14.13.131: Dimethyl-sulfide monooxygenase	Condition	Tumor	5.11044	0.412832	40	7	6.62e-15	1.04e-12
1.1.1.170: (decarboxylating)	Condition	Tumor	4.03551	0.330677	40	1	1.02e-14	1.12e-12
2.1.1.144: Trans-aconitate 2-methyltransferase	Condition	Tumor	4.05319	0.330311	40	2	8.65e-15	1.12e-12
1.14.14.18: NO_NAME	Condition	Tumor	4.25784	0.34825	40	4	9.66e-15	1.12e-12
3.1.3.12: Trehalose-phosphatase	Condition	Tumor	6.02917	0.49172	40	11	8.86e-15	1.12e-12
4.1.3.24: Malyl-CoA lyase	Condition	Tumor	4.02221	0.330497	40	2	1.11e-14	1.13e-12
2.3.3.9: Malate synthase	Condition	Tumor	5.61853	0.463007	40	16	1.21e-14	1.15e-12
1.1.99.1: Choline dehydrogenase	Condition	Tumor	4.10408	0.341553	40	3	1.64e-14	1.45e-12
2.4.1.54: Undecaprenyl-phosphate mannosyltransferase	Condition	Tumor	4.09737	0.344486	40	3	2.23e-14	1.69e-12
3.11.1.1: Phosphonoacetaldehyde hydrolase	Condition	Tumor	4.0146	0.337654	40	3	2.25e-14	1.69e-12
3.1.1.17: Gluconolactonase	Condition	Tumor	4.3078	0.361722	40	3	2.15e-14	1.69e-12
4.4.1.23: 2-hydroxypropyl-CoM lyase	Condition	Tumor	4.39314	0.372261	40	5	2.82e-14	2e-12
1.3.1.34: 2,4-dienoyl-CoA reductase (NADPH)	Condition	Tumor	4.29692	0.365114	40	3	3.07e-14	2.07e-12
2.6.1.46: Diaminobutyrate--pyruvate transaminase	Condition	Tumor	3.8391	0.327646	40	2	3.5e-14	2.26e-12
4.2.1.108: Ectoine synthase	Condition	Tumor	4.1556	0.356213	40	3	3.99e-14	2.36e-12
1.14.13.7: Phenol 2-monooxygenase	Condition	Tumor	4.3162	0.369641	40	3	3.88e-14	2.36e-12
4.2.1.80: 2-oxopent-4-enoate hydratase	Condition	Tumor	4.15804	0.357381	40	4	4.32e-14	2.46e-12
1.14.12.15: Terephthalate 1,2-dioxygenase	Condition	Tumor	4.17172	0.360489	40	1	5.07e-14	2.55e-12
1.2.1.59: Glyceraldehyde-3-phosphate dehydrogenase (NAD(P)(+)) (phosphorylating)	Condition	Tumor	3.84937	0.332217	40	2	4.88e-14	2.55e-12
1.13.11.15: 3,4-dihydroxyphenylacetate 2,3-dioxygenase	Condition	Tumor	4.31898	0.37339	40	3	5.14e-14	2.55e-12
1.2.1.5: Aldehyde dehydrogenase (NAD(P)(+))	Condition	Tumor	4.64923	0.402108	40	5	5.21e-14	2.55e-12
3.5.1.103: deacetylase	Condition	Tumor	4.25218	0.369454	40	4	5.97e-14	2.83e-12
4.2.1.119: Enoyl-CoA hydratase 2	Condition	Tumor	4.19488	0.365052	40	4	6.25e-14	2.87e-12
4.1.2.48: Low-specificity L-threonine aldolase	Condition	Tumor	4.33289	0.381445	40	5	8.81e-14	3.91e-12
5.4.99.15: (1->4)-alpha-D-glucan 1-alpha-D-glucosylmutase	Condition	Tumor	3.9937	0.353254	40	3	1.01e-13	4.36e-12
6.2.1.17: Propionate--CoA ligase	Condition	Tumor	4.1886	0.371341	40	3	1.08e-13	4.53e-12
5.5.1.4: Inositol-3-phosphate synthase	Condition	Tumor	3.87553	0.344363	40	2	1.16e-13	4.7e-12
3.1.1.45: Carboxymethylenebutenolidase	Condition	Tumor	4.36525	0.392185	40	5	1.6e-13	6.15e-12
6.3.5.9: Hydrogenobyrinic acid a,c-diamide synthase (glutamine-hydrolyzing)	Condition	Tumor	5.79453	0.520476	40	11	1.59e-13	6.15e-12
1.1.1.31: 3-hydroxyisobutyrate dehydrogenase	Condition	Tumor	4.50962	0.407738	40	5	1.93e-13	7.22e-12
3.2.1.141: 4-alpha-D-((1->4)-alpha-D-glucano)trehalose trehalohydrolase	Condition	Tumor	4.18808	0.379328	40	3	2.03e-13	7.4e-12
3.5.3.13: Formimidoylglutamate deiminase	Condition	Tumor	5.6731	0.520827	40	12	3.01e-13	1.07e-11
1.2.1.8: Betaine-aldehyde dehydrogenase	Condition	Tumor	4.30593	0.396366	40	4	3.25e-13	1.13e-11
4.2.2.1: Hyaluronate lyase	Condition	Tumor	5.58382	0.518443	40	10	4.17e-13	1.41e-11
2.3.1.86: Fatty-acyl-CoA synthase	Condition	Tumor	3.90367	0.363436	40	2	4.51e-13	1.49e-11
1.13.11.27: 4-hydroxyphenylpyruvate dioxygenase	Condition	Tumor	4.20485	0.395442	40	3	6.03e-13	1.9e-11
2.1.3.1: Methylmalonyl-CoA carboxytransferase	Condition	Tumor	5.31775	0.500105	40	13	6.03e-13	1.9e-11
1.1.1.30: 3-hydroxybutyrate dehydrogenase	Condition	Tumor	3.78029	0.357004	40	2	6.8e-13	2.1e-11
3.8.1.7: 4-chlorobenzoyl-CoA dehalogenase	Condition	Tumor	4.05892	0.384647	40	2	7.5e-13	2.27e-11
2.7.7.53: ATP adenylyltransferase	Condition	Tumor	4.03404	0.382877	40	3	7.84e-13	2.32e-11
1.1.1.107: Pyridoxal 4-dehydrogenase	Condition	Tumor	4.02269	0.383352	40	3	8.8e-13	2.55e-11
3.2.1.123: Endoglycosylceramidase	Condition	Tumor	5.28462	0.511617	40	9	1.38e-12	3.91e-11
1.7.1.1: Nitrate reductase (NADH)	Condition	Tumor	4.77459	0.467827	40	5	1.93e-12	5.38e-11
1.1.1.261: sn-glycerol-1-phosphate dehydrogenase	Condition	Tumor	4.37859	0.429618	40	3	2.01e-12	5.49e-11
2.3.1.82: Aminoglycoside 6'-N-acetyltransferase	Condition	Tumor	3.97666	0.393153	40	3	2.48e-12	6.66e-11
4.2.1.96: 4a-hydroxytetrahydrobiopterin dehydratase	Condition	Tumor	4.69546	0.471266	40	7	3.78e-12	9.94e-11
7.1.2.1: NO_NAME	Condition	Tumor	3.53708	0.35646	40	1	4.23e-12	1.09e-10
2.3.1.174: 3-oxoadipyl-CoA thiolase	Condition	Tumor	4.55123	0.464834	40	5	6.12e-12	1.55e-10
6.2.1.25: Benzoate--CoA ligase	Condition	Tumor	3.71409	0.380741	40	2	6.77e-12	1.69e-10
1.11.1.21: Catalase peroxidase	Condition	Tumor	3.93683	0.406833	40	3	8.44e-12	2.07e-10
4.2.1.104: Cyanase	Condition	Tumor	4.12302	0.428166	40	4	9.65e-12	2.32e-10
5.4.99.16: Maltose alpha-D-glucosyltransferase	Condition	Tumor	5.0241	0.532243	40	7	1.65e-11	3.92e-10
3.1.1.73: Feruloyl esterase	Condition	Tumor	3.7921	0.412343	40	2	3.32e-11	7.74e-10
6.3.2.49: L-alanine--L-anticapsin ligase	Condition	Tumor	5.43216	0.591651	40	10	3.47e-11	7.95e-10
1.97.1.12: Photosystem I	Condition	Tumor	3.65106	0.398235	40	1	3.6e-11	8.13e-10
2.5.1.84: All-trans-nonaprenyl-diphosphate synthase (geranyl-diphosphate specific)	Condition	Tumor	3.24111	0.354447	40	1	3.86e-11	8.58e-10
1.2.98.1: Formaldehyde dismutase	Condition	Tumor	4.24453	0.467012	40	6	4.53e-11	9.91e-10
2.7.11.5: [Isocitrate dehydrogenase (NADP(+))] kinase	Condition	Tumor	3.5425	0.391354	40	2	5.04e-11	1.09e-09
6.4.1.7: 2-oxoglutarate carboxylase	Condition	Tumor	3.20324	0.35793	40	1	6.8e-11	1.44e-09
3.4.25.1: Proteasome endopeptidase complex	Condition	Tumor	5.71261	0.639414	40	12	7.1e-11	1.48e-09
3.1.4.58: NO_NAME	Condition	Tumor	4.0018	0.448781	40	4	7.47e-11	1.54e-09
1.4.3.1: D-aspartate oxidase	Condition	Tumor	3.46908	0.3898	40	1	7.86e-11	1.59e-09
7.1.3.1: NO_NAME	Condition	Tumor	5.24234	0.591415	40	10	8.72e-11	1.74e-09
1.1.1.291: 2-hydroxymethylglutarate dehydrogenase	Condition	Tumor	2.99011	0.338729	40	0	9.7e-11	1.91e-09
1.1.1.210: 3-beta-(or 20-alpha)-hydroxysteroid dehydrogenase	Condition	Tumor	2.93393	0.333068	40	0	1.02e-10	1.99e-09
2.5.1.90: All-trans-octaprenyl-diphosphate synthase	Condition	Tumor	-2.7692	0.318606	40	22	1.45e-10	2.78e-09
4.1.1.81: Threonine-phosphate decarboxylase	Condition	Tumor	2.92347	0.336912	40	0	1.51e-10	2.86e-09
2.5.1.141: NO_NAME	Condition	Tumor	5.18292	0.609421	40	10	2.51e-10	4.7e-09
2.1.1.104: Caffeoyl-CoA O-methyltransferase	Condition	Tumor	3.21839	0.384387	40	1	3.72e-10	6.86e-09
1.1.1.79: Glyoxylate reductase (NADP(+))	Condition	Tumor	3.37273	0.404334	40	1	4.08e-10	7.44e-09
1.1.1.336: UDP-N-acetyl-D-mannosamine dehydrogenase	Condition	Tumor	2.93094	0.353317	40	0	4.68e-10	8.43e-09
2.6.1.34: UDP-N-acetylbacillosamine transaminase	Condition	Tumor	-2.95879	0.357297	40	21	4.89e-10	8.69e-09
1.6.5.5: NADPH:quinone reductase	Condition	Tumor	4.41675	0.539259	40	8	6.42e-10	1.13e-08
3.1.6.1: Arylsulfatase	Condition	Tumor	3.06392	0.376636	40	0	7.58e-10	1.31e-08
5.1.3.7: UDP-N-acetylglucosamine 4-epimerase	Condition	Tumor	2.83592	0.350048	40	0	8.39e-10	1.44e-08
4.2.1.79: 2-methylcitrate dehydratase	Condition	Tumor	3.64595	0.453614	40	2	1.02e-09	1.72e-08
2.5.1.120: Aminodeoxyfutalosine synthase	Condition	Tumor	-2.36534	0.29635	40	12	1.2e-09	2.01e-08
4.1.1.71: 2-oxoglutarate decarboxylase	Condition	Tumor	4.76775	0.599902	40	11	1.34e-09	2.21e-08
3.6.3.6: Proton-exporting ATPase	Condition	Tumor	2.89179	0.366639	40	0	1.6e-09	2.62e-08
1.1.1.282: Quinate/shikimate dehydrogenase	Condition	Tumor	2.74007	0.354377	40	0	2.57e-09	4.15e-08
5.3.3.17: Trans-2,3-dihydro-3-hydroxyanthranilate isomerase	Condition	Tumor	3.059	0.398163	40	0	2.99e-09	4.77e-08
2.4.1.214: Glycoprotein 3-alpha-L-fucosyltransferase	Condition	Tumor	2.81739	0.36763	40	0	3.17e-09	5e-08
3.2.1.80: Fructan beta-fructosidase	Condition	Tumor	2.81608	0.367945	40	0	3.27e-09	5.1e-08
3.2.1.37: Xylan 1,4-beta-xylosidase	Condition	Tumor	2.87674	0.378186	40	0	3.77e-09	5.73e-08
4.1.1.112: NO_NAME	Condition	Tumor	3.67096	0.482684	40	3	3.79e-09	5.73e-08
4.1.3.17: 4-hydroxy-4-methyl-2-oxoglutarate aldolase	Condition	Tumor	3.67096	0.482684	40	3	3.79e-09	5.73e-08
1.1.1.131: Mannuronate reductase	Condition	Tumor	2.87885	0.380584	40	0	4.3e-09	6.43e-08
2.3.2.18: glycyltransferase	Condition	Tumor	3.06819	0.406575	40	1	4.54e-09	6.72e-08
1.3.1.10: Enoyl-[acyl-carrier-protein] reductase (NADPH, Si-specific)	Condition	Tumor	3.28081	0.435414	40	2	4.7e-09	6.89e-08
4.1.3.4: Hydroxymethylglutaryl-CoA lyase	Condition	Tumor	3.72126	0.500868	40	4	6.5e-09	9.42e-08
6.4.1.3: Propionyl-CoA carboxylase	Condition	Tumor	-2.14256	0.288506	40	37	6.56e-09	9.42e-08
1.1.1.40: Malate dehydrogenase (oxaloacetate-decarboxylating) (NADP(+))	Condition	Tumor	-2.58846	0.349433	40	36	6.95e-09	9.88e-08
6.2.1.33: 4-chlorobenzoate--CoA ligase	Condition	Tumor	3.30069	0.446046	40	2	7.12e-09	9.92e-08
2.1.4.1: Glycine amidinotransferase	Condition	Tumor	-2.12203	0.286726	40	8	7.1e-09	9.92e-08
3.4.19.5: Beta-aspartyl-peptidase	Condition	Tumor	3.03428	0.411167	40	1	7.58e-09	1.05e-07
3.1.1.24: 3-oxoadipate enol-lactonase	Condition	Tumor	3.20229	0.437512	40	1	9.13e-09	1.25e-07
4.1.99.3: Deoxyribodipyrimidine photo-lyase	Condition	Tumor	3.15434	0.432184	40	2	9.74e-09	1.32e-07
5.4.99.26: tRNA pseudouridine(65) synthase	Condition	Tumor	2.7623	0.379235	40	0	1.02e-08	1.37e-07
2.7.8.8: CDP-diacylglycerol--serine O-phosphatidyltransferase	Condition	Tumor	-2.69538	0.371659	40	28	1.12e-08	1.49e-07
5.5.1.5: Carboxy-cis,cis-muconate cyclase	Condition	Tumor	2.56792	0.355936	40	0	1.26e-08	1.66e-07
2.4.1.292: 1,4-N-acetyl-D-galactosaminyltransferase	Condition	Tumor	-2.1788	0.302343	40	11	1.3e-08	1.69e-07
6.2.1.1: Acetate--CoA ligase	Condition	Tumor	4.43561	0.616293	40	11	1.33e-08	1.72e-07
1.21.4.1: D-proline reductase (dithiol)	Condition	Tumor	-4.2608	0.593083	40	25	1.39e-08	1.78e-07
2.1.1.164: Demethylrebeccamycin-D-glucose O-methyltransferase	Condition	Tumor	2.81232	0.391961	40	0	1.43e-08	1.81e-07
5.1.3.32: L-rhamnose mutarotase	Condition	Tumor	2.90055	0.404691	40	1	1.46e-08	1.84e-07
4.2.1.135: UDP-N-acetylglucosamine 4,6-dehydratase (configuration-retaining)	Condition	Tumor	-2.4972	0.352962	40	15	1.95e-08	2.43e-07
2.7.7.13: Mannose-1-phosphate guanylyltransferase	Condition	Tumor	3.52373	0.499078	40	4	2.04e-08	2.5e-07
3.1.1.3: Triacylglycerol lipase	Condition	Tumor	4.88422	0.691855	40	14	2.04e-08	2.5e-07
2.3.1.254: NO_NAME	Condition	Tumor	3.1169	0.443303	40	1	2.23e-08	2.71e-07
5.1.99.1: Methylmalonyl-CoA epimerase	Condition	Tumor	-2.59888	0.370102	40	34	2.3e-08	2.76e-07
2.3.1.4: Glucosamine-phosphate N-acetyltransferase	Condition	Tumor	3.07643	0.439442	40	1	2.45e-08	2.93e-07
1.1.1.154: Ureidoglycolate dehydrogenase	Condition	Tumor	-3.38496	0.483984	40	31	2.51e-08	2.97e-07
3.5.99.10: 2-iminobutanoate/2-iminopropanoate deaminase	Condition	Tumor	2.86715	0.41051	40	0	2.58e-08	3.03e-07
1.10.3.14: Ubiquinol oxidase (electrogenic, non H(+)-transporting)	Condition	Tumor	2.69984	0.387504	40	0	2.72e-08	3.15e-07
3.2.1.93: Alpha,alpha-phosphotrehalase	Condition	Tumor	3.35224	0.481064	40	3	2.71e-08	3.15e-07
1.2.1.79: Succinate-semialdehyde dehydrogenase (NADP(+))	Condition	Tumor	3.84519	0.552293	40	6	2.77e-08	3.17e-07
3.2.1.35: Hyaluronoglucosaminidase	Condition	Tumor	3.03176	0.436527	40	0	2.92e-08	3.32e-07
3.1.21.4: Type II site-specific deoxyribonuclease	Condition	Tumor	-2.91237	0.420743	40	26	3.14e-08	3.54e-07
2.3.1.183: Phosphinothricin acetyltransferase	Condition	Tumor	3.61885	0.524264	40	4	3.33e-08	3.73e-07
5.1.3.4: L-ribulose-5-phosphate 4-epimerase	Condition	Tumor	-2.4687	0.359177	40	13	3.65e-08	4.05e-07
2.1.1.103: Phosphoethanolamine N-methyltransferase	Condition	Tumor	2.71746	0.395541	40	0	3.69e-08	4.06e-07
5.4.99.2: Methylmalonyl-CoA mutase	Condition	Tumor	-2.66267	0.389072	40	35	4.01e-08	4.38e-07
3.4.13.3: Transferred entry: 3.4.13.18 and 3.4.13.20	Condition	Tumor	-2.83225	0.414181	40	23	4.07e-08	4.42e-07
1.6.5.10: NADPH dehydrogenase (quinone)	Condition	Tumor	2.81228	0.413395	40	0	4.55e-08	4.86e-07
1.8.7.1: Assimilatory sulfite reductase (ferredoxin)	Condition	Tumor	3.15799	0.464147	40	2	4.54e-08	4.86e-07
1.10.3.9: Photosystem II	Condition	Tumor	4.21068	0.619358	40	9	4.61e-08	4.89e-07
1.1.1.163: Cyclopentanol dehydrogenase	Condition	Tumor	3.18451	0.468613	40	1	4.66e-08	4.9e-07
1.2.7.3: 2-oxoglutarate synthase	Condition	Tumor	-2.58851	0.383205	40	23	5.29e-08	5.52e-07
4.2.1.151: Chorismate dehydratase	Condition	Tumor	-2.12178	0.314897	40	11	5.57e-08	5.78e-07
3.2.1.97: Endo-alpha-N-acetylgalactosaminidase	Condition	Tumor	3.53492	0.524948	40	8	5.65e-08	5.82e-07
3.2.1.22: Alpha-galactosidase	Condition	Tumor	-2.26152	0.336095	40	19	5.74e-08	5.87e-07
3.6.4.6: Vesicle-fusing ATPase	Condition	Tumor	2.75548	0.410632	40	0	6.08e-08	6.17e-07
5.1.99.8: NO_NAME	Condition	Tumor	3.04951	0.455431	40	2	6.36e-08	6.41e-07
5.3.1.35: NO_NAME	Condition	Tumor	2.77332	0.415647	40	0	6.85e-08	6.81e-07
2.4.1.291: 4-alpha-N-acetylgalactosaminyltransferase	Condition	Tumor	-1.81947	0.27264	40	4	6.82e-08	6.81e-07
2.7.8.36: transferase	Condition	Tumor	-2.01482	0.302573	40	9	7.14e-08	7e-07
2.8.2.22: Aryl-sulfate sulfotransferase	Condition	Tumor	-2.27866	0.342155	40	13	7.12e-08	7e-07
3.5.1.98: Histone deacetylase	Condition	Tumor	2.61931	0.393627	40	0	7.25e-08	7.05e-07
2.3.1.203: UDP-N-acetylbacillosamine N-acetyltransferase	Condition	Tumor	-2.1398	0.32267	40	11	7.78e-08	7.52e-07
6.4.1.2: Acetyl-CoA carboxylase	Condition	Tumor	-1.54753	0.233703	40	40	8.03e-08	7.71e-07
5.1.3.12: UDP-glucuronate 5'-epimerase	Condition	Tumor	-2.28711	0.346343	40	20	8.5e-08	8.1e-07
2.4.99.19: Undecaprenyl-diphosphooligosaccharide--protein glycotransferase	Condition	Tumor	-1.95518	0.29742	40	10	9.33e-08	8.84e-07
5.4.2.8: Phosphomannomutase	Condition	Tumor	-1.53469	0.235404	40	37	1.11e-07	1.04e-06
1.5.1.7: Saccharopine dehydrogenase (NAD(+), L-lysine-forming)	Condition	Tumor	-3.21737	0.493694	40	27	1.12e-07	1.04e-06
3.5.4.31: S-methyl-5'-thioadenosine deaminase	Condition	Tumor	-2.13449	0.329117	40	27	1.23e-07	1.14e-06
1.9.6.1: Nitrate reductase (cytochrome)	Condition	Tumor	-2.67524	0.413436	40	31	1.29e-07	1.19e-06
2.7.9.2: Pyruvate, water dikinase	Condition	Tumor	-2.72059	0.421726	40	32	1.37e-07	1.26e-06
2.8.1.12: Molybdopterin synthase	Condition	Tumor	-2.18438	0.340276	40	31	1.52e-07	1.38e-06
5.1.1.4: Proline racemase	Condition	Tumor	-3.21245	0.503905	40	23	1.74e-07	1.58e-06
2.3.1.168: Dihydrolipoyllysine-residue (2-methylpropanoyl)transferase	Condition	Tumor	2.43998	0.383071	40	0	1.77e-07	1.6e-06
4.1.1.70: Glutaconyl-CoA decarboxylase	Condition	Tumor	-2.99312	0.470527	40	34	1.82e-07	1.63e-06
3.8.1.2: (S)-2-haloacid dehalogenase	Condition	Tumor	3.38517	0.532523	40	4	1.85e-07	1.64e-06
7.5.2.1: NO_NAME	Condition	Tumor	2.76552	0.435749	40	0	1.91e-07	1.68e-06
2.7.1.199: NO_NAME	Condition	Tumor	-2.29773	0.362068	40	19	1.91e-07	1.68e-06
2.4.1.187: mannosaminyltransferase	Condition	Tumor	-2.39546	0.380326	40	26	2.22e-07	1.93e-06
4.2.1.32: L(+)-tartrate dehydratase	Condition	Tumor	-2.5412	0.405548	40	25	2.46e-07	2.13e-06
2.1.1.113: Site-specific DNA-methyltransferase (cytosine-N(4)-specific)	Condition	Tumor	2.87828	0.461178	40	1	2.66e-07	2.28e-06
2.7.1.167: D-glycero-beta-D-manno-heptose-7-phosphate kinase	Condition	Tumor	-2.45853	0.394055	40	30	2.68e-07	2.28e-06
2.7.7.70: D-glycero-beta-D-manno-heptose 1-phosphate adenylyltransferase	Condition	Tumor	-2.45853	0.394055	40	30	2.68e-07	2.28e-06
2.4.1.290: acetylgalactosaminyltransferase	Condition	Tumor	-1.89549	0.304612	40	8	2.82e-07	2.38e-06
1.7.2.4: Nitrous-oxide reductase	Condition	Tumor	-3.21843	0.517436	40	27	2.84e-07	2.39e-06
3.4.25.2: HslU--HslV peptidase	Condition	Tumor	-2.21299	0.355973	40	34	2.87e-07	2.4e-06
1.21.98.1: Cyclic dehypoxanthinyl futalosine synthase	Condition	Tumor	-1.99411	0.320993	40	15	2.91e-07	2.42e-06
1.3.1.13: Prephenate dehydrogenase (NADP(+))	Condition	Tumor	2.37768	0.385677	40	0	3.38e-07	2.79e-06
1.17.1.9: NO_NAME	Condition	Tumor	-2.33261	0.380008	40	31	3.68e-07	3.02e-06
2.7.1.16: Ribulokinase	Condition	Tumor	2.51791	0.410522	40	16	3.74e-07	3.05e-06
1.1.1.76: (S,S)-butanediol dehydrogenase	Condition	Tumor	2.96556	0.485458	40	2	4.04e-07	3.24e-06
1.2.1.62: 4-formylbenzenesulfonate dehydrogenase	Condition	Tumor	2.96556	0.485458	40	2	4.04e-07	3.24e-06
4.1.1.39: Ribulose-bisphosphate carboxylase	Condition	Tumor	3.2496	0.531904	40	3	4.03e-07	3.24e-06
5.4.99.19: 16S rRNA pseudouridine(516) synthase	Condition	Tumor	2.93269	0.480571	40	1	4.12e-07	3.29e-06
4.2.1.52: Transferred entry: 4.3.3.7	Condition	Tumor	2.44988	0.402051	40	0	4.24e-07	3.36e-06
3.5.4.28: S-adenosylhomocysteine deaminase	Condition	Tumor	-2.03726	0.33528	40	27	4.47e-07	3.53e-06
6.3.5.6: Asparaginyl-tRNA synthase (glutamine-hydrolyzing)	Condition	Tumor	2.39755	0.397046	40	0	5.04e-07	3.96e-06
3.2.2.8: Ribosylpyrimidine nucleosidase	Condition	Tumor	2.83007	0.469973	40	2	5.31e-07	4.15e-06
3.1.3.81: Diacylglycerol diphosphate phosphatase	Condition	Tumor	2.73818	0.456862	40	1	5.81e-07	4.51e-06
1.10.3.10: Ubiquinol oxidase (H(+)-transporting)	Condition	Tumor	-2.34979	0.392456	40	19	5.92e-07	4.58e-06
3.5.1.38: Glutamin-(asparagin-)ase	Condition	Tumor	-2.56411	0.428591	40	23	6.01e-07	4.62e-06
3.1.4.37: 2',3'-cyclic-nucleotide 3'-phosphodiesterase	Condition	Tumor	2.75407	0.460752	40	0	6.12e-07	4.66e-06
3.2.1.41: Pullulanase	Condition	Tumor	-2.12034	0.354774	40	30	6.13e-07	4.66e-06
4.1.2.50: 6-carboxytetrahydropterin synthase	Condition	Tumor	-1.87393	0.313852	40	14	6.24e-07	4.72e-06
2.7.1.165: Glycerate 2-kinase	Condition	Tumor	-1.85445	0.31091	40	8	6.37e-07	4.78e-06
4.2.1.2: Fumarate hydratase	Condition	Tumor	-1.64251	0.275429	40	38	6.39e-07	4.78e-06
2.3.1.81: Aminoglycoside N(3')-acetyltransferase	Condition	Tumor	-1.78153	0.299955	40	4	6.9e-07	5.1e-06
2.1.1.174: 23S rRNA (guanine(1835)-N(2))-methyltransferase	Condition	Tumor	2.42585	0.408394	40	12	6.88e-07	5.1e-06
1.2.1.2: Formate dehydrogenase	Condition	Tumor	-3.14271	0.530453	40	32	7.22e-07	5.32e-06
7.2.4.2: NO_NAME	Condition	Tumor	-3.07849	0.519869	40	31	7.29e-07	5.34e-06
5.3.1.13: Arabinose-5-phosphate isomerase	Condition	Tumor	-2.09772	0.354608	40	28	7.43e-07	5.42e-06
4.2.1.99: 2-methylisocitrate dehydratase	Condition	Tumor	-2.45803	0.417331	40	26	8.06e-07	5.84e-06
3.5.4.11: Pterin deaminase	Condition	Tumor	2.51827	0.428615	40	0	8.44e-07	6.09e-06
2.7.2.7: Butyrate kinase	Condition	Tumor	-2.60095	0.442929	40	22	8.53e-07	6.12e-06
1.5.1.36: Flavin reductase (NADH)	Condition	Tumor	3.7784	0.644315	40	8	8.74e-07	6.24e-06
3.1.5.1: dGTPase	Condition	Tumor	-1.81275	0.30927	40	23	8.82e-07	6.27e-06
2.7.1.217: NO_NAME	Condition	Tumor	2.59844	0.443533	40	0	8.9e-07	6.29e-06
4.2.1.60: Transferred entry: 4.2.1.59	Condition	Tumor	2.54367	0.434871	40	1	9.17e-07	6.45e-06
3.6.1.8: ATP diphosphatase	Condition	Tumor	2.61123	0.447344	40	1	9.52e-07	6.67e-06
1.6.6.9: Trimethylamine-N-oxide reductase	Condition	Tumor	-2.28636	0.392558	40	17	9.92e-07	6.91e-06
3.2.2.3: Uridine nucleosidase	Condition	Tumor	2.93052	0.503412	40	1	1e-06	6.94e-06
1.1.1.411: NO_NAME	Condition	Tumor	2.41685	0.418848	40	0	1.18e-06	8.12e-06
2.3.1.54: Formate C-acetyltransferase	Condition	Tumor	-2.33805	0.405548	40	38	1.2e-06	8.21e-06
3.1.7.2: Guanosine-3',5'-bis(diphosphate) 3'-diphosphatase	Condition	Tumor	-2.3257	0.405277	40	31	1.3e-06	8.88e-06
1.3.5.4: Fumarate reductase (quinol)	Condition	Tumor	-2.67234	0.466609	40	29	1.35e-06	9.17e-06
2.8.3.10: Citrate CoA-transferase	Condition	Tumor	-2.43025	0.424616	40	33	1.36e-06	9.23e-06
3.4.13.9: Xaa-Pro dipeptidase	Condition	Tumor	-2.25717	0.395054	40	30	1.41e-06	9.48e-06
2.7.8.1: Ethanolaminephosphotransferase	Condition	Tumor	2.5088	0.44024	40	0	1.47e-06	9.88e-06
5.4.2.2: Phosphoglucomutase (alpha-D-glucose-1,6-bisphosphate-dependent)	Condition	Tumor	-1.31264	0.230512	40	38	1.49e-06	9.97e-06
3.6.1.25: Triphosphatase	Condition	Tumor	2.45233	0.435264	40	0	1.81e-06	1.2e-05
2.7.9.3: Selenide, water dikinase	Condition	Tumor	-1.72212	0.305979	40	35	1.84e-06	1.22e-05
2.6.1.77: Taurine--pyruvate aminotransferase	Condition	Tumor	2.87163	0.511246	40	1	1.91e-06	1.26e-05
1.1.1.140: Sorbitol-6-phosphate 2-dehydrogenase	Condition	Tumor	-2.16396	0.386231	40	28	2e-06	1.31e-05
3.6.3.12: Potassium-transporting ATPase	Condition	Tumor	2.88654	0.515425	40	4	2.01e-06	1.31e-05
3.1.4.52: Cyclic-guanylate-specific phosphodiesterase	Condition	Tumor	-2.59702	0.463782	40	29	2.02e-06	1.31e-05
1.6.99.5: Transferred entry: 1.6.5.11	Condition	Tumor	-2.27188	0.406849	40	33	2.12e-06	1.37e-05
2.6.1.21: D-amino-acid transaminase	Condition	Tumor	-1.81653	0.325465	40	31	2.14e-06	1.37e-05
7.2.2.5: NO_NAME	Condition	Tumor	2.70322	0.485165	40	1	2.2e-06	1.41e-05
2.7.7.73: Sulfur carrier protein ThiS adenylyltransferase	Condition	Tumor	-1.98052	0.356083	40	14	2.27e-06	1.45e-05
6.4.1.1: Pyruvate carboxylase	Condition	Tumor	-2.14656	0.386969	40	35	2.38e-06	1.51e-05
3.1.3.7: 3'(2'),5'-bisphosphate nucleotidase	Condition	Tumor	-1.77125	0.31993	40	20	2.46e-06	1.55e-05
2.1.2.5: Glutamate formimidoyltransferase	Condition	Tumor	-2.69317	0.486983	40	31	2.51e-06	1.58e-05
1.14.14.3: Alkanal monooxygenase (FMN-linked)	Condition	Tumor	3.30011	0.597349	40	5	2.56e-06	1.6e-05
4.1.1.49: Phosphoenolpyruvate carboxykinase (ATP)	Condition	Tumor	-2.35906	0.427846	40	39	2.64e-06	1.65e-05
2.7.1.202: NO_NAME	Condition	Tumor	2.60249	0.472416	40	1	2.68e-06	1.67e-05
2.4.1.293: GalNAc(5)-diNAcBac-PP-undecaprenol beta-1,3-glucosyltransferase	Condition	Tumor	-1.6627	0.303249	40	6	2.91e-06	1.8e-05
5.2.1.5: Linoleate isomerase	Condition	Tumor	2.9339	0.535711	40	1	2.97e-06	1.83e-05
2.6.1.19: 4-aminobutyrate--2-oxoglutarate transaminase	Condition	Tumor	3.2054	0.585984	40	4	3.03e-06	1.86e-05
3.6.3.20: Glycerol-3-phosphate-transporting ATPase	Condition	Tumor	-1.77199	0.32442	40	31	3.11e-06	1.89e-05
2.5.1.16: Spermidine synthase	Condition	Tumor	-1.853	0.339237	40	34	3.11e-06	1.89e-05
1.7.99.1: Hydroxylamine reductase	Condition	Tumor	-2.48338	0.455929	40	33	3.26e-06	1.97e-05
3.5.1.1: Asparaginase	Condition	Tumor	-2.1535	0.395437	40	34	3.27e-06	1.97e-05
3.1.11.1: Exodeoxyribonuclease I	Condition	Tumor	-1.82695	0.33587	40	29	3.34e-06	2e-05
2.7.1.49: Hydroxymethylpyrimidine kinase	Condition	Tumor	-1.84229	0.339113	40	31	3.41e-06	2.04e-05
2.4.1.345: NO_NAME	Condition	Tumor	2.74207	0.505703	40	1	3.53e-06	2.1e-05
1.12.7.2: Ferredoxin hydrogenase	Condition	Tumor	-2.27622	0.419877	40	30	3.54e-06	2.1e-05
3.2.1.99: Arabinan endo-1,5-alpha-L-arabinosidase	Condition	Tumor	2.39036	0.441325	40	0	3.59e-06	2.12e-05
5.4.99.28: tRNA pseudouridine(32) synthase	Condition	Tumor	-1.78642	0.330849	40	12	3.79e-06	2.22e-05
3.4.21.102: C-terminal processing peptidase	Condition	Tumor	-2.30237	0.426404	40	21	3.79e-06	2.22e-05
1.13.11.2: Catechol 2,3-dioxygenase	Condition	Tumor	2.3464	0.434715	40	0	3.81e-06	2.22e-05
2.7.1.95: Kanamycin kinase	Condition	Tumor	3.06634	0.569385	40	5	3.96e-06	2.3e-05
1.5.1.34: 6,7-dihydropteridine reductase	Condition	Tumor	-2.47682	0.460423	40	27	4.04e-06	2.33e-05
5.1.3.2: UDP-glucose 4-epimerase	Condition	Tumor	-1.84317	0.343379	40	36	4.19e-06	2.41e-05
3.5.2.17: Hydroxyisourate hydrolase	Condition	Tumor	2.94557	0.549853	40	3	4.33e-06	2.48e-05
1.3.1.44: Trans-2-enoyl-CoA reductase (NAD(+))	Condition	Tumor	2.53279	0.473256	40	0	4.4e-06	2.5e-05
4.2.1.11: Phosphopyruvate hydratase	Condition	Tumor	-1.68373	0.314565	40	40	4.39e-06	2.5e-05
5.1.3.20: ADP-glyceromanno-heptose 6-epimerase	Condition	Tumor	-2.34846	0.440152	40	31	4.63e-06	2.62e-05
5.4.99.29: 23S rRNA pseudouridine(746) synthase	Condition	Tumor	-1.76288	0.331673	40	12	4.94e-06	2.78e-05
2.1.1.37: DNA (cytosine-5-)-methyltransferase	Condition	Tumor	-2.34727	0.441591	40	31	4.94e-06	2.78e-05
3.2.1.64: 2,6-beta-fructan 6-levanbiohydrolase	Condition	Tumor	2.9571	0.558194	40	7	5.22e-06	2.92e-05
6.3.1.8: Glutathionylspermidine synthase	Condition	Tumor	-1.94577	0.367859	40	28	5.36e-06	2.98e-05
2.1.1.151: Cobalt-factor II C(20)-methyltransferase	Condition	Tumor	-1.89295	0.357882	40	30	5.36e-06	2.98e-05
3.6.1.15: Nucleoside-triphosphate phosphatase	Condition	Tumor	2.58027	0.488701	40	1	5.52e-06	3.03e-05
3.4.21.108: HtrA2 peptidase	Condition	Tumor	2.46341	0.466478	40	0	5.5e-06	3.03e-05
3.4.22.37: Gingipain R	Condition	Tumor	-1.99713	0.37821	40	13	5.51e-06	3.03e-05
7.5.2.6: NO_NAME	Condition	Tumor	2.61229	0.495994	40	1	5.75e-06	3.13e-05
3.1.21.1: Deoxyribonuclease I	Condition	Tumor	2.79135	0.530089	40	3	5.77e-06	3.13e-05
2.7.8.11: CDP-diacylglycerol--inositol 3-phosphatidyltransferase	Condition	Tumor	2.65858	0.504859	40	15	5.77e-06	3.13e-05
3.2.2.15: DNA-deoxyinosine glycosylase	Condition	Tumor	2.38289	0.452847	40	0	5.84e-06	3.13e-05
4.3.1.15: Diaminopropionate ammonia-lyase	Condition	Tumor	-1.94128	0.368929	40	28	5.84e-06	3.13e-05
1.4.1.16: Diaminopimelate dehydrogenase	Condition	Tumor	-1.9892	0.378017	40	36	5.84e-06	3.13e-05
3.4.19.1: Acylaminoacyl-peptidase	Condition	Tumor	2.62906	0.500358	40	2	5.98e-06	3.2e-05
3.2.1.122: Maltose-6'-phosphate glucosidase	Condition	Tumor	2.62234	0.50042	40	1	6.25e-06	3.33e-05
4.2.1.91: Arogenate dehydratase	Condition	Tumor	2.8363	0.542376	40	2	6.47e-06	3.43e-05
3.5.1.78: Glutathionylspermidine amidase	Condition	Tumor	-1.92504	0.368383	40	28	6.55e-06	3.46e-05
2.7.1.41: Glucose-1-phosphate phosphodismutase	Condition	Tumor	2.47254	0.476359	40	1	7.31e-06	3.85e-05
1.14.13.107: Limonene 1,2-monooxygenase	Condition	Tumor	2.51621	0.485615	40	1	7.52e-06	3.94e-05
1.3.1.9: Enoyl-[acyl-carrier-protein] reductase (NADH)	Condition	Tumor	-1.59299	0.307827	40	38	7.68e-06	4.01e-05
2.4.2.44: S-methyl-5'-thioinosine phosphorylase	Condition	Tumor	2.0691	0.400961	40	0	8.04e-06	4.18e-05
1.17.5.3: NO_NAME	Condition	Tumor	-2.5689	0.498785	40	29	8.29e-06	4.3e-05
3.4.23.51: HycI peptidase	Condition	Tumor	2.56646	0.499134	40	1	8.52e-06	4.4e-05
4.1.1.17: Ornithine decarboxylase	Condition	Tumor	-2.37358	0.462724	40	32	8.85e-06	4.56e-05
2.7.1.176: UDP-N-acetylglucosamine kinase	Condition	Tumor	2.25297	0.439482	40	0	8.94e-06	4.59e-05
4.1.99.1: Tryptophanase	Condition	Tumor	-1.72463	0.336647	40	19	9.04e-06	4.62e-05
2.7.1.76: Deoxyadenosine kinase	Condition	Tumor	-1.84587	0.360614	40	13	9.16e-06	4.66e-05
1.20.4.3: Mycoredoxin	Condition	Tumor	2.73782	0.534992	40	2	9.19e-06	4.67e-05
3.5.2.2: Dihydropyrimidinase	Condition	Tumor	-2.09537	0.40976	40	27	9.3e-06	4.71e-05
4.1.1.41: Methylmalonyl-CoA decarboxylase	Condition	Tumor	-3.12632	0.612988	40	28	9.71e-06	4.89e-05
3.1.3.29: N-acylneuraminate-9-phosphatase	Condition	Tumor	2.56134	0.503963	40	1	1.03e-05	5.15e-05
1.1.1.95: Phosphoglycerate dehydrogenase	Condition	Tumor	-1.78032	0.3504	40	36	1.03e-05	5.16e-05
1.1.1.408: NO_NAME	Condition	Tumor	3.28104	0.646086	40	10	1.04e-05	5.18e-05
1.12.99.6: Hydrogenase (acceptor)	Condition	Tumor	-2.17894	0.43098	40	32	1.12e-05	5.54e-05
1.4.99.1: Transferred entry: 1.4.99.6	Condition	Tumor	2.68304	0.531127	40	1	1.13e-05	5.59e-05
3.5.3.18: Dimethylargininase	Condition	Tumor	2.46459	0.489567	40	1	1.19e-05	5.89e-05
4.6.1.17: NO_NAME	Condition	Tumor	-1.836	0.364938	40	33	1.21e-05	5.93e-05
1.1.1.77: Lactaldehyde reductase	Condition	Tumor	-1.99021	0.396525	40	31	1.25e-05	6.13e-05
1.7.2.2: Nitrite reductase (cytochrome; ammonia-forming)	Condition	Tumor	-2.41588	0.48574	40	32	1.44e-05	7.04e-05
1.1.1.53: 3-alpha(or 20-beta)-hydroxysteroid dehydrogenase	Condition	Tumor	2.53432	0.510271	40	1	1.47e-05	7.15e-05
1.8.1.4: Dihydrolipoyl dehydrogenase	Condition	Tumor	-1.1983	0.241285	40	39	1.47e-05	7.15e-05
1.2.1.12: Glyceraldehyde-3-phosphate dehydrogenase (phosphorylating)	Condition	Tumor	-2.12915	0.428919	40	38	1.49e-05	7.18e-05
4.3.1.1: Aspartate ammonia-lyase	Condition	Tumor	-1.51615	0.306045	40	37	1.53e-05	7.38e-05
1.2.99.2: Carbon-monoxide dehydrogenase (acceptor)	Condition	Tumor	-1.98213	0.400219	40	29	1.54e-05	7.39e-05
3.2.1.68: Isoamylase	Condition	Tumor	2.69886	0.545232	40	2	1.55e-05	7.4e-05
3.5.3.12: Agmatine deiminase	Condition	Tumor	-1.65087	0.333447	40	18	1.55e-05	7.4e-05
4.4.1.5: Lactoylglutathione lyase	Condition	Tumor	-2.08158	0.420882	40	28	1.57e-05	7.45e-05
1.1.1.306: S-(hydroxymethyl)mycothiol dehydrogenase	Condition	Tumor	3.08725	0.624172	40	15	1.57e-05	7.45e-05
3.4.22.49: Separase	Condition	Tumor	2.74719	0.556968	40	2	1.64e-05	7.74e-05
2.7.1.74: Deoxycytidine kinase	Condition	Tumor	-1.78826	0.363051	40	12	1.67e-05	7.88e-05
2.3.1.31: Homoserine O-acetyltransferase	Condition	Tumor	-1.08405	0.220477	40	37	1.72e-05	8.07e-05
4.1.3.6: Citrate (pro-3S)-lyase	Condition	Tumor	-2.25048	0.458972	40	34	1.79e-05	8.39e-05
2.4.2.22: Xanthine phosphoribosyltransferase	Condition	Tumor	-2.11008	0.43123	40	33	1.85e-05	8.6e-05
3.5.1.108: UDP-3-O-acyl-N-acetylglucosamine deacetylase	Condition	Tumor	-2.47342	0.505397	40	34	1.85e-05	8.6e-05
2.7.7.19: Polynucleotide adenylyltransferase	Condition	Tumor	-1.57116	0.321687	40	31	1.91e-05	8.82e-05
7.6.2.5: NO_NAME	Condition	Tumor	2.46869	0.507197	40	1	2.01e-05	9.26e-05
3.1.3.5: 5'-nucleotidase	Condition	Tumor	-1.57911	0.324955	40	36	2.06e-05	9.46e-05
2.3.1.191: UDP-3-O-(3-hydroxymyristoyl)glucosamine N-acyltransferase	Condition	Tumor	2.32924	0.479992	40	0	2.1e-05	9.63e-05
4.1.1.50: Adenosylmethionine decarboxylase	Condition	Tumor	-1.79135	0.36931	40	34	2.12e-05	9.67e-05
1.13.12.16: Nitronate monooxygenase	Condition	Tumor	-1.8574	0.383024	40	27	2.12e-05	9.67e-05
2.7.7.38: 3-deoxy-manno-octulosonate cytidylyltransferase	Condition	Tumor	-1.60556	0.3315	40	36	2.16e-05	9.82e-05
1.3.1.54: Precorrin-6A reductase	Condition	Tumor	-2.04631	0.422641	40	30	2.17e-05	9.84e-05
5.4.99.24: 23S rRNA pseudouridine(955/2504/2580) synthase	Condition	Tumor	2.5674	0.53045	40	2	2.19e-05	9.86e-05
3.5.1.115: Mycothiol S-conjugate amidase	Condition	Tumor	2.64474	0.546633	40	7	2.2e-05	9.88e-05
2.4.1.109: Dolichyl-phosphate-mannose--protein mannosyltransferase	Condition	Tumor	-1.50819	0.311953	40	33	2.22e-05	9.96e-05
2.3.1.275: NO_NAME	Condition	Tumor	-1.78813	0.370377	40	17	2.27e-05	0.000101419
3.4.21.62: Subtilisin	Condition	Tumor	2.16517	0.449113	40	0	2.32e-05	0.000103282
2.1.1.80: Protein-glutamate O-methyltransferase	Condition	Tumor	-1.77939	0.369588	40	19	2.37e-05	0.000104724
5.3.1.23: S-methyl-5-thioribose-1-phosphate isomerase	Condition	Tumor	-1.68208	0.349351	40	26	2.36e-05	0.000104724
2.7.2.2: Carbamate kinase	Condition	Tumor	-1.64273	0.34219	40	32	2.47e-05	0.000108993
2.3.1.129: Acyl-[acyl-carrier-protein]--UDP-N-acetylglucosamine O-acyltransferase	Condition	Tumor	-2.23514	0.465939	40	34	2.5e-05	0.000109878
5.4.2.3: Phosphoacetylglucosamine mutase	Condition	Tumor	2.14563	0.447802	40	0	2.54e-05	0.000111126
2.7.7.48: ; Q06996, L_SENDF	Condition	Tumor	3.24079	0.676372	40	9	2.54e-05	0.000111126
4.3.1.7: Ethanolamine ammonia-lyase	Condition	Tumor	-2.05864	0.430028	40	27	2.57e-05	0.00011224
1.12.5.1: Hydrogen:quinone oxidoreductase	Condition	Tumor	-2.48577	0.520005	40	25	2.63e-05	0.000114332
2.10.1.1: Molybdopterin molybdotransferase	Condition	Tumor	-1.67718	0.350981	40	30	2.65e-05	0.000114591
1.7.99.4: Nitrate reductase	Condition	Tumor	-1.17726	0.246496	40	39	2.67e-05	0.000115166
2.7.1.53: L-xylulokinase	Condition	Tumor	2.19882	0.462028	40	0	2.81e-05	0.000120997
1.1.1.272: D-2-hydroxyacid dehydrogenase (NADP(+))	Condition	Tumor	-1.50484	0.316507	40	11	2.85e-05	0.000122338
2.3.1.222: Phosphate propanoyltransferase	Condition	Tumor	-1.64632	0.346479	40	30	2.88e-05	0.000123087
2.1.1.201: 2-methoxy-6-polyprenyl-1,4-benzoquinol methylase	Condition	Tumor	-1.76929	0.373175	40	22	2.97e-05	0.000126733
3.1.3.26: 4-phytase	Condition	Tumor	-1.77617	0.37613	40	24	3.15e-05	0.000133984
2.3.1.39: [Acyl-carrier-protein] S-malonyltransferase	Condition	Tumor	-1.6012	0.339436	40	39	3.2e-05	0.000135664
1.21.4.3: Sarcosine reductase	Condition	Tumor	-2.69057	0.571518	40	30	3.29e-05	0.000139281
4.1.3.40: Chorismate lyase	Condition	Tumor	2.66019	0.566869	40	2	3.45e-05	0.000145455
1.21.4.4: Betaine reductase	Condition	Tumor	-2.66936	0.56906	40	31	3.47e-05	0.000145903
2.1.1.227: 16S rRNA (cytidine(1409)-2'-O)-methyltransferase	Condition	Tumor	2.29568	0.490211	40	0	3.55e-05	0.000149011
2.3.1.51: 1-acylglycerol-3-phosphate O-acyltransferase	Condition	Tumor	-1.55964	0.333356	40	34	3.6e-05	0.000150628
4.1.3.3: N-acetylneuraminate lyase	Condition	Tumor	-1.89079	0.404265	40	29	3.62e-05	0.000150883
2.3.1.50: Serine C-palmitoyltransferase	Condition	Tumor	2.04906	0.439887	40	0	3.84e-05	0.000159506
6.3.5.11: Cobyrinate a,c-diamide synthase (glutamine-hydrolyzing)	Condition	Tumor	-1.83095	0.393311	40	32	3.87e-05	0.000160478
1.2.7.1: Pyruvate synthase	Condition	Tumor	-1.7994	0.386811	40	30	3.91e-05	0.00016167
1.4.3.19: Glycine oxidase	Condition	Tumor	2.46099	0.530272	40	15	4.05e-05	0.000166708
2.7.7.75: Molybdopterin adenylyltransferase	Condition	Tumor	-1.84013	0.396854	40	31	4.1e-05	0.000167952
1.21.4.2: Glycine reductase	Condition	Tumor	-2.82712	0.609724	40	32	4.1e-05	0.000167952
1.11.1.5: Cytochrome-c peroxidase	Condition	Tumor	-1.6485	0.356102	40	26	4.2e-05	0.000171344
2.7.14.1: Protein arginine kinase	Condition	Tumor	-1.68626	0.365349	40	28	4.38e-05	0.000178288
2.7.1.197: NO_NAME	Condition	Tumor	2.1936	0.476058	40	0	4.48e-05	0.000182009
3.4.21.107: Peptidase Do	Condition	Tumor	-1.75656	0.381393	40	34	4.51e-05	0.000182716
3.5.4.13: dCTP deaminase	Condition	Tumor	-1.29233	0.280657	40	36	4.53e-05	0.000182743
3.4.21.72: IgA-specific serine endopeptidase	Condition	Tumor	2.42027	0.526465	40	1	4.63e-05	0.000186406
4.2.1.59: 3-hydroxyacyl-[acyl-carrier-protein] dehydratase	Condition	Tumor	-1.762	0.383344	40	37	4.64e-05	0.000186406
2.8.3.9: Butyrate--acetoacetate CoA-transferase	Condition	Tumor	-2.80296	0.610074	40	29	4.67e-05	0.000186458
3.1.1.31: 6-phosphogluconolactonase	Condition	Tumor	-1.84211	0.400911	40	30	4.67e-05	0.000186458
5.4.2.7: Phosphopentomutase	Condition	Tumor	-2.10147	0.45754	40	31	4.69e-05	0.000186798
1.12.2.1: Cytochrome-c3 hydrogenase	Condition	Tumor	2.25499	0.491759	40	0	4.8e-05	0.000190573
1.17.4.2: Ribonucleoside-triphosphate reductase	Condition	Tumor	-1.72964	0.377307	40	36	4.82e-05	0.000190855
2.3.1.n3: Glycerol-3-phosphate acyltransferase (acyl-phosphate transferring)	Condition	Tumor	-1.33812	0.292112	40	37	4.87e-05	0.000192284
3.1.3.15: Histidinol-phosphatase	Condition	Tumor	-1.49759	0.327286	40	29	4.95e-05	0.000194214
1.97.1.4: [Formate-C-acetyltransferase]-activating enzyme	Condition	Tumor	-1.75424	0.383334	40	38	4.94e-05	0.000194214
3.5.4.4: Adenosine deaminase	Condition	Tumor	1.74299	0.381532	40	20	5.06e-05	0.00019812
1.1.1.86: Ketol-acid reductoisomerase (NADP(+))	Condition	Tumor	-1.34219	0.294006	40	38	5.11e-05	0.000199539
7.2.1.1: NO_NAME	Condition	Tumor	-2.78934	0.611905	40	34	5.22e-05	0.000203154
1.1.3.21: Glycerol-3-phosphate oxidase	Condition	Tumor	-1.9715	0.432689	40	29	5.25e-05	0.000203888
3.4.17.19: Carboxypeptidase Taq	Condition	Tumor	-1.80793	0.398033	40	30	5.49e-05	0.000212414
2.7.1.191: NO_NAME	Condition	Tumor	-1.89605	0.418649	40	17	5.71e-05	0.000220592
5.1.3.14: UDP-N-acetylglucosamine 2-epimerase (non-hydrolyzing)	Condition	Tumor	-1.99856	0.441535	40	29	5.76e-05	0.000221733
1.10.2.2: Quinol--cytochrome-c reductase	Condition	Tumor	-1.62389	0.359417	40	36	5.91e-05	0.000226821
1.6.5.9: NADH:ubiquinone reductase (non-electrogenic)	Condition	Tumor	2.7461	0.608444	40	3	5.99e-05	0.000229566
2.7.7.22: Mannose-1-phosphate guanylyltransferase (GDP)	Condition	Tumor	-2.00541	0.444797	40	12	6.08e-05	0.000232288
1.5.99.8: Transferred entry: 1.5.5.2	Condition	Tumor	2.58189	0.573292	40	3	6.17e-05	0.00023522
3.2.1.92: Peptidoglycan beta-N-acetylmuramidase	Condition	Tumor	2.25334	0.500807	40	0	6.25e-05	0.000237626
2.6.1.87: UDP-4-amino-4-deoxy-L-arabinose aminotransferase	Condition	Tumor	-1.55835	0.34691	40	7	6.4e-05	0.000242376
2.3.1.179: Beta-ketoacyl-[acyl-carrier-protein] synthase II	Condition	Tumor	-1.97247	0.439258	40	37	6.43e-05	0.000242946
7.1.1.2: NO_NAME	Condition	Tumor	2.96886	0.663631	40	11	6.77e-05	0.000255072
3.5.1.32: Hippurate hydrolase	Condition	Tumor	2.14941	0.481542	40	0	6.98e-05	0.000262163
1.1.1.304: Diacetyl reductase ((S)-acetoin forming)	Condition	Tumor	2.69285	0.603376	40	3	6.99e-05	0.000262163
4.2.2.2: Pectate lyase	Condition	Tumor	-1.40902	0.315924	40	4	7.06e-05	0.00026386
1.16.3.2: Bacterial non-heme ferritin	Condition	Tumor	-1.35629	0.304959	40	40	7.33e-05	0.00027346
2.1.1.195: Cobalt-precorrin-5B (C(1))-methyltransferase	Condition	Tumor	-2.10659	0.474068	40	32	7.42e-05	0.00027594
1.1.1.29: Glycerate dehydrogenase	Condition	Tumor	2.27657	0.512832	40	0	7.52e-05	0.000278955
3.4.13.20: Beta-Ala-His dipeptidase	Condition	Tumor	-1.99648	0.451036	40	32	7.82e-05	0.0002893
3.4.13.18: Cytosol nonspecific dipeptidase	Condition	Tumor	-1.82764	0.413844	40	32	8.06e-05	0.000297656
5.3.1.28: D-sedoheptulose 7-phosphate isomerase	Condition	Tumor	-1.97281	0.44791	40	33	8.36e-05	0.000307734
3.1.1.61: Protein-glutamate methylesterase	Condition	Tumor	-1.7434	0.396386	40	23	8.52e-05	0.000312833
1.17.1.5: Nicotinate dehydrogenase	Condition	Tumor	-2.02848	0.461634	40	11	8.63e-05	0.000315966
2.7.1.2: Glucokinase	Condition	Tumor	-1.32408	0.30174	40	38	8.79e-05	0.000320925
5.5.1.1: Muconate cycloisomerase	Condition	Tumor	1.87787	0.429138	40	0	9.12e-05	0.00033193
3.6.3.2: Magnesium-importing ATPase	Condition	Tumor	-1.40889	0.322004	40	15	9.13e-05	0.00033193
4.2.1.47: GDP-mannose 4,6-dehydratase	Condition	Tumor	-2.31326	0.531818	40	31	9.88e-05	0.000357974
3.6.3.43: Peptide-transporting ATPase	Condition	Tumor	2.0984	0.482766	40	1	9.97e-05	0.000360441
2.7.1.25: Adenylyl-sulfate kinase	Condition	Tumor	2.80358	0.647046	40	5	0.00010393	0.000374834
6.1.1.11: Serine--tRNA ligase	Condition	Tumor	-1.10124	0.254515	40	38	0.000105868	0.000380857
4.1.1.96: Carboxynorspermidine decarboxylase	Condition	Tumor	-1.64723	0.381824	40	19	0.000110024	0.000394807
4.3.1.4: Formimidoyltetrahydrofolate cyclodeaminase	Condition	Tumor	1.89761	0.440119	40	0	0.00011087	0.000396844
5.4.2.1: Transferred entry: 5.4.2.11 and 5.4.2.12	Condition	Tumor	-2.02226	0.470208	40	26	0.000114563	0.000409029
3.5.99.7: 1-aminocyclopropane-1-carboxylate deaminase	Condition	Tumor	-1.48474	0.345404	40	8	0.000115333	0.000409722
3.1.3.6: 3'-nucleotidase	Condition	Tumor	2.49749	0.580896	40	7	0.000115045	0.000409722
4.1.2.13: Fructose-bisphosphate aldolase	Condition	Tumor	-1.54359	0.359819	40	39	0.000118393	0.000419543
2.6.1.83: LL-diaminopimelate aminotransferase	Condition	Tumor	-1.54454	0.36017	40	27	0.000118945	0.00042045
1.7.1.13: PreQ(1) synthase	Condition	Tumor	-1.43312	0.334432	40	36	0.000120083	0.00042342
6.3.2.6: Phosphoribosylaminoimidazolesuccinocarboxamide synthase	Condition	Tumor	-1.79922	0.421707	40	36	0.000127074	0.000446295
2.2.1.2: Transaldolase	Condition	Tumor	-0.827322	0.193925	40	39	0.000127199	0.000446295
4.2.1.55: 3-hydroxybutyryl-CoA dehydratase	Condition	Tumor	-2.08041	0.489105	40	33	0.000132171	0.000462597
3.1.21.2: Deoxyribonuclease IV	Condition	Tumor	-1.66732	0.392282	40	23	0.00013345	0.000465884
1.1.1.193: 5-amino-6-(5-phosphoribosylamino)uracil reductase	Condition	Tumor	-1.19708	0.281749	40	39	0.000134093	0.000465884
3.5.4.26: Diaminohydroxyphosphoribosylaminopyrimidine deaminase	Condition	Tumor	-1.19708	0.281749	40	39	0.000134093	0.000465884
2.3.1.n2: Phosphate acyltransferase	Condition	Tumor	-1.60008	0.376704	40	36	0.000134557	0.000466355
2.5.1.17: Cob(I)yrinic acid a,c-diamide adenosyltransferase	Condition	Tumor	-1.29401	0.304836	40	37	0.000135641	0.000467831
7.1.2.2: NO_NAME	Condition	Tumor	-1.40194	0.330222	40	39	0.000135432	0.000467831
4.4.1.13: Cysteine-S-conjugate beta-lyase	Condition	Tumor	2.30191	0.542801	40	2	0.000137341	0.000472545
1.1.1.91: Aryl-alcohol dehydrogenase (NADP(+))	Condition	Tumor	1.90544	0.449817	40	0	0.000139324	0.000478211
3.6.1.1: Inorganic diphosphatase	Condition	Tumor	-1.13965	0.269517	40	38	0.000142532	0.000488043
2.4.1.21: Starch synthase	Condition	Tumor	-1.975	0.467533	40	36	0.000144347	0.00049307
2.9.1.1: L-seryl-tRNA(Sec) selenium transferase	Condition	Tumor	-1.51141	0.35829	40	32	0.000146943	0.000500733
2.4.2.3: Uridine phosphorylase	Condition	Tumor	-1.66387	0.394919	40	34	0.000149263	0.000507148
3.1.3.45: 3-deoxy-manno-octulosonate-8-phosphatase	Condition	Tumor	-1.59119	0.377723	40	33	0.000149539	0.000507148
1.15.1.2: Superoxide reductase	Condition	Tumor	-2.40239	0.571581	40	20	0.000153886	0.000519413
2.3.1.241: Kdo(2)-lipid IV(A) lauroyltransferase	Condition	Tumor	-1.24378	0.29591	40	27	0.000153807	0.000519413
1.2.1.9: Glyceraldehyde-3-phosphate dehydrogenase (NADP(+))	Condition	Tumor	3.07691	0.732727	40	10	0.000155661	0.000524158
1.7.2.5: Nitric-oxide reductase (cytochrome c)	Condition	Tumor	-1.98185	0.472917	40	27	0.000159725	0.000536571
1.1.1.262: 4-hydroxythreonine-4-phosphate dehydrogenase	Condition	Tumor	-1.44852	0.346479	40	30	0.000164606	0.000551663
1.1.5.4: Malate dehydrogenase (quinone)	Condition	Tumor	-1.35828	0.325444	40	34	0.000168132	0.000562153
2.7.2.1: Acetate kinase	Condition	Tumor	-1.61968	0.388183	40	38	0.000168725	0.000562812
2.2.1.6: Acetolactate synthase	Condition	Tumor	-1.29807	0.311724	40	37	0.000172987	0.000574772
6.1.1.23: Aspartate--tRNA(Asn) ligase	Condition	Tumor	-1.06402	0.255535	40	37	0.000173119	0.000574772
3.6.3.36: Taurine-transporting ATPase	Condition	Tumor	2.18307	0.524825	40	1	0.000175363	0.000580865
2.1.1.133: Precorrin-4 C(11)-methyltransferase	Condition	Tumor	-1.81984	0.43782	40	32	0.000176957	0.000584782
1.1.1.26: Glyoxylate reductase	Condition	Tumor	2.00721	0.483558	40	0	0.000179994	0.000592062
2.7.7.27: Glucose-1-phosphate adenylyltransferase	Condition	Tumor	-1.16291	0.280118	40	39	0.000179688	0.000592062
1.1.1.69: Gluconate 5-dehydrogenase	Condition	Tumor	1.93318	0.466605	40	0	0.000184281	0.000604766
1.2.7.8: Indolepyruvate ferredoxin oxidoreductase	Condition	Tumor	-1.68069	0.406069	40	15	0.000186595	0.00061095
1.1.1.271: GDP-L-fucose synthase	Condition	Tumor	-2.11619	0.51284	40	27	0.000193723	0.00063283
1.1.5.3: Glycerol-3-phosphate dehydrogenase	Condition	Tumor	-1.43452	0.347994	40	36	0.000196157	0.00063931
5.3.1.1: Triose-phosphate isomerase	Condition	Tumor	-1.36356	0.331332	40	39	0.000200212	0.000651031
1.1.1.100: 3-oxoacyl-[acyl-carrier-protein] reductase	Condition	Tumor	-1.72822	0.420091	40	36	0.000201096	0.000652413
5.1.3.3: Aldose 1-epimerase	Condition	Tumor	-1.65159	0.401564	40	36	0.00020172	0.000652947
2.6.1.62: Adenosylmethionine--8-amino-7-oxononanoate transaminase	Condition	Tumor	-1.41764	0.345053	40	33	0.000204413	0.00066016
5.4.99.5: Chorismate mutase	Condition	Tumor	-1.15028	0.281058	40	37	0.000214281	0.00069046
3.3.2.1: Isochorismatase	Condition	Tumor	2.17319	0.531739	40	1	0.000217993	0.000700834
3.6.3.30: Fe(3+)-transporting ATPase	Condition	Tumor	-1.50707	0.371582	40	31	0.000239212	0.000767315
6.3.4.15: Biotin--[acetyl-CoA-carboxylase] ligase	Condition	Tumor	-1.03185	0.25465	40	38	0.000241924	0.000774266
1.1.1.290: 4-phosphoerythronate dehydrogenase	Condition	Tumor	-1.23436	0.305061	40	38	0.0002461	0.000785862
3.4.22.47: Gingipain K	Condition	Tumor	2.28515	0.568133	40	1	0.000264368	0.000842285
2.4.1.182: Lipid-A-disaccharide synthase	Condition	Tumor	-1.23236	0.306446	40	35	0.000264955	0.000842285
2.7.1.85: Beta-glucoside kinase	Condition	Tumor	-1.67964	0.41792	40	23	0.00026686	0.000846447
5.4.2.11: Phosphoglycerate mutase (2,3-diphosphoglycerate-dependent)	Condition	Tumor	-1.17845	0.293977	40	39	0.000275248	0.000871108
3.4.11.4: Tripeptide aminopeptidase	Condition	Tumor	-1.9094	0.477516	40	35	0.000283549	0.000895386
2.7.8.6: Undecaprenyl-phosphate galactose phosphotransferase	Condition	Tumor	-1.44323	0.36196	40	21	0.000293258	0.00092399
1.8.4.8: Phosphoadenylyl-sulfate reductase (thioredoxin)	Condition	Tumor	2.09751	0.526969	40	7	0.000299357	0.000941119
1.1.1.157: 3-hydroxybutyryl-CoA dehydrogenase	Condition	Tumor	-2.00282	0.503791	40	34	0.000303663	0.000950693
2.7.4.6: Nucleoside-diphosphate kinase	Condition	Tumor	-1.01121	0.254366	40	38	0.00030374	0.000950693
2.7.1.144: Tagatose-6-phosphate kinase	Condition	Tumor	-1.71882	0.432736	40	33	0.000306849	0.000958314
5.1.1.3: Glutamate racemase	Condition	Tumor	-1.33719	0.336797	40	38	0.000308363	0.00096093
5.1.3.13: dTDP-4-dehydrorhamnose 3,5-epimerase	Condition	Tumor	-1.63067	0.411184	40	36	0.000312518	0.000971747
5.4.2.12: Phosphoglycerate mutase (2,3-diphosphoglycerate-independent)	Condition	Tumor	-1.86257	0.47126	40	36	0.000325208	0.0010068
1.15.1.1: Superoxide dismutase	Condition	Tumor	-1.56944	0.397086	40	39	0.000325156	0.0010068
1.1.1.18: Inositol 2-dehydrogenase	Condition	Tumor	1.8613	0.471182	40	22	0.000327185	0.00101072
3.1.3.11: Fructose-bisphosphatase	Condition	Tumor	-1.35727	0.344061	40	37	0.00033247	0.00102481
2.1.1.132: Precorrin-6B C(5,15)-methyltransferase (decarboxylating)	Condition	Tumor	-1.92724	0.488761	40	32	0.00033419	0.00102789
4.1.99.19: 2-iminoacetate synthase	Condition	Tumor	-1.45268	0.368822	40	8	0.000338579	0.00103914
3.6.5.3: Protein-synthesizing GTPase	Condition	Tumor	-1.43764	0.365521	40	37	0.000344194	0.00105409
3.2.1.65: Levanase	Condition	Tumor	-1.4877	0.378996	40	7	0.000352154	0.00107615
5.1.3.1: Ribulose-phosphate 3-epimerase	Condition	Tumor	-1.34669	0.343237	40	37	0.000354109	0.0010798
2.6.1.42: Branched-chain-amino-acid transaminase	Condition	Tumor	-0.778739	0.198569	40	39	0.000355927	0.00108302
5.4.3.2: Lysine 2,3-aminomutase	Condition	Tumor	-1.99382	0.508735	40	27	0.000358643	0.00108896
2.1.3.3: Ornithine carbamoyltransferase	Condition	Tumor	-1.43456	0.366435	40	37	0.000363173	0.00110036
4.1.99.12: 3,4-dihydroxy-2-butanone-4-phosphate synthase	Condition	Tumor	-1.59117	0.406644	40	35	0.000365295	0.00110443
2.1.2.1: Glycine hydroxymethyltransferase	Condition	Tumor	-1.2001	0.306999	40	38	0.000369406	0.00111449
2.1.2.10: Aminomethyltransferase	Condition	Tumor	-1.5378	0.394522	40	36	0.00038185	0.0011496
1.1.1.27: L-lactate dehydrogenase	Condition	Tumor	-1.10688	0.284642	40	38	0.00039233	0.00117865
4.1.3.1: Isocitrate lyase	Condition	Tumor	2.19768	0.565333	40	8	0.000393799	0.00118057
3.5.1.87: N-carbamoyl-L-amino-acid hydrolase	Condition	Tumor	-1.22599	0.315626	40	2	0.0003974	0.00118885
4.2.1.9: Dihydroxy-acid dehydratase	Condition	Tumor	-0.794916	0.205326	40	39	0.000412661	0.00123192
1.3.8.1: Short-chain acyl-CoA dehydrogenase	Condition	Tumor	-1.68523	0.436533	40	35	0.000426207	0.00126968
2.7.1.113: Deoxyguanosine kinase	Condition	Tumor	2.07271	0.538149	40	1	0.000437495	0.00130059
1.4.3.16: L-aspartate oxidase	Condition	Tumor	-1.16167	0.302239	40	31	0.000447919	0.0013288
1.1.1.136: UDP-N-acetylglucosamine 6-dehydrogenase	Condition	Tumor	2.12746	0.553999	40	1	0.000452321	0.00133627
3.8.1.3: Haloacetate dehalogenase	Condition	Tumor	1.49985	0.390515	40	5	0.000451639	0.00133627
1.7.5.2: Nitric oxide reductase (menaquinol)	Condition	Tumor	-1.59828	0.417528	40	9	0.000468793	0.00138206
6.1.1.18: Glutamine--tRNA ligase	Condition	Tumor	-1.27969	0.334436	40	37	0.000470924	0.00138547
1.4.4.2: Glycine dehydrogenase (aminomethyl-transferring)	Condition	Tumor	-1.1864	0.310565	40	37	0.000479644	0.00140821
1.1.2.4: D-lactate dehydrogenase (cytochrome)	Condition	Tumor	2.16437	0.566694	40	0	0.000480829	0.00140878
6.3.1.20: NO_NAME	Condition	Tumor	-1.68054	0.440148	40	33	0.00048249	0.00141074
2.7.1.5: Rhamnulokinase	Condition	Tumor	-1.52866	0.400682	40	14	0.000486685	0.00142008
5.4.2.10: Phosphoglucosamine mutase	Condition	Tumor	-0.984823	0.258394	40	38	0.000492156	0.0014331
3.6.3.16: Arsenite-transporting ATPase	Condition	Tumor	2.13441	0.560542	40	2	0.000497301	0.00144512
3.2.2.28: Double-stranded uracil-DNA glycosylase	Condition	Tumor	1.98644	0.522954	40	2	0.00051092	0.00148167
3.5.2.12: 6-aminohexanoate-cyclic-dimer hydrolase	Condition	Tumor	2.28245	0.601256	40	6	0.000514458	0.00148889
2.1.1.226: 23S rRNA (cytidine(1920)-2'-O)-methyltransferase	Condition	Tumor	1.87944	0.495337	40	0	0.000517263	0.00149397
2.3.2.16: Lipid II:glycine glycyltransferase	Condition	Tumor	1.9297	0.510291	40	1	0.000536782	0.00154719
2.5.1.29: Geranylgeranyl diphosphate synthase	Condition	Tumor	-1.51874	0.402153	40	31	0.000544716	0.00156689
1.1.1.3: Homoserine dehydrogenase	Condition	Tumor	-0.870715	0.23145	40	38	0.000568229	0.00163122
4.1.1.32: Phosphoenolpyruvate carboxykinase (GTP)	Condition	Tumor	-1.34964	0.360583	40	35	0.0006006	0.0017184
2.7.1.48: Uridine kinase	Condition	Tumor	-1.09491	0.29258	40	36	0.000601778	0.0017184
1.11.1.15: Peroxiredoxin	Condition	Tumor	-1.35595	0.362362	40	40	0.000602227	0.0017184
3.5.2.3: Dihydroorotase	Condition	Tumor	-0.933944	0.249685	40	38	0.000604837	0.00172239
2.1.1.107: Uroporphyrinogen-III C-methyltransferase	Condition	Tumor	-1.31026	0.350817	40	34	0.000614764	0.00174716
2.7.4.3: Adenylate kinase	Condition	Tumor	-1.18877	0.318353	40	38	0.000616125	0.00174753
2.5.1.78: 6,7-dimethyl-8-ribityllumazine synthase	Condition	Tumor	-0.828458	0.222291	40	40	0.000629153	0.00178093
1.5.5.1: Electron-transferring-flavoprotein dehydrogenase	Condition	Tumor	-1.30778	0.35135	40	9	0.000637836	0.00180192
2.7.7.12: UDP-glucose--hexose-1-phosphate uridylyltransferase	Condition	Tumor	-1.34995	0.365029	40	34	0.00068364	0.00192749
6.1.1.7: Alanine--tRNA ligase	Condition	Tumor	-1.00715	0.272512	40	38	0.000688399	0.00193683
6.3.3.1: Phosphoribosylformylglycinamidine cyclo-ligase	Condition	Tumor	-0.922528	0.249659	40	38	0.000689681	0.00193683
2.6.1.57: Aromatic-amino-acid transaminase	Condition	Tumor	1.97661	0.535568	40	1	0.000698654	0.00195431
3.2.1.20: Alpha-glucosidase	Condition	Tumor	-1.26805	0.343527	40	7	0.00069743	0.00195431
3.6.3.14: H(+)-transporting two-sector ATPase	Condition	Tumor	-0.85339	0.23164	40	39	0.000711994	0.00198771
6.3.2.12: Dihydrofolate synthase	Condition	Tumor	-1.63777	0.44536	40	32	0.000725901	0.00202256
4.1.1.86: Diaminobutyrate decarboxylase	Condition	Tumor	2.02667	0.55145	40	1	0.000730611	0.0020317
1.4.1.13: Glutamate synthase (NADPH)	Condition	Tumor	-1.06685	0.290663	40	37	0.000740757	0.00205589
2.3.1.19: Phosphate butyryltransferase	Condition	Tumor	-1.85313	0.505713	40	18	0.000753639	0.0020835
5.4.99.27: tRNA pseudouridine(13) synthase	Condition	Tumor	-1.27025	0.346597	40	28	0.000752517	0.0020835
2.7.1.4: Fructokinase	Condition	Tumor	-1.50156	0.411002	40	30	0.000777835	0.00214594
2.5.1.55: 3-deoxy-8-phosphooctulonate synthase	Condition	Tumor	-1.49812	0.410205	40	36	0.000780756	0.00214594
2.1.1.207: tRNA (cytidine(34)-2'-O)-methyltransferase	Condition	Tumor	-1.28613	0.352124	40	37	0.000779924	0.00214594
3.4.13.19: Membrane dipeptidase	Condition	Tumor	1.55432	0.426497	40	0	0.000798306	0.00218995
2.6.1.76: Diaminobutyrate--2-oxoglutarate transaminase	Condition	Tumor	2.30984	0.635106	40	4	0.000815586	0.00223304
4.1.3.38: Aminodeoxychorismate lyase	Condition	Tumor	1.76133	0.484482	40	1	0.000818984	0.00223513
3.4.13.22: D-Ala-D-Ala dipeptidase	Condition	Tumor	-1.60204	0.440694	40	20	0.000819495	0.00223513
6.3.2.1: Pantoate--beta-alanine ligase (AMP-forming)	Condition	Tumor	-1.21562	0.33497	40	35	0.000834284	0.00227111
4.3.1.14: 3-aminobutyryl-CoA ammonia-lyase	Condition	Tumor	-1.92098	0.529664	40	28	0.00083965	0.00228134
3.4.11.9: Xaa-Pro aminopeptidase	Condition	Tumor	-1.53657	0.424241	40	33	0.00085146	0.00230902
2.1.1.199: 16S rRNA (cytosine(1402)-N(4))-methyltransferase	Condition	Tumor	-0.840627	0.232203	40	39	0.000855642	0.00231594
4.2.1.10: 3-dehydroquinate dehydratase	Condition	Tumor	-0.998184	0.276155	40	38	0.000869592	0.00234922
2.3.1.85: Fatty-acid synthase	Condition	Tumor	1.77145	0.490211	40	0	0.000871891	0.00235096
5.1.3.22: L-ribulose-5-phosphate 3-epimerase	Condition	Tumor	-1.33564	0.370127	40	4	0.000884586	0.00238068
4.1.1.65: Phosphatidylserine decarboxylase	Condition	Tumor	-1.33714	0.370974	40	38	0.000895309	0.00240498
4.1.1.33: Diphosphomevalonate decarboxylase	Condition	Tumor	-1.27808	0.355872	40	26	0.000929235	0.0024914
6.1.1.17: Glutamate--tRNA ligase	Condition	Tumor	-0.96072	0.267703	40	38	0.000936253	0.00250549
2.4.99.18: Dolichyl-diphosphooligosaccharide--protein glycotransferase	Condition	Tumor	-1.47188	0.41042	40	7	0.000942885	0.0025185
5.4.99.18: 5-(carboxyamino)imidazole ribonucleotide mutase	Condition	Tumor	-1.05337	0.293856	40	38	0.000947364	0.00252571
5.3.1.14: L-rhamnose isomerase	Condition	Tumor	1.50217	0.419523	40	0	0.00095816	0.00253243
2.1.1.34: tRNA (guanosine(18)-2'-O)-methyltransferase	Condition	Tumor	-1.24863	0.348735	40	22	0.000958733	0.00253243
2.7.1.6: Galactokinase	Condition	Tumor	-1.48259	0.414068	40	32	0.000958477	0.00253243
4.1.1.19: Arginine decarboxylase	Condition	Tumor	-1.28165	0.357961	40	33	0.000958796	0.00253243
6.3.4.3: Formate--tetrahydrofolate ligase	Condition	Tumor	-0.942784	0.263299	40	39	0.000958174	0.00253243
4.2.1.28: Propanediol dehydratase	Condition	Tumor	-2.02927	0.568248	40	23	0.000984678	0.00259597
2.7.1.130: Tetraacyldisaccharide 4'-kinase	Condition	Tumor	-1.62131	0.454864	40	34	0.00100373	0.0026413
1.7.1.6: Azobenzene reductase	Condition	Tumor	-1.42	0.399331	40	31	0.00102807	0.00269535
2.3.1.8: Phosphate acetyltransferase	Condition	Tumor	-1.34611	0.378542	40	38	0.0010278	0.00269535
2.7.2.3: Phosphoglycerate kinase	Condition	Tumor	-1.23458	0.347784	40	39	0.00104611	0.00273761
2.5.1.101: N,N'-diacetyllegionaminate synthase	Condition	Tumor	-1.57443	0.443972	40	9	0.00105692	0.00276081
1.1.1.205: IMP dehydrogenase	Condition	Tumor	-0.954344	0.269194	40	39	0.00106005	0.00276391
1.1.1.133: dTDP-4-dehydrorhamnose reductase	Condition	Tumor	-1.10906	0.313417	40	37	0.00108012	0.00281108
1.4.1.11: L-erythro-3,5-diaminohexanoate dehydrogenase	Condition	Tumor	-2.00429	0.567831	40	26	0.00110764	0.00287744
1.1.99.28: Glucose-fructose oxidoreductase	Condition	Tumor	2.03985	0.578997	40	1	0.00112877	0.00292698
6.1.1.12: Aspartate--tRNA ligase	Condition	Tumor	-1.25006	0.355263	40	37	0.00114289	0.00295818
4.3.99.3: 7-carboxy-7-deazaguanine synthase	Condition	Tumor	-1.08118	0.308306	40	34	0.00118194	0.00305369
3.5.4.42: NO_NAME	Condition	Tumor	1.76914	0.504915	40	0	0.00119204	0.0030742
2.8.3.12: Glutaconate CoA-transferase	Condition	Tumor	-2.07239	0.59207	40	29	0.00120421	0.00309996
1.7.2.1: Nitrite reductase (NO-forming)	Condition	Tumor	-1.87166	0.535116	40	26	0.00121303	0.00311702
5.3.4.1: Protein disulfide-isomerase	Condition	Tumor	2.07144	0.593446	40	3	0.00123777	0.00317486
2.7.7.24: Glucose-1-phosphate thymidylyltransferase	Condition	Tumor	-1.24745	0.358931	40	38	0.00129157	0.00330689
2.4.1.12: Cellulose synthase (UDP-forming)	Condition	Tumor	2.04163	0.587669	40	8	0.00129646	0.00330749
4.1.99.2: Tyrosine phenol-lyase	Condition	Tumor	-1.95016	0.561265	40	31	0.00129477	0.00330749
4.2.3.3: Methylglyoxal synthase	Condition	Tumor	-1.257	0.362546	40	35	0.00132217	0.00336703
3.4.22.40: Bleomycin hydrolase	Condition	Tumor	-1.33052	0.383933	40	32	0.00132832	0.00337665
2.7.1.40: Pyruvate kinase	Condition	Tumor	-1.19771	0.345795	40	39	0.00133535	0.0033824
6.3.4.2: CTP synthase (glutamine hydrolyzing)	Condition	Tumor	-0.788643	0.22768	40	39	0.00133467	0.0033824
2.1.1.171: 16S rRNA (guanine(966)-N(2))-methyltransferase	Condition	Tumor	-1.12214	0.324989	40	29	0.00137657	0.00348061
3.5.1.28: N-acetylmuramoyl-L-alanine amidase	Condition	Tumor	-1.06381	0.310127	40	37	0.00146682	0.00370222
5.2.1.8: Peptidylprolyl isomerase	Condition	Tumor	-0.908397	0.264885	40	40	0.00147031	0.00370445
2.4.1.250: D-inositol-3-phosphate glycosyltransferase	Condition	Tumor	1.76656	0.516132	40	4	0.00149827	0.00376821
1.1.1.60: 2-hydroxy-3-oxopropionate reductase	Condition	Tumor	-1.00627	0.294337	40	4	0.00151473	0.00380289
1.1.2.3: L-lactate dehydrogenase (cytochrome)	Condition	Tumor	-1.99924	0.586451	40	21	0.00155659	0.00390107
5.3.1.9: Glucose-6-phosphate isomerase	Condition	Tumor	-1.03681	0.304213	40	38	0.00156051	0.00390404
3.4.14.5: Dipeptidyl-peptidase IV	Condition	Tumor	-1.09831	0.322484	40	3	0.00157091	0.00392313
1.3.7.9: 4-hydroxybenzoyl-CoA reductase	Condition	Tumor	-1.53994	0.452256	40	10	0.00157427	0.00392464
1.3.98.3: NO_NAME	Condition	Tumor	-1.54071	0.453465	40	34	0.0016071	0.00399945
3.2.1.98: Glucan 1,4-alpha-maltohexaosidase	Condition	Tumor	1.6962	0.499357	40	0	0.00161108	0.00400234
2.3.1.274: NO_NAME	Condition	Tumor	-1.31437	0.38754	40	34	0.00163455	0.00405357
3.1.3.1: Alkaline phosphatase	Condition	Tumor	-1.36056	0.402306	40	27	0.00167932	0.00415735
3.6.3.21: Polar-amino-acid-transporting ATPase	Condition	Tumor	1.78469	0.528599	40	8	0.00170597	0.00421597
2.7.1.11: 6-phosphofructokinase	Condition	Tumor	-1.08542	0.321811	40	39	0.00172229	0.0042489
2.1.3.15: NO_NAME	Condition	Tumor	-1.23973	0.367766	40	38	0.00173125	0.00426362
5.1.3.8: N-acylglucosamine 2-epimerase	Condition	Tumor	-1.32783	0.394124	40	26	0.00174054	0.00427907
1.2.1.11: Aspartate-semialdehyde dehydrogenase	Condition	Tumor	-0.799116	0.237266	40	39	0.00174562	0.00428416
2.1.1.220: tRNA (adenine(58)-N(1))-methyltransferase	Condition	Tumor	1.45589	0.433123	40	14	0.00177816	0.0043565
2.1.1.223: tRNA(1)(Val) (adenine(37)-N(6))-methyltransferase	Condition	Tumor	-1.44947	0.432017	40	29	0.00180941	0.00442543
5.3.3.14: Trans-2-decenoyl-[acyl-carrier-protein] isomerase	Condition	Tumor	-1.4069	0.420235	40	27	0.00184614	0.00450749
1.8.5.3: Dimethylsulfoxide reductase	Condition	Tumor	-1.27392	0.381581	40	10	0.00189484	0.00461847
3.6.1.45: UDP-sugar diphosphatase	Condition	Tumor	-1.09248	0.327531	40	24	0.00191073	0.00464923
2.1.1.148: Thymidylate synthase (FAD)	Condition	Tumor	-1.29031	0.387873	40	18	0.00195838	0.00475702
2.7.4.22: UMP kinase	Condition	Tumor	-0.837241	0.251852	40	39	0.00197084	0.00477911
2.4.2.28: S-methyl-5'-thioadenosine phosphorylase	Condition	Tumor	-1.18494	0.356892	40	19	0.00199377	0.0048265
2.1.1.228: tRNA (guanine(37)-N(1))-methyltransferase	Condition	Tumor	-0.783046	0.235961	40	39	0.00200274	0.00483996
4.2.1.46: dTDP-glucose 4,6-dehydratase	Condition	Tumor	-0.889127	0.268148	40	38	0.00201794	0.00486841
3.4.21.96: Lactocepin	Condition	Tumor	1.49612	0.45178	40	0	0.00204153	0.00491697
3.2.1.4: Cellulase	Condition	Tumor	1.44995	0.438162	40	0	0.00205531	0.00494178
6.1.1.4: Leucine--tRNA ligase	Condition	Tumor	-0.762812	0.231054	40	39	0.00209967	0.00503991
3.4.11.7: Glutamyl aminopeptidase	Condition	Tumor	-1.30915	0.3977	40	27	0.0021563	0.00516711
3.1.3.23: Sugar-phosphatase	Condition	Tumor	-1.29152	0.393407	40	7	0.00220986	0.00528654
2.7.9.1: Pyruvate, phosphate dikinase	Condition	Tumor	-1.40567	0.429347	40	38	0.00226493	0.00540919
3.2.1.10: Oligo-1,6-glucosidase	Condition	Tumor	-1.02918	0.315116	40	27	0.00231481	0.00551903
2.1.1.185: 23S rRNA (guanosine(2251)-2'-O)-methyltransferase	Condition	Tumor	-1.43867	0.442054	40	26	0.00238938	0.00568729
1.1.1.1: Alcohol dehydrogenase	Condition	Tumor	-1.25351	0.385292	40	37	0.00239662	0.00569499
6.3.4.20: 7-cyano-7-deazaguanine synthase	Condition	Tumor	-1.03226	0.3178	40	35	0.00243152	0.00576825
3.4.15.5: Peptidyl-dipeptidase Dcp	Condition	Tumor	-1.37826	0.424476	40	13	0.00243935	0.0057772
3.5.1.25: N-acetylglucosamine-6-phosphate deacetylase	Condition	Tumor	-1.10747	0.341303	40	35	0.00245363	0.00580135
4.1.1.23: Orotidine-5'-phosphate decarboxylase	Condition	Tumor	-0.870264	0.268289	40	38	0.00246088	0.00580883
4.6.1.1: Adenylate cyclase	Condition	Tumor	-1.17655	0.363009	40	34	0.0024788	0.00584142
6.3.5.10: Adenosylcobyric acid synthase (glutamine-hydrolyzing)	Condition	Tumor	1.30245	0.403068	40	2	0.00254598	0.0059898
3.5.4.12: dCMP deaminase	Condition	Tumor	-0.965202	0.298879	40	2	0.00255953	0.00601172
3.5.3.6: Arginine deiminase	Condition	Tumor	-1.06615	0.331019	40	37	0.00262042	0.00614458
2.3.2.29: NO_NAME	Condition	Tumor	2.01322	0.625836	40	5	0.00264898	0.00619111
7.3.2.3: NO_NAME	Condition	Tumor	1.70826	0.531002	40	1	0.00264747	0.00619111
2.7.1.12: Gluconokinase	Condition	Tumor	1.81751	0.565364	40	17	0.00266405	0.00621613
1.3.7.8: Benzoyl-CoA reductase	Condition	Tumor	-1.07799	0.335655	40	2	0.00268725	0.00625997
3.2.1.21: Beta-glucosidase	Condition	Tumor	-1.39231	0.43377	40	17	0.00270041	0.00628034
1.17.1.8: 4-hydroxy-tetrahydrodipicolinate reductase	Condition	Tumor	-0.833986	0.260439	40	38	0.00275674	0.00640086
2.3.1.87: Aralkylamine N-acetyltransferase	Condition	Tumor	1.74064	0.544041	40	2	0.00277753	0.00643862
6.3.4.4: Adenylosuccinate synthase	Condition	Tumor	-0.927082	0.289816	40	38	0.00278217	0.00643887
3.2.1.24: Alpha-mannosidase	Condition	Tumor	1.84085	0.575933	40	2	0.00280174	0.00647362
3.4.22.71: Sortase B	Condition	Tumor	-1.37967	0.432229	40	19	0.00283478	0.00653932
2.3.3.10: Hydroxymethylglutaryl-CoA synthase	Condition	Tumor	-1.09609	0.344011	40	27	0.00287977	0.00663233
5.3.3.3: Vinylacetyl-CoA Delta-isomerase	Condition	Tumor	1.64904	0.518046	40	1	0.00290335	0.00667583
2.4.1.1: Glycogen phosphorylase	Condition	Tumor	-0.849214	0.267062	40	39	0.00293001	0.00672624
1.1.3.15: (S)-2-hydroxy-acid oxidase	Condition	Tumor	-1.33918	0.422209	40	21	0.00299438	0.00686293
6.2.1.5: Succinate--CoA ligase (ADP-forming)	Condition	Tumor	-1.11009	0.35044	40	38	0.00302814	0.00692913
1.17.99.6: Epoxyqueuosine reductase	Condition	Tumor	-1.07341	0.339035	40	35	0.00304154	0.00694101
3.1.4.46: Glycerophosphodiester phosphodiesterase	Condition	Tumor	-1.02101	0.322505	40	36	0.0030431	0.00694101
2.1.2.11: 3-methyl-2-oxobutanoate hydroxymethyltransferase	Condition	Tumor	-1.12722	0.356938	40	35	0.00310871	0.00707929
3.6.1.40: Guanosine-5'-triphosphate,3'-diphosphate diphosphatase	Condition	Tumor	-1.02829	0.327105	40	21	0.0032324	0.00734918
1.1.1.6: Glycerol dehydrogenase	Condition	Tumor	-1.76391	0.561693	40	13	0.00326093	0.0074022
2.7.1.59: N-acetylglucosamine kinase	Condition	Tumor	-1.23948	0.394938	40	19	0.00327805	0.0074292
2.4.2.2: Pyrimidine-nucleoside phosphorylase	Condition	Tumor	-0.859647	0.274138	40	34	0.00330109	0.0074695
3.5.1.94: Gamma-glutamyl-gamma-aminobutyrate hydrolase	Condition	Tumor	1.40117	0.446929	40	1	0.00330753	0.00747217
2.7.3.9: Phosphoenolpyruvate--protein phosphotransferase	Condition	Tumor	-1.08324	0.34626	40	38	0.00336787	0.00759642
1.17.7.1: (E)-4-hydroxy-3-methylbut-2-enyl-diphosphate synthase (ferredoxin)	Condition	Tumor	1.9072	0.612959	40	4	0.00352514	0.00793856
4.3.1.3: Histidine ammonia-lyase	Condition	Tumor	-1.02051	0.328056	40	37	0.00353164	0.0079406
2.4.1.157: 1,2-diacylglycerol 3-glucosyltransferase	Condition	Tumor	1.69052	0.543991	40	0	0.00356167	0.00799548
2.6.1.52: Phosphoserine transaminase	Condition	Tumor	-1.1957	0.385152	40	37	0.00359188	0.00805056
2.1.1.14: 5-methyltetrahydropteroyltriglutamate--homocysteine S-methyltransferase	Condition	Tumor	-1.18085	0.380785	40	36	0.00362485	0.00811168
6.1.1.19: Arginine--tRNA ligase	Condition	Tumor	-0.843039	0.272276	40	38	0.00367206	0.0082044
2.7.1.148: 4-(cytidine 5'-diphospho)-2-C-methyl-D-erythritol kinase	Condition	Tumor	-1.06212	0.343141	40	37	0.00368177	0.00821319
4.99.1.3: Sirohydrochlorin cobaltochelatase	Condition	Tumor	-1.28509	0.415547	40	11	0.00370916	0.00826132
6.3.5.2: GMP synthase (glutamine-hydrolyzing)	Condition	Tumor	-0.931114	0.301185	40	38	0.00371935	0.00827105
2.5.1.10: (2E,6E)-farnesyl diphosphate synthase	Condition	Tumor	-0.93351	0.302432	40	36	0.00376781	0.00836573
1.1.1.85: 3-isopropylmalate dehydrogenase	Condition	Tumor	-0.879382	0.285345	40	36	0.00381718	0.00846212
6.1.1.5: Isoleucine--tRNA ligase	Condition	Tumor	-0.92552	0.301689	40	38	0.00396311	0.00877194
2.4.1.129: Peptidoglycan glycosyltransferase	Condition	Tumor	-1.04689	0.341478	40	37	0.00398466	0.00879844
5.3.1.24: Phosphoribosylanthranilate isomerase	Condition	Tumor	-0.953896	0.311171	40	37	0.00398747	0.00879844
1.2.3.3: Pyruvate oxidase	Condition	Tumor	-1.30815	0.427188	40	33	0.00402247	0.0088619
3.4.19.3: Pyroglutamyl-peptidase I	Condition	Tumor	-1.17487	0.384307	40	35	0.00407791	0.00897013
6.3.4.13: Phosphoribosylamine--glycine ligase	Condition	Tumor	-0.748167	0.245483	40	39	0.00418116	0.00918303
1.1.99.2: L-2-hydroxyglutarate dehydrogenase	Condition	Tumor	-1.55277	0.510879	40	23	0.00427509	0.00937485
2.3.1.266: NO_NAME	Condition	Tumor	-1.08559	0.35787	40	33	0.00434303	0.0095059
2.5.1.7: UDP-N-acetylglucosamine 1-carboxyvinyltransferase	Condition	Tumor	-0.876865	0.289106	40	38	0.00434823	0.0095059
2.4.99.17: S-adenosylmethionine:tRNA ribosyltransferase-isomerase	Condition	Tumor	-1.32522	0.437218	40	36	0.00437145	0.00954198
3.2.1.51: Alpha-L-fucosidase	Condition	Tumor	-1.0445	0.345049	40	2	0.00441712	0.00962688
5.3.1.25: L-fucose isomerase	Condition	Tumor	-0.864249	0.285576	40	36	0.00442624	0.00963199
2.7.4.7: Phosphomethylpyrimidine kinase	Condition	Tumor	-1.01957	0.337126	40	37	0.00445014	0.00966919
1.1.1.399: NO_NAME	Condition	Tumor	-1.56824	0.519522	40	24	0.0045178	0.00978929
2.1.1.13: Methionine synthase	Condition	Tumor	-1.06544	0.35297	40	34	0.0045192	0.00978929
3.5.2.5: Allantoinase	Condition	Tumor	-1.19647	0.396987	40	5	0.00457489	0.00989485
6.2.1.30: Phenylacetate--CoA ligase	Condition	Tumor	1.20217	0.399306	40	7	0.00461445	0.00996525
1.3.1.6: Fumarate reductase (NADH)	Condition	Tumor	1.65099	0.548644	40	0	0.00463195	0.00998786
2.4.2.19: Nicotinate-nucleotide diphosphorylase (carboxylating)	Condition	Tumor	-1.03056	0.342675	40	28	0.00465419	0.0100206
2.1.1.178: 16S rRNA (cytosine(1407)-C(5))-methyltransferase	Condition	Tumor	1.40811	0.468619	40	0	0.00468631	0.0100745
2.7.1.90: Diphosphate--fructose-6-phosphate 1-phosphotransferase	Condition	Tumor	-1.24197	0.413507	40	36	0.00470243	0.0100939
6.2.1.3: Long-chain-fatty-acid--CoA ligase	Condition	Tumor	-1.09112	0.364878	40	35	0.00486875	0.0104194
2.1.2.3: Phosphoribosylaminoimidazolecarboxamide formyltransferase	Condition	Tumor	-0.75769	0.253356	40	38	0.00486559	0.0104194
1.3.8.6: Glutaryl-CoA dehydrogenase (ETF)	Condition	Tumor	-1.97974	0.662576	40	17	0.00490016	0.0104709
4.1.99.17: Phosphomethylpyrimidine synthase	Condition	Tumor	-0.932753	0.312616	40	35	0.00495524	0.0105727
2.7.10.2: Non-specific protein-tyrosine kinase	Condition	Tumor	-1.08727	0.364477	40	16	0.0049632	0.0105738
1.6.5.3: NADH:ubiquinone reductase (H(+)-translocating)	Condition	Tumor	-1.1287	0.378499	40	34	0.00497705	0.0105874
3.6.1.55: 8-oxo-dGTP diphosphatase	Condition	Tumor	-1.05862	0.356259	40	23	0.00511738	0.0108534
3.1.3.3: Phosphoserine phosphatase	Condition	Tumor	-1.01669	0.342095	40	36	0.00511113	0.0108534
1.2.4.2: Oxoglutarate dehydrogenase (succinyl-transferring)	Condition	Tumor	-1.49414	0.503323	40	29	0.00515723	0.0109216
2.1.1.61: tRNA (5-methylaminomethyl-2-thiouridylate)-methyltransferase	Condition	Tumor	-1.0838	0.365349	40	31	0.00518523	0.0109646
2.1.1.79: Cyclopropane-fatty-acyl-phospholipid synthase	Condition	Tumor	1.70756	0.576509	40	5	0.00524814	0.0110811
1.4.7.1: Glutamate synthase (ferredoxin)	Condition	Tumor	-1.43606	0.48517	40	15	0.00527572	0.0111228
3.6.1.11: Exopolyphosphatase	Condition	Tumor	-1.09211	0.36956	40	35	0.00534194	0.0112458
6.3.1.5: NAD(+) synthase	Condition	Tumor	-0.752092	0.254571	40	38	0.00535333	0.0112531
3.5.4.10: IMP cyclohydrolase	Condition	Tumor	-0.747911	0.253264	40	38	0.00537111	0.0112738
2.5.1.145: NO_NAME	Condition	Tumor	0.99702	0.337688	40	31	0.00537962	0.011275
2.3.1.12: Dihydrolipoyllysine-residue acetyltransferase	Condition	Tumor	-1.26827	0.42974	40	35	0.00539733	0.0112955
1.7.1.7: GMP reductase	Condition	Tumor	-1.05331	0.357214	40	34	0.00543356	0.0113545
2.1.1.264: 23S rRNA (guanine(2069)-N(7))-methyltransferase	Condition	Tumor	-1.03041	0.349987	40	23	0.00549892	0.0114743
5.1.3.24: N-acetylneuraminate epimerase	Condition	Tumor	1.5678	0.534486	40	1	0.00565734	0.0117875
3.1.21.3: Type I site-specific deoxyribonuclease	Condition	Tumor	-1.09928	0.375425	40	36	0.00573478	0.0119314
2.7.1.180: FAD:protein FMN transferase	Condition	Tumor	-1.2732	0.435242	40	37	0.00577747	0.0119505
2.8.1.6: Biotin synthase	Condition	Tumor	-0.855608	0.292429	40	37	0.00576829	0.0119505
2.1.1.177: 23S rRNA (pseudouridine(1915)-N(3))-methyltransferase	Condition	Tumor	-0.848208	0.289854	40	38	0.00576141	0.0119505
2.4.1.25: 4-alpha-glucanotransferase	Condition	Tumor	-0.84494	0.288844	40	38	0.00577763	0.0119505
6.1.1.3: Threonine--tRNA ligase	Condition	Tumor	-0.903283	0.309229	40	38	0.00584088	0.0120638
3.6.3.8: Calcium-transporting ATPase	Condition	Tumor	-1.05757	0.362666	40	25	0.00591751	0.0122043
6.4.1.4: Methylcrotonoyl-CoA carboxylase	Condition	Tumor	1.79971	0.618297	40	3	0.00600046	0.0123575
6.3.4.5: Argininosuccinate synthase	Condition	Tumor	-0.990312	0.340435	40	37	0.00602868	0.0123976
5.4.99.9: UDP-galactopyranose mutase	Condition	Tumor	-1.11968	0.385681	40	30	0.00612092	0.0125691
3.6.3.24: Nickel-transporting ATPase	Condition	Tumor	-1.75564	0.604918	40	24	0.00613462	0.0125791
3.5.3.11: Agmatinase	Condition	Tumor	-1.43198	0.494075	40	9	0.00619844	0.0126916
2.1.1.170: 16S rRNA (guanine(527)-N(7))-methyltransferase	Condition	Tumor	-0.979855	0.338199	40	26	0.00621501	0.0127072
2.4.2.1: Purine-nucleoside phosphorylase	Condition	Tumor	-0.833868	0.288968	40	38	0.00640523	0.0130773
3.4.24.84: Ste24 endopeptidase	Condition	Tumor	1.3498	0.46879	40	10	0.00651159	0.0132627
5.4.99.23: 23S rRNA pseudouridine(1911/1915/1917) synthase	Condition	Tumor	-1.23378	0.428521	40	24	0.0065147	0.0132627
3.5.4.9: Methenyltetrahydrofolate cyclohydrolase	Condition	Tumor	-0.819931	0.285238	40	38	0.0065929	0.0134027
2.4.1.329: Sucrose 6(F)-phosphate phosphorylase	Condition	Tumor	1.22011	0.426449	40	0	0.00682652	0.0138184
2.7.2.4: Aspartate kinase	Condition	Tumor	-0.739228	0.258277	40	39	0.00680801	0.0138184
5.3.3.2: Isopentenyl-diphosphate Delta-isomerase	Condition	Tumor	0.813078	0.284177	40	36	0.00682535	0.0138184
2.7.1.207: NO_NAME	Condition	Tumor	1.60479	0.561496	40	2	0.00688052	0.0139079
1.14.99.3: Heme oxygenase (biliverdin-producing)	Condition	Tumor	1.51052	0.529057	40	9	0.00693283	0.0139937
2.5.1.1: Dimethylallyltranstransferase	Condition	Tumor	-0.826967	0.289821	40	36	0.00696424	0.0140372
6.1.1.15: Proline--tRNA ligase	Condition	Tumor	-0.797773	0.280524	40	38	0.0071372	0.0143654
2.6.1.17: Succinyldiaminopimelate transaminase	Condition	Tumor	1.26374	0.444809	40	5	0.00718861	0.0144484
5.3.1.26: Galactose-6-phosphate isomerase	Condition	Tumor	-1.36783	0.481924	40	35	0.0072409	0.0145329
5.4.99.1: Methylaspartate mutase	Condition	Tumor	-1.32442	0.46682	40	26	0.00726275	0.0145562
1.1.1.37: Malate dehydrogenase	Condition	Tumor	-0.884789	0.312461	40	38	0.00736491	0.0147402
2.3.2.6: Leucyltransferase	Condition	Tumor	1.66432	0.587921	40	26	0.00738067	0.014751
2.7.7.15: Choline-phosphate cytidylyltransferase	Condition	Tumor	-0.844999	0.298893	40	2	0.00745224	0.0148731
2.1.1.74: (FADH(2)-oxidizing)	Condition	Tumor	-1.11802	0.396187	40	32	0.00755175	0.0150475
6.3.2.2: Glutamate--cysteine ligase	Condition	Tumor	-1.17859	0.417884	40	34	0.00758201	0.0150475
2.2.1.1: Transketolase	Condition	Tumor	-0.731764	0.259431	40	38	0.00757675	0.0150475
6.3.1.2: Glutamate--ammonia ligase	Condition	Tumor	-0.77918	0.276262	40	38	0.00758091	0.0150475
2.5.1.129: NO_NAME	Condition	Tumor	-1.18025	0.419193	40	21	0.00767685	0.0152145
4.1.1.31: Phosphoenolpyruvate carboxylase	Condition	Tumor	-1.0965	0.389525	40	35	0.00768821	0.0152158
1.1.1.81: Hydroxypyruvate reductase	Condition	Tumor	1.43878	0.51284	40	0	0.00787668	0.0155671
2.3.1.41: Beta-ketoacyl-[acyl-carrier-protein] synthase I	Condition	Tumor	-1.09372	0.390095	40	36	0.00791274	0.0156167
1.13.12.4: Lactate 2-monooxygenase	Condition	Tumor	-1.27945	0.457824	40	14	0.00809928	0.0159627
2.7.4.14: UMP/CMP kinase	Condition	Tumor	1.85503	0.664071	40	7	0.00812426	0.0159897
2.8.1.4: tRNA sulfurtransferase	Condition	Tumor	-0.882853	0.316149	40	34	0.00814308	0.0160046
1.9.3.1: Cytochrome-c oxidase	Condition	Tumor	-1.23076	0.441819	40	37	0.00828675	0.0162645
2.7.4.8: Guanylate kinase	Condition	Tumor	-0.643806	0.232136	40	39	0.0085501	0.0167582
1.5.1.39: FMN reductase (NAD(P)H)	Condition	Tumor	-1.10905	0.40059	40	4	0.00865651	0.0169201
3.1.3.48: Protein-tyrosine-phosphatase	Condition	Tumor	-0.988092	0.356899	40	36	0.00865638	0.0169201
2.7.6.1: Ribose-phosphate diphosphokinase	Condition	Tumor	-0.732562	0.264969	40	39	0.00874136	0.0170625
6.1.1.22: Asparagine--tRNA ligase	Condition	Tumor	-1.14109	0.414351	40	37	0.00898422	0.0175124
2.3.1.157: Glucosamine-1-phosphate N-acetyltransferase	Condition	Tumor	-0.645537	0.23495	40	38	0.00913067	0.0177735
3.1.2.1: Acetyl-CoA hydrolase	Condition	Tumor	1.49641	0.546139	40	1	0.00930754	0.018093
3.4.24.15: Thimet oligopeptidase	Condition	Tumor	-0.806194	0.294814	40	0	0.00943539	0.0183106
2.7.7.23: UDP-N-acetylglucosamine diphosphorylase	Condition	Tumor	-0.643273	0.235272	40	38	0.00944525	0.0183106
1.5.1.5: Methylenetetrahydrofolate dehydrogenase (NADP(+))	Condition	Tumor	-0.783897	0.287179	40	38	0.00955395	0.0184961
2.7.1.35: Pyridoxal kinase	Condition	Tumor	-0.859426	0.315702	40	36	0.00973358	0.0188183
2.1.1.188: 23S rRNA (guanine(748)-N(1))-methyltransferase	Condition	Tumor	1.33722	0.491375	40	8	0.00975558	0.0188352
4.1.1.83: 4-hydroxyphenylacetate decarboxylase	Condition	Tumor	-1.11361	0.409519	40	23	0.00980624	0.0189073
2.7.1.69: Protein-N(pi)-phosphohistidine--sugar phosphotransferase	Condition	Tumor	-0.976738	0.3595	40	38	0.00986538	0.0189955
3.6.3.31: Polyamine-transporting ATPase	Condition	Tumor	-0.865006	0.318828	40	37	0.00996172	0.0191551
3.1.1.4: Phospholipase A(2)	Condition	Tumor	1.6985	0.627078	40	2	0.0100749	0.0193466
2.1.1.10: Homocysteine S-methyltransferase	Condition	Tumor	1.55867	0.575908	40	3	0.0101293	0.0194247
1.1.1.202: 1,3-propanediol dehydrogenase	Condition	Tumor	1.44434	0.534413	40	1	0.0102264	0.0195845
2.7.1.100: S-methyl-5-thioribose kinase	Condition	Tumor	1.39845	0.517624	40	0	0.0102517	0.0196066
5.4.99.22: 23S rRNA pseudouridine(2605) synthase	Condition	Tumor	1.54984	0.57403	40	5	0.010297	0.0196667
1.4.1.1: Alanine dehydrogenase	Condition	Tumor	-1.07154	0.397141	40	36	0.010343	0.0197281
3.4.11.18: Methionyl aminopeptidase	Condition	Tumor	-0.724502	0.269351	40	40	0.0105619	0.0201186
2.1.1.35: tRNA (uracil(54)-C(5))-methyltransferase	Condition	Tumor	-0.981085	0.364843	40	24	0.0105816	0.0201291
5.1.1.13: Aspartate racemase	Condition	Tumor	-1.22416	0.455862	40	31	0.0106798	0.0202888
4.1.2.40: Tagatose-bisphosphate aldolase	Condition	Tumor	-1.02855	0.383804	40	31	0.0108279	0.0205427
1.6.1.2: NAD(P)(+) transhydrogenase (Re/Si-specific)	Condition	Tumor	1.34634	0.503703	40	4	0.0110192	0.0208777
3.1.13.1: Exoribonuclease II	Condition	Tumor	-0.978004	0.366288	40	38	0.0110976	0.0209982
3.1.26.8: Ribonuclease M5	Condition	Tumor	-1.14296	0.428228	40	34	0.0111255	0.021023
2.6.1.1: Aspartate transaminase	Condition	Tumor	-1.00618	0.378307	40	36	0.011388	0.0214906
3.1.1.32: Phospholipase A(1)	Condition	Tumor	-0.975816	0.367335	40	13	0.0114798	0.021635
1.8.4.11: Peptide-methionine (S)-S-oxide reductase	Condition	Tumor	-0.944133	0.355698	40	38	0.0115419	0.0217231
4.1.1.15: Glutamate decarboxylase	Condition	Tumor	-1.3046	0.491713	40	20	0.0115744	0.0217555
2.3.2.10: UDP-N-acetylmuramoylpentapeptide-lysine N(6)-alanyltransferase	Condition	Tumor	1.34477	0.507012	40	5	0.0115987	0.0217724
3.6.3.34: Iron-chelate-transporting ATPase	Condition	Tumor	-1.22893	0.465965	40	31	0.0120378	0.022567
1.4.3.5: Pyridoxal 5'-phosphate synthase	Condition	Tumor	-1.38387	0.525081	40	39	0.0120934	0.0226414
2.6.1.2: Alanine transaminase	Condition	Tumor	-1.17028	0.444517	40	30	0.012179	0.0227714
5.4.3.8: Glutamate-1-semialdehyde 2,1-aminomutase	Condition	Tumor	-0.765096	0.290811	40	37	0.0122333	0.022843
6.1.1.14: Glycine--tRNA ligase	Condition	Tumor	-0.743723	0.28309	40	39	0.0123473	0.0230255
3.6.3.28: Phosphonate-transporting ATPase	Condition	Tumor	-1.07792	0.410414	40	28	0.0123703	0.0230383
3.2.2.4: AMP nucleosidase	Condition	Tumor	1.92396	0.737713	40	5	0.0129465	0.024017
3.4.21.26: Prolyl oligopeptidase	Condition	Tumor	-1.15271	0.441904	40	4	0.0129304	0.024017
3.6.3.42: Beta-glucan-transporting ATPase	Condition	Tumor	-0.929912	0.356436	40	13	0.0129173	0.024017
1.2.4.1: Pyruvate dehydrogenase (acetyl-transferring)	Condition	Tumor	-0.845197	0.3247	40	38	0.013107	0.0242829
1.2.7.7: 3-methyl-2-oxobutanoate dehydrogenase (ferredoxin)	Condition	Tumor	-1.4179	0.545227	40	19	0.0131862	0.0243978
2.5.1.72: Quinolinate synthase	Condition	Tumor	-1.07928	0.415181	40	31	0.0132197	0.0244281
2.3.1.61: Dihydrolipoyllysine-residue succinyltransferase	Condition	Tumor	-1.10699	0.427005	40	31	0.0134525	0.024826
2.7.7.8: Polyribonucleotide nucleotidyltransferase	Condition	Tumor	-0.763428	0.294819	40	39	0.0135511	0.0249755
1.3.99.23: All-trans-retinol 13,14-reductase	Condition	Tumor	1.30148	0.503087	40	0	0.0136341	0.025096
5.3.1.6: Ribose-5-phosphate isomerase	Condition	Tumor	-0.703594	0.272234	40	38	0.0137173	0.0252163
3.2.1.23: Beta-galactosidase	Condition	Tumor	-0.709759	0.275455	40	38	0.0139839	0.0256733
3.1.3.2: Acid phosphatase	Condition	Tumor	-1.30181	0.505739	40	36	0.0140738	0.0258051
4.2.1.49: Urocanate hydratase	Condition	Tumor	-0.920353	0.357964	40	37	0.0141774	0.0259615
3.5.1.10: Formyltetrahydrofolate deformylase	Condition	Tumor	1.08453	0.42232	40	24	0.014284	0.026123
2.3.1.48: Histone acetyltransferase	Condition	Tumor	1.24954	0.48703	40	1	0.0143675	0.0262164
2.4.2.4: Thymidine phosphorylase	Condition	Tumor	-0.888539	0.34634	40	22	0.014372	0.0262164
2.4.1.227: acetylglucosaminyltransferase	Condition	Tumor	-0.711384	0.277376	40	38	0.0144008	0.0262353
2.7.7.10: UTP--hexose-1-phosphate uridylyltransferase	Condition	Tumor	1.29114	0.505611	40	0	0.0147962	0.0269211
4.4.1.21: S-ribosylhomocysteine lyase	Condition	Tumor	-0.519536	0.20366	40	39	0.0148911	0.0270591
1.17.7.4: NO_NAME	Condition	Tumor	-0.748567	0.293753	40	39	0.0149897	0.0272035
6.1.1.20: Phenylalanine--tRNA ligase	Condition	Tumor	-0.720513	0.283413	40	39	0.0152112	0.0275703
1.1.1.57: Fructuronate reductase	Condition	Tumor	1.2055	0.474774	40	0	0.0153292	0.0277488
3.4.11.14: Cytosol alanyl aminopeptidase	Condition	Tumor	1.18523	0.466992	40	0	0.0153701	0.0277874
2.5.1.6: Methionine adenosyltransferase	Condition	Tumor	-0.694136	0.274583	40	39	0.01575	0.0284381
2.4.1.18: 1,4-alpha-glucan branching enzyme	Condition	Tumor	-0.683105	0.27033	40	39	0.0157893	0.0284729
2.4.2.9: Uracil phosphoribosyltransferase	Condition	Tumor	-0.552844	0.218836	40	39	0.015814	0.0284812
3.1.4.16: 2',3'-cyclic-nucleotide 2'-phosphodiesterase	Condition	Tumor	-1.21864	0.482999	40	29	0.0159385	0.0286691
2.4.2.8: Hypoxanthine phosphoribosyltransferase	Condition	Tumor	-0.798872	0.316986	40	38	0.0160491	0.0288316
3.6.1.13: ADP-ribose diphosphatase	Condition	Tumor	-0.932792	0.370233	40	35	0.0160778	0.0288467
2.7.7.43: N-acylneuraminate cytidylyltransferase	Condition	Tumor	-0.93448	0.371263	40	25	0.0161734	0.0289817
1.8.1.8: Protein-disulfide reductase	Condition	Tumor	-1.04203	0.414289	40	28	0.0162445	0.0290723
3.2.1.26: Beta-fructofuranosidase	Condition	Tumor	-1.06911	0.425146	40	33	0.0162654	0.0290731
2.1.3.2: Aspartate carbamoyltransferase	Condition	Tumor	-0.625902	0.249107	40	39	0.0163485	0.0291849
2.2.1.7: 1-deoxy-D-xylulose-5-phosphate synthase	Condition	Tumor	-0.862104	0.343368	40	37	0.0164219	0.0292792
2.7.1.39: Homoserine kinase	Condition	Tumor	-0.545624	0.217381	40	38	0.0164515	0.0292953
1.1.1.405: NO_NAME	Condition	Tumor	-1.03255	0.411637	40	17	0.016515	0.0293347
3.5.1.77: N-carbamoyl-D-amino-acid hydrolase	Condition	Tumor	0.802062	0.319698	40	8	0.0164983	0.0293347
3.4.16.4: Serine-type D-Ala-D-Ala carboxypeptidase	Condition	Tumor	-0.802623	0.320044	40	38	0.0165366	0.0293364
2.3.1.57: Diamine N-acetyltransferase	Condition	Tumor	-1.2322	0.491558	40	17	0.0165817	0.0293799
2.7.1.51: L-fuculokinase	Condition	Tumor	1.39434	0.55675	40	0	0.016674	0.0295065
4.3.3.7: 4-hydroxy-tetrahydrodipicolinate synthase	Condition	Tumor	-0.903995	0.361217	40	38	0.0167465	0.0295981
4.2.1.8: Mannonate dehydratase	Condition	Tumor	1.19606	0.478717	40	17	0.0169155	0.0298596
2.4.2.18: Anthranilate phosphoribosyltransferase	Condition	Tumor	-1.00795	0.403966	40	34	0.0170526	0.0300642
5.1.3.29: L-fucose mutarotase	Condition	Tumor	1.46531	0.588856	40	0	0.0173319	0.0305187
2.3.1.46: Homoserine O-succinyltransferase	Condition	Tumor	-0.999919	0.40274	40	24	0.0175672	0.0308949
4.3.2.2: Adenylosuccinate lyase	Condition	Tumor	-0.787513	0.31754	40	38	0.0176836	0.0310611
2.7.1.60: N-acylmannosamine kinase	Condition	Tumor	-1.00831	0.40965	40	26	0.0184931	0.0324428
6.3.4.14: Biotin carboxylase	Condition	Tumor	-0.562491	0.22879	40	39	0.0186197	0.0326246
1.17.1.4: Xanthine dehydrogenase	Condition	Tumor	-0.885932	0.360834	40	6	0.0187676	0.0328215
6.3.2.45: diaminoheptanedioate ligase	Condition	Tumor	-1.10012	0.448152	40	25	0.0187881	0.0328215
2.7.6.5: GTP diphosphokinase	Condition	Tumor	-0.81491	0.332008	40	37	0.0188013	0.0328215
1.3.5.2: Dihydroorotate dehydrogenase (quinone)	Condition	Tumor	-0.825652	0.336684	40	35	0.0188997	0.0329528
2.3.1.29: Glycine C-acetyltransferase	Condition	Tumor	-1.0282	0.419931	40	35	0.0190728	0.033173
6.3.2.13: UDP-N-acetylmuramoyl-L-alanyl-D-glutamate--2,6-diaminopimelate ligase	Condition	Tumor	-0.630418	0.257421	40	38	0.0190507	0.033173
2.8.1.1: Thiosulfate sulfurtransferase	Condition	Tumor	-1.01337	0.414288	40	31	0.0191842	0.033326
1.1.1.130: 3-dehydro-L-gulonate 2-dehydrogenase	Condition	Tumor	1.56067	0.638985	40	1	0.0193512	0.0334934
4.1.2.22: Fructose-6-phosphate phosphoketolase	Condition	Tumor	-1.16358	0.476378	40	5	0.0193446	0.0334934
3.6.1.17: Bis(5'-nucleosyl)-tetraphosphatase (asymmetrical)	Condition	Tumor	-1.2638	0.517266	40	26	0.0193137	0.0334934
2.7.7.89: [Glutamate--ammonia ligase]-adenylyl-L-tyrosine phosphorylase	Condition	Tumor	1.33293	0.54633	40	28	0.0194729	0.0336629
2.7.7.42: [Glutamate--ammonia-ligase] adenylyltransferase	Condition	Tumor	1.33196	0.546742	40	28	0.0196414	0.0338719
6.1.1.9: Valine--tRNA ligase	Condition	Tumor	-0.650872	0.267167	40	38	0.0196402	0.0338719
2.7.1.30: Glycerol kinase	Condition	Tumor	-0.617	0.253536	40	38	0.019763	0.0340403
3.6.3.17: Monosaccharide-transporting ATPase	Condition	Tumor	-0.69848	0.287092	40	38	0.0197927	0.0340501
3.5.1.24: Choloylglycine hydrolase	Condition	Tumor	1.64334	0.675753	40	2	0.0198435	0.0340963
1.2.1.3: Aldehyde dehydrogenase (NAD(+))	Condition	Tumor	-1.14389	0.47079	40	33	0.0199447	0.0342288
2.7.7.n1: Adenosine monophosphate-protein transferase	Condition	Tumor	1.40358	0.578138	40	1	0.0200385	0.0343483
2.1.1.200: tRNA (cytidine(32)/uridine(32)-2'-O)-methyltransferase	Condition	Tumor	-1.17753	0.485588	40	22	0.0201727	0.0345367
1.1.1.2: Alcohol dehydrogenase (NADP(+))	Condition	Tumor	-1.00756	0.416323	40	18	0.020404	0.0348906
4.1.3.34: Citryl-CoA lyase	Condition	Tumor	-1.33434	0.55162	40	28	0.0204625	0.0349486
2.4.2.14: Amidophosphoribosyltransferase	Condition	Tumor	-0.710279	0.294215	40	38	0.0206964	0.0353057
1.2.1.10: Acetaldehyde dehydrogenase (acetylating)	Condition	Tumor	-0.910469	0.378604	40	13	0.0211593	0.0360521
6.3.5.3: Phosphoribosylformylglycinamidine synthase	Condition	Tumor	-0.761797	0.317046	40	39	0.0212602	0.0361805
3.1.1.47: 1-alkyl-2-acetylglycerophosphocholine esterase	Condition	Tumor	1.31974	0.550264	40	3	0.0214839	0.0365175
2.5.1.61: Hydroxymethylbilane synthase	Condition	Tumor	-0.71767	0.299298	40	37	0.0215103	0.0365186
2.1.1.72: Site-specific DNA-methyltransferase (adenine-specific)	Condition	Tumor	-0.717935	0.299489	40	36	0.0215431	0.0365308
2.7.1.121: Phosphoenolpyruvate--glycerone phosphotransferase	Condition	Tumor	-1.0197	0.426227	40	20	0.021789	0.0369036
3.2.2.24: ADP-ribosyl-[dinitrogen reductase] hydrolase	Condition	Tumor	-0.851253	0.356545	40	4	0.0220416	0.0372871
2.4.1.10: Levansucrase	Condition	Tumor	1.6353	0.688454	40	10	0.0226821	0.038325
2.7.1.71: Shikimate kinase	Condition	Tumor	-0.485569	0.204467	40	39	0.02271	0.0383264
2.7.7.82: CMP-N,N'-diacetyllegionaminic acid synthase	Condition	Tumor	-1.13727	0.479559	40	6	0.0228878	0.0385807
3.1.3.18: Phosphoglycolate phosphatase	Condition	Tumor	-0.897691	0.378702	40	35	0.0229439	0.0386294
3.5.1.14: N-acyl-aliphatic-L-amino acid amidohydrolase	Condition	Tumor	0.826076	0.349179	40	14	0.0231969	0.0390093
3.1.3.16: Protein-serine/threonine phosphatase	Condition	Tumor	-0.8147	0.344811	40	35	0.0233619	0.0392403
2.3.1.180: Beta-ketoacyl-[acyl-carrier-protein] synthase III	Condition	Tumor	-0.727656	0.309298	40	39	0.0239226	0.0401347
3.6.3.27: Phosphate-transporting ATPase	Condition	Tumor	0.815291	0.347633	40	23	0.0243365	0.0407808
3.5.4.3: Guanine deaminase	Condition	Tumor	-0.793617	0.338798	40	10	0.0244967	0.0409857
4.2.2.n1: Peptidoglycan lytic exotransglycosylase	Condition	Tumor	-1.33702	0.570862	40	27	0.0245165	0.0409857
4.4.1.8: Cystathionine beta-lyase	Condition	Tumor	-0.855911	0.366514	40	28	0.0249097	0.0415579
6.3.1.1: Aspartate--ammonia ligase	Condition	Tumor	-1.18358	0.506857	40	34	0.0249172	0.0415579
3.6.1.23: dUTP diphosphatase	Condition	Tumor	-0.660002	0.282998	40	38	0.0250896	0.0417964
5.4.3.3: Beta-lysine 5,6-aminomutase	Condition	Tumor	-1.19742	0.513571	40	27	0.0251258	0.0418077
2.7.7.62: Adenosylcobinamide-phosphate guanylyltransferase	Condition	Tumor	-1.01529	0.435745	40	8	0.0252173	0.0419109
4.2.1.44: Myo-inosose-2 dehydratase	Condition	Tumor	-0.854573	0.366925	40	11	0.0252751	0.0419578
3.2.1.177: Alpha-D-xyloside xylohydrolase	Condition	Tumor	-0.779578	0.334896	40	10	0.0253455	0.0420256
3.2.2.20: DNA-3-methyladenine glycosylase I	Condition	Tumor	-0.991766	0.426771	40	33	0.0255782	0.042362
3.4.11.23: PepB aminopeptidase	Condition	Tumor	-1.02517	0.443508	40	23	0.0263224	0.0434932
3.1.3.27: Phosphatidylglycerophosphatase	Condition	Tumor	-0.851906	0.368472	40	34	0.0262932	0.0434932
3.6.3.41: Heme-transporting ATPase	Condition	Tumor	-0.732232	0.317151	40	26	0.0264897	0.0437188
2.7.7.6: DNA-directed RNA polymerase	Condition	Tumor	-0.610294	0.264614	40	40	0.0266384	0.0439132
7.3.2.1: NO_NAME	Condition	Tumor	0.874514	0.380373	40	35	0.027089	0.0446043
2.3.1.117: 2,3,4,5-tetrahydropyridine-2,6-dicarboxylate N-succinyltransferase	Condition	Tumor	-0.841957	0.366327	40	37	0.0271342	0.0446269
3.4.14.11: Xaa-Pro dipeptidyl-peptidase	Condition	Tumor	-0.957503	0.417135	40	18	0.0273196	0.0448281
4.2.3.5: Chorismate synthase	Condition	Tumor	-0.537294	0.234055	40	38	0.0273094	0.0448281
3.1.26.12: Ribonuclease E	Condition	Tumor	-1.04578	0.455956	40	27	0.0274343	0.0449645
2.7.7.40: D-ribitol-5-phosphate cytidylyltransferase	Condition	Tumor	-0.921123	0.402181	40	27	0.0276431	0.0452544
2.7.7.9: UTP--glucose-1-phosphate uridylyltransferase	Condition	Tumor	-0.575469	0.251545	40	39	0.0278081	0.0454722
4.1.1.21: Phosphoribosylaminoimidazole carboxylase	Condition	Tumor	1.1774	0.515384	40	2	0.0280152	0.0457582
4.1.99.22: NO_NAME	Condition	Tumor	-0.725082	0.317892	40	37	0.0282484	0.0460861
2.7.7.41: Phosphatidate cytidylyltransferase	Condition	Tumor	-0.654283	0.287113	40	38	0.0283831	0.0462528
2.7.8.13: Phospho-N-acetylmuramoyl-pentapeptide-transferase	Condition	Tumor	-0.504333	0.221748	40	39	0.0286764	0.0466772
3.1.31.1: Micrococcal nuclease	Condition	Tumor	1.25722	0.553082	40	5	0.0287577	0.046756
2.6.1.16: Glutamine--fructose-6-phosphate transaminase (isomerizing)	Condition	Tumor	-0.607429	0.267472	40	39	0.0288979	0.0469302
5.4.99.62: D-ribose pyranase	Condition	Tumor	0.874958	0.386211	40	26	0.0292653	0.0474725
1.6.99.1: NADPH dehydrogenase	Condition	Tumor	1.26506	0.559084	40	2	0.0294506	0.0477187
2.1.1.182: 16S rRNA (adenine(1518)-N(6)/adenine(1519)-N(6))-dimethyltransferase	Condition	Tumor	-0.644528	0.286065	40	38	0.0301076	0.0487027
6.3.5.5: Carbamoyl-phosphate synthase (glutamine-hydrolyzing)	Condition	Tumor	-0.747583	0.331845	40	38	0.0301265	0.0487027
5.3.1.5: Xylose isomerase	Condition	Tumor	-0.780607	0.34695	40	3	0.0303262	0.0489699
1.14.99.36: Beta-carotene 15,15'-monooxygenase	Condition	Tumor	1.11851	0.497476	40	8	0.0304329	0.0490865
2.5.1.47: Cysteine synthase	Condition	Tumor	-0.605259	0.26941	40	39	0.0305554	0.0492282
3.6.5.n1: Elongation factor 4	Condition	Tumor	-0.582047	0.259291	40	39	0.0306842	0.0493797
3.2.1.135: Neopullulanase	Condition	Tumor	-0.785244	0.349941	40	9	0.0307424	0.0494174
6.3.2.8: UDP-N-acetylmuramate--L-alanine ligase	Condition	Tumor	-0.531625	0.23741	40	39	0.0310705	0.0498883
3.2.1.85: 6-phospho-beta-galactosidase	Condition	Tumor	-1.26035	0.563835	40	13	0.0313511	0.0502821
1.1.1.25: Shikimate dehydrogenase	Condition	Tumor	-0.705593	0.31574	40	37	0.0313931	0.0502926
3.5.1.19: Nicotinamidase	Condition	Tumor	-0.83366	0.374552	40	21	0.0320392	0.0512699
2.1.1.176: 16S rRNA (cytosine(967)-C(5))-methyltransferase	Condition	Tumor	-1.07565	0.483613	40	20	0.0321525	0.0513933
3.6.1.54: UDP-2,3-diacylglucosamine diphosphatase	Condition	Tumor	-0.771021	0.348314	40	27	0.0329346	0.0525844
3.2.1.49: Alpha-N-acetylgalactosaminidase	Condition	Tumor	0.971552	0.440191	40	0	0.0334191	0.0532981
3.2.1.18: Exo-alpha-sialidase	Condition	Tumor	0.799693	0.363503	40	24	0.0339627	0.0540809
5.1.99.6: NAD(P)H-hydrate epimerase	Condition	Tumor	-0.762851	0.346805	40	37	0.0339861	0.0540809
2.8.4.4: [Ribosomal protein S12] (aspartate(89)-C(3))-methylthiotransferase	Condition	Tumor	-0.793863	0.361389	40	37	0.0342133	0.0543242
1.8.4.12: Peptide-methionine (R)-S-oxide reductase	Condition	Tumor	-0.639215	0.290993	40	39	0.0342154	0.0543242
2.7.1.63: Polyphosphate--glucose phosphotransferase	Condition	Tumor	-0.710199	0.323624	40	29	0.0343816	0.054527
2.3.1.193: tRNA(Met) cytidine acetyltransferase	Condition	Tumor	0.91439	0.417284	40	7	0.0346323	0.0548635
2.7.4.1: Polyphosphate kinase	Condition	Tumor	-0.679976	0.311469	40	38	0.0352731	0.0558163
1.8.1.7: Glutathione-disulfide reductase	Condition	Tumor	-0.517235	0.237227	40	38	0.0354942	0.0561037
1.11.1.18: Bromide peroxidase	Condition	Tumor	1.07465	0.493705	40	0	0.0357849	0.0565004
1.1.98.6: NO_NAME	Condition	Tumor	-0.956021	0.439559	40	17	0.0359251	0.0566589
2.7.7.60: 2-C-methyl-D-erythritol 4-phosphate cytidylyltransferase	Condition	Tumor	-0.656258	0.302143	40	37	0.0361625	0.05697
3.1.26.5: Ribonuclease P	Condition	Tumor	-0.562135	0.258997	40	39	0.0362907	0.0571087
1.8.4.10: Adenylyl-sulfate reductase (thioredoxin)	Condition	Tumor	1.31279	0.605047	40	2	0.0363472	0.0571342
6.3.5.7: Glutaminyl-tRNA synthase (glutamine-hydrolyzing)	Condition	Tumor	-0.734312	0.339105	40	37	0.0366975	0.0576212
3.5.1.4: Amidase	Condition	Tumor	-0.946783	0.438093	40	18	0.0370514	0.0580619
2.7.7.1: Nicotinamide-nucleotide adenylyltransferase	Condition	Tumor	-0.85144	0.393995	40	20	0.0370599	0.0580619
2.7.7.77: Molybdenum cofactor guanylyltransferase	Condition	Tumor	-0.817458	0.378623	40	36	0.0372268	0.0581951
4.2.1.136: ADP-dependent NAD(P)H-hydrate dehydratase	Condition	Tumor	-0.632713	0.293004	40	38	0.037196	0.0581951
2.7.1.22: Ribosylnicotinamide kinase	Condition	Tumor	1.09055	0.506099	40	5	0.0375783	0.0586799
3.4.21.53: Endopeptidase La	Condition	Tumor	-0.773296	0.359314	40	38	0.037802	0.0589645
2.6.1.37: 2-aminoethylphosphonate--pyruvate transaminase	Condition	Tumor	1.14827	0.536427	40	1	0.0387862	0.0604333
1.2.99.7: Aldehyde dehydrogenase (FAD-independent)	Condition	Tumor	1.06422	0.497753	40	0	0.0390054	0.0607083
1.1.1.14: L-iditol 2-dehydrogenase	Condition	Tumor	0.905211	0.423596	40	4	0.0390985	0.0607866
4.1.1.64: 2,2-dialkylglycine decarboxylase (pyruvate)	Condition	Tumor	1.01265	0.474046	40	0	0.0391672	0.0608268
3.1.12.1: 5' to 3' exodeoxyribonuclease (nucleoside 3'-phosphate-forming)	Condition	Tumor	-0.821307	0.386064	40	22	0.0399371	0.0619548
3.4.11.1: Leucyl aminopeptidase	Condition	Tumor	-0.775311	0.364648	40	36	0.0400431	0.0620515
4.2.99.20: 2-succinyl-6-hydroxy-2,4-cyclohexadiene-1-carboxylate synthase	Condition	Tumor	-0.705969	0.332612	40	24	0.0403706	0.0624908
1.3.99.1: Deleted entry	Condition	Tumor	-0.805052	0.379476	40	36	0.0404614	0.0625633
2.1.1.298: Ribosomal protein L3 N(5)-glutamine methyltransferase	Condition	Tumor	-1.00203	0.472717	40	24	0.0406192	0.062739
1.16.1.1: Mercury(II) reductase	Condition	Tumor	-0.659548	0.31298	40	39	0.0417449	0.0644077
3.5.1.53: N-carbamoylputrescine amidase	Condition	Tumor	1.23714	0.587355	40	3	0.0418399	0.0644842
2.1.1.163: Demethylmenaquinone methyltransferase	Condition	Tumor	-0.69266	0.329076	40	38	0.041971	0.0646162
2.1.2.2: Phosphoribosylglycinamide formyltransferase	Condition	Tumor	-0.524999	0.249844	40	38	0.0422998	0.065052
3.4.11.10: Bacterial leucyl aminopeptidase	Condition	Tumor	-0.768489	0.366681	40	36	0.0428148	0.0657729
1.4.99.6: D-arginine dehydrogenase	Condition	Tumor	1.25147	0.599074	40	1	0.043457	0.0666872
3.6.3.40: Teichoic-acid-transporting ATPase	Condition	Tumor	1.00014	0.481287	40	1	0.0445106	0.0682304
1.3.5.1: Succinate dehydrogenase (quinone)	Condition	Tumor	-0.708964	0.341902	40	38	0.0449461	0.0687496
6.1.1.6: Lysine--tRNA ligase	Condition	Tumor	-0.662842	0.319646	40	38	0.0449373	0.0687496
1.8.1.2: Assimilatory sulfite reductase (NADPH)	Condition	Tumor	1.10444	0.534483	40	8	0.0456575	0.0697627
6.1.1.10: Methionine--tRNA ligase	Condition	Tumor	-0.578611	0.280091	40	38	0.0457157	0.0697766
6.6.1.2: Cobaltochelatase	Condition	Tumor	-0.980789	0.475707	40	11	0.0461194	0.0703172
3.2.1.55: Non-reducing end alpha-L-arabinofuranosidase	Condition	Tumor	1.091	0.530009	40	0	0.0464501	0.0707455
2.6.99.2: Pyridoxine 5'-phosphate synthase	Condition	Tumor	-0.91343	0.448706	40	28	0.048797	0.0742404
1.1.1.88: Hydroxymethylglutaryl-CoA reductase	Condition	Tumor	-0.758058	0.373269	40	36	0.0493085	0.0749383
2.4.1.211: 1,3-beta-galactosyl-N-acetylhexosamine phosphorylase	Condition	Tumor	0.943726	0.465378	40	9	0.0496273	0.0753423
6.1.1.16: Cysteine--tRNA ligase	Condition	Tumor	-0.57324	0.283384	40	38	0.0501677	0.0760814
4.2.1.51: Prephenate dehydratase	Condition	Tumor	-0.611869	0.303033	40	36	0.0505667	0.0766048
2.7.1.156: Adenosylcobinamide kinase	Condition	Tumor	-0.913494	0.453341	40	8	0.0510168	0.0772044
6.3.2.4: D-alanine--D-alanine ligase	Condition	Tumor	-0.603979	0.299939	40	38	0.0511651	0.0773464
2.7.6.2: Thiamine diphosphokinase	Condition	Tumor	-0.892491	0.443337	40	32	0.0512259	0.077356
3.4.21.92: Endopeptidase Clp	Condition	Tumor	-0.621695	0.311426	40	39	0.053105	0.0801085
6.3.4.21: Nicotinate phosphoribosyltransferase	Condition	Tumor	-0.558455	0.279868	40	39	0.0532022	0.08017
2.7.1.29: Glycerone kinase	Condition	Tumor	-0.716235	0.359283	40	26	0.0534196	0.0804123
2.3.1.28: Chloramphenicol O-acetyltransferase	Condition	Tumor	1.01991	0.513826	40	1	0.0544049	0.0818089
2.1.1.193: 16S rRNA (uracil(1498)-N(3))-methyltransferase	Condition	Tumor	-0.609828	0.307566	40	38	0.0546581	0.0821027
4.2.1.1: Carbonate dehydratase	Condition	Tumor	-0.475004	0.240165	40	38	0.0552342	0.0828804
2.8.4.3: tRNA-2-methylthio-N(6)-dimethylallyladenosine synthase	Condition	Tumor	-0.651888	0.329977	40	37	0.0555007	0.0831925
3.6.3.15: Sodium-transporting two-sector ATPase	Condition	Tumor	-0.875079	0.443494	40	7	0.055785	0.0835306
2.7.7.3: Pantetheine-phosphate adenylyltransferase	Condition	Tumor	-0.581265	0.29489	40	38	0.0560248	0.0838013
3.5.4.1: Cytosine deaminase	Condition	Tumor	1.17735	0.598342	40	2	0.0564336	0.0842448
2.5.1.9: Riboflavin synthase	Condition	Tumor	-0.634133	0.322362	40	37	0.0564992	0.0842448
1.8.1.9: Thioredoxin-disulfide reductase	Condition	Tumor	-0.657429	0.334203	40	39	0.0564975	0.0842448
7.1.1.1: NO_NAME	Condition	Tumor	-0.984764	0.500817	40	34	0.0565981	0.0843039
3.1.3.46: Fructose-2,6-bisphosphate 2-phosphatase	Condition	Tumor	1.14118	0.581456	40	1	0.0570427	0.0848772
1.1.1.41: Isocitrate dehydrogenase (NAD(+))	Condition	Tumor	1.1395	0.580918	40	2	0.0571726	0.0849814
2.4.2.10: Orotate phosphoribosyltransferase	Condition	Tumor	-0.441668	0.226672	40	40	0.0587695	0.0872639
3.3.1.1: Adenosylhomocysteinase	Condition	Tumor	-0.554974	0.284932	40	37	0.0588617	0.0873095
3.1.1.23: Acylglycerol lipase	Condition	Tumor	0.873338	0.45146	40	2	0.0605256	0.0896839
2.1.1.187: 23S rRNA (guanine(745)-N(1))-methyltransferase	Condition	Tumor	0.980742	0.508383	40	9	0.0612066	0.0905527
3.6.1.27: Undecaprenyl-diphosphate phosphatase	Condition	Tumor	-0.530484	0.275021	40	39	0.0612393	0.0905527
5.3.1.12: Glucuronate isomerase	Condition	Tumor	1.0305	0.536634	40	17	0.0623491	0.0920978
6.3.2.3: Glutathione synthase	Condition	Tumor	-0.758721	0.395765	40	31	0.0627669	0.0926186
1.14.14.9: 4-hydroxyphenylacetate 3-monooxygenase	Condition	Tumor	-1.08833	0.569026	40	15	0.0633556	0.0933904
7.3.2.2: NO_NAME	Condition	Tumor	-0.646333	0.33812	40	17	0.0634973	0.0935023
6.1.1.21: Histidine--tRNA ligase	Condition	Tumor	-0.449947	0.235845	40	39	0.0639932	0.0941349
3.1.1.41: Cephalosporin-C deacetylase	Condition	Tumor	0.895129	0.469558	40	1	0.0641919	0.0943296
6.3.2.9: UDP-N-acetylmuramoyl-L-alanine--D-glutamate ligase	Condition	Tumor	-0.513593	0.26956	40	38	0.0643279	0.0944318
1.3.1.14: Dihydroorotate dehydrogenase (NAD(+))	Condition	Tumor	0.875941	0.462348	40	31	0.0657813	0.0964656
1.1.1.276: Serine 3-dehydrogenase (NADP(+))	Condition	Tumor	1.0646	0.562843	40	10	0.0662022	0.0969829
2.7.7.49: RNA-directed DNA polymerase	Condition	Tumor	1.09157	0.582052	40	2	0.068439	0.100066
5.4.99.12: tRNA pseudouridine(38-40) synthase	Condition	Tumor	0.476508	0.254094	40	39	0.0684477	0.100066
2.8.1.7: Cysteine desulfurase	Condition	Tumor	-0.615182	0.329558	40	39	0.069675	0.101756
3.2.2.n1: Cytokinin riboside 5'-monophosphate phosphoribohydrolase	Condition	Tumor	-0.406483	0.218229	40	38	0.0702573	0.102501
6.2.1.22: [Citrate (pro-3S)-lyase] ligase	Condition	Tumor	-0.667686	0.359057	40	6	0.0707036	0.102835
2.1.1.173: 23S rRNA (guanine(2445)-N(2))-methyltransferase	Condition	Tumor	-0.643467	0.345973	40	24	0.070657	0.102835
2.7.6.3: 2-amino-4-hydroxy-6-hydroxymethyldihydropteridine diphosphokinase	Condition	Tumor	-0.669884	0.360168	40	36	0.0706507	0.102835
5.99.1.2: DNA topoisomerase	Condition	Tumor	-0.488092	0.262768	40	38	0.0710026	0.103164
5.1.1.7: Diaminopimelate epimerase	Condition	Tumor	-0.434424	0.234954	40	38	0.0722526	0.104873
1.1.1.292: 1,5-anhydro-D-fructose reductase (1,5-anhydro-D-mannitol-forming)	Condition	Tumor	0.85779	0.464316	40	26	0.0724818	0.105099
1.1.1.23: Histidinol dehydrogenase	Condition	Tumor	-0.8026	0.435053	40	36	0.0728669	0.105549
2.3.1.89: Tetrahydrodipicolinate N-acetyltransferase	Condition	Tumor	-0.829422	0.452763	40	31	0.0748112	0.108255
2.1.1.33: tRNA (guanine(46)-N(7))-methyltransferase	Condition	Tumor	-0.463897	0.253822	40	38	0.0754631	0.109088
4.2.3.1: Threonine synthase	Condition	Tumor	-0.411192	0.22509	40	38	0.0755939	0.109166
2.6.1.9: Histidinol-phosphate transaminase	Condition	Tumor	-0.543092	0.298363	40	37	0.0766059	0.110515
2.3.1.247: 3-keto-5-aminohexanoate cleavage enzyme	Condition	Tumor	-0.97973	0.538581	40	22	0.0767839	0.110659
4.2.3.4: 3-dehydroquinate synthase	Condition	Tumor	-0.560404	0.308601	40	37	0.0772744	0.111253
5.99.1.3: DNA topoisomerase (ATP-hydrolyzing)	Condition	Tumor	-0.566362	0.312662	40	39	0.0779859	0.112164
2.4.99.16: Starch synthase (maltosyl-transferring)	Condition	Tumor	0.833368	0.461354	40	18	0.0787881	0.113203
2.4.99.13: (Kdo)-lipid IV(A) 3-deoxy-D-manno-octulosonic acid transferase	Condition	Tumor	0.880515	0.488086	40	1	0.0791599	0.113622
3.5.2.9: 5-oxoprolinase (ATP-hydrolyzing)	Condition	Tumor	-0.667306	0.370564	40	35	0.0796773	0.11425
4.1.2.9: Phosphoketolase	Condition	Tumor	-0.804018	0.448656	40	13	0.0810888	0.116156
3.6.3.29: Molybdate-transporting ATPase	Condition	Tumor	0.809452	0.451829	40	7	0.0811797	0.11617
1.7.1.4: Nitrite reductase (NAD(P)H)	Condition	Tumor	0.997409	0.557494	40	5	0.0815733	0.116615
2.6.1.85: Aminodeoxychorismate synthase	Condition	Tumor	0.690346	0.388024	40	34	0.0832182	0.118847
4.2.1.33: 3-isopropylmalate dehydratase	Condition	Tumor	-0.440498	0.248319	40	38	0.0840902	0.119972
1.11.1.1: NADH peroxidase	Condition	Tumor	1.24048	0.700632	40	4	0.0846641	0.12067
4.3.1.17: L-serine ammonia-lyase	Condition	Tumor	-0.375797	0.212318	40	39	0.0847556	0.120679
2.3.1.243: Lauroyl-Kdo(2)-lipid IV(A) myristoyltransferase	Condition	Tumor	-0.821367	0.465244	40	17	0.0855225	0.121649
4.99.1.12: NO_NAME	Condition	Tumor	-0.880036	0.498624	40	10	0.0856121	0.121655
4.1.1.82: Phosphonopyruvate decarboxylase	Condition	Tumor	0.737886	0.419866	40	1	0.0868984	0.123359
1.1.1.94: Glycerol-3-phosphate dehydrogenase (NAD(P)(+))	Condition	Tumor	-0.392379	0.224481	40	39	0.0885518	0.125581
1.2.1.88: L-glutamate gamma-semialdehyde dehydrogenase	Condition	Tumor	-0.77083	0.443833	40	30	0.0905311	0.12826
3.1.26.11: Ribonuclease Z	Condition	Tumor	-0.658625	0.380139	40	35	0.0912786	0.12919
4.2.1.70: Pseudouridylate synthase	Condition	Tumor	-0.644872	0.373078	40	21	0.092014	0.130101
2.1.1.166: 23S rRNA (uridine(2552)-2'-O)-methyltransferase	Condition	Tumor	-0.840846	0.487295	40	28	0.0925552	0.130736
2.1.1.77: Protein-L-isoaspartate(D-aspartate) O-methyltransferase	Condition	Tumor	-0.851556	0.493933	40	18	0.0928299	0.130994
6.1.1.1: Tyrosine--tRNA ligase	Condition	Tumor	-0.49301	0.286983	40	38	0.093953	0.132321
2.7.1.15: Ribokinase	Condition	Tumor	0.537216	0.312718	40	37	0.0939563	0.132321
2.3.1.9: Acetyl-CoA C-acetyltransferase	Condition	Tumor	-0.611969	0.360678	40	38	0.0979282	0.137778
1.1.1.17: Mannitol-1-phosphate 5-dehydrogenase	Condition	Tumor	-0.607859	0.36032	40	4	0.0997977	0.14027
6.3.2.10: UDP-N-acetylmuramoyl-tripeptide--D-alanyl-D-alanine ligase	Condition	Tumor	-0.408656	0.243367	40	38	0.101323	0.142272
5.1.3.15: Glucose-6-phosphate 1-epimerase	Condition	Tumor	-0.646751	0.385587	40	14	0.10169	0.142647
3.6.1.22: NAD(+) diphosphatase	Condition	Tumor	0.644759	0.385015	40	25	0.102218	0.143247
6.3.1.19: NO_NAME	Condition	Tumor	0.645188	0.386566	40	9	0.103332	0.144665
3.5.4.25: GTP cyclohydrolase II	Condition	Tumor	-0.543784	0.326134	40	38	0.103664	0.144987
2.3.2.17: glycyltransferase	Condition	Tumor	0.846023	0.508623	40	0	0.104467	0.145967
1.1.1.47: Glucose 1-dehydrogenase (NAD(P)(+))	Condition	Tumor	0.847283	0.510852	40	5	0.105436	0.147175
1.3.3.3: Coproporphyrinogen oxidase	Condition	Tumor	-0.672504	0.405951	40	10	0.105833	0.147585
2.5.1.49: O-acetylhomoserine aminocarboxypropyltransferase	Condition	Tumor	-0.453588	0.274253	40	38	0.106385	0.148209
2.3.2.3: Lysyltransferase	Condition	Tumor	-0.783972	0.474506	40	29	0.106737	0.148554
1.7.2.3: Trimethylamine-N-oxide reductase (cytochrome c)	Condition	Tumor	-0.79014	0.478937	40	7	0.107232	0.149096
2.7.7.2: FAD synthetase	Condition	Tumor	-0.486838	0.295193	40	38	0.107347	0.14911
2.7.1.21: Thymidine kinase	Condition	Tumor	-0.430803	0.261612	40	38	0.107862	0.149679
1.1.5.12: NO_NAME	Condition	Tumor	-0.865734	0.527575	40	11	0.109056	0.151042
3.4.14.12: Xaa-Xaa-Pro tripeptidyl-peptidase	Condition	Tumor	-0.533956	0.325345	40	5	0.109008	0.151042
2.7.1.26: Riboflavin kinase	Condition	Tumor	-0.48394	0.295262	40	38	0.109464	0.151459
3.1.4.53: 3',5'-cyclic-AMP phosphodiesterase	Condition	Tumor	-0.841494	0.513655	40	27	0.109625	0.151535
3.2.1.1: Alpha-amylase	Condition	Tumor	-0.531433	0.326443	40	32	0.111799	0.154389
2.4.1.8: Maltose phosphorylase	Condition	Tumor	-0.743955	0.457801	40	14	0.112416	0.15509
2.4.99.12: Lipid IV(A) 3-deoxy-D-manno-octulosonic acid transferase	Condition	Tumor	0.765082	0.471566	40	1	0.112981	0.155718
5.1.3.9: N-acylglucosamine-6-phosphate 2-epimerase	Condition	Tumor	-0.512704	0.316323	40	37	0.113325	0.156041
3.6.1.41: Bis(5'-nucleosyl)-tetraphosphatase (symmetrical)	Condition	Tumor	-0.805959	0.497859	40	23	0.113751	0.156477
1.3.1.98: UDP-N-acetylmuramate dehydrogenase	Condition	Tumor	-0.404015	0.249838	40	39	0.114128	0.156843
4.2.1.24: Porphobilinogen synthase	Condition	Tumor	-0.508108	0.314652	40	37	0.114623	0.157371
2.7.8.5: CDP-diacylglycerol--glycerol-3-phosphate 3-phosphatidyltransferase	Condition	Tumor	-0.498895	0.309294	40	38	0.115018	0.157761
1.5.1.20: Methylenetetrahydrofolate reductase (NAD(P)H)	Condition	Tumor	-0.517019	0.320766	40	37	0.115275	0.157937
2.7.2.11: Glutamate 5-kinase	Condition	Tumor	-0.588935	0.36548	40	37	0.115368	0.157937
1.8.4.14: L-methionine (R)-S-oxide reductase	Condition	Tumor	-0.62746	0.390174	40	9	0.11608	0.158758
1.2.1.21: Glycolaldehyde dehydrogenase	Condition	Tumor	1.14244	0.711401	40	4	0.116574	0.159281
4.2.1.6: Galactonate dehydratase	Condition	Tumor	0.799815	0.500616	40	0	0.118401	0.161622
1.11.1.6: Catalase	Condition	Tumor	-0.637484	0.399325	40	37	0.118682	0.16185
5.4.1.2: Transferred entry: 5.4.99.61	Condition	Tumor	0.911097	0.571465	40	14	0.11915	0.162331
3.4.19.11: Gamma-D-glutamyl-meso-diaminopimelate peptidase	Condition	Tumor	-0.632413	0.397511	40	10	0.11991	0.163055
2.7.1.23: NAD(+) kinase	Condition	Tumor	-0.418166	0.262806	40	38	0.11986	0.163055
5.1.1.1: Alanine racemase	Condition	Tumor	-0.474915	0.299512	40	38	0.121112	0.164532
1.1.1.283: Methylglyoxal reductase (NADPH)	Condition	Tumor	-0.535972	0.340101	40	3	0.123335	0.167391
1.16.3.1: Ferroxidase	Condition	Tumor	0.847912	0.538813	40	31	0.123854	0.167936
1.8.1.14: CoA-disulfide reductase	Condition	Tumor	0.815121	0.520704	40	8	0.125775	0.170378
4.4.1.28: L-cysteine desulfidase	Condition	Tumor	0.868063	0.555729	40	6	0.126572	0.171294
2.7.4.25: (d)CMP kinase	Condition	Tumor	-0.390866	0.251204	40	39	0.128006	0.17307
4.3.1.19: Threonine ammonia-lyase	Condition	Tumor	-0.41914	0.269752	40	37	0.128523	0.173575
UNGROUPED	Condition	Tumor	-0.301025	0.193788	40	40	0.128624	0.173575
3.1.1.5: Lysophospholipase	Condition	Tumor	0.821746	0.529819	40	1	0.129193	0.174178
7.2.2.7: NO_NAME	Condition	Tumor	-0.821395	0.53041	40	21	0.129766	0.174619
2.3.3.13: 2-isopropylmalate synthase	Condition	Tumor	-0.359925	0.232389	40	38	0.129718	0.174619
2.3.1.35: Glutamate N-acetyltransferase	Condition	Tumor	0.743635	0.481326	40	29	0.130641	0.17563
2.7.8.12: CDP-glycerol glycerophosphotransferase	Condition	Tumor	0.721024	0.468728	40	1	0.132272	0.177487
2.1.1.63: Methylated-DNA--[protein]-cysteine S-methyltransferase	Condition	Tumor	-0.361751	0.235115	40	38	0.132185	0.177487
2.7.8.20: Phosphatidylglycerol--membrane-oligosaccharide glycerophosphotransferase	Condition	Tumor	0.813567	0.529177	40	9	0.132477	0.177594
3.2.2.1: Purine nucleosidase	Condition	Tumor	0.792716	0.516077	40	4	0.132813	0.177877
4.3.1.2: Methylaspartate ammonia-lyase	Condition	Tumor	0.950564	0.621458	40	2	0.134406	0.17984
2.7.1.68: 1-phosphatidylinositol-4-phosphate 5-kinase	Condition	Tumor	-0.826953	0.542874	40	9	0.135966	0.181758
3.6.3.3: Cadmium-exporting ATPase	Condition	Tumor	-0.635242	0.418245	40	39	0.137083	0.183077
4.1.1.37: Uroporphyrinogen decarboxylase	Condition	Tumor	-0.452693	0.298807	40	37	0.138047	0.184192
3.1.3.4: Phosphatidate phosphatase	Condition	Tumor	0.733474	0.486789	40	3	0.140141	0.186811
2.7.2.8: Acetylglutamate kinase	Condition	Tumor	0.530557	0.352879	40	33	0.140974	0.187745
6.1.1.13: D-alanine--poly(phosphoribitol) ligase	Condition	Tumor	0.827515	0.554034	40	3	0.143534	0.190796
2.7.7.39: Glycerol-3-phosphate cytidylyltransferase	Condition	Tumor	-0.510651	0.341796	40	18	0.143427	0.190796
3.4.24.71: Endothelin-converting enzyme 1	Condition	Tumor	0.714579	0.48022	40	0	0.144996	0.192381
3.2.2.9: Adenosylhomocysteine nucleosidase	Condition	Tumor	-0.357146	0.239937	40	39	0.144872	0.192381
1.1.1.38: Malate dehydrogenase (oxaloacetate-decarboxylating)	Condition	Tumor	-0.472205	0.317974	40	37	0.145781	0.193242
1.1.1.90: Aryl-alcohol dehydrogenase	Condition	Tumor	0.659299	0.449319	40	2	0.150515	0.199331
3.2.1.96: Mannosyl-glycoprotein endo-beta-N-acetylglucosaminidase	Condition	Tumor	0.794227	0.542027	40	14	0.151068	0.199877
1.6.5.2: NAD(P)H dehydrogenase (quinone)	Condition	Tumor	0.749709	0.512106	40	7	0.151426	0.200164
4.3.2.3: Ureidoglycolate lyase	Condition	Tumor	0.728545	0.49822	40	9	0.151882	0.200506
4.6.1.12: 2-C-methyl-D-erythritol 2,4-cyclodiphosphate synthase	Condition	Tumor	-0.434437	0.297156	40	38	0.151967	0.200506
3.4.11.24: Aminopeptidase S	Condition	Tumor	-0.497014	0.340475	40	8	0.152572	0.201118
3.2.1.113: Mannosyl-oligosaccharide 1,2-alpha-mannosidase	Condition	Tumor	-0.672472	0.461017	40	2	0.152872	0.20121
2.5.1.46: Deoxyhypusine synthase	Condition	Tumor	-0.85112	0.583567	40	6	0.152925	0.20121
6.3.3.2: 5-formyltetrahydrofolate cyclo-ligase	Condition	Tumor	-0.362452	0.24882	40	38	0.153418	0.201672
2.3.2.2: Gamma-glutamyltransferase	Condition	Tumor	-0.690812	0.475291	40	15	0.154308	0.202654
6.3.2.5: Phosphopantothenate--cysteine ligase	Condition	Tumor	-0.447313	0.30798	40	38	0.154595	0.202844
4.4.1.1: Cystathionine gamma-lyase	Condition	Tumor	-0.664678	0.461326	40	22	0.157831	0.206898
2.3.1.189: Mycothiol synthase	Condition	Tumor	0.556135	0.387272	40	14	0.159175	0.208468
2.7.10.1: Receptor protein-tyrosine kinase	Condition	Tumor	-0.715964	0.498798	40	5	0.15936	0.208517
6.1.1.24: Glutamate--tRNA(Gln) ligase	Condition	Tumor	0.628738	0.438759	40	0	0.160036	0.20921
2.7.1.36: Mevalonate kinase	Condition	Tumor	-0.56568	0.395245	40	20	0.160542	0.209679
3.4.24.70: Oligopeptidase A	Condition	Tumor	0.857688	0.602997	40	1	0.163075	0.212791
2.7.8.24: Phosphatidylcholine synthase	Condition	Tumor	0.630342	0.443431	40	9	0.163324	0.212921
4.1.2.25: Dihydroneopterin aldolase	Condition	Tumor	-0.379516	0.268089	40	38	0.165027	0.214943
4.3.99.4: Choline trimethylamine-lyase	Condition	Tumor	0.830004	0.589068	40	3	0.166963	0.216473
2.5.1.18: Glutathione transferase	Condition	Tumor	-0.479768	0.340375	40	18	0.166812	0.216473
2.7.11.32: [Pyruvate, phosphate dikinase] kinase	Condition	Tumor	0.521751	0.370218	40	32	0.166875	0.216473
2.7.4.27: ([Pyruvate, phosphate dikinase] phosphate) phosphotransferase	Condition	Tumor	0.521751	0.370218	40	32	0.166875	0.216473
4.1.1.3: Oxaloacetate decarboxylase	Condition	Tumor	-0.477233	0.338607	40	35	0.166848	0.216473
4.2.1.126: N-acetylmuramic acid 6-phosphate etherase	Condition	Tumor	0.458943	0.326078	40	34	0.167418	0.216865
2.1.1.217: tRNA (adenine(22)-N(1))-methyltransferase	Condition	Tumor	0.63596	0.452425	40	1	0.167946	0.217153
3.6.1.7: Acylphosphatase	Condition	Tumor	-0.554303	0.394236	40	33	0.167843	0.217153
2.7.7.63: Lipoate--protein ligase	Condition	Tumor	0.665381	0.474796	40	1	0.169208	0.218586
4.4.1.16: Selenocysteine lyase	Condition	Tumor	0.968228	0.692084	40	23	0.169922	0.219308
2.7.13.3: Histidine kinase	Condition	Tumor	-0.366355	0.263315	40	38	0.172221	0.222075
4.3.3.6: Pyridoxal 5'-phosphate synthase (glutamine hydrolyzing)	Condition	Tumor	-0.541952	0.390794	40	37	0.173586	0.223632
4.3.1.18: D-serine ammonia-lyase	Condition	Tumor	-0.674247	0.486873	40	8	0.174175	0.224188
1.1.1.36: Acetoacetyl-CoA reductase	Condition	Tumor	-0.598279	0.433096	40	28	0.175225	0.225303
3.2.1.86: 6-phospho-beta-glucosidase	Condition	Tumor	0.583664	0.42265	40	35	0.175359	0.225303
1.17.7.3: (E)-4-hydroxy-3-methylbut-2-enyl-diphosphate synthase (flavodoxin)	Condition	Tumor	-0.41479	0.30123	40	38	0.176574	0.226659
3.5.2.10: Creatininase	Condition	Tumor	-0.705322	0.513425	40	2	0.177567	0.227726
3.6.3.44: Xenobiotic-transporting ATPase	Condition	Tumor	-0.455393	0.331618	40	23	0.177725	0.227726
3.1.26.3: Ribonuclease III	Condition	Tumor	-0.398643	0.29118	40	37	0.179018	0.229175
3.4.23.36: Signal peptidase II	Condition	Tumor	-0.36492	0.266985	40	39	0.179716	0.229862
2.1.1.186: 23S rRNA (cytidine(2498)-2'-O)-methyltransferase	Condition	Tumor	-0.66009	0.487698	40	20	0.183899	0.235001
6.3.1.13: ligase	Condition	Tumor	0.727274	0.540441	40	9	0.186373	0.237948
5.1.3.11: Cellobiose epimerase	Condition	Tumor	0.702625	0.523848	40	1	0.187793	0.239545
2.3.1.40: Acyl-[acyl-carrier-protein]--phospholipid O-acyltransferase	Condition	Tumor	-0.458149	0.342031	40	12	0.188366	0.240062
3.5.99.2: Aminopyrimidine aminohydrolase	Condition	Tumor	0.601052	0.449304	40	26	0.188932	0.240567
3.1.1.1: Carboxylesterase	Condition	Tumor	0.631669	0.475314	40	2	0.191789	0.243986
3.5.1.2: Glutaminase	Condition	Tumor	-0.466895	0.353616	40	38	0.194618	0.247364
2.5.1.19: 3-phosphoshikimate 1-carboxyvinyltransferase	Condition	Tumor	-0.349757	0.26605	40	38	0.196515	0.249551
2.5.1.74: 1,4-dihydroxy-2-naphthoate polyprenyltransferase	Condition	Tumor	0.370965	0.283526	40	38	0.198597	0.25197
3.4.11.5: Prolyl aminopeptidase	Condition	Tumor	-0.414718	0.318548	40	37	0.200787	0.254521
4.1.3.16: 4-hydroxy-2-oxoglutarate aldolase	Condition	Tumor	0.634064	0.487635	40	19	0.201335	0.254762
4.1.3.36: 1,4-dihydroxy-2-naphthoyl-CoA synthase	Condition	Tumor	-0.431336	0.331715	40	38	0.201322	0.254762
2.7.1.33: Pantothenate kinase	Condition	Tumor	-0.305219	0.235684	40	38	0.203121	0.256793
1.20.4.1: Arsenate reductase (glutaredoxin)	Condition	Tumor	-0.538976	0.416591	40	31	0.203551	0.256879
2.7.1.50: Hydroxyethylthiazole kinase	Condition	Tumor	-0.529827	0.409359	40	35	0.203377	0.256879
2.7.4.9: dTMP kinase	Condition	Tumor	-0.471173	0.366418	40	36	0.206263	0.260071
1.1.1.28: D-lactate dehydrogenase	Condition	Tumor	-0.611021	0.476295	40	28	0.20731	0.26116
3.5.3.8: Formimidoylglutamase	Condition	Tumor	-0.506517	0.398404	40	31	0.211326	0.265983
6.3.4.6: Urea carboxylase	Condition	Tumor	0.527925	0.41581	40	1	0.211937	0.266426
2.1.1.198: 16S rRNA (cytidine(1402)-2'-O)-methyltransferase	Condition	Tumor	-0.344857	0.271691	40	39	0.212054	0.266426
4.4.1.11: Methionine gamma-lyase	Condition	Tumor	0.557926	0.440696	40	27	0.213216	0.26765
2.1.1.45: Thymidylate synthase	Condition	Tumor	-0.358984	0.283908	40	38	0.213773	0.268113
1.5.3.1: Sarcosine oxidase	Condition	Tumor	-0.611886	0.484571	40	16	0.214378	0.268161
2.7.7.4: Sulfate adenylyltransferase	Condition	Tumor	-0.593544	0.469873	40	26	0.214213	0.268161
2.6.1.11: Acetylornithine transaminase	Condition	Tumor	0.469715	0.371678	40	29	0.214011	0.268161
1.1.1.44: Phosphogluconate dehydrogenase (NADP(+)-dependent, decarboxylating)	Condition	Tumor	-0.489844	0.389902	40	38	0.216667	0.270786
3.2.1.94: Glucan 1,6-alpha-isomaltosidase	Condition	Tumor	0.713623	0.569756	40	1	0.218039	0.272156
3.6.1.66: XTP/dITP diphosphatase	Condition	Tumor	-0.341572	0.272775	40	38	0.218146	0.272156
4.1.1.44: 4-carboxymuconolactone decarboxylase	Condition	Tumor	-0.444517	0.35753	40	28	0.221375	0.275941
3.6.3.25: Sulfate-transporting ATPase	Condition	Tumor	-0.356946	0.289438	40	33	0.225061	0.280291
2.1.1.190: 23S rRNA (uracil(1939)-C(5))-methyltransferase	Condition	Tumor	-0.553194	0.451172	40	27	0.227696	0.283323
2.3.1.18: Galactoside O-acetyltransferase	Condition	Tumor	-0.473936	0.388769	40	3	0.230332	0.286354
2.7.7.59: [Protein-PII] uridylyltransferase	Condition	Tumor	0.532436	0.438412	40	16	0.232063	0.288254
2.7.8.26: Adenosylcobinamide-GDP ribazoletransferase	Condition	Tumor	0.369581	0.30518	40	36	0.233364	0.289616
4.3.2.10: NO_NAME	Condition	Tumor	-0.498139	0.411783	40	36	0.233861	0.28998
2.3.1.128: Ribosomal-protein-alanine N-acetyltransferase	Condition	Tumor	0.429261	0.357079	40	32	0.236744	0.293299
2.5.1.75: tRNA dimethylallyltransferase	Condition	Tumor	-0.43961	0.367314	40	37	0.238788	0.295573
6.3.4.19: tRNA(Ile)-lysidine synthetase	Condition	Tumor	0.351146	0.295364	40	38	0.241872	0.299129
3.5.4.16: GTP cyclohydrolase I	Condition	Tumor	-0.359193	0.304702	40	38	0.245794	0.303715
3.5.4.2: Adenine deaminase	Condition	Tumor	-0.422588	0.358669	40	26	0.246038	0.303754
1.4.1.2: Glutamate dehydrogenase	Condition	Tumor	0.704245	0.602834	40	5	0.249994	0.308102
2.3.1.1: Amino-acid N-acetyltransferase	Condition	Tumor	0.577293	0.494161	40	30	0.249992	0.308102
2.4.1.57: Phosphatidylinositol alpha-mannosyltransferase	Condition	Tumor	-0.394184	0.338635	40	9	0.251665	0.309893
4.1.3.30: Methylisocitrate lyase	Condition	Tumor	-0.713121	0.614565	40	21	0.253138	0.311436
6.3.5.4: Asparagine synthase (glutamine-hydrolyzing)	Condition	Tumor	0.67934	0.590428	40	9	0.25709	0.316025
4.1.2.19: Rhamnulose-1-phosphate aldolase	Condition	Tumor	-0.513411	0.447584	40	2	0.258523	0.317238
2.1.1.130: Precorrin-2 C(20)-methyltransferase	Condition	Tumor	-0.640136	0.557996	40	6	0.258469	0.317238
6.3.3.3: Dethiobiotin synthase	Condition	Tumor	-0.415516	0.364816	40	36	0.261844	0.321035
6.1.1.2: Tryptophan--tRNA ligase	Condition	Tumor	-0.309321	0.272524	40	38	0.263475	0.322757
3.2.1.52: Beta-N-acetylhexosaminidase	Condition	Tumor	-0.315673	0.278447	40	37	0.264025	0.323152
2.7.1.45: 2-dehydro-3-deoxygluconokinase	Condition	Tumor	0.566254	0.501664	40	1	0.266078	0.325385
2.1.1.189: 23S rRNA (uracil(747)-C(5))-methyltransferase	Condition	Tumor	0.39341	0.34948	40	16	0.267352	0.326661
3.1.3.73: Adenosylcobalamin/alpha-ribazole phosphatase	Condition	Tumor	-0.440865	0.392581	40	11	0.268486	0.327765
1.3.1.26: Transferred entry: 1.17.1.8	Condition	Tumor	-0.722185	0.645834	40	16	0.270492	0.328945
1.8.99.3: Hydrogensulfite reductase	Condition	Tumor	0.577886	0.51664	40	13	0.270355	0.328945
2.5.1.31: diphosphate specific)	Condition	Tumor	-0.517077	0.462526	40	23	0.27061	0.328945
2.7.1.92: 5-dehydro-2-deoxygluconokinase	Condition	Tumor	-0.430487	0.384781	40	21	0.270255	0.328945
2.7.1.107: Diacylglycerol kinase (ATP)	Condition	Tumor	-0.39902	0.356574	40	36	0.270148	0.328945
1.5.1.2: Pyrroline-5-carboxylate reductase	Condition	Tumor	-0.278446	0.252207	40	39	0.27652	0.335842
3.5.4.19: Phosphoribosyl-AMP cyclohydrolase	Condition	Tumor	-0.392779	0.356203	40	37	0.2771	0.336259
3.2.1.15: Polygalacturonase	Condition	Tumor	0.509122	0.463125	40	0	0.278545	0.337653
6.3.2.17: Tetrahydrofolate synthase	Condition	Tumor	-0.34177	0.31101	40	37	0.278724	0.337653
3.2.1.17: Lysozyme	Condition	Tumor	-0.431817	0.39463	40	29	0.28074	0.339516
3.5.99.6: Glucosamine-6-phosphate deaminase	Condition	Tumor	-0.281229	0.256937	40	40	0.280606	0.339516
1.1.1.4: (R,R)-butanediol dehydrogenase	Condition	Tumor	-0.412568	0.380361	40	21	0.2849	0.344254
4.1.1.11: Aspartate 1-decarboxylase	Condition	Tumor	-0.323907	0.298907	40	38	0.285354	0.344509
1.2.5.1: Pyruvate dehydrogenase (quinone)	Condition	Tumor	0.387174	0.35803	40	16	0.286335	0.3454
1.2.1.38: N-acetyl-gamma-glutamyl-phosphate reductase	Condition	Tumor	0.381841	0.355694	40	31	0.289812	0.349298
1.6.5.11: NADH dehydrogenase (quinone)	Condition	Tumor	-0.36641	0.341701	40	40	0.290342	0.349641
1.1.1.267: 1-deoxy-D-xylulose-5-phosphate reductoisomerase	Condition	Tumor	-0.273862	0.255594	40	39	0.290715	0.349794
1.3.1.12: Prephenate dehydrogenase	Condition	Tumor	-0.317347	0.296523	40	37	0.291268	0.350163
4.1.1.5: Acetolactate decarboxylase	Condition	Tumor	-0.458945	0.429913	40	27	0.292468	0.351308
2.4.2.29: tRNA-guanine(34) transglycosylase	Condition	Tumor	-0.326447	0.306378	40	38	0.293372	0.352096
2.5.1.15: Dihydropteroate synthase	Condition	Tumor	-0.265222	0.250283	40	38	0.295976	0.354921
1.13.11.63: Beta-carotene 15,15'-dioxygenase	Condition	Tumor	0.540802	0.510719	40	1	0.296328	0.355044
1.4.1.9: Leucine dehydrogenase	Condition	Tumor	-0.46194	0.438167	40	31	0.298423	0.357253
1.2.1.16: Succinate-semialdehyde dehydrogenase (NAD(P)(+))	Condition	Tumor	0.576975	0.547608	40	13	0.298707	0.357292
2.4.1.320: 1,4-beta-mannosyl-N-acetylglucosamine phosphorylase	Condition	Tumor	-0.725534	0.68965	40	10	0.299429	0.357854
3.1.21.5: Type III site-specific deoxyribonuclease	Condition	Tumor	0.489932	0.467181	40	1	0.300941	0.359359
2.3.1.234: N(6)-L-threonylcarbamoyladenine synthase	Condition	Tumor	-0.320844	0.307155	40	38	0.302823	0.361303
3.1.25.1: Deoxyribonuclease (pyrimidine dimer)	Condition	Tumor	0.48549	0.468495	40	5	0.306623	0.36553
2.6.1.13: Ornithine aminotransferase	Condition	Tumor	0.683543	0.670361	40	8	0.314336	0.37441
6.3.2.7: UDP-N-acetylmuramoyl-L-alanyl-D-glutamate--L-lysine ligase	Condition	Tumor	-0.427623	0.421939	40	16	0.317245	0.377559
2.4.1.166: Raffinose--raffinose alpha-galactosyltransferase	Condition	Tumor	0.548223	0.547523	40	2	0.323025	0.384116
3.4.13.21: Dipeptidase E	Condition	Tumor	-0.449014	0.4514	40	21	0.326168	0.387529
3.6.3.38: Capsular-polysaccharide-transporting ATPase	Condition	Tumor	-0.637931	0.643401	40	14	0.327714	0.389041
2.1.1.64: 3-demethylubiquinol 3-O-methyltransferase	Condition	Tumor	0.555099	0.562535	40	19	0.329992	0.391417
5.4.99.61: Precorrin-8X methylmutase	Condition	Tumor	0.651768	0.661829	40	11	0.330952	0.392229
2.1.1.192: 23S rRNA (adenine(2503)-C(2))-methyltransferase	Condition	Tumor	-0.259234	0.265167	40	39	0.334443	0.396036
6.2.1.20: Long-chain-fatty-acid--[acyl-carrier-protein] ligase	Condition	Tumor	-0.314919	0.32625	40	12	0.340513	0.402888
2.8.3.17: Cinnamoyl-CoA:phenyllactate CoA-transferase	Condition	Tumor	-0.585665	0.607281	40	5	0.34094	0.403058
5.3.1.16: isomerase	Condition	Tumor	-0.306855	0.322432	40	38	0.34727	0.4102
6.6.1.1: Magnesium chelatase	Condition	Tumor	0.495993	0.522171	40	19	0.348182	0.410936
2.7.7.80: Molybdopterin-synthase adenylyltransferase	Condition	Tumor	-0.439465	0.465001	40	16	0.350586	0.41343
2.4.2.7: Adenine phosphoribosyltransferase	Condition	Tumor	-0.24689	0.263347	40	39	0.354418	0.417602
3.5.4.30: dCTP deaminase (dUMP-forming)	Condition	Tumor	-0.368341	0.39337	40	32	0.354994	0.417935
5.3.1.17: 5-dehydro-4-deoxy-D-glucuronate isomerase	Condition	Tumor	-0.465647	0.498056	40	4	0.355728	0.418452
2.5.1.48: Cystathionine gamma-synthase	Condition	Tumor	-0.325508	0.348541	40	37	0.356244	0.418712
2.7.4.2: Phosphomevalonate kinase	Condition	Tumor	-0.372243	0.400021	40	20	0.357957	0.420377
2.1.1.266: 23S rRNA (adenine(2030)-N(6))-methyltransferase	Condition	Tumor	-0.447353	0.484132	40	18	0.361301	0.423955
4.1.2.4: Deoxyribose-phosphate aldolase	Condition	Tumor	-0.276988	0.301363	40	38	0.36383	0.42657
4.1.1.36: Phosphopantothenoylcysteine decarboxylase	Condition	Tumor	-0.220481	0.24013	40	39	0.364319	0.42679
3.1.1.29: Aminoacyl-tRNA hydrolase	Condition	Tumor	-0.287548	0.316118	40	38	0.368756	0.431633
2.8.3.8: Acetate CoA-transferase	Condition	Tumor	-0.5911	0.654784	40	19	0.372351	0.435482
2.1.1.297: Peptide chain release factor N(5)-glutamine methyltransferase	Condition	Tumor	0.250557	0.279214	40	38	0.375175	0.438425
5.4.2.6: Beta-phosphoglucomutase	Condition	Tumor	-0.411445	0.45903	40	22	0.375717	0.438697
3.4.24.57: O-sialoglycoprotein endopeptidase	Condition	Tumor	-0.387051	0.433707	40	10	0.377782	0.440745
1.1.1.169: 2-dehydropantoate 2-reductase	Condition	Tumor	-0.329294	0.377674	40	34	0.388738	0.453156
3.1.3.10: Glucose-1-phosphatase	Condition	Tumor	-0.429608	0.501897	40	17	0.397381	0.462851
1.3.98.1: Dihydroorotate oxidase (fumarate)	Condition	Tumor	-0.271338	0.319141	40	17	0.400532	0.466139
2.7.11.33: [Pyruvate, water dikinase] kinase	Condition	Tumor	-0.44032	0.520326	40	17	0.402717	0.467534
2.7.4.28: ([Pyruvate, water dikinase] phosphate) phosphotransferase	Condition	Tumor	-0.44032	0.520326	40	17	0.402717	0.467534
2.7.4.16: Thiamine-phosphate kinase	Condition	Tumor	-0.281275	0.332374	40	38	0.402705	0.467534
3.6.3.4: Cu(2+)-exporting ATPase	Condition	Tumor	-0.319253	0.378675	40	39	0.404459	0.469173
1.2.1.41: Glutamate-5-semialdehyde dehydrogenase	Condition	Tumor	-0.251018	0.298198	40	38	0.405178	0.469623
3.6.4.12: DNA helicase	Condition	Tumor	-0.322801	0.384566	40	38	0.406501	0.470772
2.3.1.15: Glycerol-3-phosphate 1-O-acyltransferase	Condition	Tumor	-0.388469	0.469407	40	22	0.413078	0.478
3.2.1.31: Beta-glucuronidase	Condition	Tumor	0.33888	0.412384	40	0	0.416341	0.4812
3.4.21.89: Signal peptidase I	Condition	Tumor	-0.222409	0.270755	40	39	0.416521	0.4812
3.6.3.10: Hydrogen/potassium-exchanging ATPase	Condition	Tumor	-0.325513	0.39918	40	12	0.419894	0.484703
3.4.11.2: Membrane alanyl aminopeptidase	Condition	Tumor	-0.321204	0.397644	40	36	0.424251	0.489335
4.2.1.19: Imidazoleglycerol-phosphate dehydratase	Condition	Tumor	-0.274794	0.342621	40	37	0.42752	0.492705
3.5.1.44: Protein-glutamine glutaminase	Condition	Tumor	-0.365454	0.460391	40	10	0.432247	0.49775
3.1.11.5: Exodeoxyribonuclease V	Condition	Tumor	0.378673	0.478167	40	31	0.433319	0.49858
3.1.11.2: Exodeoxyribonuclease III	Condition	Tumor	-0.212247	0.268546	40	39	0.434225	0.499218
1.1.1.58: Tagaturonate reductase	Condition	Tumor	0.381683	0.485974	40	0	0.43709	0.502106
3.2.2.23: DNA-formamidopyrimidine glycosylase	Condition	Tumor	0.24554	0.317379	40	38	0.443925	0.508314
3.5.1.5: Urease	Condition	Tumor	0.218303	0.281935	40	39	0.443542	0.508314
3.5.1.88: Peptide deformylase	Condition	Tumor	-0.198869	0.256501	40	39	0.442951	0.508314
1.5.1.3: Dihydrofolate reductase	Condition	Tumor	0.145327	0.187764	40	40	0.443727	0.508314
2.7.1.19: Phosphoribulokinase	Condition	Tumor	0.435468	0.567121	40	2	0.447317	0.511785
3.1.2.12: S-formylglutathione hydrolase	Condition	Tumor	-0.407244	0.532877	40	13	0.449446	0.513808
1.2.7.4: Carbon-monoxide dehydrogenase (ferredoxin)	Condition	Tumor	0.350388	0.458957	40	0	0.449912	0.513927
1.1.1.284: S-(hydroxymethyl)glutathione dehydrogenase	Condition	Tumor	-0.482859	0.633121	40	23	0.450372	0.514039
6.3.4.18: 5-(carboxyamino)imidazole ribonucleotide synthase	Condition	Tumor	0.263377	0.345913	40	37	0.45112	0.514479
3.1.2.14: Oleoyl-[acyl-carrier-protein] hydrolase	Condition	Tumor	0.327832	0.433016	40	6	0.453665	0.516967
3.2.1.89: Arabinogalactan endo-beta-1,4-galactanase	Condition	Tumor	0.392144	0.525607	40	1	0.460211	0.524006
1.5.5.2: Proline dehydrogenase	Condition	Tumor	0.391851	0.530401	40	28	0.464578	0.528555
4.4.1.2: Homocysteine desulfhydrase	Condition	Tumor	0.343337	0.474903	40	10	0.474129	0.53899
3.1.27.6: Enterobacter ribonuclease	Condition	Tumor	0.336325	0.465753	40	9	0.474648	0.539149
4.1.2.5: L-threonine aldolase	Condition	Tumor	-0.354862	0.492932	40	17	0.475991	0.540242
1.8.1.15: Mycothione reductase	Condition	Tumor	-0.279225	0.392798	40	8	0.481511	0.546071
2.7.7.61: Citrate lyase holo-[acyl-carrier protein] synthase	Condition	Tumor	-0.314106	0.443249	40	3	0.48287	0.546739
1.1.1.42: Isocitrate dehydrogenase (NADP(+))	Condition	Tumor	-0.288671	0.407105	40	37	0.482602	0.546739
3.1.1.53: Sialate O-acetylesterase	Condition	Tumor	0.491092	0.69707	40	4	0.485411	0.549179
1.1.1.103: L-threonine 3-dehydrogenase	Condition	Tumor	0.379033	0.539543	40	22	0.486644	0.550136
6.2.1.26: o-succinylbenzoate--CoA ligase	Condition	Tumor	-0.232381	0.331493	40	32	0.487566	0.550741
4.2.1.7: Altronate dehydratase	Condition	Tumor	0.332393	0.48088	40	0	0.49363	0.557147
1.2.1.22: Lactaldehyde dehydrogenase	Condition	Tumor	-0.36636	0.531566	40	22	0.494879	0.558113
2.1.1.131: Precorrin-3B C(17)-methyltransferase	Condition	Tumor	0.300813	0.440903	40	33	0.499208	0.56255
6.5.1.1: DNA ligase (ATP)	Condition	Tumor	0.517856	0.761398	40	12	0.50054	0.563603
2.1.1.242: 16S rRNA (guanine(1516)-N(2))-methyltransferase	Condition	Tumor	-0.321942	0.47741	40	20	0.50417	0.567241
1.17.1.2: 4-hydroxy-3-methylbut-2-enyl diphosphate reductase	Condition	Tumor	0.40965	0.609106	40	2	0.505307	0.567697
3.2.1.70: Glucan 1,6-alpha-glucosidase	Condition	Tumor	0.270898	0.402861	40	11	0.505375	0.567697
3.5.4.5: Cytidine deaminase	Condition	Tumor	-0.18266	0.274117	40	38	0.509209	0.571553
6.5.1.2: DNA ligase (NAD(+))	Condition	Tumor	-0.182196	0.274379	40	38	0.510681	0.572753
4.2.1.113: o-succinylbenzoate synthase	Condition	Tumor	0.278946	0.421271	40	31	0.511869	0.573633
2.4.1.4: Amylosucrase	Condition	Tumor	0.340502	0.51858	40	19	0.515392	0.577125
2.5.1.56: N-acetylneuraminate synthase	Condition	Tumor	0.449076	0.686813	40	4	0.517143	0.57863
2.7.1.1: Hexokinase	Condition	Tumor	0.322085	0.494438	40	0	0.518699	0.579914
3.2.1.78: Mannan endo-1,4-beta-mannosidase	Condition	Tumor	0.331977	0.511793	40	1	0.520462	0.581428
4.99.1.1: Ferrochelatase	Condition	Tumor	-0.174623	0.273705	40	37	0.527302	0.588606
5.3.1.8: Mannose-6-phosphate isomerase	Condition	Tumor	0.224743	0.356229	40	37	0.531887	0.593258
1.3.99.33: Urocanate reductase	Condition	Tumor	0.268966	0.43367	40	0	0.538823	0.600179
4.99.1.4: Sirohydrochlorin ferrochelatase	Condition	Tumor	-0.304516	0.491128	40	5	0.538937	0.600179
4.1.2.14: 2-dehydro-3-deoxy-phosphogluconate aldolase	Condition	Tumor	0.346286	0.559576	40	16	0.539717	0.600577
2.7.7.85: Diadenylate cyclase	Condition	Tumor	-0.165636	0.268067	40	39	0.540335	0.600795
2.4.1.337: NO_NAME	Condition	Tumor	0.268226	0.435827	40	1	0.541932	0.601761
1.2.1.70: Glutamyl-tRNA reductase	Condition	Tumor	-0.129673	0.210761	40	39	0.542051	0.601761
1.2.4.4: 3-methyl-2-oxobutanoate dehydrogenase (2-methylpropanoyl-transferring)	Condition	Tumor	-0.252391	0.410811	40	19	0.542631	0.601935
2.1.1.191: 23S rRNA (cytosine(1962)-C(5))-methyltransferase	Condition	Tumor	-0.262064	0.430419	40	7	0.546242	0.604996
1.3.1.91: tRNA-dihydrouridine(20) synthase (NAD(P)(+))	Condition	Tumor	0.305568	0.501575	40	22	0.546006	0.604996
2.4.1.230: Kojibiose phosphorylase	Condition	Tumor	-0.324822	0.534368	40	12	0.546896	0.605248
3.5.2.6: Beta-lactamase	Condition	Tumor	-0.1138	0.188244	40	40	0.549081	0.607194
3.1.2.6: Hydroxyacylglutathione hydrolase	Condition	Tumor	-0.15527	0.257643	40	35	0.550318	0.608088
1.3.1.74: 2-alkenal reductase (NAD(P)(+))	Condition	Tumor	-0.388733	0.64881	40	10	0.55263	0.610168
5.3.1.4: L-arabinose isomerase	Condition	Tumor	0.293262	0.490661	40	4	0.553594	0.610758
1.3.5.3: Protoporphyrinogen IX dehydrogenase (menaquinone)	Condition	Tumor	-0.289517	0.487245	40	17	0.555905	0.612833
2.7.7.7: DNA-directed DNA polymerase	Condition	Tumor	-0.10199	0.173946	40	40	0.561118	0.6181
3.5.3.1: Arginase	Condition	Tumor	0.286748	0.492402	40	14	0.563775	0.620545
2.1.1.222: 2-polyprenyl-6-hydroxyphenol methylase	Condition	Tumor	0.311888	0.547986	40	18	0.572602	0.629773
3.5.1.100: (R)-amidase	Condition	Tumor	0.283274	0.499504	40	2	0.573974	0.630794
2.7.7.72: CCA tRNA nucleotidyltransferase	Condition	Tumor	0.185106	0.328409	40	37	0.576308	0.632869
1.18.6.1: Nitrogenase	Condition	Tumor	-0.31363	0.557125	40	4	0.576781	0.6329
2.4.1.5: Dextransucrase	Condition	Tumor	0.39269	0.704407	40	20	0.580472	0.636459
4.1.1.18: Lysine decarboxylase	Condition	Tumor	-0.375808	0.677893	40	10	0.58257	0.638266
2.3.1.190: Acetoin dehydrogenase	Condition	Tumor	0.35852	0.670343	40	12	0.595883	0.65235
6.5.1.3: RNA ligase (ATP)	Condition	Tumor	0.265841	0.500212	40	3	0.598196	0.654176
4.1.1.48: Indole-3-glycerol-phosphate synthase	Condition	Tumor	0.137636	0.259175	40	38	0.598472	0.654176
2.7.1.31: Glycerate 3-kinase	Condition	Tumor	-0.211504	0.398837	40	35	0.598988	0.654237
4.1.3.27: Anthranilate synthase	Condition	Tumor	0.131185	0.248342	40	38	0.600403	0.655279
2.3.1.30: Serine O-acetyltransferase	Condition	Tumor	-0.160076	0.304718	40	39	0.602409	0.656963
2.7.1.17: Xylulokinase	Condition	Tumor	-0.19988	0.381529	40	1	0.603397	0.657032
5.4.99.25: tRNA pseudouridine(55) synthase	Condition	Tumor	-0.162668	0.310152	40	38	0.602991	0.657032
2.2.1.9: synthase	Condition	Tumor	0.163318	0.314999	40	37	0.607134	0.660595
2.4.2.53: Undecaprenyl-phosphate 4-deoxy-4-formamido-L-arabinose transferase	Condition	Tumor	0.254748	0.492387	40	19	0.607893	0.660916
3.2.1.11: Dextranase	Condition	Tumor	0.291279	0.566299	40	4	0.609982	0.662326
3.1.3.25: Inositol-phosphate phosphatase	Condition	Tumor	0.187081	0.363863	40	37	0.610123	0.662326
1.5.1.38: FMN reductase (NADPH)	Condition	Tumor	0.283352	0.561935	40	8	0.617001	0.669282
2.3.1.47: 8-amino-7-oxononanoate synthase	Condition	Tumor	0.221981	0.445087	40	29	0.620841	0.672933
4.1.1.98: 4-hydroxy-3-polyprenylbenzoate decarboxylase	Condition	Tumor	-0.291438	0.589491	40	14	0.623877	0.675709
4.1.1.20: Diaminopimelate decarboxylase	Condition	Tumor	-0.131853	0.275026	40	38	0.634388	0.686569
4.2.1.30: Glycerol dehydratase	Condition	Tumor	-0.192368	0.404752	40	9	0.637312	0.689208
4.2.1.20: Tryptophan synthase	Condition	Tumor	-0.109453	0.232202	40	39	0.640073	0.691669
4.2.1.12: Phosphogluconate dehydratase	Condition	Tumor	-0.24615	0.525151	40	5	0.641946	0.693081
2.7.7.87: L-threonylcarbamoyladenylate synthase	Condition	Tumor	0.178478	0.381808	40	36	0.642843	0.693081
3.4.21.88: Repressor LexA	Condition	Tumor	-0.148117	0.316413	40	38	0.642378	0.693081
6.3.5.1: NAD(+) synthase (glutamine-hydrolyzing)	Condition	Tumor	-0.177328	0.380446	40	37	0.643801	0.693586
2.7.8.33: N-acetylglucosaminephosphotransferase	Condition	Tumor	-0.217099	0.476942	40	20	0.651563	0.701417
2.1.1.197: Malonyl-[acyl-carrier protein] O-methyltransferase	Condition	Tumor	0.190585	0.420324	40	10	0.652822	0.70171
3.1.13.5: Ribonuclease D	Condition	Tumor	0.150523	0.3316	40	13	0.652462	0.70171
3.6.4.13: RNA helicase	Condition	Tumor	0.167082	0.370878	40	37	0.654908	0.702888
3.5.4.33: tRNA(adenine(34)) deaminase	Condition	Tumor	0.145586	0.322881	40	38	0.654626	0.702888
2.8.1.10: Thiazole synthase	Condition	Tumor	0.176983	0.393863	40	35	0.655731	0.703241
1.1.1.22: UDP-glucose 6-dehydrogenase	Condition	Tumor	-0.129157	0.28939	40	39	0.657906	0.705041
3.1.3.71: 2-phosphosulfolactate phosphatase	Condition	Tumor	-0.167202	0.381648	40	1	0.663791	0.710812
1.1.1.218: Morphine 6-dehydrogenase	Condition	Tumor	0.184685	0.426728	40	18	0.667612	0.714365
2.4.2.17: ATP phosphoribosyltransferase	Condition	Tumor	-0.171459	0.397203	40	35	0.668423	0.714694
4.2.99.18: DNA-(apurinic or apyrimidinic site) lyase	Condition	Tumor	0.105681	0.249455	40	39	0.674211	0.720341
4.3.2.1: Argininosuccinate lyase	Condition	Tumor	-0.10955	0.261268	40	38	0.677357	0.723159
3.6.3.19: Maltose-transporting ATPase	Condition	Tumor	0.247473	0.601284	40	3	0.682964	0.728051
2.3.1.181: Lipoyl(octanoyl) transferase	Condition	Tumor	0.169402	0.41107	40	33	0.682583	0.728051
2.4.1.7: Sucrose phosphorylase	Condition	Tumor	-0.165171	0.409418	40	8	0.688894	0.733822
3.4.11.15: Aminopeptidase Y	Condition	Tumor	-0.160186	0.398744	40	1	0.690136	0.734594
2.4.1.52: Poly(glycerol-phosphate) alpha-glucosyltransferase	Condition	Tumor	-0.199407	0.498892	40	5	0.691615	0.735617
1.3.1.76: Precorrin-2 dehydrogenase	Condition	Tumor	0.20665	0.529026	40	3	0.698257	0.742126
3.1.3.41: 4-nitrophenylphosphatase	Condition	Tumor	-0.152363	0.399433	40	1	0.704995	0.748727
1.3.99.22: Coproporphyrinogen dehydrogenase	Condition	Tumor	0.176607	0.469307	40	9	0.708776	0.752181
3.2.2.27: Uracil-DNA glycosylase	Condition	Tumor	-0.111137	0.299656	40	38	0.712785	0.755307
1.17.4.1: Ribonucleoside-diphosphate reductase	Condition	Tumor	-0.121743	0.327984	40	39	0.712561	0.755307
3.6.3.5: Zinc-exporting ATPase	Condition	Tumor	-0.182659	0.500547	40	35	0.717195	0.759415
3.6.3.32: Quaternary-amine-transporting ATPase	Condition	Tumor	-0.147957	0.406853	40	25	0.718126	0.759834
3.4.17.13: Muramoyltetrapeptide carboxypeptidase	Condition	Tumor	0.158013	0.436714	40	19	0.71949	0.76071
1.4.1.4: Glutamate dehydrogenase (NADP(+))	Condition	Tumor	0.160894	0.44717	40	27	0.720985	0.761725
2.7.1.66: Undecaprenol kinase	Condition	Tumor	-0.145738	0.411523	40	2	0.725189	0.764461
3.4.24.55: Pitrilysin	Condition	Tumor	-0.150544	0.423501	40	11	0.7242	0.764461
2.3.1.79: Maltose O-acetyltransferase	Condition	Tumor	-0.130996	0.369423	40	15	0.724853	0.764461
2.6.1.39: 2-aminoadipate transaminase	Condition	Tumor	0.126638	0.360131	40	7	0.727048	0.765853
3.5.2.7: Imidazolonepropionase	Condition	Tumor	-0.112938	0.322011	40	37	0.72773	0.766003
3.4.23.43: Prepilin peptidase	Condition	Tumor	-0.172711	0.499938	40	17	0.73165	0.76899
1.2.1.27: Methylmalonate-semialdehyde dehydrogenase (CoA acylating)	Condition	Tumor	0.12204	0.352644	40	20	0.731198	0.76899
3.1.11.6: Exodeoxyribonuclease VII	Condition	Tumor	-0.0923488	0.273433	40	39	0.737419	0.774481
3.5.1.16: Acetylornithine deacetylase	Condition	Tumor	-0.125545	0.376462	40	11	0.7406	0.777128
2.4.1.83: Dolichyl-phosphate beta-D-mannosyltransferase	Condition	Tumor	-0.147412	0.442801	40	16	0.741033	0.777128
3.4.21.105: Rhomboid protease	Condition	Tumor	0.150879	0.461414	40	2	0.745468	0.781202
4.2.1.107: hydratase	Condition	Tumor	-0.129922	0.399282	40	1	0.746671	0.781886
3.5.1.18: Succinyl-diaminopimelate desuccinylase	Condition	Tumor	-0.122617	0.381922	40	36	0.749929	0.78472
1.1.1.274: 2,5-didehydrogluconate reductase (2-dehydro-D-gluconate-forming)	Condition	Tumor	-0.110913	0.346937	40	22	0.750954	0.785214
2.1.2.9: Methionyl-tRNA formyltransferase	Condition	Tumor	-0.0837326	0.267006	40	39	0.755541	0.789429
5.4.4.2: Isochorismate synthase	Condition	Tumor	0.12578	0.409649	40	35	0.760486	0.794012
2.1.1.172: 16S rRNA (guanine(1207)-N(2))-methyltransferase	Condition	Tumor	-0.126401	0.413745	40	18	0.761649	0.794642
4.1.2.17: L-fuculose-phosphate aldolase	Condition	Tumor	-0.147858	0.48976	40	2	0.764375	0.796902
2.3.1.16: Acetyl-CoA C-acyltransferase	Condition	Tumor	-0.171861	0.579868	40	26	0.768554	0.800671
3.7.1.2: Fumarylacetoacetase	Condition	Tumor	0.129736	0.449554	40	7	0.774464	0.804842
1.3.1.43: Arogenate dehydrogenase	Condition	Tumor	-0.114943	0.396818	40	24	0.77365	0.804842
6.2.1.14: 6-carboxyhexanoate--CoA ligase	Condition	Tumor	0.127227	0.44158	40	29	0.774823	0.804842
2.8.1.13: tRNA-uridine 2-sulfurtransferase	Condition	Tumor	0.0688944	0.238563	40	39	0.774312	0.804842
2.7.7.18: Nicotinate-nucleotide adenylyltransferase	Condition	Tumor	-0.0837062	0.294068	40	38	0.777458	0.806989
3.4.24.13: IgA-specific metalloendopeptidase	Condition	Tumor	-0.139639	0.497818	40	2	0.780614	0.809673
4.2.1.45: CDP-glucose 4,6-dehydratase	Condition	Tumor	0.129857	0.478644	40	4	0.787627	0.816352
1.18.1.2: Ferredoxin--NADP(+) reductase	Condition	Tumor	0.082084	0.311624	40	30	0.79366	0.822005
2.3.3.1: Citrate (Si)-synthase	Condition	Tumor	0.143498	0.549697	40	4	0.795465	0.823274
2.7.1.170: Anhydro-N-acetylmuramic acid kinase	Condition	Tumor	0.129375	0.509958	40	27	0.801097	0.8285
5.4.2.9: Phosphoenolpyruvate mutase	Condition	Tumor	0.118447	0.475544	40	2	0.804643	0.831562
2.1.1.184: 23S rRNA (adenine(2085)-N(6))-dimethyltransferase	Condition	Tumor	0.129283	0.527935	40	11	0.807863	0.834283
1.1.1.49: Glucose-6-phosphate dehydrogenase (NADP(+))	Condition	Tumor	-0.102103	0.420073	40	37	0.809266	0.835125
2.5.1.54: 3-deoxy-7-phosphoheptulonate synthase	Condition	Tumor	-0.0672616	0.291664	40	38	0.818853	0.844405
3.5.1.47: N-acetyldiaminopimelate deacetylase	Condition	Tumor	-0.0886061	0.397333	40	15	0.824728	0.849847
3.6.1.19: Nucleoside-triphosphate diphosphatase	Condition	Tumor	-0.120975	0.553777	40	3	0.828244	0.852851
3.1.1.6: Acetylesterase	Condition	Tumor	0.0935765	0.435153	40	0	0.830884	0.85495
2.7.1.166: 3-deoxy-D-manno-octulosonic acid kinase	Condition	Tumor	0.0928469	0.439204	40	14	0.833706	0.857233
2.7.7.56: tRNA nucleotidyltransferase	Condition	Tumor	0.057768	0.276933	40	38	0.835875	0.858842
2.8.1.8: Lipoyl synthase	Condition	Tumor	-0.0612719	0.30103	40	38	0.839798	0.862249
2.7.1.24: Dephospho-CoA kinase	Condition	Tumor	-0.0519005	0.265149	40	38	0.845856	0.867842
5.1.3.n2: Transferred entry: 5.1.3.29	Condition	Tumor	-0.0947783	0.516513	40	2	0.855384	0.876985
3.1.22.4: Crossover junction endodeoxyribonuclease	Condition	Tumor	-0.0398573	0.218273	40	40	0.856081	0.877066
4.4.1.17: Holocytochrome-c synthase	Condition	Tumor	-0.0925398	0.531352	40	5	0.862665	0.883175
2.7.8.7: Holo-[acyl-carrier-protein] synthase	Condition	Tumor	0.0382367	0.240067	40	39	0.874296	0.894438
2.4.1.212: Hyaluronan synthase	Condition	Tumor	0.0506715	0.349906	40	2	0.885622	0.905374
2.4.1.281: 4-O-beta-D-mannosyl-D-glucose phosphorylase	Condition	Tumor	0.0694665	0.486193	40	2	0.887141	0.906274
2.7.11.1: Non-specific serine/threonine protein kinase	Condition	Tumor	0.052505	0.370404	40	37	0.888026	0.906526
4.1.1.85: 3-dehydro-L-gulonate-6-phosphate decarboxylase	Condition	Tumor	-0.0806806	0.595324	40	4	0.892913	0.910513
2.4.1.11: Glycogen(starch) synthase	Condition	Tumor	-0.0607451	0.449489	40	4	0.893212	0.910513
4.2.1.3: Aconitate hydratase	Condition	Tumor	0.0419716	0.323797	40	38	0.897548	0.914277
2.4.2.52: Triphosphoribosyl-dephospho-CoA synthase	Condition	Tumor	-0.0491892	0.392339	40	2	0.900888	0.917022
3.4.21.83: Oligopeptidase B	Condition	Tumor	0.0390557	0.337912	40	8	0.908594	0.924204
3.2.1.8: Endo-1,4-beta-xylanase	Condition	Tumor	0.0432211	0.400036	40	9	0.91453	0.929576
3.1.3.89: 5'-deoxynucleotidase	Condition	Tumor	-0.0469098	0.44984	40	8	0.917495	0.931923
1.3.3.4: Protoporphyrinogen oxidase	Condition	Tumor	0.0396572	0.405207	40	36	0.922551	0.936389
1.8.98.1: CoB--CoM heterodisulfide reductase	Condition	Tumor	0.0525586	0.55397	40	3	0.924912	0.938115
2.4.1.150: N-acetyllactosaminide beta-1,6-N-acetylglucosaminyl-transferase	Condition	Tumor	0.0310213	0.334466	40	3	0.92659	0.939148
2.4.2.21: Nicotinate-nucleotide--dimethylbenzimidazole phosphoribosyltransferase	Condition	Tumor	-0.0258872	0.305414	40	37	0.932896	0.944865
3.6.1.31: Phosphoribosyl-ATP diphosphatase	Condition	Tumor	-0.0230508	0.315917	40	37	0.942217	0.953625
2.8.3.5: 3-oxoacid CoA-transferase	Condition	Tumor	-0.0440305	0.690901	40	20	0.94952	0.960333
1.1.1.93: Tartrate dehydrogenase	Condition	Tumor	0.026534	0.462703	40	1	0.95457	0.963384
4.2.1.17: Enoyl-CoA hydratase	Condition	Tumor	0.0244951	0.421213	40	36	0.953931	0.963384
2.5.1.3: Thiamine-phosphate diphosphorylase	Condition	Tumor	-0.01814	0.312707	40	38	0.954045	0.963384
2.7.1.32: Choline kinase	Condition	Tumor	-0.0214404	0.404521	40	1	0.958008	0.966167
1.6.99.3: NADH dehydrogenase	Condition	Tumor	-0.0163764	0.335712	40	39	0.961349	0.968849
2.7.1.56: 1-phosphofructokinase	Condition	Tumor	0.0164254	0.35678	40	35	0.963521	0.97035
3.2.1.170: Mannosylglycerate hydrolase	Condition	Tumor	0.0167247	0.462655	40	2	0.971353	0.977544
3.4.22.10: Streptopain	Condition	Tumor	0.0160924	0.461996	40	1	0.972396	0.977901
3.5.1.26: N(4)-(beta-N-acetylglucosaminyl)-L-asparaginase	Condition	Tumor	-0.0149479	0.460393	40	8	0.974269	0.979092
1.14.12.17: Nitric oxide dioxygenase	Condition	Tumor	0.0140166	0.47006	40	11	0.976368	0.980508
2.7.7.33: Glucose-1-phosphate cytidylyltransferase	Condition	Tumor	-0.0118009	0.450908	40	1	0.979258	0.982715
3.1.1.96: D-aminoacyl-tRNA deacylase	Condition	Tumor	-0.0069073	0.283546	40	38	0.980693	0.983461
2.3.1.n4: 1-acyl-sn-glycerol-3-phosphate acyltransferase	Condition	Tumor	0.00434503	0.36587	40	0	0.990587	0.992683
3.1.26.4: Ribonuclease H	Condition	Tumor	0.00316054	0.300581	40	38	0.991666	0.993063
4.2.1.75: Uroporphyrinogen-III synthase	Condition	Tumor	0.0031857	0.384782	40	34	0.993438	0.994137
2.5.1.30: Heptaprenyl diphosphate synthase	Condition	Tumor	-0.00241244	0.379765	40	21	0.994965	0.994965

## Sheet: EC_NvsHC
enzyme class	metadata	value	coef	stderr	N	N.not.0	pval	qval
3.1.3.12: Trehalose-phosphatase	Condition	Normal	5.88942	0.515522	40	10	7.44e-14	8.74e-12
6.3.5.9: Hydrogenobyrinic acid a,c-diamide synthase (glutamine-hydrolyzing)	Condition	Normal	5.67702	0.565443	40	10	3.06e-12	1.03e-10
3.4.25.1: Proteasome endopeptidase complex	Condition	Normal	5.67584	0.632203	40	11	6.25e-11	1.45e-09
1.14.13.131: Dimethyl-sulfide monooxygenase	Condition	Normal	5.5409	0.443474	40	7	4.98e-15	1.75e-12
1.5.1.45: FAD reductase (NAD(P)H)	Condition	Normal	5.44948	0.434131	40	8	4.31e-15	1.75e-12
2.5.1.141: NO_NAME	Condition	Normal	5.33077	0.574801	40	10	2.66e-11	6.94e-10
3.5.3.13: Formimidoylglutamate deiminase	Condition	Normal	5.3159	0.614059	40	10	1.6e-10	3.32e-09
2.3.3.9: Malate synthase	Condition	Normal	5.19565	0.595611	40	14	1.32e-10	2.81e-09
6.3.2.49: L-alanine--L-anticapsin ligase	Condition	Normal	5.15579	0.585781	40	8	1.05e-10	2.31e-09
4.2.2.1: Hyaluronate lyase	Condition	Normal	5.15349	0.48205	40	7	5.16e-13	2.7e-11
3.2.1.123: Endoglycosylceramidase	Condition	Normal	4.92138	0.496895	40	7	4.46e-12	1.34e-10
1.13.11.27: 4-hydroxyphenylpyruvate dioxygenase	Condition	Normal	4.88835	0.549265	40	8	7.85e-11	1.76e-09
1.14.12.15: Terephthalate 1,2-dioxygenase	Condition	Normal	4.84857	0.505071	40	5	1.05e-11	2.9e-10
5.4.99.16: Maltose alpha-D-glucosyltransferase	Condition	Normal	4.76745	0.451429	40	5	7.33e-13	3.34e-11
2.4.2.15: Guanosine phosphorylase	Condition	Normal	4.71858	0.463915	40	4	2.13e-12	7.31e-11
3.7.1.9: 2-hydroxymuconate-6-semialdehyde hydrolase	Condition	Normal	4.65244	0.344611	40	4	4.45e-16	6.27e-13
3.1.1.17: Gluconolactonase	Condition	Normal	4.65109	0.393235	40	4	2.64e-14	5.31e-12
4.2.1.119: Enoyl-CoA hydratase 2	Condition	Normal	4.64351	0.46464	40	6	3.47e-12	1.1e-10
5.4.99.13: Isobutyryl-CoA mutase	Condition	Normal	4.63739	0.53949	40	6	1.92e-10	3.92e-09
1.10.3.9: Photosystem II	Condition	Normal	4.6319	0.690997	40	9	6.22e-08	6.35e-07
7.1.3.1: NO_NAME	Condition	Normal	4.62994	0.586041	40	7	1.54e-09	2.65e-08
1.2.1.8: Betaine-aldehyde dehydrogenase	Condition	Normal	4.56653	0.362999	40	3	4.03e-15	1.75e-12
2.1.3.1: Methylmalonyl-CoA carboxytransferase	Condition	Normal	4.55092	0.629102	40	11	1.19e-08	1.55e-07
6.2.1.17: Propionate--CoA ligase	Condition	Normal	4.50065	0.430528	40	3	9.8e-13	4.32e-11
1.2.98.1: Formaldehyde dismutase	Condition	Normal	4.48621	0.490045	40	4	3.75e-11	9.43e-10
3.11.1.1: Phosphonoacetaldehyde hydrolase	Condition	Normal	4.45712	0.410654	40	4	3.34e-13	1.88e-11
4.2.1.22: Cystathionine beta-synthase	Condition	Normal	4.44666	0.397591	40	3	1.39e-13	1.23e-11
5.99.1.4: 2-hydroxychromene-2-carboxylate isomerase	Condition	Normal	4.42385	0.434102	40	4	2.01e-12	7.1e-11
1.6.5.5: NADPH:quinone reductase	Condition	Normal	4.42087	0.489237	40	6	5.28e-11	1.26e-09
2.3.1.174: 3-oxoadipyl-CoA thiolase	Condition	Normal	4.41815	0.471425	40	4	2.01e-11	5.34e-10
3.5.1.91: N-substituted formamide deformylase	Condition	Normal	4.41569	0.370879	40	3	2.16e-14	5.08e-12
2.3.2.13: Protein-glutamine gamma-glutamyltransferase	Condition	Normal	4.41557	0.41526	40	4	6.03e-13	2.93e-11
3.1.1.3: Triacylglycerol lipase	Condition	Normal	4.40846	0.674131	40	11	1.04e-07	9.64e-07
4.1.1.71: 2-oxoglutarate decarboxylase	Condition	Normal	4.4004	0.628127	40	9	2.42e-08	2.89e-07
1.2.1.77: 3,4-dehydroadipyl-CoA semialdehyde dehydrogenase (NADP(+))	Condition	Normal	4.39657	0.396298	40	3	1.76e-13	1.38e-11
6.2.1.1: Acetate--CoA ligase	Condition	Normal	4.3843	0.597481	40	10	8.62e-09	1.17e-07
4.2.1.96: 4a-hydroxytetrahydrobiopterin dehydratase	Condition	Normal	4.36506	0.528814	40	5	5.3e-10	9.96e-09
3.1.1.45: Carboxymethylenebutenolidase	Condition	Normal	4.36241	0.381811	40	2	7.41e-14	8.74e-12
1.3.1.34: 2,4-dienoyl-CoA reductase (NADPH)	Condition	Normal	4.35935	0.388333	40	4	1.25e-13	1.23e-11
3.2.1.93: Alpha,alpha-phosphotrehalase	Condition	Normal	4.29391	0.49273	40	6	1.35e-10	2.84e-09
2.1.1.144: Trans-aconitate 2-methyltransferase	Condition	Normal	4.29063	0.389496	40	3	2.17e-13	1.48e-11
1.14.13.7: Phenol 2-monooxygenase	Condition	Normal	4.2776	0.386435	40	3	1.88e-13	1.4e-11
4.4.1.23: 2-hydroxypropyl-CoM lyase	Condition	Normal	4.27166	0.391221	40	3	2.81e-13	1.65e-11
4.1.2.48: Low-specificity L-threonine aldolase	Condition	Normal	4.26705	0.413881	40	3	1.45e-12	5.69e-11
1.13.11.5: Homogentisate 1,2-dioxygenase	Condition	Normal	4.25043	0.424876	40	2	3.38e-12	1.1e-10
1.1.1.170: (decarboxylating)	Condition	Normal	4.24256	0.385981	40	3	2.31e-13	1.48e-11
1.1.99.1: Choline dehydrogenase	Condition	Normal	4.21195	0.421648	40	4	3.52e-12	1.1e-10
1.7.1.1: Nitrate reductase (NADH)	Condition	Normal	4.21122	0.363904	40	2	5.07e-14	7.95e-12
3.5.1.103: deacetylase	Condition	Normal	4.20832	0.38948	40	3	3.8e-13	2.06e-11
1.1.1.30: 3-hydroxybutyrate dehydrogenase	Condition	Normal	4.20383	0.426878	40	2	5.22e-12	1.53e-10
4.1.3.24: Malyl-CoA lyase	Condition	Normal	4.20283	0.383859	40	3	2.59e-13	1.59e-11
1.2.1.5: Aldehyde dehydrogenase (NAD(P)(+))	Condition	Normal	4.19281	0.405195	40	3	1.31e-12	5.28e-11
1.13.11.15: 3,4-dihydroxyphenylacetate 2,3-dioxygenase	Condition	Normal	4.18538	0.38043	40	3	2.25e-13	1.48e-11
1.11.1.21: Catalase peroxidase	Condition	Normal	4.18129	0.47866	40	4	1.27e-10	2.76e-09
5.3.3.4: Muconolactone Delta-isomerase	Condition	Normal	4.17196	0.354881	40	1	3.17e-14	5.58e-12
1.1.1.31: 3-hydroxyisobutyrate dehydrogenase	Condition	Normal	4.12778	0.365866	40	2	1.08e-13	1.17e-11
1.2.1.59: Glyceraldehyde-3-phosphate dehydrogenase (NAD(P)(+)) (phosphorylating)	Condition	Normal	4.11464	0.400013	40	3	1.55e-12	5.75e-11
5.4.99.15: (1->4)-alpha-D-glucan 1-alpha-D-glucosylmutase	Condition	Normal	4.10465	0.395394	40	3	1.19e-12	4.95e-11
4.3.1.12: Ornithine cyclodeaminase	Condition	Normal	4.07204	0.45119	40	3	5.45e-11	1.28e-09
1.14.14.18: NO_NAME	Condition	Normal	4.04407	0.393009	40	2	1.53e-12	5.75e-11
2.7.7.53: ATP adenylyltransferase	Condition	Normal	4.03905	0.445795	40	3	4.92e-11	1.2e-09
5.5.1.4: Inositol-3-phosphate synthase	Condition	Normal	4.03153	0.380018	40	2	6.44e-13	3.03e-11
1.1.1.261: sn-glycerol-1-phosphate dehydrogenase	Condition	Normal	4.02075	0.394364	40	2	1.99e-12	7.1e-11
4.99.1.2: Alkylmercury lyase	Condition	Normal	4.01972	0.359415	40	1	1.39e-13	1.23e-11
2.7.11.5: [Isocitrate dehydrogenase (NADP(+))] kinase	Condition	Normal	4.01364	0.52741	40	4	3.73e-09	5.91e-08
3.2.1.141: 4-alpha-D-((1->4)-alpha-D-glucano)trehalose trehalohydrolase	Condition	Normal	4.01062	0.384694	40	2	1.06e-12	4.52e-11
2.6.1.36: L-lysine 6-transaminase	Condition	Normal	3.99246	0.46749	40	3	2.26e-10	4.55e-09
4.2.1.80: 2-oxopent-4-enoate hydratase	Condition	Normal	3.97595	0.373451	40	2	5.82e-13	2.93e-11
2.4.1.54: Undecaprenyl-phosphate mannosyltransferase	Condition	Normal	3.94465	0.404951	40	2	7.04e-12	2.03e-10
4.2.1.104: Cyanase	Condition	Normal	3.92632	0.393651	40	1	3.67e-12	1.12e-10
1.1.1.79: Glyoxylate reductase (NADP(+))	Condition	Normal	3.8464	0.457153	40	2	3.29e-10	6.45e-09
1.2.1.79: Succinate-semialdehyde dehydrogenase (NADP(+))	Condition	Normal	3.83761	0.542598	40	4	1.96e-08	2.41e-07
4.2.1.79: 2-methylcitrate dehydratase	Condition	Normal	3.81831	0.483077	40	2	1.52e-09	2.65e-08
4.1.1.47: Tartronate-semialdehyde synthase	Condition	Normal	3.81404	0.343376	40	2	1.7e-13	1.38e-11
3.5.1.42: Nicotinamide-nucleotide amidase	Condition	Normal	3.80555	0.405466	40	2	1.93e-11	5.23e-10
6.2.1.25: Benzoate--CoA ligase	Condition	Normal	3.78895	0.423305	40	2	6.77e-11	1.54e-09
2.3.1.183: Phosphinothricin acetyltransferase	Condition	Normal	3.73831	0.465868	40	2	1.06e-09	1.91e-08
1.1.1.163: Cyclopentanol dehydrogenase	Condition	Normal	3.71569	0.533966	40	2	2.8e-08	3.23e-07
3.1.4.58: NO_NAME	Condition	Normal	3.68093	0.47629	40	3	2.6e-09	4.26e-08
4.1.1.112: NO_NAME	Condition	Normal	3.64176	0.539687	40	4	5.4e-08	5.6e-07
4.1.3.17: 4-hydroxy-4-methyl-2-oxoglutarate aldolase	Condition	Normal	3.64176	0.539687	40	4	5.4e-08	5.6e-07
2.7.7.13: Mannose-1-phosphate guanylyltransferase	Condition	Normal	3.62686	0.522812	40	5	2.99e-08	3.41e-07
2.3.2.23: E2 ubiquitin-conjugating enzyme	Condition	Normal	3.62572	0.295641	40	0	8.8e-15	2.48e-12
4.1.1.39: Ribulose-bisphosphate carboxylase	Condition	Normal	3.61398	0.586937	40	3	3.46e-07	2.61e-06
3.1.1.83: Monoterpene epsilon-lactone hydrolase	Condition	Normal	3.60988	0.315646	40	0	7.2e-14	8.74e-12
3.8.1.2: (S)-2-haloacid dehalogenase	Condition	Normal	3.54477	0.513653	40	6	3.35e-08	3.72e-07
1.3.1.10: Enoyl-[acyl-carrier-protein] reductase (NADPH, Si-specific)	Condition	Normal	3.54066	0.47148	40	1	5.08e-09	7.7e-08
2.1.1.113: Site-specific DNA-methyltransferase (cytosine-N(4)-specific)	Condition	Normal	3.49972	0.550462	40	3	1.84e-07	1.53e-06
4.1.3.4: Hydroxymethylglutaryl-CoA lyase	Condition	Normal	3.49396	0.541989	40	4	1.39e-07	1.22e-06
3.5.99.10: 2-iminobutanoate/2-iminopropanoate deaminase	Condition	Normal	3.465	0.555111	40	2	2.65e-07	2.06e-06
3.8.1.7: 4-chlorobenzoyl-CoA dehalogenase	Condition	Normal	3.45825	0.378168	40	1	3.86e-11	9.54e-10
1.5.1.36: Flavin reductase (NADH)	Condition	Normal	3.4223	0.645706	40	5	5.18e-06	2.51e-05
5.3.2.6: 2-hydroxymuconate tautomerase	Condition	Normal	3.40051	0.439349	40	1	2.51e-09	4.16e-08
3.2.1.64: 2,6-beta-fructan 6-levanbiohydrolase	Condition	Normal	3.36573	0.526278	40	7	1.64e-07	1.4e-06
1.14.14.3: Alkanal monooxygenase (FMN-linked)	Condition	Normal	3.36285	0.60966	40	5	2.63e-06	1.4e-05
2.7.1.95: Kanamycin kinase	Condition	Normal	3.33874	0.588143	40	6	1.58e-06	8.88e-06
1.8.7.1: Assimilatory sulfite reductase (ferredoxin)	Condition	Normal	3.31872	0.419298	40	1	1.47e-09	2.6e-08
5.4.99.24: 23S rRNA pseudouridine(955/2504/2580) synthase	Condition	Normal	3.31158	0.567349	40	4	9.53e-07	6.07e-06
6.2.1.33: 4-chlorobenzoate--CoA ligase	Condition	Normal	3.29552	0.452759	40	2	1.04e-08	1.36e-07
2.4.1.58: Lipopolysaccharide glucosyltransferase I	Condition	Normal	3.26539	0.355624	40	0	3.46e-11	8.87e-10
2.5.1.84: All-trans-nonaprenyl-diphosphate synthase (geranyl-diphosphate specific)	Condition	Normal	3.26028	0.336725	40	0	8.31e-12	2.34e-10
3.1.1.24: 3-oxoadipate enol-lactonase	Condition	Normal	3.25742	0.433511	40	1	5.01e-09	7.68e-08
1.97.1.12: Photosystem I	Condition	Normal	3.24657	0.386299	40	0	3.39e-10	6.54e-09
3.4.24.40: Serralysin	Condition	Normal	3.24187	0.409223	40	1	1.44e-09	2.58e-08
3.2.2.8: Ribosylpyrimidine nucleosidase	Condition	Normal	3.21409	0.430919	40	0	5.94e-09	8.73e-08
5.4.99.19: 16S rRNA pseudouridine(516) synthase	Condition	Normal	3.20263	0.522087	40	2	3.73e-07	2.78e-06
3.1.21.1: Deoxyribonuclease I	Condition	Normal	3.20188	0.518491	40	3	3.27e-07	2.48e-06
3.2.1.35: Hyaluronoglucosaminidase	Condition	Normal	3.10956	0.465264	40	0	6.61e-08	6.61e-07
2.7.7.48: ; Q06996, L_SENDF	Condition	Normal	3.09771	0.663944	40	10	3.75e-05	0.00013273
1.1.1.282: Quinate/shikimate dehydrogenase	Condition	Normal	3.08447	0.413798	40	1	6.03e-09	8.76e-08
5.1.99.8: NO_NAME	Condition	Normal	3.05802	0.48954	40	2	2.61e-07	2.06e-06
1.1.1.76: (S,S)-butanediol dehydrogenase	Condition	Normal	3.05576	0.472278	40	1	1.29e-07	1.16e-06
3.2.1.97: Endo-alpha-N-acetylgalactosaminidase	Condition	Normal	3.05535	0.531521	40	6	1.26e-06	7.44e-06
4.1.99.3: Deoxyribodipyrimidine photo-lyase	Condition	Normal	3.04636	0.399669	40	0	3.6e-09	5.83e-08
3.5.2.17: Hydroxyisourate hydrolase	Condition	Normal	3.00317	0.568263	40	3	5.44e-06	2.62e-05
1.1.1.210: 3-beta-(or 20-alpha)-hydroxysteroid dehydrogenase	Condition	Normal	2.99065	0.354908	40	0	3.17e-10	6.29e-09
2.4.1.214: Glycoprotein 3-alpha-L-fucosyltransferase	Condition	Normal	2.98362	0.409486	40	1	1.01e-08	1.36e-07
4.1.1.81: Threonine-phosphate decarboxylase	Condition	Normal	2.98019	0.358242	40	0	4.37e-10	8.32e-09
1.2.1.9: Glyceraldehyde-3-phosphate dehydrogenase (NADP(+))	Condition	Normal	2.97601	0.720018	40	6	0.000189795	0.00055064
3.6.3.6: Proton-exporting ATPase	Condition	Normal	2.94851	0.38702	40	0	3.64e-09	5.83e-08
3.2.1.37: Xylan 1,4-beta-xylosidase	Condition	Normal	2.93346	0.397286	40	0	7.48e-09	1.04e-07
2.3.2.18: glycyltransferase	Condition	Normal	2.93256	0.390091	40	0	4.96e-09	7.68e-08
2.6.1.77: Taurine--pyruvate aminotransferase	Condition	Normal	2.93188	0.533281	40	1	2.78e-06	1.47e-05
1.1.1.306: S-(hydroxymethyl)mycothiol dehydrogenase	Condition	Normal	2.90328	0.580522	40	11	1.32e-05	5.64e-05
5.1.3.7: UDP-N-acetylglucosamine 4-epimerase	Condition	Normal	2.89264	0.370797	40	0	2.08e-09	3.52e-08
5.4.99.26: tRNA pseudouridine(65) synthase	Condition	Normal	2.89208	0.393085	40	0	8.12e-09	1.11e-07
3.2.1.80: Fructan beta-fructosidase	Condition	Normal	2.8728	0.388534	40	0	7.25e-09	1.02e-07
1.6.5.10: NADPH dehydrogenase (quinone)	Condition	Normal	2.86901	0.431069	40	0	7.22e-08	7.02e-07
2.6.1.19: 4-aminobutyrate--2-oxoglutarate transaminase	Condition	Normal	2.85585	0.591614	40	2	2.27e-05	8.93e-05
3.6.3.12: Potassium-transporting ATPase	Condition	Normal	2.8263	0.508215	40	2	2.28e-06	1.24e-05
7.5.2.1: NO_NAME	Condition	Normal	2.82225	0.4522	40	0	2.66e-07	2.06e-06
5.1.3.32: L-rhamnose mutarotase	Condition	Normal	2.82097	0.387508	40	0	1.03e-08	1.36e-07
3.6.4.6: Vesicle-fusing ATPase	Condition	Normal	2.81221	0.429088	40	0	9.93e-08	9.27e-07
3.6.1.8: ATP diphosphatase	Condition	Normal	2.79794	0.472914	40	1	7.41e-07	4.95e-06
3.1.3.81: Diacylglycerol diphosphate phosphatase	Condition	Normal	2.79491	0.473479	40	1	7.74e-07	5.15e-06
5.2.1.5: Linoleate isomerase	Condition	Normal	2.77569	0.481157	40	0	1.18e-06	7.19e-06
2.1.1.103: Phosphoethanolamine N-methyltransferase	Condition	Normal	2.77418	0.415129	40	0	6.63e-08	6.61e-07
1.20.4.3: Mycoredoxin	Condition	Normal	2.76306	0.554139	40	2	1.39e-05	5.85e-05
1.10.3.14: Ubiquinol oxidase (electrogenic, non H(+)-transporting)	Condition	Normal	2.75656	0.407675	40	0	5.18e-08	5.45e-07
3.1.3.6: 3'-nucleotidase	Condition	Normal	2.7436	0.540304	40	8	1.04e-05	4.56e-05
3.4.22.49: Separase	Condition	Normal	2.74152	0.521978	40	1	6.02e-06	2.85e-05
7.1.1.2: NO_NAME	Condition	Normal	2.70065	0.709687	40	8	0.000500722	0.00125403
3.6.1.15: Nucleoside-triphosphate phosphatase	Condition	Normal	2.69731	0.501516	40	0	4.05e-06	2.05e-05
3.1.4.37: 2',3'-cyclic-nucleotide 3'-phosphodiesterase	Condition	Normal	2.68499	0.465197	40	0	1.17e-06	7.18e-06
3.2.1.122: Maltose-6'-phosphate glucosidase	Condition	Normal	2.67906	0.516741	40	1	7.45e-06	3.37e-05
3.5.1.98: Histone deacetylase	Condition	Normal	2.67604	0.412169	40	0	1.2e-07	1.1e-06
7.5.2.6: NO_NAME	Condition	Normal	2.66901	0.511316	40	1	6.67e-06	3.09e-05
2.7.8.1: Ethanolaminephosphotransferase	Condition	Normal	2.66078	0.464838	40	0	1.36e-06	7.91e-06
2.7.1.202: NO_NAME	Condition	Normal	2.65921	0.488584	40	1	3.31e-06	1.71e-05
2.7.1.217: NO_NAME	Condition	Normal	2.65517	0.460379	40	0	1.19e-06	7.19e-06
1.5.99.8: Transferred entry: 1.5.5.2	Condition	Normal	2.65254	0.562799	40	2	3.24e-05	0.000118173
4.1.3.40: Chorismate lyase	Condition	Normal	2.64919	0.55896	40	2	2.99e-05	0.000110482
5.5.1.5: Carboxy-cis,cis-muconate cyclase	Condition	Normal	2.62464	0.376948	40	0	2.76e-08	3.22e-07
3.4.23.51: HycI peptidase	Condition	Normal	2.62318	0.514603	40	1	9.79e-06	4.34e-05
2.1.1.174: 23S rRNA (guanine(1835)-N(2))-methyltransferase	Condition	Normal	2.60406	0.3532	40	14	7.74e-09	1.07e-07
4.2.1.60: Transferred entry: 4.2.1.59	Condition	Normal	2.60039	0.452222	40	1	1.25e-06	7.44e-06
1.1.1.53: 3-alpha(or 20-beta)-hydroxysteroid dehydrogenase	Condition	Normal	2.59104	0.526123	40	1	1.68e-05	6.82e-05
1.3.1.44: Trans-2-enoyl-CoA reductase (NAD(+))	Condition	Normal	2.58951	0.488927	40	0	5.24e-06	2.53e-05
3.5.4.11: Pterin deaminase	Condition	Normal	2.575	0.447025	40	0	1.21e-06	7.25e-06
3.6.3.36: Taurine-transporting ATPase	Condition	Normal	2.56488	0.520531	40	1	1.67e-05	6.79e-05
6.3.5.6: Asparaginyl-tRNA synthase (glutamine-hydrolyzing)	Condition	Normal	2.55818	0.407418	40	0	2.36e-07	1.89e-06
1.4.99.1: Transferred entry: 1.4.99.6	Condition	Normal	2.54492	0.519314	40	1	1.81e-05	7.25e-05
7.2.2.5: NO_NAME	Condition	Normal	2.5318	0.451428	40	0	1.96e-06	1.08e-05
2.3.2.29: NO_NAME	Condition	Normal	2.53075	0.673531	40	6	0.000575808	0.00142187
7.6.2.5: NO_NAME	Condition	Normal	2.52541	0.522122	40	1	2.21e-05	8.72e-05
3.5.3.18: Dimethylargininase	Condition	Normal	2.52131	0.505301	40	1	1.37e-05	5.8e-05
3.4.21.108: HtrA2 peptidase	Condition	Normal	2.52014	0.481912	40	0	6.47e-06	3.02e-05
3.6.1.25: Triphosphatase	Condition	Normal	2.50906	0.453225	40	0	2.46e-06	1.32e-05
4.2.1.52: Transferred entry: 4.3.3.7	Condition	Normal	2.50661	0.420441	40	0	6.42e-07	4.4e-06
2.4.1.345: NO_NAME	Condition	Normal	2.49889	0.47824	40	0	6.56e-06	3.05e-05
2.3.1.191: UDP-3-O-(3-hydroxymyristoyl)glucosamine N-acyltransferase	Condition	Normal	2.49167	0.517085	40	1	2.34e-05	9.12e-05
3.4.21.72: IgA-specific serine endopeptidase	Condition	Normal	2.47699	0.540895	40	1	4.89e-05	0.000167841
1.1.1.411: NO_NAME	Condition	Normal	2.47357	0.436397	40	0	1.62e-06	9.05e-06
3.2.1.99: Arabinan endo-1,5-alpha-L-arabinosidase	Condition	Normal	2.44708	0.458533	40	0	4.62e-06	2.28e-05
3.2.2.15: DNA-deoxyinosine glycosylase	Condition	Normal	2.43961	0.469331	40	0	7.14e-06	3.26e-05
1.3.1.13: Prephenate dehydrogenase (NADP(+))	Condition	Normal	2.4344	0.405032	40	0	5.51e-07	3.88e-06
3.4.19.1: Acylaminoacyl-peptidase	Condition	Normal	2.42872	0.482324	40	0	1.19e-05	5.12e-05
4.1.3.1: Isocitrate lyase	Condition	Normal	2.42631	0.63563	40	6	0.00048381	0.00122156
1.1.1.304: Diacetyl reductase ((S)-acetoin forming)	Condition	Normal	2.42499	0.601023	40	3	0.000254678	0.000702731
3.2.1.68: Isoamylase	Condition	Normal	2.40366	0.503518	40	0	2.68e-05	0.000102872
1.13.11.2: Catechol 2,3-dioxygenase	Condition	Normal	2.40312	0.451596	40	0	4.85e-06	2.37e-05
2.3.1.168: Dihydrolipoyllysine-residue (2-methylpropanoyl)transferase	Condition	Normal	2.39628	0.415949	40	0	1.21e-06	7.25e-06
3.1.3.29: N-acylneuraminate-9-phosphatase	Condition	Normal	2.38958	0.46157	40	0	7.63e-06	3.44e-05
3.2.1.24: Alpha-mannosidase	Condition	Normal	2.36968	0.581604	40	2	0.000226319	0.00063822
2.7.1.16: Ribulokinase	Condition	Normal	2.35972	0.396796	40	15	6.73e-07	4.59e-06
3.4.21.62: Subtilisin	Condition	Normal	2.35686	0.490893	40	1	2.47e-05	9.53e-05
2.1.1.227: 16S rRNA (cytidine(1409)-2'-O)-methyltransferase	Condition	Normal	2.3524	0.506088	40	0	3.96e-05	0.000139187
5.3.4.1: Protein disulfide-isomerase	Condition	Normal	2.34668	0.654213	40	4	0.000940915	0.00215372
2.4.1.12: Cellulose synthase (UDP-forming)	Condition	Normal	2.33626	0.552033	40	9	0.000140997	0.000424798
1.1.1.408: NO_NAME	Condition	Normal	2.33189	0.629189	40	7	0.000668045	0.00162685
3.2.2.28: Double-stranded uracil-DNA glycosylase	Condition	Normal	2.32528	0.568097	40	3	0.000214012	0.000607157
1.14.13.107: Limonene 1,2-monooxygenase	Condition	Normal	2.31446	0.470321	40	0	1.7e-05	6.88e-05
2.7.1.41: Glucose-1-phosphate phosphodismutase	Condition	Normal	2.3126	0.470627	40	0	1.74e-05	7e-05
1.12.2.1: Cytochrome-c3 hydrogenase	Condition	Normal	2.31171	0.505962	40	0	5.05e-05	0.000172504
3.2.1.92: Peptidoglycan beta-N-acetylmuramidase	Condition	Normal	2.31006	0.515499	40	0	6.61e-05	0.000218356
2.7.1.176: UDP-N-acetylglucosamine kinase	Condition	Normal	2.30969	0.456415	40	0	1.1e-05	4.77e-05
4.1.1.86: Diaminobutyrate decarboxylase	Condition	Normal	2.30853	0.576027	40	2	0.000276022	0.000752787
3.4.21.96: Lactocepin	Condition	Normal	2.27484	0.48514	40	2	3.49e-05	0.000125522
1.4.3.19: Glycine oxidase	Condition	Normal	2.25681	0.495521	40	12	5.28e-05	0.000178217
2.3.1.50: Serine C-palmitoyltransferase	Condition	Normal	2.25595	0.498652	40	1	5.8e-05	0.000194207
2.7.1.53: L-xylulokinase	Condition	Normal	2.25554	0.478608	40	0	3.24e-05	0.000118173
2.4.2.44: S-methyl-5'-thioinosine phosphorylase	Condition	Normal	2.25035	0.426399	40	0	5.56e-06	2.66e-05
2.7.1.197: NO_NAME	Condition	Normal	2.25032	0.492642	40	0	5.07e-05	0.000172657
1.1.1.91: Aryl-alcohol dehydrogenase (NADP(+))	Condition	Normal	2.22884	0.527138	40	1	0.000142665	0.000427995
1.1.2.4: D-lactate dehydrogenase (cytochrome)	Condition	Normal	2.22109	0.579441	40	0	0.000461715	0.00117512
1.1.1.29: Glycerate dehydrogenase	Condition	Normal	2.20994	0.517145	40	0	0.000124475	0.000384047
3.5.1.32: Hippurate hydrolase	Condition	Normal	2.20614	0.497254	40	0	7.58e-05	0.000245588
5.4.2.3: Phosphoacetylglucosamine mutase	Condition	Normal	2.20236	0.463939	40	0	2.92e-05	0.000108773
4.4.1.13: Cysteine-S-conjugate beta-lyase	Condition	Normal	2.19235	0.538545	40	1	0.000228707	0.000643667
1.8.4.8: Phosphoadenylyl-sulfate reductase (thioredoxin)	Condition	Normal	2.18803	0.501364	40	4	9.45e-05	0.000299465
1.1.1.136: UDP-N-acetylglucosamine 6-dehydrogenase	Condition	Normal	2.18418	0.567882	40	1	0.000444438	0.0011332
3.4.22.47: Gingipain K	Condition	Normal	2.16412	0.58877	40	1	0.000729572	0.0017406
2.7.8.11: CDP-diacylglycerol--inositol 3-phosphatidyltransferase	Condition	Normal	2.14696	0.514355	40	10	0.000167907	0.00049633
2.7.1.113: Deoxyguanosine kinase	Condition	Normal	2.12944	0.553441	40	1	0.000442568	0.00113047
5.5.1.1: Muconate cycloisomerase	Condition	Normal	2.12497	0.450406	40	0	3.19e-05	0.000117199
2.6.1.76: Diaminobutyrate--2-oxoglutarate transaminase	Condition	Normal	2.10555	0.631901	40	2	0.00192893	0.00409608
2.7.1.25: Adenylyl-sulfate kinase	Condition	Normal	2.09831	0.567657	40	1	0.000687097	0.00166176
3.6.3.21: Polar-amino-acid-transporting ATPase	Condition	Normal	2.09517	0.564281	40	10	0.000655005	0.00160062
7.3.2.3: NO_NAME	Condition	Normal	2.06462	0.516838	40	0	0.000286845	0.000777792
6.3.5.10: Adenosylcobyric acid synthase (glutamine-hydrolyzing)	Condition	Normal	2.06437	0.450148	40	3	4.79e-05	0.000164897
1.1.1.26: Glyoxylate reductase	Condition	Normal	2.06394	0.500193	40	0	0.000193799	0.000557666
3.5.1.115: Mycothiol S-conjugate amidase	Condition	Normal	2.05956	0.56327	40	7	0.000771103	0.0018304
2.6.1.57: Aromatic-amino-acid transaminase	Condition	Normal	2.03927	0.554599	40	2	0.00072674	0.0017406
4.1.3.38: Aminodeoxychorismate lyase	Condition	Normal	2.0259	0.492112	40	1	0.000199414	0.000572655
3.6.3.43: Peptide-transporting ATPase	Condition	Normal	2.01681	0.475718	40	0	0.00013788	0.000418989
1.1.1.202: 1,3-propanediol dehydrogenase	Condition	Normal	1.99733	0.588155	40	3	0.00161479	0.00350825
3.6.3.16: Arsenite-transporting ATPase	Condition	Normal	1.96727	0.577738	40	2	0.00157377	0.00342969
1.1.99.28: Glucose-fructose oxidoreductase	Condition	Normal	1.96308	0.600571	40	1	0.00229801	0.00477905
4.3.1.4: Formimidoyltetrahydrofolate cyclodeaminase	Condition	Normal	1.95433	0.457714	40	0	0.000125833	0.000387391
2.1.1.226: 23S rRNA (cytidine(1920)-2'-O)-methyltransferase	Condition	Normal	1.93617	0.510882	40	0	0.000523976	0.00130762
1.1.1.18: Inositol 2-dehydrogenase	Condition	Normal	1.91436	0.437225	40	24	9.05e-05	0.000287387
2.3.1.87: Aralkylamine N-acetyltransferase	Condition	Normal	1.90186	0.526086	40	1	0.000868268	0.00203028
2.4.1.157: 1,2-diacylglycerol 3-glucosyltransferase	Condition	Normal	1.89862	0.574042	40	1	0.00206505	0.00433936
3.8.1.3: Haloacetate dehalogenase	Condition	Normal	1.88288	0.435068	40	8	0.000105554	0.000330002
3.5.2.12: 6-aminohexanoate-cyclic-dimer hydrolase	Condition	Normal	1.88181	0.526062	40	3	0.000967753	0.00220798
2.4.1.10: Levansucrase	Condition	Normal	1.84447	0.632108	40	11	0.00588872	0.0108822
2.3.2.16: Lipid II:glycine glycyltransferase	Condition	Normal	1.84101	0.509489	40	0	0.00087244	0.00203389
3.4.24.84: Ste24 endopeptidase	Condition	Normal	1.84012	0.440203	40	11	0.00016486	0.000489252
2.3.1.85: Fatty-acid synthase	Condition	Normal	1.82818	0.505138	40	0	0.000858245	0.00201352
3.5.4.42: NO_NAME	Condition	Normal	1.82586	0.520266	40	0	0.00117315	0.00261731
3.2.1.98: Glucan 1,4-alpha-maltohexaosidase	Condition	Normal	1.79091	0.524117	40	1	0.00152234	0.0033279
5.1.3.29: L-fucose mutarotase	Condition	Normal	1.7885	0.635709	40	2	0.00771937	0.0137428
2.1.1.188: 23S rRNA (guanine(748)-N(1))-methyltransferase	Condition	Normal	1.76166	0.461549	40	8	0.000484293	0.00122156
2.6.1.17: Succinyldiaminopimelate transaminase	Condition	Normal	1.73528	0.42025	40	7	0.000192131	0.000556273
1.1.1.69: Gluconate 5-dehydrogenase	Condition	Normal	1.73272	0.491741	40	0	0.00112694	0.0025262
1.14.99.3: Heme oxygenase (biliverdin-producing)	Condition	Normal	1.71838	0.531781	40	11	0.00254588	0.00522517
1.3.1.6: Fumarate reductase (NADH)	Condition	Normal	1.70771	0.562386	40	0	0.00430771	0.008309
2.4.1.250: D-inositol-3-phosphate glycosyltransferase	Condition	Normal	1.70689	0.492078	40	3	0.00131631	0.00290909
5.3.3.3: Vinylacetyl-CoA Delta-isomerase	Condition	Normal	1.70576	0.532678	40	1	0.00275662	0.00558517
3.5.1.24: Choloylglycine hydrolase	Condition	Normal	1.70007	0.687465	40	2	0.0179876	0.0298735
3.3.2.1: Isochorismatase	Condition	Normal	1.69453	0.517163	40	0	0.00224861	0.00470407
3.2.2.4: AMP nucleosidase	Condition	Normal	1.69046	0.707163	40	3	0.0218877	0.0354732
1.6.99.1: NADPH dehydrogenase	Condition	Normal	1.68687	0.581936	40	3	0.00619154	0.011397
2.3.2.6: Leucyltransferase	Condition	Normal	1.68038	0.52546	40	25	0.00278928	0.00564259
3.2.1.4: Cellulase	Condition	Normal	1.67386	0.520427	40	1	0.00265278	0.00540038
2.3.2.10: UDP-N-acetylmuramoylpentapeptide-lysine N(6)-alanyltransferase	Condition	Normal	1.6466	0.515242	40	7	0.00280565	0.00566758
1.4.99.6: D-arginine dehydrogenase	Condition	Normal	1.64206	0.629182	40	2	0.0128883	0.0220808
5.1.3.24: N-acetylneuraminate epimerase	Condition	Normal	1.62453	0.549092	40	1	0.00529436	0.00992693
3.4.13.19: Membrane dipeptidase	Condition	Normal	1.61104	0.444485	40	0	0.000845173	0.00198947
3.1.1.4: Phospholipase A(2)	Condition	Normal	1.59114	0.620569	40	2	0.0144251	0.0244758
2.7.1.207: NO_NAME	Condition	Normal	1.58979	0.540953	40	0	0.00557538	0.0104026
5.3.1.14: L-rhamnose isomerase	Condition	Normal	1.5673	0.469575	40	1	0.00189913	0.00403888
1.6.1.2: NAD(P)(+) transhydrogenase (Re/Si-specific)	Condition	Normal	1.55537	0.512643	40	6	0.00433662	0.00834193
2.1.1.220: tRNA (adenine(58)-N(1))-methyltransferase	Condition	Normal	1.55016	0.405667	40	13	0.000478064	0.00121236
3.5.4.4: Adenosine deaminase	Condition	Normal	1.51061	0.391267	40	19	0.000425771	0.00109952
1.1.1.81: Hydroxypyruvate reductase	Condition	Normal	1.4955	0.527452	40	0	0.0072959	0.0131047
3.2.1.55: Non-reducing end alpha-L-arabinofuranosidase	Condition	Normal	1.49251	0.590862	40	2	0.0158259	0.0265649
5.4.99.22: 23S rRNA pseudouridine(2605) synthase	Condition	Normal	1.48336	0.539844	40	2	0.00912593	0.0160845
2.7.1.12: Gluconokinase	Condition	Normal	1.46881	0.511837	40	12	0.00667649	0.0121626
2.7.7.n1: Adenosine monophosphate-protein transferase	Condition	Normal	1.4603	0.591534	40	1	0.0181733	0.0301463
4.3.2.3: Ureidoglycolate lyase	Condition	Normal	1.45628	0.477412	40	11	0.00415187	0.0080414
2.7.1.100: S-methyl-5-thioribose kinase	Condition	Normal	1.45518	0.531535	40	0	0.00936161	0.0164382
1.1.1.47: Glucose 1-dehydrogenase (NAD(P)(+))	Condition	Normal	1.44837	0.494965	40	6	0.00576316	0.0106781
2.7.7.89: [Glutamate--ammonia ligase]-adenylyl-L-tyrosine phosphorylase	Condition	Normal	1.44193	0.490669	40	26	0.00557757	0.0104026
2.7.7.42: [Glutamate--ammonia-ligase] adenylyltransferase	Condition	Normal	1.43969	0.490818	40	26	0.00565798	0.0105109
3.1.2.1: Acetyl-CoA hydrolase	Condition	Normal	1.43532	0.568896	40	1	0.0159409	0.0267261
1.1.1.130: 3-dehydro-L-gulonate 2-dehydrogenase	Condition	Normal	1.4351	0.65398	40	1	0.0343899	0.0531685
1.1.1.57: Fructuronate reductase	Condition	Normal	1.41504	0.494581	40	0	0.00682676	0.0123883
2.1.1.187: 23S rRNA (guanine(745)-N(1))-methyltransferase	Condition	Normal	1.40518	0.479772	40	9	0.00572334	0.0106183
6.4.1.4: Methylcrotonoyl-CoA carboxylase	Condition	Normal	1.40421	0.58019	40	1	0.0203989	0.0334618
2.1.1.178: 16S rRNA (cytosine(1407)-C(5))-methyltransferase	Condition	Normal	1.38289	0.481615	40	0	0.00664752	0.0121255
1.8.4.10: Adenylyl-sulfate reductase (thioredoxin)	Condition	Normal	1.36951	0.6165	40	2	0.0323542	0.0502417
1.7.1.4: Nitrite reductase (NAD(P)H)	Condition	Normal	1.35976	0.612799	40	4	0.0325384	0.0504721
1.3.99.23: All-trans-retinol 13,14-reductase	Condition	Normal	1.35821	0.517642	40	0	0.0124494	0.0214069
3.5.1.94: Gamma-glutamyl-gamma-aminobutyrate hydrolase	Condition	Normal	1.34831	0.452376	40	0	0.00499726	0.00941997
2.7.1.51: L-fuculokinase	Condition	Normal	1.3391	0.565385	40	0	0.0230495	0.0371002
2.3.1.28: Chloramphenicol O-acetyltransferase	Condition	Normal	1.33805	0.496441	40	2	0.0104178	0.0181123
3.2.1.49: Alpha-N-acetylgalactosaminidase	Condition	Normal	1.32698	0.461574	40	0	0.00658689	0.0120375
3.5.1.10: Formyltetrahydrofolate deformylase	Condition	Normal	1.32544	0.372008	40	26	0.00100789	0.00228476
3.6.3.40: Teichoic-acid-transporting ATPase	Condition	Normal	1.30899	0.514057	40	4	0.0150593	0.0253991
2.3.1.48: Histone acetyltransferase	Condition	Normal	1.30627	0.503129	40	1	0.013326	0.0227477
6.2.1.30: Phenylacetate--CoA ligase	Condition	Normal	1.30069	0.388395	40	5	0.00184099	0.00393899
3.1.3.4: Phosphatidate phosphatase	Condition	Normal	1.29896	0.468205	40	4	0.00852988	0.0150716
2.4.1.329: Sucrose 6(F)-phosphate phosphorylase	Condition	Normal	1.27684	0.44282	40	0	0.00644285	0.0117979
3.4.24.70: Oligopeptidase A	Condition	Normal	1.2742	0.659876	40	3	0.0609723	0.0878151
4.1.3.16: 4-hydroxy-2-oxoglutarate aldolase	Condition	Normal	1.2697	0.312864	40	23	0.000237429	0.000664235
1.14.99.36: Beta-carotene 15,15'-monooxygenase	Condition	Normal	1.2637	0.409478	40	9	0.00377337	0.00741466
2.4.1.166: Raffinose--raffinose alpha-galactosyltransferase	Condition	Normal	1.25907	0.618665	40	4	0.0488559	0.0725124
3.1.1.5: Lysophospholipase	Condition	Normal	1.25553	0.480087	40	1	0.0127177	0.0218417
3.1.1.41: Cephalosporin-C deacetylase	Condition	Normal	1.24462	0.496143	40	3	0.0165073	0.0275447
2.1.1.79: Cyclopropane-fatty-acyl-phospholipid synthase	Condition	Normal	1.24327	0.51838	40	2	0.0214831	0.0349379
2.7.1.22: Ribosylnicotinamide kinase	Condition	Normal	1.24213	0.518592	40	8	0.0216449	0.0351586
3.4.11.14: Cytosol alanyl aminopeptidase	Condition	Normal	1.24195	0.482625	40	0	0.0140995	0.023981
3.1.1.23: Acylglycerol lipase	Condition	Normal	1.23413	0.42539	40	0	0.00615212	0.0113392
1.2.99.7: Aldehyde dehydrogenase (FAD-independent)	Condition	Normal	1.22326	0.483593	40	0	0.0156903	0.0263687
6.3.1.13: ligase	Condition	Normal	1.21871	0.484201	40	7	0.0161767	0.0270572
1.2.1.21: Glycolaldehyde dehydrogenase	Condition	Normal	1.18898	0.726996	40	4	0.110208	0.148276
3.1.31.1: Micrococcal nuclease	Condition	Normal	1.18253	0.517759	40	2	0.0280522	0.0441446
2.4.1.211: 1,3-beta-galactosyl-N-acetylhexosamine phosphorylase	Condition	Normal	1.17781	0.382027	40	10	0.00380442	0.00746068
3.5.4.1: Cytosine deaminase	Condition	Normal	1.16677	0.639838	40	3	0.0760948	0.106866
1.11.1.18: Bromide peroxidase	Condition	Normal	1.16008	0.504004	40	0	0.0269246	0.0425125
4.1.1.21: Phosphoribosylaminoimidazole carboxylase	Condition	Normal	1.14857	0.496931	40	1	0.0263343	0.0417206
1.17.7.1: (E)-4-hydroxy-3-methylbut-2-enyl-diphosphate synthase (ferredoxin)	Condition	Normal	1.14791	0.49315	40	0	0.0253523	0.0403917
4.2.1.6: Galactonate dehydratase	Condition	Normal	1.1343	0.569293	40	2	0.0535383	0.0785525
4.1.1.82: Phosphonopyruvate decarboxylase	Condition	Normal	1.12936	0.409542	40	0	0.00890035	0.0157065
1.1.1.14: L-iditol 2-dehydrogenase	Condition	Normal	1.1181	0.483403	40	3	0.026233	0.041607
2.7.7.10: UTP--hexose-1-phosphate uridylyltransferase	Condition	Normal	1.10793	0.537974	40	0	0.0463496	0.0691566
3.1.1.47: 1-alkyl-2-acetylglycerophosphocholine esterase	Condition	Normal	1.09261	0.480753	40	1	0.0287857	0.045198
1.1.1.276: Serine 3-dehydrogenase (NADP(+))	Condition	Normal	1.07622	0.553747	40	10	0.0593862	0.0858815
2.3.1.193: tRNA(Met) cytidine acetyltransferase	Condition	Normal	1.07427	0.400681	40	6	0.0107947	0.0187214
4.1.1.64: 2,2-dialkylglycine decarboxylase (pyruvate)	Condition	Normal	1.06937	0.489336	40	0	0.0350975	0.0539942
2.6.1.37: 2-aminoethylphosphonate--pyruvate transaminase	Condition	Normal	1.0596	0.536637	40	0	0.0556224	0.081104
2.7.7.49: RNA-directed DNA polymerase	Condition	Normal	1.05724	0.572815	40	1	0.0727379	0.103076
2.7.8.20: Phosphatidylglycerol--membrane-oligosaccharide glycerophosphotransferase	Condition	Normal	1.0528	0.46871	40	11	0.0305861	0.0479182
4.4.1.28: L-cysteine desulfidase	Condition	Normal	1.05198	0.522322	40	7	0.051123	0.0756385
2.7.7.63: Lipoate--protein ligase	Condition	Normal	1.04385	0.465605	40	0	0.0308838	0.0483309
2.1.1.10: Homocysteine S-methyltransferase	Condition	Normal	1.03709	0.518029	40	1	0.0524611	0.0772131
1.1.1.292: 1,5-anhydro-D-fructose reductase (1,5-anhydro-D-mannitol-forming)	Condition	Normal	1.03547	0.40552	40	26	0.0148025	0.0250258
3.1.21.5: Type III site-specific deoxyribonuclease	Condition	Normal	1.02957	0.493704	40	1	0.0438008	0.0657012
7.3.2.1: NO_NAME	Condition	Normal	1.02042	0.307329	40	36	0.00199307	0.00420905
2.4.1.52: Poly(glycerol-phosphate) alpha-glucosyltransferase	Condition	Normal	1.02009	0.527599	40	8	0.0606556	0.0874483
2.7.4.14: UMP/CMP kinase	Condition	Normal	1.01865	0.660249	40	4	0.13116	0.173322
3.2.2.1: Purine nucleosidase	Condition	Normal	1.01567	0.465457	40	1	0.0353549	0.0542443
4.4.1.11: Methionine gamma-lyase	Condition	Normal	0.972772	0.379897	40	27	0.0145451	0.0246458
3.5.1.53: N-carbamoylputrescine amidase	Condition	Normal	0.971884	0.574962	40	2	0.0991508	0.135075
1.8.1.2: Assimilatory sulfite reductase (NADPH)	Condition	Normal	0.969188	0.517284	40	5	0.0686898	0.0983275
1.13.11.63: Beta-carotene 15,15'-dioxygenase	Condition	Normal	0.96459	0.512968	40	1	0.0677332	0.0970567
1.11.1.1: NADH peroxidase	Condition	Normal	0.963254	0.659201	40	3	0.152169	0.197386
5.4.1.2: Transferred entry: 5.4.99.61	Condition	Normal	0.954755	0.570336	40	14	0.102339	0.138749
1.2.1.16: Succinate-semialdehyde dehydrogenase (NAD(P)(+))	Condition	Normal	0.949181	0.530355	40	13	0.0814725	0.112956
3.4.21.83: Oligopeptidase B	Condition	Normal	0.944675	0.334509	40	13	0.00751062	0.0134391
4.2.1.113: o-succinylbenzoate synthase	Condition	Normal	0.927798	0.296698	40	35	0.00337982	0.00675007
1.1.1.218: Morphine 6-dehydrogenase	Condition	Normal	0.923299	0.297938	40	21	0.00364555	0.00720929
1.8.99.3: Hydrogensulfite reductase	Condition	Normal	0.917338	0.495532	40	14	0.0719217	0.102227
2.7.8.12: CDP-glycerol glycerophosphotransferase	Condition	Normal	0.916907	0.475367	40	0	0.0612447	0.0881174
3.1.25.1: Deoxyribonuclease (pyrimidine dimer)	Condition	Normal	0.907232	0.485643	40	7	0.0694728	0.0992468
2.3.2.17: glycyltransferase	Condition	Normal	0.902747	0.523401	40	0	0.0926951	0.126928
3.6.3.29: Molybdate-transporting ATPase	Condition	Normal	0.902622	0.455121	40	5	0.0545998	0.079778
3.1.3.46: Fructose-2,6-bisphosphate 2-phosphatase	Condition	Normal	0.893699	0.50645	40	0	0.0856624	0.1183
4.3.99.4: Choline trimethylamine-lyase	Condition	Normal	0.889112	0.60818	40	3	0.151984	0.197327
6.3.4.6: Urea carboxylase	Condition	Normal	0.888606	0.535877	40	3	0.105505	0.142492
4.3.1.2: Methylaspartate ammonia-lyase	Condition	Normal	0.878806	0.641219	40	2	0.178565	0.227031
5.4.99.62: D-ribose pyranase	Condition	Normal	0.872127	0.408747	40	25	0.0393863	0.0598434
1.3.1.76: Precorrin-2 dehydrogenase	Condition	Normal	0.847967	0.565769	40	4	0.142191	0.186676
3.5.1.16: Acetylornithine deacetylase	Condition	Normal	0.846047	0.393639	40	16	0.0380425	0.0580519
2.6.1.39: 2-aminoadipate transaminase	Condition	Normal	0.838857	0.35345	40	10	0.0227883	0.0367637
1.1.1.90: Aryl-alcohol dehydrogenase	Condition	Normal	0.828396	0.456082	40	1	0.0772148	0.108116
1.3.1.14: Dihydroorotate dehydrogenase (NAD(+))	Condition	Normal	0.815751	0.40326	40	32	0.0501621	0.0742947
3.2.1.86: 6-phospho-beta-glucosidase	Condition	Normal	0.797925	0.328134	40	36	0.0198514	0.032661
6.1.1.13: D-alanine--poly(phosphoribitol) ligase	Condition	Normal	0.79224	0.572244	40	3	0.174299	0.222208
2.4.99.13: (Kdo)-lipid IV(A) 3-deoxy-D-manno-octulosonic acid transferase	Condition	Normal	0.787382	0.477749	40	0	0.107575	0.145011
1.4.1.2: Glutamate dehydrogenase	Condition	Normal	0.786653	0.604595	40	4	0.20105	0.254015
2.7.8.24: Phosphatidylcholine synthase	Condition	Normal	0.776021	0.449963	40	11	0.0927201	0.126928
3.4.24.71: Endothelin-converting enzyme 1	Condition	Normal	0.771303	0.49596	40	0	0.128195	0.169723
3.2.1.94: Glucan 1,6-alpha-isomaltosidase	Condition	Normal	0.770347	0.583588	40	1	0.194726	0.246245
5.1.3.11: Cellobiose epimerase	Condition	Normal	0.759349	0.538148	40	1	0.166368	0.213447
2.3.1.35: Glutamate N-acetyltransferase	Condition	Normal	0.756198	0.446059	40	29	0.0982014	0.134041
3.5.99.2: Aminopyrimidine aminohydrolase	Condition	Normal	0.750099	0.373466	40	25	0.0517374	0.0763872
6.3.5.4: Asparagine synthase (glutamine-hydrolyzing)	Condition	Normal	0.74735	0.614854	40	7	0.231677	0.288562
3.5.1.100: (R)-amidase	Condition	Normal	0.720966	0.515474	40	4	0.170028	0.217747
2.1.1.217: tRNA (adenine(22)-N(1))-methyltransferase	Condition	Normal	0.715141	0.501209	40	2	0.161793	0.208146
6.1.1.24: Glutamate--tRNA(Gln) ligase	Condition	Normal	0.714405	0.43903	40	0	0.111952	0.150193
3.1.27.6: Enterobacter ribonuclease	Condition	Normal	0.704999	0.451125	40	12	0.1264	0.167761
3.1.1.6: Acetylesterase	Condition	Normal	0.692103	0.452739	40	0	0.134621	0.177563
2.1.1.189: 23S rRNA (uracil(747)-C(5))-methyltransferase	Condition	Normal	0.682467	0.314992	40	16	0.0366014	0.0560347
2.4.99.12: Lipid IV(A) 3-deoxy-D-manno-octulosonic acid transferase	Condition	Normal	0.671949	0.460787	40	0	0.152984	0.197897
5.3.1.4: L-arabinose isomerase	Condition	Normal	0.667196	0.485221	40	6	0.177174	0.225466
3.2.1.170: Mannosylglycerate hydrolase	Condition	Normal	0.664791	0.464732	40	2	0.16075	0.207183
2.6.1.85: Aminodeoxychorismate synthase	Condition	Normal	0.654664	0.41856	40	31	0.126088	0.167563
1.2.1.38: N-acetyl-gamma-glutamyl-phosphate reductase	Condition	Normal	0.643141	0.351997	40	29	0.0755434	0.10641
2.7.1.19: Phosphoribulokinase	Condition	Normal	0.642649	0.583912	40	2	0.277998	0.338495
2.7.1.66: Undecaprenol kinase	Condition	Normal	0.632969	0.476156	40	4	0.191664	0.243239
2.3.1.189: Mycothiol synthase	Condition	Normal	0.624784	0.344642	40	15	0.0777608	0.108665
1.1.1.58: Tagaturonate reductase	Condition	Normal	0.6236	0.510042	40	0	0.228993	0.285497
2.7.1.45: 2-dehydro-3-deoxygluconokinase	Condition	Normal	0.622978	0.516912	40	1	0.235581	0.29266
4.2.1.8: Mannonate dehydratase	Condition	Normal	0.61609	0.497646	40	15	0.223307	0.279381
6.5.1.1: DNA ligase (ATP)	Condition	Normal	0.611294	0.778257	40	10	0.437051	0.500603
1.1.1.41: Isocitrate dehydrogenase (NAD(+))	Condition	Normal	0.604239	0.497329	40	0	0.231873	0.288562
3.1.11.5: Exodeoxyribonuclease V	Condition	Normal	0.598846	0.39345	40	32	0.136278	0.179414
2.7.7.33: Glucose-1-phosphate cytidylyltransferase	Condition	Normal	0.597221	0.449437	40	3	0.191831	0.243239
2.4.1.337: NO_NAME	Condition	Normal	0.593157	0.521619	40	1	0.262597	0.322247
3.2.1.70: Glucan 1,6-alpha-glucosidase	Condition	Normal	0.589672	0.403011	40	12	0.151645	0.197068
2.3.1.1: Amino-acid N-acetyltransferase	Condition	Normal	0.589671	0.460075	40	30	0.207719	0.261504
2.3.2.2: Gamma-glutamyltransferase	Condition	Normal	0.57809	0.454172	40	21	0.210806	0.265153
3.2.1.96: Mannosyl-glycoprotein endo-beta-N-acetylglucosaminidase	Condition	Normal	0.566641	0.511757	40	11	0.275147	0.335759
3.2.1.15: Polygalacturonase	Condition	Normal	0.565846	0.479536	40	0	0.24534	0.30398
3.2.1.89: Arabinogalactan endo-beta-1,4-galactanase	Condition	Normal	0.56441	0.535359	40	1	0.298419	0.35902
4.1.2.14: 2-dehydro-3-deoxy-phosphogluconate aldolase	Condition	Normal	0.553681	0.464562	40	14	0.240717	0.298777
3.4.13.21: Dipeptidase E	Condition	Normal	0.553305	0.365961	40	25	0.138826	0.182597
1.2.5.1: Pyruvate dehydrogenase (quinone)	Condition	Normal	0.548354	0.341509	40	17	0.116624	0.155868
2.5.1.56: N-acetylneuraminate synthase	Condition	Normal	0.543151	0.738356	40	5	0.466477	0.526469
3.6.1.22: NAD(+) diphosphatase	Condition	Normal	0.539392	0.354244	40	24	0.136125	0.179379
5.4.4.2: Isochorismate synthase	Condition	Normal	0.537455	0.316284	40	38	0.0974399	0.13313
3.1.13.5: Ribonuclease D	Condition	Normal	0.530417	0.285001	40	15	0.0704793	0.10038
3.1.2.6: Hydroxyacylglutathione hydrolase	Condition	Normal	0.520175	0.284939	40	37	0.0757826	0.106534
1.17.1.2: 4-hydroxy-3-methylbut-2-enyl diphosphate reductase	Condition	Normal	0.518339	0.636591	40	2	0.420581	0.484492
5.3.3.2: Isopentenyl-diphosphate Delta-isomerase	Condition	Normal	0.51316	0.302838	40	34	0.0983513	0.134115
2.1.1.172: 16S rRNA (guanine(1207)-N(2))-methyltransferase	Condition	Normal	0.505957	0.362694	40	19	0.171118	0.218746
5.4.2.9: Phosphoenolpyruvate mutase	Condition	Normal	0.504651	0.450228	40	1	0.269373	0.329988
2.3.1.190: Acetoin dehydrogenase	Condition	Normal	0.501468	0.643127	40	15	0.440377	0.503186
3.6.3.27: Phosphate-transporting ATPase	Condition	Normal	0.493886	0.332092	40	20	0.145214	0.190113
3.4.21.105: Rhomboid protease	Condition	Normal	0.485579	0.506104	40	3	0.3434	0.407228
4.99.1.4: Sirohydrochlorin ferrochelatase	Condition	Normal	0.484044	0.54221	40	5	0.377624	0.441501
3.5.1.77: N-carbamoyl-D-amino-acid hydrolase	Condition	Normal	0.48254	0.350797	40	8	0.177015	0.225466
1.3.1.91: tRNA-dihydrouridine(20) synthase (NAD(P)(+))	Condition	Normal	0.481285	0.450817	40	21	0.292445	0.352735
2.7.7.59: [Protein-PII] uridylyltransferase	Condition	Normal	0.46242	0.435801	40	15	0.295351	0.355936
3.6.1.31: Phosphoribosyl-ATP diphosphatase	Condition	Normal	0.461541	0.27562	40	39	0.102234	0.138739
2.3.1.n4: 1-acyl-sn-glycerol-3-phosphate acyltransferase	Condition	Normal	0.454952	0.392027	40	0	0.253079	0.312745
3.1.2.12: S-formylglutathione hydrolase	Condition	Normal	0.45276	0.526346	40	16	0.395077	0.45924
2.4.1.5: Dextransucrase	Condition	Normal	0.452132	0.675259	40	20	0.507182	0.56398
3.6.3.19: Maltose-transporting ATPase	Condition	Normal	0.437675	0.644228	40	4	0.501015	0.558885
2.4.99.16: Starch synthase (maltosyl-transferring)	Condition	Normal	0.437334	0.427161	40	16	0.312395	0.374874
4.4.1.16: Selenocysteine lyase	Condition	Normal	0.430584	0.555581	40	23	0.443127	0.505918
2.1.1.191: 23S rRNA (cytosine(1962)-C(5))-methyltransferase	Condition	Normal	0.4247	0.361826	40	9	0.247792	0.306748
3.4.17.13: Muramoyltetrapeptide carboxypeptidase	Condition	Normal	0.423662	0.395608	40	19	0.290964	0.35155
5.4.99.61: Precorrin-8X methylmutase	Condition	Normal	0.415221	0.663176	40	11	0.534986	0.590705
2.3.1.181: Lipoyl(octanoyl) transferase	Condition	Normal	0.408178	0.336529	40	34	0.232653	0.289277
1.2.7.4: Carbon-monoxide dehydrogenase (ferredoxin)	Condition	Normal	0.407112	0.474785	40	0	0.396563	0.45983
3.4.24.55: Pitrilysin	Condition	Normal	0.399672	0.44906	40	12	0.379057	0.442442
3.2.1.31: Beta-glucuronidase	Condition	Normal	0.395604	0.430442	40	0	0.363859	0.428248
2.4.1.11: Glycogen(starch) synthase	Condition	Normal	0.393804	0.445761	40	5	0.382552	0.446153
6.5.1.3: RNA ligase (ATP)	Condition	Normal	0.39349	0.556891	40	3	0.484136	0.543064
4.2.1.7: Altronate dehydratase	Condition	Normal	0.389117	0.496653	40	0	0.438202	0.501514
3.2.1.78: Mannan endo-1,4-beta-mannosidase	Condition	Normal	0.388701	0.526313	40	1	0.464726	0.525472
3.1.3.71: 2-phosphosulfolactate phosphatase	Condition	Normal	0.38799	0.420806	40	2	0.362337	0.42717
1.8.1.14: CoA-disulfide reductase	Condition	Normal	0.385542	0.486308	40	4	0.432821	0.49616
2.7.1.1: Hexokinase	Condition	Normal	0.378808	0.50902	40	0	0.461338	0.522479
4.2.1.17: Enoyl-CoA hydratase	Condition	Normal	0.376034	0.334749	40	38	0.268343	0.329012
2.7.1.32: Choline kinase	Condition	Normal	0.37303	0.434827	40	3	0.396337	0.45983
3.5.1.14: N-acyl-aliphatic-L-amino acid amidohydrolase	Condition	Normal	0.369623	0.374336	40	11	0.329688	0.393155
3.1.1.1: Carboxylesterase	Condition	Normal	0.369535	0.453489	40	0	0.420224	0.484492
2.7.1.170: Anhydro-N-acetylmuramic acid kinase	Condition	Normal	0.36732	0.448353	40	28	0.417744	0.482407
2.5.1.145: NO_NAME	Condition	Normal	0.366937	0.378395	40	26	0.338319	0.40154
6.3.4.18: 5-(carboxyamino)imidazole ribonucleotide synthase	Condition	Normal	0.362082	0.327688	40	36	0.276123	0.336503
1.3.99.33: Urocanate reductase	Condition	Normal	0.353457	0.440517	40	0	0.42733	0.491866
2.3.1.79: Maltose O-acetyltransferase	Condition	Normal	0.334499	0.364302	40	18	0.36431	0.428422
6.3.1.19: NO_NAME	Condition	Normal	0.333922	0.405766	40	8	0.415676	0.480413
2.7.1.166: 3-deoxy-D-manno-octulosonic acid kinase	Condition	Normal	0.333728	0.441143	40	13	0.45401	0.515837
2.7.11.1: Non-specific serine/threonine protein kinase	Condition	Normal	0.329429	0.329425	40	37	0.32363	0.386711
2.4.1.4: Amylosucrase	Condition	Normal	0.329334	0.449994	40	20	0.468742	0.528318
1.3.1.43: Arogenate dehydrogenase	Condition	Normal	0.32347	0.350347	40	23	0.361685	0.426758
3.2.1.11: Dextranase	Condition	Normal	0.321336	0.560825	40	2	0.570041	0.62452
3.2.2.23: DNA-formamidopyrimidine glycosylase	Condition	Normal	0.315679	0.289352	40	37	0.282149	0.342661
3.5.1.47: N-acetyldiaminopimelate deacetylase	Condition	Normal	0.299725	0.367963	40	15	0.420405	0.484492
2.6.1.11: Acetylornithine transaminase	Condition	Normal	0.284463	0.468218	40	28	0.547104	0.601729
1.4.1.4: Glutamate dehydrogenase (NADP(+))	Condition	Normal	0.279269	0.493498	40	27	0.57479	0.629234
2.4.1.57: Phosphatidylinositol alpha-mannosyltransferase	Condition	Normal	0.277733	0.365868	40	13	0.452471	0.514919
3.2.1.18: Exo-alpha-sialidase	Condition	Normal	0.277194	0.37703	40	19	0.466728	0.526469
3.5.1.5: Urease	Condition	Normal	0.273226	0.342618	40	38	0.430135	0.493885
2.7.7.39: Glycerol-3-phosphate cytidylyltransferase	Condition	Normal	0.273103	0.386402	40	20	0.484012	0.543064
2.1.1.197: Malonyl-[acyl-carrier protein] O-methyltransferase	Condition	Normal	0.269554	0.435786	40	11	0.539905	0.59567
4.2.1.12: Phosphogluconate dehydratase	Condition	Normal	0.267038	0.516713	40	5	0.60829	0.661287
3.4.23.43: Prepilin peptidase	Condition	Normal	0.259279	0.493145	40	17	0.602106	0.655575
5.3.1.12: Glucuronate isomerase	Condition	Normal	0.254359	0.58427	40	13	0.665774	0.71605
2.6.1.13: Ornithine aminotransferase	Condition	Normal	0.253973	0.657394	40	6	0.701405	0.746965
6.2.1.14: 6-carboxyhexanoate--CoA ligase	Condition	Normal	0.244548	0.378609	40	28	0.522219	0.578874
3.7.1.2: Fumarylacetoacetase	Condition	Normal	0.244382	0.456708	40	5	0.595703	0.649606
1.1.1.103: L-threonine 3-dehydrogenase	Condition	Normal	0.234079	0.540569	40	21	0.667446	0.7173
2.3.1.128: Ribosomal-protein-alanine N-acetyltransferase	Condition	Normal	0.221312	0.300906	40	31	0.466558	0.526469
1.5.5.2: Proline dehydrogenase	Condition	Normal	0.215969	0.482251	40	27	0.656814	0.707493
6.6.1.1: Magnesium chelatase	Condition	Normal	0.198236	0.542205	40	18	0.716683	0.761115
2.7.7.72: CCA tRNA nucleotidyltransferase	Condition	Normal	0.196728	0.28439	40	37	0.493296	0.551584
1.20.4.1: Arsenate reductase (glutaredoxin)	Condition	Normal	0.193372	0.352538	40	34	0.586547	0.64111
1.3.5.3: Protoporphyrinogen IX dehydrogenase (menaquinone)	Condition	Normal	0.189159	0.45154	40	19	0.677633	0.726588
4.2.1.30: Glycerol dehydratase	Condition	Normal	0.186589	0.38093	40	12	0.627074	0.680134
4.4.1.2: Homocysteine desulfhydrase	Condition	Normal	0.179799	0.427701	40	8	0.676571	0.726001
4.2.1.75: Uroporphyrinogen-III synthase	Condition	Normal	0.175147	0.286266	40	36	0.544291	0.599571
2.3.3.1: Citrate (Si)-synthase	Condition	Normal	0.173946	0.568831	40	4	0.76143	0.803004
2.5.1.3: Thiamine-phosphate diphosphorylase	Condition	Normal	0.171913	0.297551	40	38	0.566834	0.62149
2.7.11.32: [Pyruvate, phosphate dikinase] kinase	Condition	Normal	0.171442	0.354019	40	29	0.630972	0.683311
2.7.4.27: ([Pyruvate, phosphate dikinase] phosphate) phosphotransferase	Condition	Normal	0.171442	0.354019	40	29	0.630972	0.683311
3.1.1.53: Sialate O-acetylesterase	Condition	Normal	0.164143	0.654343	40	3	0.803281	0.840227
4.3.2.10: NO_NAME	Condition	Normal	0.162492	0.256081	40	40	0.529535	0.585603
5.1.3.15: Glucose-6-phosphate 1-epimerase	Condition	Normal	0.158031	0.341074	40	20	0.645769	0.697193
2.7.1.92: 5-dehydro-2-deoxygluconokinase	Condition	Normal	0.156927	0.38987	40	22	0.689563	0.737137
4.3.2.1: Argininosuccinate lyase	Condition	Normal	0.155037	0.227151	40	39	0.499044	0.557128
1.16.3.1: Ferroxidase	Condition	Normal	0.146633	0.578639	40	26	0.801317	0.839419
4.1.1.48: Indole-3-glycerol-phosphate synthase	Condition	Normal	0.145332	0.327165	40	36	0.659405	0.709742
3.4.24.13: IgA-specific metalloendopeptidase	Condition	Normal	0.143732	0.496608	40	2	0.773827	0.814251
1.2.1.27: Methylmalonate-semialdehyde dehydrogenase (CoA acylating)	Condition	Normal	0.141778	0.341805	40	19	0.680627	0.72869
2.4.1.281: 4-O-beta-D-mannosyl-D-glucose phosphorylase	Condition	Normal	0.12619	0.501292	40	2	0.802607	0.840145
2.7.1.31: Glycerate 3-kinase	Condition	Normal	0.126073	0.261335	40	37	0.632274	0.684196
1.14.12.17: Nitric oxide dioxygenase	Condition	Normal	0.120907	0.494109	40	11	0.808008	0.843612
1.1.1.93: Tartrate dehydrogenase	Condition	Normal	0.119501	0.521898	40	2	0.820118	0.852777
2.5.1.74: 1,4-dihydroxy-2-naphthoate polyprenyltransferase	Condition	Normal	0.117547	0.299208	40	37	0.696618	0.743213
1.6.5.2: NAD(P)H dehydrogenase (quinone)	Condition	Normal	0.116343	0.476226	40	5	0.808312	0.843612
2.7.8.33: N-acetylglucosaminephosphotransferase	Condition	Normal	0.111468	0.453506	40	20	0.807167	0.843612
4.99.1.1: Ferrochelatase	Condition	Normal	0.110625	0.259394	40	38	0.672167	0.721824
3.1.3.25: Inositol-phosphate phosphatase	Condition	Normal	0.110034	0.369919	40	36	0.767739	0.809053
2.7.1.24: Dephospho-CoA kinase	Condition	Normal	0.108506	0.237556	40	39	0.650445	0.701704
3.6.4.13: RNA helicase	Condition	Normal	0.108041	0.376867	40	36	0.775913	0.815837
2.8.1.8: Lipoyl synthase	Condition	Normal	0.105752	0.28661	40	38	0.714193	0.759436
3.5.2.6: Beta-lactamase	Condition	Normal	0.104893	0.16663	40	40	0.532792	0.588744
5.3.1.8: Mannose-6-phosphate isomerase	Condition	Normal	0.101676	0.304167	40	37	0.74001	0.782756
2.4.2.53: Undecaprenyl-phosphate 4-deoxy-4-formamido-L-arabinose transferase	Condition	Normal	0.095076	0.492035	40	17	0.847808	0.877043
4.1.2.19: Rhamnulose-1-phosphate aldolase	Condition	Normal	0.0915426	0.447237	40	1	0.838911	0.869114
3.2.1.8: Endo-1,4-beta-xylanase	Condition	Normal	0.0880736	0.371606	40	8	0.813924	0.848213
4.2.1.107: hydratase	Condition	Normal	0.0773079	0.413637	40	1	0.852735	0.880847
1.5.1.3: Dihydrofolate reductase	Condition	Normal	0.076043	0.216807	40	39	0.727719	0.770334
2.4.1.212: Hyaluronan synthase	Condition	Normal	0.0737679	0.372371	40	3	0.84402	0.873765
3.4.22.10: Streptopain	Condition	Normal	0.0728161	0.477035	40	1	0.879487	0.900565
2.8.1.10: Thiazole synthase	Condition	Normal	0.0718056	0.33959	40	35	0.833668	0.86559
2.7.1.15: Ribokinase	Condition	Normal	0.0698782	0.310009	40	35	0.82287	0.855009
2.4.1.7: Sucrose phosphorylase	Condition	Normal	0.069285	0.411677	40	10	0.86724	0.89126
2.1.1.184: 23S rRNA (adenine(2085)-N(6))-dimethyltransferase	Condition	Normal	0.0660304	0.558801	40	7	0.90656	0.924258
1.8.1.15: Mycothione reductase	Condition	Normal	0.0642627	0.414872	40	11	0.877722	0.899822
4.1.1.85: 3-dehydro-L-gulonate-6-phosphate decarboxylase	Condition	Normal	0.0541016	0.571055	40	3	0.925019	0.941037
2.7.1.107: Diacylglycerol kinase (ATP)	Condition	Normal	0.0499369	0.272216	40	36	0.855424	0.882101
3.1.2.14: Oleoyl-[acyl-carrier-protein] hydrolase	Condition	Normal	0.0457554	0.356798	40	3	0.898636	0.917507
5.3.1.16: isomerase	Condition	Normal	0.0424768	0.232588	40	39	0.856062	0.882101
3.1.26.4: Ribonuclease H	Condition	Normal	0.0423463	0.237754	40	39	0.859583	0.884035
2.7.1.63: Polyphosphate--glucose phosphotransferase	Condition	Normal	0.0313159	0.314723	40	32	0.921262	0.937891
4.2.1.126: N-acetylmuramic acid 6-phosphate etherase	Condition	Normal	0.0280035	0.33405	40	32	0.933632	0.947065
1.1.1.17: Mannitol-1-phosphate 5-dehydrogenase	Condition	Normal	0.0256588	0.338235	40	5	0.939928	0.951169
3.1.3.89: 5'-deoxynucleotidase	Condition	Normal	0.0245549	0.476273	40	9	0.959152	0.968771
2.2.1.9: synthase	Condition	Normal	0.0233585	0.276577	40	37	0.933137	0.947065
1.5.1.38: FMN reductase (NADPH)	Condition	Normal	0.0206867	0.565465	40	6	0.971009	0.978643
2.7.11.33: [Pyruvate, water dikinase] kinase	Condition	Normal	0.0161134	0.525635	40	18	0.975705	0.981973
2.7.4.28: ([Pyruvate, water dikinase] phosphate) phosphotransferase	Condition	Normal	0.0161134	0.525635	40	18	0.975705	0.981973
2.1.1.266: 23S rRNA (adenine(2030)-N(6))-methyltransferase	Condition	Normal	0.00633656	0.487908	40	18	0.989706	0.994644
2.7.7.15: Choline-phosphate cytidylyltransferase	Condition	Normal	0.00291644	0.415603	40	8	0.994438	0.998464
5.4.99.12: tRNA pseudouridine(38-40) synthase	Condition	Normal	0.0012459	0.302039	40	37	0.99673	0.999143
2.4.2.17: ATP phosphoribosyltransferase	Condition	Normal	-0.00036256	0.33551	40	36	0.999143	0.999143
2.1.1.63: Methylated-DNA--[protein]-cysteine S-methyltransferase	Condition	Normal	-0.000450312	0.242499	40	39	0.998528	0.999143
2.1.1.222: 2-polyprenyl-6-hydroxyphenol methylase	Condition	Normal	-0.00160446	0.609195	40	14	0.997912	0.999143
2.1.1.64: 3-demethylubiquinol 3-O-methyltransferase	Condition	Normal	-0.00160446	0.609195	40	14	0.997912	0.999143
2.1.1.242: 16S rRNA (guanine(1516)-N(2))-methyltransferase	Condition	Normal	-0.00309154	0.482673	40	19	0.994923	0.998464
2.7.7.80: Molybdopterin-synthase adenylyltransferase	Condition	Normal	-0.00684023	0.43567	40	17	0.987555	0.993191
4.2.1.20: Tryptophan synthase	Condition	Normal	-0.0106053	0.128247	40	40	0.934529	0.947292
2.5.1.18: Glutathione transferase	Condition	Normal	-0.0125073	0.335295	40	21	0.970439	0.978643
4.1.1.5: Acetolactate decarboxylase	Condition	Normal	-0.0153128	0.340658	40	28	0.964382	0.973356
6.3.2.7: UDP-N-acetylmuramoyl-L-alanyl-D-glutamate--L-lysine ligase	Condition	Normal	-0.0211592	0.341786	40	17	0.950961	0.961186
2.4.2.18: Anthranilate phosphoribosyltransferase	Condition	Normal	-0.0239432	0.277133	40	37	0.931605	0.946371
1.18.1.2: Ferredoxin--NADP(+) reductase	Condition	Normal	-0.0284598	0.347725	40	29	0.935199	0.947292
3.6.3.10: Hydrogen/potassium-exchanging ATPase	Condition	Normal	-0.0362654	0.48165	40	11	0.940376	0.951169
3.4.14.12: Xaa-Xaa-Pro tripeptidyl-peptidase	Condition	Normal	-0.0366757	0.350651	40	6	0.917249	0.93448
6.3.4.19: tRNA(Ile)-lysidine synthetase	Condition	Normal	-0.0427361	0.310791	40	37	0.891356	0.912055
2.7.7.87: L-threonylcarbamoyladenylate synthase	Condition	Normal	-0.0448576	0.289861	40	36	0.877833	0.899822
4.2.1.19: Imidazoleglycerol-phosphate dehydratase	Condition	Normal	-0.0455735	0.293939	40	39	0.877607	0.899822
6.2.1.26: o-succinylbenzoate--CoA ligase	Condition	Normal	-0.0464198	0.300678	40	32	0.878124	0.899822
2.4.1.230: Kojibiose phosphorylase	Condition	Normal	-0.048271	0.537258	40	13	0.928881	0.944284
2.4.1.150: N-acetyllactosaminide beta-1,6-N-acetylglucosaminyl-transferase	Condition	Normal	-0.0611553	0.334022	40	2	0.855703	0.882101
2.5.1.30: Heptaprenyl diphosphate synthase	Condition	Normal	-0.0677358	0.371916	40	17	0.856451	0.882101
4.1.1.98: 4-hydroxy-3-polyprenylbenzoate decarboxylase	Condition	Normal	-0.0681277	0.559237	40	13	0.903681	0.92199
3.6.1.19: Nucleoside-triphosphate diphosphatase	Condition	Normal	-0.0756753	0.589729	40	3	0.898571	0.917507
2.7.2.8: Acetylglutamate kinase	Condition	Normal	-0.0791004	0.411721	40	28	0.84867	0.877291
3.1.1.29: Aminoacyl-tRNA hydrolase	Condition	Normal	-0.0806125	0.152335	40	40	0.599758	0.653523
1.3.3.3: Coproporphyrinogen oxidase	Condition	Normal	-0.0819291	0.395392	40	9	0.836952	0.867723
1.16.1.1: Mercury(II) reductase	Condition	Normal	-0.0819394	0.228373	40	40	0.721734	0.764571
3.5.4.2: Adenine deaminase	Condition	Normal	-0.0850018	0.318318	40	26	0.790887	0.830343
3.5.1.18: Succinyl-diaminopimelate desuccinylase	Condition	Normal	-0.0865291	0.368683	40	36	0.815703	0.848813
6.3.5.1: NAD(+) synthase (glutamine-hydrolyzing)	Condition	Normal	-0.0866777	0.280516	40	38	0.759014	0.801055
4.2.1.45: CDP-glucose 4,6-dehydratase	Condition	Normal	-0.0867609	0.415053	40	1	0.835537	0.866892
4.1.2.17: L-fuculose-phosphate aldolase	Condition	Normal	-0.0911343	0.504726	40	1	0.857671	0.882713
4.3.1.19: Threonine ammonia-lyase	Condition	Normal	-0.0914636	0.235949	40	38	0.700444	0.746505
2.8.3.5: 3-oxoacid CoA-transferase	Condition	Normal	-0.0934701	0.720221	40	20	0.897425	0.917507
4.1.1.20: Diaminopimelate decarboxylase	Condition	Normal	-0.101061	0.225242	40	39	0.656212	0.707384
2.7.4.16: Thiamine-phosphate kinase	Condition	Normal	-0.103066	0.254176	40	38	0.687392	0.735374
4.2.1.3: Aconitate hydratase	Condition	Normal	-0.108665	0.350819	40	37	0.758446	0.801055
2.7.8.26: Adenosylcobinamide-GDP ribazoletransferase	Condition	Normal	-0.109045	0.298442	40	35	0.716852	0.761115
2.7.1.156: Adenosylcobinamide kinase	Condition	Normal	-0.109103	0.463283	40	11	0.815085	0.848796
1.1.1.2: Alcohol dehydrogenase (NADP(+))	Condition	Normal	-0.109628	0.416037	40	22	0.793584	0.832555
3.1.3.10: Glucose-1-phosphatase	Condition	Normal	-0.129506	0.417461	40	15	0.758087	0.801055
1.3.98.1: Dihydroorotate oxidase (fumarate)	Condition	Normal	-0.130445	0.348067	40	17	0.709915	0.755457
1.6.5.11: NADH dehydrogenase (quinone)	Condition	Normal	-0.134029	0.186066	40	40	0.47573	0.535339
1.8.98.1: CoB--CoM heterodisulfide reductase	Condition	Normal	-0.135029	0.568738	40	4	0.813608	0.848213
3.6.4.12: DNA helicase	Condition	Normal	-0.136435	0.149226	40	40	0.366333	0.430441
4.4.1.17: Holocytochrome-c synthase	Condition	Normal	-0.140828	0.47963	40	2	0.770648	0.811511
5.1.3.n2: Transferred entry: 5.1.3.29	Condition	Normal	-0.145281	0.52717	40	2	0.784359	0.824103
3.4.11.15: Aminopeptidase Y	Condition	Normal	-0.151177	0.421126	40	1	0.721595	0.764571
1.1.1.284: S-(hydroxymethyl)glutathione dehydrogenase	Condition	Normal	-0.154998	0.602435	40	23	0.798346	0.836928
2.4.1.83: Dolichyl-phosphate beta-D-mannosyltransferase	Condition	Normal	-0.161952	0.403839	40	14	0.690643	0.737732
1.1.1.274: 2,5-didehydrogluconate reductase (2-dehydro-D-gluconate-forming)	Condition	Normal	-0.166521	0.355482	40	22	0.642148	0.693815
3.5.1.2: Glutaminase	Condition	Normal	-0.167001	0.170682	40	40	0.334049	0.397141
2.7.7.62: Adenosylcobinamide-phosphate guanylyltransferase	Condition	Normal	-0.167264	0.460685	40	11	0.718559	0.762354
4.1.3.27: Anthranilate synthase	Condition	Normal	-0.168246	0.335838	40	36	0.61928	0.672198
2.7.4.9: dTMP kinase	Condition	Normal	-0.173347	0.249867	40	38	0.492053	0.550631
3.5.4.12: dCMP deaminase	Condition	Normal	-0.174309	0.286515	40	3	0.546557	0.601596
4.1.3.36: 1,4-dihydroxy-2-naphthoyl-CoA synthase	Condition	Normal	-0.177476	0.275571	40	39	0.523424	0.579755
2.5.1.49: O-acetylhomoserine aminocarboxypropyltransferase	Condition	Normal	-0.178401	0.306373	40	37	0.563805	0.61865
3.3.1.1: Adenosylhomocysteinase	Condition	Normal	-0.178679	0.269321	40	38	0.511052	0.567389
2.4.2.52: Triphosphoribosyl-dephospho-CoA synthase	Condition	Normal	-0.179468	0.355045	40	1	0.616142	0.669306
2.7.2.11: Glutamate 5-kinase	Condition	Normal	-0.184423	0.279421	40	38	0.513222	0.56935
3.1.3.41: 4-nitrophenylphosphatase	Condition	Normal	-0.185181	0.44432	40	1	0.679189	0.727702
3.5.1.88: Peptide deformylase	Condition	Normal	-0.18549	0.113411	40	40	0.11019	0.148276
4.1.1.44: 4-carboxymuconolactone decarboxylase	Condition	Normal	-0.192391	0.345032	40	27	0.580385	0.634867
3.1.1.96: D-aminoacyl-tRNA deacylase	Condition	Normal	-0.193981	0.217848	40	39	0.378833	0.442442
2.1.1.131: Precorrin-3B C(17)-methyltransferase	Condition	Normal	-0.198849	0.382946	40	31	0.606589	0.659946
1.1.1.42: Isocitrate dehydrogenase (NADP(+))	Condition	Normal	-0.199029	0.36561	40	37	0.589364	0.643191
1.7.2.3: Trimethylamine-N-oxide reductase (cytochrome c)	Condition	Normal	-0.201153	0.512397	40	6	0.696828	0.743213
4.1.2.4: Deoxyribose-phosphate aldolase	Condition	Normal	-0.212009	0.235648	40	39	0.373953	0.437571
1.17.4.1: Ribonucleoside-diphosphate reductase	Condition	Normal	-0.212379	0.119278	40	40	0.0829835	0.114825
1.2.1.41: Glutamate-5-semialdehyde dehydrogenase	Condition	Normal	-0.213399	0.285841	40	37	0.45992	0.521292
5.1.1.7: Diaminopimelate epimerase	Condition	Normal	-0.21414	0.219891	40	39	0.336292	0.399471
1.1.1.169: 2-dehydropantoate 2-reductase	Condition	Normal	-0.222436	0.311815	40	33	0.479981	0.539691
3.5.4.30: dCTP deaminase (dUMP-forming)	Condition	Normal	-0.222626	0.331057	40	31	0.505353	0.562834
2.1.1.297: Peptide chain release factor N(5)-glutamine methyltransferase	Condition	Normal	-0.224708	0.296423	40	37	0.453089	0.515206
3.1.26.3: Ribonuclease III	Condition	Normal	-0.227773	0.207799	40	39	0.279924	0.340546
2.7.6.3: 2-amino-4-hydroxy-6-hydroxymethyldihydropteridine diphosphokinase	Condition	Normal	-0.242152	0.286484	40	38	0.403259	0.466444
3.6.1.7: Acylphosphatase	Condition	Normal	-0.242191	0.3485	40	35	0.491313	0.550239
3.5.4.33: tRNA(adenine(34)) deaminase	Condition	Normal	-0.246442	0.320716	40	37	0.446992	0.509094
3.6.3.25: Sulfate-transporting ATPase	Condition	Normal	-0.249227	0.273212	40	32	0.367409	0.431346
1.1.1.405: NO_NAME	Condition	Normal	-0.250123	0.363977	40	21	0.496133	0.554316
1.1.1.36: Acetoacetyl-CoA reductase	Condition	Normal	-0.251094	0.406867	40	28	0.540822	0.596215
2.7.8.7: Holo-[acyl-carrier-protein] synthase	Condition	Normal	-0.253188	0.26605	40	39	0.347286	0.411145
2.7.1.50: Hydroxyethylthiazole kinase	Condition	Normal	-0.257046	0.340108	40	36	0.454442	0.515913
1.4.1.9: Leucine dehydrogenase	Condition	Normal	-0.259411	0.386573	40	32	0.506246	0.563383
2.1.1.200: tRNA (cytidine(32)/uridine(32)-2'-O)-methyltransferase	Condition	Normal	-0.261297	0.44167	40	27	0.557615	0.612334
3.5.1.26: N(4)-(beta-N-acetylglucosaminyl)-L-asparaginase	Condition	Normal	-0.261978	0.481207	40	7	0.589334	0.643191
3.4.11.24: Aminopeptidase S	Condition	Normal	-0.265126	0.378453	40	9	0.48785	0.546795
5.99.1.2: DNA topoisomerase	Condition	Normal	-0.265735	0.135732	40	40	0.0576278	0.0836819
2.3.1.40: Acyl-[acyl-carrier-protein]--phospholipid O-acyltransferase	Condition	Normal	-0.266734	0.333868	40	15	0.429302	0.49333
6.2.1.20: Long-chain-fatty-acid--[acyl-carrier-protein] ligase	Condition	Normal	-0.266734	0.333868	40	15	0.429302	0.49333
4.1.1.37: Uroporphyrinogen decarboxylase	Condition	Normal	-0.268847	0.295771	40	38	0.369095	0.432605
3.4.11.2: Membrane alanyl aminopeptidase	Condition	Normal	-0.275765	0.314324	40	36	0.385821	0.449222
2.3.1.47: 8-amino-7-oxononanoate synthase	Condition	Normal	-0.277993	0.465517	40	27	0.553935	0.608768
1.1.1.4: (R,R)-butanediol dehydrogenase	Condition	Normal	-0.278773	0.362203	40	17	0.446261	0.508672
2.7.1.23: NAD(+) kinase	Condition	Normal	-0.279755	0.215669	40	39	0.202401	0.255264
2.3.1.18: Galactoside O-acetyltransferase	Condition	Normal	-0.280222	0.384988	40	2	0.471154	0.530612
3.5.2.7: Imidazolonepropionase	Condition	Normal	-0.280817	0.26977	40	38	0.304478	0.365996
2.7.1.36: Mevalonate kinase	Condition	Normal	-0.283599	0.33032	40	21	0.395968	0.45983
2.1.1.173: 23S rRNA (guanine(2445)-N(2))-methyltransferase	Condition	Normal	-0.284254	0.288067	40	23	0.330001	0.393155
2.1.1.45: Thymidylate synthase	Condition	Normal	-0.294103	0.202835	40	39	0.155272	0.200489
3.6.3.38: Capsular-polysaccharide-transporting ATPase	Condition	Normal	-0.299075	0.638107	40	13	0.641969	0.693815
3.1.4.53: 3',5'-cyclic-AMP phosphodiesterase	Condition	Normal	-0.305232	0.475084	40	27	0.524419	0.580401
4.2.99.20: 2-succinyl-6-hydroxy-2,4-cyclohexadiene-1-carboxylate synthase	Condition	Normal	-0.313273	0.356274	40	25	0.384763	0.44836
3.2.1.1: Alpha-amylase	Condition	Normal	-0.313894	0.419284	40	31	0.458681	0.520306
2.5.1.15: Dihydropteroate synthase	Condition	Normal	-0.32091	0.252534	40	38	0.211539	0.265838
2.3.1.30: Serine O-acetyltransferase	Condition	Normal	-0.322087	0.223102	40	39	0.157025	0.202567
2.4.2.4: Thymidine phosphorylase	Condition	Normal	-0.322456	0.435134	40	22	0.463219	0.524188
2.7.7.43: N-acylneuraminate cytidylyltransferase	Condition	Normal	-0.324143	0.290403	40	28	0.271352	0.331835
4.2.1.44: Myo-inosose-2 dehydratase	Condition	Normal	-0.324619	0.458716	40	15	0.483469	0.543064
3.4.23.36: Signal peptidase II	Condition	Normal	-0.327296	0.167886	40	40	0.058643	0.0849812
3.6.3.44: Xenobiotic-transporting ATPase	Condition	Normal	-0.327501	0.333497	40	19	0.332301	0.395396
3.2.2.24: ADP-ribosyl-[dinitrogen reductase] hydrolase	Condition	Normal	-0.330076	0.362296	40	7	0.368003	0.431684
3.1.26.11: Ribonuclease Z	Condition	Normal	-0.333571	0.264789	40	36	0.215437	0.270255
2.4.2.21: Nicotinate-nucleotide--dimethylbenzimidazole phosphoribosyltransferase	Condition	Normal	-0.336669	0.301484	40	37	0.271131	0.331835
6.3.2.3: Glutathione synthase	Condition	Normal	-0.337848	0.361571	40	32	0.356004	0.421112
1.3.3.4: Protoporphyrinogen oxidase	Condition	Normal	-0.342901	0.393913	40	33	0.389493	0.453123
3.1.11.2: Exodeoxyribonuclease III	Condition	Normal	-0.345222	0.17808	40	39	0.0600079	0.0866029
1.1.1.283: Methylglyoxal reductase (NADPH)	Condition	Normal	-0.346293	0.382792	40	6	0.371351	0.434888
1.1.1.49: Glucose-6-phosphate dehydrogenase (NADP(+))	Condition	Normal	-0.349866	0.354662	40	36	0.330139	0.393155
2.8.1.13: tRNA-uridine 2-sulfurtransferase	Condition	Normal	-0.352643	0.249613	40	38	0.165865	0.213191
2.7.1.17: Xylulokinase	Condition	Normal	-0.357558	0.386011	40	1	0.360141	0.425292
3.6.3.41: Heme-transporting ATPase	Condition	Normal	-0.357903	0.313646	40	28	0.260966	0.320804
2.7.1.56: 1-phosphofructokinase	Condition	Normal	-0.360324	0.353192	40	33	0.314089	0.376586
1.4.3.16: L-aspartate oxidase	Condition	Normal	-0.36397	0.357973	40	36	0.315702	0.378199
3.6.3.4: Cu(2+)-exporting ATPase	Condition	Normal	-0.365832	0.277095	40	39	0.194652	0.246245
2.5.1.31: diphosphate specific)	Condition	Normal	-0.367781	0.477346	40	22	0.445785	0.508542
3.5.1.4: Amidase	Condition	Normal	-0.375404	0.305696	40	18	0.226987	0.283734
5.4.99.9: UDP-galactopyranose mutase	Condition	Normal	-0.375873	0.301643	40	35	0.220361	0.27594
3.2.2.27: Uracil-DNA glycosylase	Condition	Normal	-0.376976	0.258318	40	38	0.152687	0.197693
2.5.1.48: Cystathionine gamma-synthase	Condition	Normal	-0.379765	0.381549	40	35	0.325874	0.389063
2.3.1.9: Acetyl-CoA C-acetyltransferase	Condition	Normal	-0.381565	0.351639	40	39	0.284712	0.345186
2.7.7.1: Nicotinamide-nucleotide adenylyltransferase	Condition	Normal	-0.382621	0.370692	40	20	0.308513	0.37053
1.17.1.4: Xanthine dehydrogenase	Condition	Normal	-0.384924	0.354739	40	8	0.284718	0.345186
2.1.1.186: 23S rRNA (cytidine(2498)-2'-O)-methyltransferase	Condition	Normal	-0.385487	0.493845	40	21	0.439884	0.50303
4.1.1.11: Aspartate 1-decarboxylase	Condition	Normal	-0.389511	0.318589	40	37	0.229005	0.285497
1.2.1.70: Glutamyl-tRNA reductase	Condition	Normal	-0.392259	0.314615	40	37	0.220105	0.275864
1.3.1.12: Prephenate dehydrogenase	Condition	Normal	-0.400049	0.309754	40	35	0.20433	0.257467
2.3.1.15: Glycerol-3-phosphate 1-O-acyltransferase	Condition	Normal	-0.401555	0.473124	40	22	0.401346	0.464994
2.7.7.61: Citrate lyase holo-[acyl-carrier protein] synthase	Condition	Normal	-0.40262	0.396533	40	1	0.31636	0.378665
3.1.22.4: Crossover junction endodeoxyribonuclease	Condition	Normal	-0.410754	0.293174	40	38	0.16931	0.217025
3.5.3.1: Arginase	Condition	Normal	-0.411805	0.447907	40	10	0.363687	0.428248
3.2.2.20: DNA-3-methyladenine glycosylase I	Condition	Normal	-0.415292	0.298647	40	35	0.172444	0.220241
1.5.1.2: Pyrroline-5-carboxylate reductase	Condition	Normal	-0.42083	0.258934	40	38	0.112378	0.150621
2.3.1.16: Acetyl-CoA C-acyltransferase	Condition	Normal	-0.422194	0.635095	40	22	0.51021	0.5669
6.1.1.2: Tryptophan--tRNA ligase	Condition	Normal	-0.425838	0.271618	40	38	0.125222	0.166569
4.1.2.25: Dihydroneopterin aldolase	Condition	Normal	-0.426355	0.216823	40	39	0.056591	0.0822611
3.4.24.15: Thimet oligopeptidase	Condition	Normal	-0.428093	0.400267	40	1	0.291582	0.351996
4.6.1.12: 2-C-methyl-D-erythritol 2,4-cyclodiphosphate synthase	Condition	Normal	-0.431247	0.184922	40	39	0.0250977	0.0400768
1.3.5.1: Succinate dehydrogenase (quinone)	Condition	Normal	-0.435478	0.237703	40	40	0.0747936	0.105776
3.1.11.6: Exodeoxyribonuclease VII	Condition	Normal	-0.437377	0.295379	40	38	0.146923	0.191994
3.5.4.19: Phosphoribosyl-AMP cyclohydrolase	Condition	Normal	-0.438816	0.38521	40	36	0.261767	0.321508
3.2.1.20: Alpha-glucosidase	Condition	Normal	-0.448836	0.405472	40	10	0.275275	0.335759
3.4.14.11: Xaa-Pro dipeptidyl-peptidase	Condition	Normal	-0.449342	0.424988	40	21	0.297047	0.357674
1.18.6.1: Nitrogenase	Condition	Normal	-0.450109	0.565946	40	4	0.431367	0.494896
3.6.1.54: UDP-2,3-diacylglucosamine diphosphatase	Condition	Normal	-0.450667	0.405672	40	25	0.273584	0.334276
2.1.1.166: 23S rRNA (uridine(2552)-2'-O)-methyltransferase	Condition	Normal	-0.452135	0.419634	40	30	0.288071	0.348652
3.6.1.40: Guanosine-5'-triphosphate,3'-diphosphate diphosphatase	Condition	Normal	-0.458687	0.330936	40	24	0.173819	0.221796
2.3.1.117: 2,3,4,5-tetrahydropyridine-2,6-dicarboxylate N-succinyltransferase	Condition	Normal	-0.459207	0.218399	40	39	0.04218	0.0636764
6.3.3.2: 5-formyltetrahydrofolate cyclo-ligase	Condition	Normal	-0.4593	0.254942	40	38	0.0795485	0.110615
3.6.1.66: XTP/dITP diphosphatase	Condition	Normal	-0.46393	0.208643	40	39	0.0321993	0.0500562
2.7.7.56: tRNA nucleotidyltransferase	Condition	Normal	-0.466465	0.279293	40	36	0.103106	0.139519
2.8.3.8: Acetate CoA-transferase	Condition	Normal	-0.466709	0.689463	40	20	0.502559	0.560165
2.3.3.13: 2-isopropylmalate synthase	Condition	Normal	-0.467002	0.278578	40	37	0.101874	0.138384
2.7.13.3: Histidine kinase	Condition	Normal	-0.467439	0.318166	40	38	0.150018	0.195135
4.1.2.9: Phosphoketolase	Condition	Normal	-0.469723	0.489987	40	11	0.343798	0.407358
1.1.1.28: D-lactate dehydrogenase	Condition	Normal	-0.472512	0.432945	40	30	0.281973	0.342661
3.6.1.41: Bis(5'-nucleosyl)-tetraphosphatase (symmetrical)	Condition	Normal	-0.473731	0.473015	40	24	0.322914	0.386182
1.3.99.22: Coproporphyrinogen dehydrogenase	Condition	Normal	-0.474372	0.411927	40	7	0.256683	0.316129
2.3.1.234: N(6)-L-threonylcarbamoyladenine synthase	Condition	Normal	-0.479004	0.207295	40	39	0.0263701	0.0417305
1.1.1.23: Histidinol dehydrogenase	Condition	Normal	-0.480276	0.391464	40	37	0.227419	0.284021
3.5.2.9: 5-oxoprolinase (ATP-hydrolyzing)	Condition	Normal	-0.481791	0.34138	40	36	0.16629	0.213447
4.2.3.1: Threonine synthase	Condition	Normal	-0.482756	0.24248	40	38	0.0537174	0.0786731
3.6.3.14: H(+)-transporting two-sector ATPase	Condition	Normal	-0.483413	0.201513	40	40	0.0214561	0.0349344
3.2.1.135: Neopullulanase	Condition	Normal	-0.486008	0.366553	40	10	0.192792	0.244238
2.7.1.71: Shikimate kinase	Condition	Normal	-0.487498	0.196371	40	39	0.0175779	0.0292274
3.2.1.10: Oligo-1,6-glucosidase	Condition	Normal	-0.491269	0.314885	40	30	0.127015	0.168319
3.6.3.17: Monosaccharide-transporting ATPase	Condition	Normal	-0.493333	0.206727	40	39	0.022099	0.0357746
3.2.2.n1: Cytokinin riboside 5'-monophosphate phosphoribohydrolase	Condition	Normal	-0.493469	0.232216	40	38	0.0401445	0.0608642
4.2.3.5: Chorismate synthase	Condition	Normal	-0.493918	0.263835	40	38	0.0689073	0.0985389
1.7.1.7: GMP reductase	Condition	Normal	-0.496913	0.356042	40	35	0.17092	0.218691
1.3.5.2: Dihydroorotate dehydrogenase (quinone)	Condition	Normal	-0.497069	0.255283	40	36	0.0589378	0.0853206
3.5.3.8: Formimidoylglutamase	Condition	Normal	-0.501809	0.341063	40	32	0.149441	0.194564
4.2.1.1: Carbonate dehydratase	Condition	Normal	-0.502934	0.277888	40	37	0.0782346	0.109111
4.1.3.30: Methylisocitrate lyase	Condition	Normal	-0.503468	0.594549	40	20	0.402405	0.465838
3.6.3.2: Magnesium-importing ATPase	Condition	Normal	-0.506466	0.254734	40	17	0.0540263	0.0790218
3.2.1.113: Mannosyl-oligosaccharide 1,2-alpha-mannosidase	Condition	Normal	-0.509259	0.470969	40	2	0.286378	0.346901
2.7.10.1: Receptor protein-tyrosine kinase	Condition	Normal	-0.513683	0.433046	40	3	0.242903	0.301226
6.3.2.2: Glutamate--cysteine ligase	Condition	Normal	-0.51477	0.360689	40	35	0.161693	0.208146
2.7.7.7: DNA-directed DNA polymerase	Condition	Normal	-0.516362	0.288999	40	39	0.0819616	0.113522
6.3.4.5: Argininosuccinate synthase	Condition	Normal	-0.518709	0.232057	40	39	0.0313544	0.049013
6.3.3.3: Dethiobiotin synthase	Condition	Normal	-0.518819	0.31029	40	36	0.102731	0.139146
2.3.1.243: Lauroyl-Kdo(2)-lipid IV(A) myristoyltransferase	Condition	Normal	-0.519145	0.452949	40	19	0.258902	0.318545
1.1.1.267: 1-deoxy-D-xylulose-5-phosphate reductoisomerase	Condition	Normal	-0.521469	0.228163	40	39	0.0279505	0.0440338
4.2.99.18: DNA-(apurinic or apyrimidinic site) lyase	Condition	Normal	-0.527493	0.3232	40	37	0.110921	0.148951
2.5.1.19: 3-phosphoshikimate 1-carboxyvinyltransferase	Condition	Normal	-0.528314	0.258598	40	38	0.0480339	0.0713675
4.2.1.33: 3-isopropylmalate dehydratase	Condition	Normal	-0.53264	0.223893	40	39	0.0224877	0.0363621
2.4.2.7: Adenine phosphoribosyltransferase	Condition	Normal	-0.543415	0.21583	40	39	0.0161435	0.0270336
2.7.4.6: Nucleoside-diphosphate kinase	Condition	Normal	-0.543446	0.176784	40	40	0.0038973	0.00761107
2.1.1.198: 16S rRNA (cytidine(1402)-2'-O)-methyltransferase	Condition	Normal	-0.554236	0.229019	40	39	0.0204093	0.0334618
3.5.4.16: GTP cyclohydrolase I	Condition	Normal	-0.559918	0.266832	40	38	0.0425718	0.0640622
4.1.1.31: Phosphoenolpyruvate carboxylase	Condition	Normal	-0.561015	0.325065	40	37	0.0924982	0.12687
1.1.1.44: Phosphogluconate dehydrogenase (NADP(+)-dependent, decarboxylating)	Condition	Normal	-0.562415	0.308001	40	38	0.0757131	0.106534
2.1.1.163: Demethylmenaquinone methyltransferase	Condition	Normal	-0.562942	0.271913	40	38	0.0452688	0.0676872
5.1.3.22: L-ribulose-5-phosphate 3-epimerase	Condition	Normal	-0.565689	0.388401	40	7	0.153481	0.198357
3.2.1.52: Beta-N-acetylhexosaminidase	Condition	Normal	-0.568985	0.305523	40	36	0.0703018	0.100228
1.3.1.98: UDP-N-acetylmuramate dehydrogenase	Condition	Normal	-0.569498	0.218594	40	39	0.0130338	0.0223029
3.1.3.3: Phosphoserine phosphatase	Condition	Normal	-0.570041	0.289857	40	36	0.0565606	0.0822611
3.4.11.23: PepB aminopeptidase	Condition	Normal	-0.570199	0.38613	40	24	0.147996	0.192859
1.5.1.20: Methylenetetrahydrofolate reductase (NAD(P)H)	Condition	Normal	-0.571267	0.26647	40	38	0.0385071	0.0586972
1.6.5.3: NADH:ubiquinone reductase (H(+)-translocating)	Condition	Normal	-0.571298	0.332112	40	36	0.0935314	0.127914
2.7.1.121: Phosphoenolpyruvate--glycerone phosphotransferase	Condition	Normal	-0.572501	0.353283	40	21	0.113391	0.151835
2.5.1.61: Hydroxymethylbilane synthase	Condition	Normal	-0.572627	0.295373	40	38	0.0599967	0.0866029
4.1.1.3: Oxaloacetate decarboxylase	Condition	Normal	-0.575106	0.311505	40	34	0.0726615	0.103071
3.1.3.16: Protein-serine/threonine phosphatase	Condition	Normal	-0.576074	0.313681	40	34	0.0741164	0.104924
1.1.5.12: NO_NAME	Condition	Normal	-0.57611	0.500215	40	12	0.256629	0.316129
3.6.3.42: Beta-glucan-transporting ATPase	Condition	Normal	-0.577582	0.369667	40	15	0.126475	0.167761
1.1.1.25: Shikimate dehydrogenase	Condition	Normal	-0.578579	0.249184	40	37	0.0256969	0.0408264
6.2.1.5: Succinate--CoA ligase (ADP-forming)	Condition	Normal	-0.579709	0.144987	40	40	0.000283774	0.000772435
2.7.7.4: Sulfate adenylyltransferase	Condition	Normal	-0.580148	0.447132	40	29	0.202285	0.255264
4.1.2.5: L-threonine aldolase	Condition	Normal	-0.584292	0.460858	40	12	0.212571	0.266896
4.1.1.18: Lysine decarboxylase	Condition	Normal	-0.592284	0.639396	40	8	0.360127	0.425292
3.2.1.177: Alpha-D-xyloside xylohydrolase	Condition	Normal	-0.593661	0.330237	40	7	0.0801766	0.111269
6.5.1.2: DNA ligase (NAD(+))	Condition	Normal	-0.594203	0.266367	40	37	0.0316766	0.0493525
3.5.99.6: Glucosamine-6-phosphate deaminase	Condition	Normal	-0.595352	0.211775	40	39	0.00776172	0.0138008
2.7.7.41: Phosphatidate cytidylyltransferase	Condition	Normal	-0.596392	0.133835	40	40	7.14e-05	0.000232479
2.1.2.9: Methionyl-tRNA formyltransferase	Condition	Normal	-0.599581	0.257049	40	38	0.0250677	0.0400743
6.3.1.2: Glutamate--ammonia ligase	Condition	Normal	-0.602649	0.185092	40	40	0.00237997	0.00492768
4.2.3.4: 3-dehydroquinate synthase	Condition	Normal	-0.602824	0.249808	40	38	0.0207457	0.0339344
5.1.3.9: N-acylglucosamine-6-phosphate 2-epimerase	Condition	Normal	-0.60728	0.291788	40	36	0.0442016	0.0662319
3.1.3.18: Phosphoglycolate phosphatase	Condition	Normal	-0.610588	0.316838	40	35	0.0614648	0.0882539
3.1.3.1: Alkaline phosphatase	Condition	Normal	-0.614524	0.407545	40	30	0.139858	0.183783
3.6.1.13: ADP-ribose diphosphatase	Condition	Normal	-0.615398	0.319166	40	35	0.0613341	0.088156
2.7.7.3: Pantetheine-phosphate adenylyltransferase	Condition	Normal	-0.617332	0.211888	40	39	0.00595795	0.0109957
4.2.1.70: Pseudouridylate synthase	Condition	Normal	-0.619684	0.414245	40	24	0.14293	0.187471
3.2.1.17: Lysozyme	Condition	Normal	-0.620939	0.342824	40	28	0.078013	0.108909
1.8.4.14: L-methionine (R)-S-oxide reductase	Condition	Normal	-0.622794	0.306751	40	6	0.049369	0.0731969
3.5.2.10: Creatininase	Condition	Normal	-0.624014	0.538215	40	2	0.253521	0.313016
UNGROUPED	Condition	Normal	-0.624041	0.110888	40	40	1.85e-06	1.02e-05
2.1.1.190: 23S rRNA (uracil(1939)-C(5))-methyltransferase	Condition	Normal	-0.624268	0.468748	40	26	0.190866	0.242452
2.1.1.264: 23S rRNA (guanine(2069)-N(7))-methyltransferase	Condition	Normal	-0.624316	0.310707	40	21	0.0516422	0.0763266
3.4.24.57: O-sialoglycoprotein endopeptidase	Condition	Normal	-0.626561	0.347674	40	8	0.0794588	0.110599
1.14.14.9: 4-hydroxyphenylacetate 3-monooxygenase	Condition	Normal	-0.629026	0.54626	40	13	0.256715	0.316129
3.4.21.88: Repressor LexA	Condition	Normal	-0.629543	0.233085	40	38	0.0102712	0.0178795
2.7.1.60: N-acylmannosamine kinase	Condition	Normal	-0.630519	0.397588	40	25	0.121059	0.161335
3.1.4.46: Glycerophosphodiester phosphodiesterase	Condition	Normal	-0.63105	0.316986	40	36	0.0537321	0.0786731
4.3.3.6: Pyridoxal 5'-phosphate synthase (glutamine hydrolyzing)	Condition	Normal	-0.632099	0.305552	40	38	0.0454261	0.0678505
6.3.4.20: 7-cyano-7-deazaguanine synthase	Condition	Normal	-0.634618	0.31728	40	36	0.0526641	0.0774311
3.6.1.1: Inorganic diphosphatase	Condition	Normal	-0.637925	0.147162	40	40	0.000103311	0.000323707
3.1.4.16: 2',3'-cyclic-nucleotide 2'-phosphodiesterase	Condition	Normal	-0.63821	0.437208	40	31	0.15258	0.197693
6.3.2.45: diaminoheptanedioate ligase	Condition	Normal	-0.638455	0.417361	40	27	0.134363	0.17739
2.4.2.1: Purine-nucleoside phosphorylase	Condition	Normal	-0.640972	0.135774	40	40	3.16e-05	0.000116728
5.4.99.25: tRNA pseudouridine(55) synthase	Condition	Normal	-0.641182	0.295733	40	37	0.0364796	0.055909
6.3.2.17: Tetrahydrofolate synthase	Condition	Normal	-0.644148	0.308388	40	35	0.0434805	0.0653598
3.4.11.7: Glutamyl aminopeptidase	Condition	Normal	-0.646799	0.372201	40	31	0.0903506	0.124409
1.6.99.3: NADH dehydrogenase	Condition	Normal	-0.648995	0.27439	40	38	0.0232261	0.0373418
2.7.1.21: Thymidine kinase	Condition	Normal	-0.651647	0.278243	40	37	0.0245222	0.0392467
6.3.2.9: UDP-N-acetylmuramoyl-L-alanine--D-glutamate ligase	Condition	Normal	-0.654411	0.243588	40	38	0.0106487	0.0184909
2.1.1.33: tRNA (guanine(46)-N(7))-methyltransferase	Condition	Normal	-0.654736	0.306034	40	37	0.0388862	0.0592112
5.4.99.23: 23S rRNA pseudouridine(1911/1915/1917) synthase	Condition	Normal	-0.655937	0.411786	40	24	0.119466	0.159364
1.1.1.38: Malate dehydrogenase (oxaloacetate-decarboxylating)	Condition	Normal	-0.657021	0.307821	40	37	0.0393192	0.0598059
2.3.2.3: Lysyltransferase	Condition	Normal	-0.657465	0.397777	40	27	0.106602	0.143836
3.6.3.32: Quaternary-amine-transporting ATPase	Condition	Normal	-0.659408	0.379999	40	24	0.0907946	0.124776
3.5.4.5: Cytidine deaminase	Condition	Normal	-0.669618	0.30978	40	37	0.0370144	0.0566055
4.4.1.8: Cystathionine beta-lyase	Condition	Normal	-0.672228	0.335092	40	29	0.0520019	0.0766974
4.2.1.51: Prephenate dehydratase	Condition	Normal	-0.679165	0.306881	40	34	0.0329686	0.0510832
1.5.3.1: Sarcosine oxidase	Condition	Normal	-0.680244	0.425486	40	13	0.11816	0.157771
1.17.1.8: 4-hydroxy-tetrahydrodipicolinate reductase	Condition	Normal	-0.680478	0.233144	40	39	0.00587728	0.0108753
2.1.1.72: Site-specific DNA-methyltransferase (adenine-specific)	Condition	Normal	-0.681116	0.373983	40	35	0.0764492	0.107257
2.1.1.77: Protein-L-isoaspartate(D-aspartate) O-methyltransferase	Condition	Normal	-0.682489	0.458363	40	16	0.144749	0.18968
6.3.5.3: Phosphoribosylformylglycinamidine synthase	Condition	Normal	-0.683779	0.149628	40	40	5.04e-05	0.000172436
3.4.19.11: Gamma-D-glutamyl-meso-diaminopimelate peptidase	Condition	Normal	-0.68695	0.420218	40	9	0.11036	0.14834
7.1.1.1: NO_NAME	Condition	Normal	-0.691292	0.439112	40	35	0.12371	0.164712
1.3.1.26: Transferred entry: 1.17.1.8	Condition	Normal	-0.695656	0.646976	40	15	0.289046	0.349533
2.7.7.85: Diadenylate cyclase	Condition	Normal	-0.697027	0.283198	40	37	0.0184988	0.0306141
2.1.1.177: 23S rRNA (pseudouridine(1915)-N(3))-methyltransferase	Condition	Normal	-0.698333	0.197903	40	39	0.00111101	0.00249447
2.4.1.227: acetylglucosaminyltransferase	Condition	Normal	-0.700255	0.216757	40	39	0.00255122	0.00522851
2.7.1.33: Pantothenate kinase	Condition	Normal	-0.701479	0.297713	40	37	0.0237212	0.0380944
3.4.11.5: Prolyl aminopeptidase	Condition	Normal	-0.70249	0.336682	40	35	0.0436954	0.0656128
6.1.1.9: Valine--tRNA ligase	Condition	Normal	-0.702762	0.194853	40	39	0.000889631	0.00206313
4.1.99.22: NO_NAME	Condition	Normal	-0.704185	0.220893	40	38	0.00286647	0.00578216
1.1.1.94: Glycerol-3-phosphate dehydrogenase (NAD(P)(+))	Condition	Normal	-0.704818	0.259903	40	38	0.00999266	0.0174593
2.1.1.185: 23S rRNA (guanosine(2251)-2'-O)-methyltransferase	Condition	Normal	-0.704912	0.438539	40	28	0.116243	0.155506
5.3.1.17: 5-dehydro-4-deoxy-D-glucuronate isomerase	Condition	Normal	-0.705696	0.47637	40	2	0.146745	0.191939
2.3.3.10: Hydroxymethylglutaryl-CoA synthase	Condition	Normal	-0.70591	0.35306	40	26	0.0527524	0.07748
1.5.1.39: FMN reductase (NAD(P)H)	Condition	Normal	-0.706795	0.457168	40	4	0.130386	0.172462
2.1.1.13: Methionine synthase	Condition	Normal	-0.707484	0.273019	40	37	0.0134894	0.0229989
2.5.1.54: 3-deoxy-7-phosphoheptulonate synthase	Condition	Normal	-0.707833	0.336806	40	36	0.0422723	0.063715
2.3.1.89: Tetrahydrodipicolinate N-acetyltransferase	Condition	Normal	-0.708457	0.372117	40	32	0.064522	0.0925494
2.7.4.2: Phosphomevalonate kinase	Condition	Normal	-0.713563	0.403937	40	17	0.0853409	0.117971
4.4.1.5: Lactoylglutathione lyase	Condition	Normal	-0.713793	0.423106	40	34	0.0997914	0.135816
6.2.1.22: [Citrate (pro-3S)-lyase] ligase	Condition	Normal	-0.716697	0.321134	40	6	0.0316048	0.0493423
2.3.1.46: Homoserine O-succinyltransferase	Condition	Normal	-0.71819	0.393006	40	24	0.0754966	0.10641
3.5.1.19: Nicotinamidase	Condition	Normal	-0.719753	0.358951	40	19	0.0521074	0.0767726
2.7.1.29: Glycerone kinase	Condition	Normal	-0.723854	0.351669	40	21	0.0464623	0.0692514
1.2.4.4: 3-methyl-2-oxobutanoate dehydrogenase (2-methylpropanoyl-transferring)	Condition	Normal	-0.724226	0.418552	40	18	0.0916889	0.125883
3.1.26.5: Ribonuclease P	Condition	Normal	-0.724349	0.25677	40	39	0.00756995	0.0134938
1.1.1.22: UDP-glucose 6-dehydrogenase	Condition	Normal	-0.731648	0.316739	40	37	0.0264187	0.0417605
3.4.16.4: Serine-type D-Ala-D-Ala carboxypeptidase	Condition	Normal	-0.732704	0.315439	40	37	0.0256422	0.0408076
2.4.2.2: Pyrimidine-nucleoside phosphorylase	Condition	Normal	-0.736437	0.402294	40	33	0.0750122	0.105979
2.7.7.40: D-ribitol-5-phosphate cytidylyltransferase	Condition	Normal	-0.736952	0.34765	40	25	0.0406114	0.0613742
1.1.1.88: Hydroxymethylglutaryl-CoA reductase	Condition	Normal	-0.738074	0.410393	40	35	0.0800519	0.111205
2.1.1.170: 16S rRNA (guanine(527)-N(7))-methyltransferase	Condition	Normal	-0.738296	0.348065	40	29	0.0404921	0.0612594
2.1.1.34: tRNA (guanosine(18)-2'-O)-methyltransferase	Condition	Normal	-0.7386	0.407221	40	23	0.0776181	0.108573
2.4.1.8: Maltose phosphorylase	Condition	Normal	-0.741368	0.445793	40	14	0.104534	0.141316
4.3.1.17: L-serine ammonia-lyase	Condition	Normal	-0.743559	0.274272	40	37	0.0100133	0.0174737
3.2.1.51: Alpha-L-fucosidase	Condition	Normal	-0.75247	0.353692	40	2	0.0399297	0.0606037
3.4.21.89: Signal peptidase I	Condition	Normal	-0.754812	0.328937	40	37	0.0273651	0.0431597
5.4.99.5: Chorismate mutase	Condition	Normal	-0.759731	0.298417	40	36	0.0150783	0.0254007
2.5.1.47: Cysteine synthase	Condition	Normal	-0.760438	0.252638	40	39	0.00462244	0.00879573
2.7.7.77: Molybdenum cofactor guanylyltransferase	Condition	Normal	-0.763225	0.306983	40	37	0.0174232	0.0290387
1.8.1.7: Glutathione-disulfide reductase	Condition	Normal	-0.767851	0.31976	40	36	0.0213339	0.0348157
4.3.99.3: 7-carboxy-7-deazaguanine synthase	Condition	Normal	-0.769113	0.312234	40	35	0.0184106	0.0305041
2.1.2.11: 3-methyl-2-oxobutanoate hydroxymethyltransferase	Condition	Normal	-0.770857	0.269781	40	37	0.00689317	0.0124448
2.1.3.2: Aspartate carbamoyltransferase	Condition	Normal	-0.772348	0.206987	40	39	0.000621034	0.00152288
4.2.1.49: Urocanate hydratase	Condition	Normal	-0.778662	0.264499	40	39	0.00550205	0.010289
1.9.3.1: Cytochrome-c oxidase	Condition	Normal	-0.779456	0.342867	40	39	0.0287426	0.0451807
2.8.3.17: Cinnamoyl-CoA:phenyllactate CoA-transferase	Condition	Normal	-0.780091	0.527204	40	4	0.147203	0.192181
3.1.3.73: Adenosylcobalamin/alpha-ribazole phosphatase	Condition	Normal	-0.780714	0.400203	40	8	0.0584845	0.0848386
4.3.1.18: D-serine ammonia-lyase	Condition	Normal	-0.781483	0.427547	40	5	0.0754348	0.10641
5.4.3.8: Glutamate-1-semialdehyde 2,1-aminomutase	Condition	Normal	-0.785519	0.271823	40	37	0.00633673	0.0116338
1.8.4.12: Peptide-methionine (R)-S-oxide reductase	Condition	Normal	-0.788085	0.242829	40	39	0.00244963	0.00504231
2.2.1.1: Transketolase	Condition	Normal	-0.7922	0.200621	40	39	0.000328669	0.000879361
6.3.2.1: Pantoate--beta-alanine ligase (AMP-forming)	Condition	Normal	-0.792666	0.277781	40	36	0.00696087	0.0125349
6.3.2.8: UDP-N-acetylmuramate--L-alanine ligase	Condition	Normal	-0.794727	0.203369	40	39	0.000370861	0.00097741
2.1.1.182: 16S rRNA (adenine(1518)-N(6)/adenine(1519)-N(6))-dimethyltransferase	Condition	Normal	-0.795125	0.248033	40	38	0.00273058	0.00554773
1.17.7.3: (E)-4-hydroxy-3-methylbut-2-enyl-diphosphate synthase (flavodoxin)	Condition	Normal	-0.798943	0.266945	40	37	0.00483621	0.0091286
1.8.1.8: Protein-disulfide reductase	Condition	Normal	-0.800235	0.406045	40	29	0.0560627	0.0816616
1.1.98.6: NO_NAME	Condition	Normal	-0.800261	0.432793	40	17	0.0722395	0.102576
2.7.8.13: Phospho-N-acetylmuramoyl-pentapeptide-transferase	Condition	Normal	-0.801557	0.25791	40	38	0.0035591	0.00704822
2.7.8.6: Undecaprenyl-phosphate galactose phosphotransferase	Condition	Normal	-0.802814	0.34247	40	22	0.0243977	0.0391362
2.8.4.4: [Ribosomal protein S12] (aspartate(89)-C(3))-methylthiotransferase	Condition	Normal	-0.805461	0.179488	40	39	6.49e-05	0.000214676
2.6.1.42: Branched-chain-amino-acid transaminase	Condition	Normal	-0.805763	0.199162	40	39	0.000246478	0.000681575
6.1.1.6: Lysine--tRNA ligase	Condition	Normal	-0.808484	0.213403	40	39	0.000525994	0.00131034
2.2.1.6: Acetolactate synthase	Condition	Normal	-0.811611	0.26589	40	38	0.00412917	0.00800844
6.3.5.5: Carbamoyl-phosphate synthase (glutamine-hydrolyzing)	Condition	Normal	-0.811811	0.229661	40	39	0.00109175	0.00245905
3.6.3.3: Cadmium-exporting ATPase	Condition	Normal	-0.812767	0.276664	40	39	0.00559182	0.0104154
2.4.1.129: Peptidoglycan glycosyltransferase	Condition	Normal	-0.814312	0.334167	40	37	0.0196102	0.0323019
1.1.1.3: Homoserine dehydrogenase	Condition	Normal	-0.820059	0.212359	40	39	0.000424722	0.00109882
2.4.1.320: 1,4-beta-mannosyl-N-acetylglucosamine phosphorylase	Condition	Normal	-0.822296	0.702521	40	11	0.249091	0.308086
2.3.1.61: Dihydrolipoyllysine-residue succinyltransferase	Condition	Normal	-0.822964	0.469015	40	33	0.087378	0.120551
2.8.4.3: tRNA-2-methylthio-N(6)-dimethylallyladenosine synthase	Condition	Normal	-0.823615	0.274872	40	37	0.00479219	0.00905763
1.1.1.60: 2-hydroxy-3-oxopropionate reductase	Condition	Normal	-0.823928	0.33749	40	4	0.019401	0.0319946
6.3.2.10: UDP-N-acetylmuramoyl-tripeptide--D-alanyl-D-alanine ligase	Condition	Normal	-0.82394	0.272388	40	37	0.00444347	0.0085348
1.2.1.88: L-glutamate gamma-semialdehyde dehydrogenase	Condition	Normal	-0.835985	0.462553	40	28	0.0786331	0.109558
2.1.1.298: Ribosomal protein L3 N(5)-glutamine methyltransferase	Condition	Normal	-0.840188	0.461663	40	24	0.0766562	0.107441
2.7.7.18: Nicotinate-nucleotide adenylyltransferase	Condition	Normal	-0.842164	0.354208	40	35	0.0225617	0.0364398
3.5.4.25: GTP cyclohydrolase II	Condition	Normal	-0.844094	0.258317	40	38	0.00230455	0.0047856
1.3.1.74: 2-alkenal reductase (NAD(P)(+))	Condition	Normal	-0.854032	0.57777	40	7	0.147608	0.192533
2.7.7.60: 2-C-methyl-D-erythritol 4-phosphate cytidylyltransferase	Condition	Normal	-0.854242	0.327282	40	36	0.0128793	0.0220808
2.7.7.6: DNA-directed RNA polymerase	Condition	Normal	-0.856307	0.178097	40	40	2.41e-05	9.35e-05
6.1.1.1: Tyrosine--tRNA ligase	Condition	Normal	-0.85652	0.305997	40	37	0.00800692	0.0141831
2.4.1.182: Lipid-A-disaccharide synthase	Condition	Normal	-0.858773	0.243895	40	37	0.00113519	0.00254066
2.4.2.9: Uracil phosphoribosyltransferase	Condition	Normal	-0.86088	0.290669	40	38	0.00525062	0.00985803
1.4.1.1: Alanine dehydrogenase	Condition	Normal	-0.861815	0.285221	40	38	0.00448264	0.00857601
4.2.1.24: Porphobilinogen synthase	Condition	Normal	-0.862056	0.315034	40	36	0.00939239	0.0164717
6.1.1.21: Histidine--tRNA ligase	Condition	Normal	-0.86298	0.29799	40	37	0.00623553	0.011463
2.7.1.30: Glycerol kinase	Condition	Normal	-0.867012	0.333537	40	36	0.0132226	0.0225987
5.99.1.3: DNA topoisomerase (ATP-hydrolyzing)	Condition	Normal	-0.87012	0.260217	40	39	0.00186709	0.00398878
5.3.1.5: Xylose isomerase	Condition	Normal	-0.872716	0.355114	40	2	0.0186632	0.03085
2.5.1.72: Quinolinate synthase	Condition	Normal	-0.872854	0.398693	40	32	0.0347884	0.0536671
4.2.1.9: Dihydroxy-acid dehydratase	Condition	Normal	-0.874541	0.269313	40	37	0.00243704	0.00502373
2.1.1.192: 23S rRNA (adenine(2503)-C(2))-methyltransferase	Condition	Normal	-0.875373	0.254244	40	38	0.00141501	0.0031131
4.6.1.1: Adenylate cyclase	Condition	Normal	-0.876134	0.342214	40	34	0.0145602	0.0246458
3.4.22.40: Bleomycin hydrolase	Condition	Normal	-0.878714	0.366935	40	34	0.0216687	0.0351586
2.7.1.59: N-acetylglucosamine kinase	Condition	Normal	-0.88173	0.371973	40	23	0.0229455	0.0369751
2.5.1.7: UDP-N-acetylglucosamine 1-carboxyvinyltransferase	Condition	Normal	-0.883868	0.212501	40	39	0.000175499	0.000515527
3.5.4.3: Guanine deaminase	Condition	Normal	-0.884112	0.309351	40	8	0.00688225	0.012441
6.3.2.4: D-alanine--D-alanine ligase	Condition	Normal	-0.886373	0.281748	40	38	0.00321165	0.00643242
6.1.1.10: Methionine--tRNA ligase	Condition	Normal	-0.886423	0.257458	40	38	0.00141525	0.0031131
1.8.1.4: Dihydrolipoyl dehydrogenase	Condition	Normal	-0.887645	0.165444	40	40	4.22e-06	2.13e-05
2.10.1.1: Molybdopterin molybdotransferase	Condition	Normal	-0.889561	0.325478	40	33	0.009471	0.016589
2.8.1.1: Thiosulfate sulfurtransferase	Condition	Normal	-0.889647	0.363741	40	31	0.0191943	0.0316908
3.4.21.92: Endopeptidase Clp	Condition	Normal	-0.890655	0.272287	40	39	0.00228339	0.00475566
5.1.1.1: Alanine racemase	Condition	Normal	-0.890856	0.294606	40	37	0.00445505	0.0085348
5.3.1.25: L-fucose isomerase	Condition	Normal	-0.891152	0.246737	40	35	0.000876647	0.00203972
4.99.1.12: NO_NAME	Condition	Normal	-0.896673	0.481477	40	8	0.0703008	0.100228
4.3.2.2: Adenylosuccinate lyase	Condition	Normal	-0.897444	0.16681	40	40	4.03e-06	2.05e-05
3.6.1.27: Undecaprenyl-diphosphate phosphatase	Condition	Normal	-0.89835	0.29842	40	37	0.00461793	0.00879573
2.3.1.29: Glycine C-acetyltransferase	Condition	Normal	-0.900984	0.411106	40	35	0.034607	0.0534456
1.2.4.2: Oxoglutarate dehydrogenase (succinyl-transferring)	Condition	Normal	-0.902629	0.41271	40	33	0.0349613	0.0538748
2.7.1.39: Homoserine kinase	Condition	Normal	-0.908129	0.321777	40	36	0.0075461	0.0134717
4.2.1.136: ADP-dependent NAD(P)H-hydrate dehydratase	Condition	Normal	-0.908808	0.275232	40	37	0.0020966	0.00439912
5.4.99.27: tRNA pseudouridine(13) synthase	Condition	Normal	-0.910159	0.321999	40	28	0.00746198	0.013369
3.6.3.5: Zinc-exporting ATPase	Condition	Normal	-0.910271	0.376764	40	33	0.0206046	0.0337428
2.1.2.2: Phosphoribosylglycinamide formyltransferase	Condition	Normal	-0.910838	0.310434	40	37	0.00564567	0.0105018
3.1.3.48: Protein-tyrosine-phosphatase	Condition	Normal	-0.912663	0.337252	40	35	0.0101365	0.0176668
3.6.1.45: UDP-sugar diphosphatase	Condition	Normal	-0.915046	0.318313	40	24	0.00659075	0.0120375
2.7.4.8: Guanylate kinase	Condition	Normal	-0.915912	0.276189	40	38	0.00201542	0.0042414
1.2.3.3: Pyruvate oxidase	Condition	Normal	-0.919826	0.412229	40	34	0.0316351	0.0493423
3.1.26.12: Ribonuclease E	Condition	Normal	-0.923228	0.422568	40	28	0.0351407	0.0539942
6.3.3.1: Phosphoribosylformylglycinamidine cyclo-ligase	Condition	Normal	-0.924542	0.257127	40	38	0.000917977	0.00212188
3.5.1.44: Protein-glutamine glutaminase	Condition	Normal	-0.930035	0.534084	40	10	0.0897109	0.123648
1.7.99.4: Nitrate reductase	Condition	Normal	-0.931888	0.192646	40	40	2.2e-05	8.72e-05
3.4.11.10: Bacterial leucyl aminopeptidase	Condition	Normal	-0.935571	0.327152	40	35	0.00685051	0.0124155
4.2.3.3: Methylglyoxal synthase	Condition	Normal	-0.93815	0.35412	40	35	0.0116884	0.0201475
2.1.1.35: tRNA (uracil(54)-C(5))-methyltransferase	Condition	Normal	-0.940309	0.316371	40	23	0.00510818	0.00960337
2.7.10.2: Non-specific protein-tyrosine kinase	Condition	Normal	-0.941956	0.375047	40	17	0.0163888	0.0273793
4.1.2.22: Fructose-6-phosphate phosphoketolase	Condition	Normal	-0.943718	0.507653	40	6	0.0707866	0.100715
2.1.1.171: 16S rRNA (guanine(966)-N(2))-methyltransferase	Condition	Normal	-0.944562	0.333644	40	28	0.00737685	0.0132333
6.1.1.20: Phenylalanine--tRNA ligase	Condition	Normal	-0.945369	0.230753	40	39	0.000211606	0.000602737
2.6.1.9: Histidinol-phosphate transaminase	Condition	Normal	-0.948194	0.328653	40	35	0.00641501	0.0117622
2.3.1.266: NO_NAME	Condition	Normal	-0.950613	0.367644	40	32	0.013678	0.0232923
2.3.1.180: Beta-ketoacyl-[acyl-carrier-protein] synthase III	Condition	Normal	-0.955303	0.236128	40	39	0.000246527	0.000681575
6.1.1.18: Glutamine--tRNA ligase	Condition	Normal	-0.95601	0.144626	40	40	8.32e-08	7.87e-07
2.5.1.46: Deoxyhypusine synthase	Condition	Normal	-0.956672	0.569339	40	6	0.101099	0.137464
4.2.2.n1: Peptidoglycan lytic exotransglycosylase	Condition	Normal	-0.957672	0.551506	40	28	0.0905831	0.124607
6.2.1.3: Long-chain-fatty-acid--CoA ligase	Condition	Normal	-0.957808	0.287942	40	35	0.0019596	0.00414869
1.8.1.9: Thioredoxin-disulfide reductase	Condition	Normal	-0.959685	0.287325	40	39	0.00188671	0.00401853
2.2.1.2: Transaldolase	Condition	Normal	-0.959836	0.265637	40	38	0.000872697	0.00203389
3.4.14.5: Dipeptidyl-peptidase IV	Condition	Normal	-0.961062	0.431911	40	4	0.0320837	0.0499316
2.3.1.12: Dihydrolipoyllysine-residue acetyltransferase	Condition	Normal	-0.963699	0.401662	40	36	0.0214376	0.0349344
2.4.2.14: Amidophosphoribosyltransferase	Condition	Normal	-0.963996	0.308984	40	37	0.00344596	0.00686272
2.6.99.2: Pyridoxine 5'-phosphate synthase	Condition	Normal	-0.966529	0.471986	40	27	0.0475376	0.0707047
6.3.4.2: CTP synthase (glutamine hydrolyzing)	Condition	Normal	-0.96949	0.289996	40	38	0.00187078	0.00399062
3.4.19.3: Pyroglutamyl-peptidase I	Condition	Normal	-0.970118	0.270114	40	35	0.000928921	0.00213319
4.2.1.10: 3-dehydroquinate dehydratase	Condition	Normal	-0.973074	0.227588	40	39	0.000123631	0.000382279
2.6.1.16: Glutamine--fructose-6-phosphate transaminase (isomerizing)	Condition	Normal	-0.973244	0.269762	40	38	0.00088667	0.00205965
2.1.1.228: tRNA (guanine(37)-N(1))-methyltransferase	Condition	Normal	-0.973256	0.329643	40	38	0.00538009	0.0100743
3.5.4.10: IMP cyclohydrolase	Condition	Normal	-0.976332	0.30115	40	37	0.00247268	0.00508234
2.1.1.199: 16S rRNA (cytosine(1402)-N(4))-methyltransferase	Condition	Normal	-0.979861	0.222461	40	39	8.36e-05	0.000268964
1.2.1.22: Lactaldehyde dehydrogenase	Condition	Normal	-0.981558	0.467107	40	21	0.0422959	0.063715
5.1.3.8: N-acylglucosamine 2-epimerase	Condition	Normal	-0.98341	0.37073	40	27	0.0115903	0.0200028
6.3.4.13: Phosphoribosylamine--glycine ligase	Condition	Normal	-0.983783	0.267894	40	38	0.000736704	0.0017539
6.1.1.15: Proline--tRNA ligase	Condition	Normal	-0.984361	0.271845	40	38	0.000853652	0.00200608
3.4.11.1: Leucyl aminopeptidase	Condition	Normal	-0.985185	0.325773	40	35	0.00445198	0.0085348
2.1.1.74: (FADH(2)-oxidizing)	Condition	Normal	-0.985289	0.375263	40	32	0.0123953	0.0213399
4.1.1.33: Diphosphomevalonate decarboxylase	Condition	Normal	-0.98566	0.328043	40	24	0.00468806	0.00888463
2.1.2.3: Phosphoribosylaminoimidazolecarboxamide formyltransferase	Condition	Normal	-0.98692	0.302086	40	37	0.00230862	0.00478699
1.3.99.1: Deleted entry	Condition	Normal	-0.990528	0.328773	40	35	0.00458802	0.00875387
6.1.1.23: Aspartate--tRNA(Asn) ligase	Condition	Normal	-0.992213	0.280793	40	37	0.00109555	0.00246367
2.7.1.35: Pyridoxal kinase	Condition	Normal	-0.994105	0.321306	40	35	0.00369496	0.00729678
2.7.2.4: Aspartate kinase	Condition	Normal	-1.00108	0.258135	40	38	0.000404677	0.00105082
3.4.21.26: Prolyl oligopeptidase	Condition	Normal	-1.00459	0.473019	40	4	0.0402568	0.0609689
3.1.3.15: Histidinol-phosphatase	Condition	Normal	-1.0055	0.368982	40	31	0.00966523	0.0169082
6.3.5.7: Glutaminyl-tRNA synthase (glutamine-hydrolyzing)	Condition	Normal	-1.00556	0.307204	40	36	0.00226937	0.00474046
2.4.2.10: Orotate phosphoribosyltransferase	Condition	Normal	-1.00572	0.258746	40	38	0.000394412	0.00102795
2.7.6.1: Ribose-phosphate diphosphokinase	Condition	Normal	-1.00951	0.225812	40	39	6.83e-05	0.00022454
6.1.1.19: Arginine--tRNA ligase	Condition	Normal	-1.01111	0.255086	40	38	0.000314363	0.000849141
3.5.1.25: N-acetylglucosamine-6-phosphate deacetylase	Condition	Normal	-1.01354	0.275704	40	35	0.000728461	0.0017406
1.1.1.27: L-lactate dehydrogenase	Condition	Normal	-1.01366	0.315181	40	38	0.00265423	0.00540038
2.5.1.129: NO_NAME	Condition	Normal	-1.01651	0.436643	40	21	0.0253339	0.0403917
2.4.1.1: Glycogen phosphorylase	Condition	Normal	-1.01763	0.256899	40	39	0.000316796	0.000852576
3.4.22.71: Sortase B	Condition	Normal	-1.02209	0.366814	40	17	0.00827156	0.0146335
3.1.1.32: Phospholipase A(1)	Condition	Normal	-1.02249	0.382454	40	11	0.0110023	0.019058
1.7.1.6: Azobenzene reductase	Condition	Normal	-1.02437	0.331821	40	32	0.00376344	0.00741125
2.5.1.6: Methionine adenosyltransferase	Condition	Normal	-1.0256	0.281944	40	38	0.000814017	0.00192181
2.7.4.1: Polyphosphate kinase	Condition	Normal	-1.02647	0.341313	40	36	0.00465392	0.0088437
5.3.1.6: Ribose-5-phosphate isomerase	Condition	Normal	-1.02676	0.270532	40	38	0.000515661	0.00128915
5.4.2.6: Beta-phosphoglucomutase	Condition	Normal	-1.02758	0.36174	40	16	0.00719647	0.0129426
6.3.4.21: Nicotinate phosphoribosyltransferase	Condition	Normal	-1.02916	0.286394	40	37	0.000923659	0.00213152
2.3.1.57: Diamine N-acetyltransferase	Condition	Normal	-1.03147	0.502167	40	19	0.0468992	0.0698288
2.5.1.75: tRNA dimethylallyltransferase	Condition	Normal	-1.034	0.360642	40	35	0.006721	0.0122279
1.3.7.8: Benzoyl-CoA reductase	Condition	Normal	-1.0395	0.363934	40	2	0.00691202	0.0124629
2.4.2.19: Nicotinate-nucleotide diphosphorylase (carboxylating)	Condition	Normal	-1.04337	0.339764	40	27	0.00393087	0.00766601
2.4.2.29: tRNA-guanine(34) transglycosylase	Condition	Normal	-1.04409	0.372053	40	35	0.00786121	0.0139601
4.1.1.32: Phosphoenolpyruvate carboxykinase (GTP)	Condition	Normal	-1.0443	0.321213	40	36	0.00241172	0.00498504
3.2.1.85: 6-phospho-beta-galactosidase	Condition	Normal	-1.04603	0.529449	40	12	0.0554848	0.0809871
4.3.1.3: Histidine ammonia-lyase	Condition	Normal	-1.05193	0.288678	40	38	0.000799308	0.00189098
2.4.2.3: Uridine phosphorylase	Condition	Normal	-1.05321	0.350379	40	36	0.00467262	0.00886729
2.7.6.2: Thiamine diphosphokinase	Condition	Normal	-1.05422	0.375748	40	30	0.00787375	0.0139648
1.13.12.4: Lactate 2-monooxygenase	Condition	Normal	-1.05614	0.490086	40	13	0.0375612	0.0573796
6.3.4.14: Biotin carboxylase	Condition	Normal	-1.05647	0.322317	40	37	0.00224149	0.00469614
2.6.1.87: UDP-4-amino-4-deoxy-L-arabinose aminotransferase	Condition	Normal	-1.05973	0.397697	40	7	0.011248	0.0194597
3.1.12.1: 5' to 3' exodeoxyribonuclease (nucleoside 3'-phosphate-forming)	Condition	Normal	-1.06637	0.373054	40	19	0.00687293	0.0124401
6.3.5.2: GMP synthase (glutamine-hydrolyzing)	Condition	Normal	-1.06638	0.214559	40	39	1.46e-05	6.1e-05
3.6.5.n1: Elongation factor 4	Condition	Normal	-1.06714	0.292086	40	37	0.000777653	0.00184284
2.7.4.22: UMP kinase	Condition	Normal	-1.06766	0.205567	40	39	7.24e-06	3.29e-05
2.1.1.130: Precorrin-2 C(20)-methyltransferase	Condition	Normal	-1.07009	0.47275	40	5	0.0293965	0.0461057
3.5.1.87: N-carbamoyl-L-amino-acid hydrolase	Condition	Normal	-1.07462	0.333529	40	2	0.00261221	0.00533799
1.1.1.85: 3-isopropylmalate dehydrogenase	Condition	Normal	-1.07544	0.334172	40	35	0.00263895	0.00538484
5.1.99.6: NAD(P)H-hydrate epimerase	Condition	Normal	-1.07858	0.272762	40	37	0.00032332	0.000866693
2.8.1.7: Cysteine desulfurase	Condition	Normal	-1.07935	0.256629	40	39	0.000152598	0.000456823
2.6.1.1: Aspartate transaminase	Condition	Normal	-1.08031	0.319648	40	35	0.00168976	0.00365423
2.7.7.82: CMP-N,N'-diacetyllegionaminic acid synthase	Condition	Normal	-1.08054	0.49461	40	5	0.0351537	0.0539942
2.7.4.7: Phosphomethylpyrimidine kinase	Condition	Normal	-1.08132	0.325907	40	36	0.00200633	0.00422859
2.7.1.4: Fructokinase	Condition	Normal	-1.082	0.350629	40	32	0.00377569	0.00741466
1.1.5.3: Glycerol-3-phosphate dehydrogenase	Condition	Normal	-1.08265	0.353811	40	35	0.00404702	0.00787075
7.3.2.2: NO_NAME	Condition	Normal	-1.08355	0.354021	40	15	0.00403904	0.00786608
2.7.4.25: (d)CMP kinase	Condition	Normal	-1.08473	0.338744	40	36	0.00275694	0.00558517
6.3.2.13: UDP-N-acetylmuramoyl-L-alanyl-D-glutamate--2,6-diaminopimelate ligase	Condition	Normal	-1.08602	0.29859	40	36	0.000815065	0.00192181
4.4.1.21: S-ribosylhomocysteine lyase	Condition	Normal	-1.08843	0.323971	40	36	0.00178664	0.00383435
2.3.1.247: 3-keto-5-aminohexanoate cleavage enzyme	Condition	Normal	-1.08895	0.492553	40	20	0.0331397	0.0512919
3.6.1.23: dUTP diphosphatase	Condition	Normal	-1.09084	0.295054	40	37	0.000685868	0.00166164
4.1.99.17: Phosphomethylpyrimidine synthase	Condition	Normal	-1.09205	0.31222	40	33	0.00121296	0.00269758
2.7.7.8: Polyribonucleotide nucleotidyltransferase	Condition	Normal	-1.09649	0.297438	40	38	0.000707229	0.00170752
6.6.1.2: Cobaltochelatase	Condition	Normal	-1.09673	0.527774	40	8	0.044513	0.0666277
4.1.1.36: Phosphopantothenoylcysteine decarboxylase	Condition	Normal	-1.10017	0.326601	40	35	0.00174301	0.00375214
3.6.5.3: Protein-synthesizing GTPase	Condition	Normal	-1.10068	0.45717	40	38	0.0210209	0.0343446
1.1.1.37: Malate dehydrogenase	Condition	Normal	-1.10079	0.362763	40	36	0.00433148	0.00834193
2.7.1.48: Uridine kinase	Condition	Normal	-1.1009	0.27732	40	36	0.00030885	0.000835852
1.2.4.1: Pyruvate dehydrogenase (acetyl-transferring)	Condition	Normal	-1.10091	0.35658	40	37	0.00376034	0.00741125
1.1.1.1: Alcohol dehydrogenase	Condition	Normal	-1.11022	0.281349	40	38	0.000331294	0.000883034
2.1.1.193: 16S rRNA (uracil(1498)-N(3))-methyltransferase	Condition	Normal	-1.11346	0.374287	40	36	0.00507174	0.00954761
2.1.1.14: 5-methyltetrahydropteroyltriglutamate--homocysteine S-methyltransferase	Condition	Normal	-1.11511	0.395132	40	36	0.00754797	0.0134717
2.4.99.17: S-adenosylmethionine:tRNA ribosyltransferase-isomerase	Condition	Normal	-1.11688	0.292501	40	38	0.000482115	0.00122043
2.3.1.157: Glucosamine-1-phosphate N-acetyltransferase	Condition	Normal	-1.11805	0.304166	40	36	0.000729276	0.0017406
2.7.7.9: UTP--glucose-1-phosphate uridylyltransferase	Condition	Normal	-1.11856	0.320383	40	37	0.00123498	0.00274223
2.7.7.23: UDP-N-acetylglucosamine diphosphorylase	Condition	Normal	-1.11856	0.304144	40	36	0.000725214	0.0017406
6.3.1.5: NAD(+) synthase	Condition	Normal	-1.12142	0.293903	40	36	0.000486031	0.00122376
3.1.3.23: Sugar-phosphatase	Condition	Normal	-1.1255	0.316408	40	5	0.00102472	0.00231919
2.6.1.2: Alanine transaminase	Condition	Normal	-1.12863	0.445603	40	29	0.0155651	0.0261895
2.5.1.78: 6,7-dimethyl-8-ribityllumazine synthase	Condition	Normal	-1.12936	0.219802	40	39	8.62e-06	3.86e-05
1.11.1.6: Catalase	Condition	Normal	-1.13389	0.456608	40	34	0.0175458	0.0292084
2.5.1.9: Riboflavin synthase	Condition	Normal	-1.13772	0.316734	40	36	0.000927493	0.00213319
6.3.2.5: Phosphopantothenate--cysteine ligase	Condition	Normal	-1.13835	0.324518	40	35	0.00117866	0.00262546
2.7.7.19: Polynucleotide adenylyltransferase	Condition	Normal	-1.13933	0.295214	40	32	0.000427626	0.00110229
3.6.3.15: Sodium-transporting two-sector ATPase	Condition	Normal	-1.14175	0.351235	40	4	0.00241474	0.00498504
3.4.11.18: Methionyl aminopeptidase	Condition	Normal	-1.14411	0.27428	40	39	0.000169303	0.000498366
2.4.2.28: S-methyl-5'-thioadenosine phosphorylase	Condition	Normal	-1.14418	0.349679	40	19	0.00227673	0.00474881
5.3.1.9: Glucose-6-phosphate isomerase	Condition	Normal	-1.1462	0.215655	40	39	4.95e-06	2.41e-05
7.2.2.7: NO_NAME	Condition	Normal	-1.14876	0.49027	40	22	0.0244581	0.0391886
2.8.1.4: tRNA sulfurtransferase	Condition	Normal	-1.1492	0.369623	40	31	0.00354737	0.00703487
6.1.1.5: Isoleucine--tRNA ligase	Condition	Normal	-1.15164	0.26187	40	38	8.53e-05	0.000272809
1.2.1.3: Aldehyde dehydrogenase (NAD(+))	Condition	Normal	-1.15784	0.498715	40	31	0.025712	0.0408264
6.1.1.17: Glutamate--tRNA ligase	Condition	Normal	-1.15832	0.32578	40	37	0.00102938	0.00232601
3.6.1.55: 8-oxo-dGTP diphosphatase	Condition	Normal	-1.1594	0.33029	40	24	0.00117054	0.00261563
6.1.1.16: Cysteine--tRNA ligase	Condition	Normal	-1.16794	0.33621	40	36	0.00129744	0.00287188
2.7.1.85: Beta-glucoside kinase	Condition	Normal	-1.16811	0.368994	40	26	0.00304498	0.00613108
3.6.3.8: Calcium-transporting ATPase	Condition	Normal	-1.16874	0.408188	40	23	0.0067888	0.0123353
5.1.1.13: Aspartate racemase	Condition	Normal	-1.17485	0.298157	40	29	0.000336894	0.000894576
4.3.3.7: 4-hydroxy-tetrahydrodipicolinate synthase	Condition	Normal	-1.17571	0.312329	40	37	0.000564361	0.00139605
1.2.1.11: Aspartate-semialdehyde dehydrogenase	Condition	Normal	-1.1785	0.20515	40	39	1.28e-06	7.5e-06
2.4.1.18: 1,4-alpha-glucan branching enzyme	Condition	Normal	-1.17969	0.244709	40	38	2.32e-05	9.09e-05
6.1.1.3: Threonine--tRNA ligase	Condition	Normal	-1.18043	0.274231	40	38	0.000113269	0.00035256
3.2.1.23: Beta-galactosidase	Condition	Normal	-1.18075	0.317017	40	36	0.00063343	0.00155058
6.3.4.4: Adenylosuccinate synthase	Condition	Normal	-1.18443	0.294324	40	38	0.000262781	0.000720858
5.4.2.10: Phosphoglucosamine mutase	Condition	Normal	-1.18902	0.261	40	38	5.26e-05	0.000178217
4.4.1.1: Cystathionine gamma-lyase	Condition	Normal	-1.19039	0.32095	40	20	0.000662676	0.00161656
5.2.1.8: Peptidylprolyl isomerase	Condition	Normal	-1.19463	0.192637	40	40	3.01e-07	2.31e-06
2.2.1.7: 1-deoxy-D-xylulose-5-phosphate synthase	Condition	Normal	-1.20595	0.299857	40	36	0.000264722	0.000724772
4.1.2.40: Tagatose-bisphosphate aldolase	Condition	Normal	-1.20844	0.381781	40	27	0.00304815	0.00613108
6.1.1.14: Glycine--tRNA ligase	Condition	Normal	-1.20851	0.285186	40	38	0.000138668	0.000420476
4.1.1.50: Adenosylmethionine decarboxylase	Condition	Normal	-1.2116	0.320319	40	35	0.000535347	0.00132894
2.9.1.1: L-seryl-tRNA(Sec) selenium transferase	Condition	Normal	-1.21644	0.285513	40	32	0.000129394	0.000395177
1.17.99.6: Epoxyqueuosine reductase	Condition	Normal	-1.21867	0.385748	40	34	0.00309846	0.00621455
2.7.1.26: Riboflavin kinase	Condition	Normal	-1.22095	0.34045	40	35	0.0009429	0.00215476
2.6.1.83: LL-diaminopimelate aminotransferase	Condition	Normal	-1.22274	0.393243	40	28	0.00354506	0.00703487
1.7.2.5: Nitric-oxide reductase (cytochrome c)	Condition	Normal	-1.22295	0.445475	40	30	0.00918376	0.016146
2.7.7.2: FAD synthetase	Condition	Normal	-1.22345	0.340519	40	35	0.000925265	0.00213174
2.1.3.15: NO_NAME	Condition	Normal	-1.22818	0.259114	40	39	2.98e-05	0.000110482
1.4.1.13: Glutamate synthase (NADPH)	Condition	Normal	-1.23166	0.340428	40	35	0.000861122	0.00201691
2.4.1.25: 4-alpha-glucanotransferase	Condition	Normal	-1.23215	0.35415	40	36	0.00127813	0.00283359
1.4.4.2: Glycine dehydrogenase (aminomethyl-transferring)	Condition	Normal	-1.23365	0.283001	40	37	9.6e-05	0.000302669
3.2.2.9: Adenosylhomocysteine nucleosidase	Condition	Normal	-1.24283	0.306174	40	36	0.00023679	0.000663765
2.7.1.68: 1-phosphatidylinositol-4-phosphate 5-kinase	Condition	Normal	-1.24558	0.484519	40	7	0.0141886	0.0241035
5.3.1.24: Phosphoribosylanthranilate isomerase	Condition	Normal	-1.25292	0.36595	40	33	0.00149381	0.00328081
2.3.1.41: Beta-ketoacyl-[acyl-carrier-protein] synthase I	Condition	Normal	-1.25295	0.370068	40	35	0.00166152	0.00359867
1.1.5.4: Malate dehydrogenase (quinone)	Condition	Normal	-1.25313	0.341279	40	34	0.000737634	0.0017539
3.6.3.30: Fe(3+)-transporting ATPase	Condition	Normal	-1.25748	0.40349	40	32	0.0034774	0.00691557
2.7.4.3: Adenylate kinase	Condition	Normal	-1.25779	0.243412	40	39	7.86e-06	3.53e-05
3.5.2.5: Allantoinase	Condition	Normal	-1.26027	0.417823	40	4	0.00454611	0.00868566
1.2.99.2: Carbon-monoxide dehydrogenase (acceptor)	Condition	Normal	-1.26153	0.39084	40	29	0.00257115	0.00526171
3.1.13.1: Exoribonuclease II	Condition	Normal	-1.26177	0.273734	40	37	4.46e-05	0.000154514
2.1.1.107: Uroporphyrinogen-III C-methyltransferase	Condition	Normal	-1.26399	0.321045	40	34	0.000340177	0.000901597
1.1.1.399: NO_NAME	Condition	Normal	-1.26505	0.495688	40	25	0.0148508	0.0250775
3.5.2.3: Dihydroorotase	Condition	Normal	-1.27127	0.304121	40	36	0.000164862	0.000489252
6.1.1.22: Asparagine--tRNA ligase	Condition	Normal	-1.27713	0.315293	40	37	0.000242942	0.000675637
1.8.4.11: Peptide-methionine (S)-S-oxide reductase	Condition	Normal	-1.27885	0.318618	40	38	0.000271111	0.000740827
3.1.3.45: 3-deoxy-manno-octulosonate-8-phosphatase	Condition	Normal	-1.28436	0.409012	40	34	0.00326262	0.00652525
2.7.8.5: CDP-diacylglycerol--glycerol-3-phosphate 3-phosphatidyltransferase	Condition	Normal	-1.28879	0.36105	40	34	0.000989014	0.00224921
3.1.5.1: dGTPase	Condition	Normal	-1.28941	0.422241	40	23	0.00411481	0.00799157
6.1.1.4: Leucine--tRNA ligase	Condition	Normal	-1.29257	0.309831	40	37	0.000169031	0.000498366
3.4.11.9: Xaa-Pro aminopeptidase	Condition	Normal	-1.30012	0.390817	40	33	0.0019581	0.00414869
4.1.1.19: Arginine decarboxylase	Condition	Normal	-1.30046	0.345227	40	34	0.000560086	0.00138791
1.3.98.3: NO_NAME	Condition	Normal	-1.3031	0.30587	40	35	0.000129483	0.000395177
1.4.7.1: Glutamate synthase (ferredoxin)	Condition	Normal	-1.30344	0.53639	40	15	0.0199313	0.0327543
2.1.1.223: tRNA(1)(Val) (adenine(37)-N(6))-methyltransferase	Condition	Normal	-1.3044	0.382365	40	29	0.00154639	0.00337524
4.1.1.23: Orotidine-5'-phosphate decarboxylase	Condition	Normal	-1.30921	0.342533	40	36	0.000476864	0.00121149
2.3.1.31: Homoserine O-acetyltransferase	Condition	Normal	-1.31224	0.356128	40	35	0.000710695	0.00171202
2.4.2.8: Hypoxanthine phosphoribosyltransferase	Condition	Normal	-1.31478	0.352009	40	37	0.00061444	0.00150934
3.1.3.26: 4-phytase	Condition	Normal	-1.31665	0.355676	40	26	0.000676518	0.00164464
2.7.3.9: Phosphoenolpyruvate--protein phosphotransferase	Condition	Normal	-1.31979	0.264321	40	39	1.36e-05	5.76e-05
3.1.3.2: Acid phosphatase	Condition	Normal	-1.31998	0.319005	40	36	0.00018722	0.000545413
2.1.1.80: Protein-glutamate O-methyltransferase	Condition	Normal	-1.32378	0.370406	40	23	0.000976935	0.00222533
3.4.21.107: Peptidase Do	Condition	Normal	-1.32493	0.435554	40	34	0.00424618	0.00820152
3.6.1.11: Exopolyphosphatase	Condition	Normal	-1.33732	0.362973	40	33	0.00071152	0.00171202
2.5.1.55: 3-deoxy-8-phosphooctulonate synthase	Condition	Normal	-1.3381	0.27123	40	37	1.63e-05	6.72e-05
1.1.1.133: dTDP-4-dehydrorhamnose reductase	Condition	Normal	-1.33838	0.329097	40	36	0.000231477	0.000650166
4.2.1.46: dTDP-glucose 4,6-dehydratase	Condition	Normal	-1.33935	0.354087	40	36	0.000535232	0.00132894
3.5.4.9: Methenyltetrahydrofolate cyclohydrolase	Condition	Normal	-1.33979	0.34066	40	36	0.00034439	0.000909344
4.2.2.2: Pectate lyase	Condition	Normal	-1.3408	0.351936	40	3	0.000494364	0.00124252
2.7.1.90: Diphosphate--fructose-6-phosphate 1-phosphotransferase	Condition	Normal	-1.34167	0.310247	40	36	0.000106605	0.000332552
2.7.1.148: 4-(cytidine 5'-diphospho)-2-C-methyl-D-erythritol kinase	Condition	Normal	-1.34268	0.331534	40	36	0.000243471	0.000675775
2.7.1.69: Protein-N(pi)-phosphohistidine--sugar phosphotransferase	Condition	Normal	-1.34472	0.363368	40	38	0.000678694	0.00164709
2.7.1.191: NO_NAME	Condition	Normal	-1.34504	0.389303	40	18	0.00136822	0.00301908
3.2.1.26: Beta-fructofuranosidase	Condition	Normal	-1.34535	0.39904	40	31	0.00172892	0.00372749
2.5.1.10: (2E,6E)-farnesyl diphosphate synthase	Condition	Normal	-1.3514	0.228374	40	35	7.39e-07	4.95e-06
1.5.1.5: Methylenetetrahydrofolate dehydrogenase (NADP(+))	Condition	Normal	-1.35609	0.331894	40	36	0.000218661	0.000619101
6.1.1.11: Serine--tRNA ligase	Condition	Normal	-1.35745	0.301401	40	37	6.17e-05	0.000205208
3.5.3.12: Agmatine deiminase	Condition	Normal	-1.3636	0.318143	40	17	0.000119761	0.000371127
4.1.1.83: 4-hydroxyphenylacetate decarboxylase	Condition	Normal	-1.36838	0.351453	40	20	0.000386815	0.00101377
2.7.1.6: Galactokinase	Condition	Normal	-1.36929	0.400273	40	33	0.00150584	0.00330207
2.7.1.130: Tetraacyldisaccharide 4'-kinase	Condition	Normal	-1.37037	0.262863	40	36	6.81e-06	3.15e-05
3.4.13.18: Cytosol nonspecific dipeptidase	Condition	Normal	-1.37513	0.352264	40	32	0.00037539	0.000987501
1.2.1.10: Acetaldehyde dehydrogenase (acetylating)	Condition	Normal	-1.37695	0.308845	40	8	7.09e-05	0.000231436
2.7.1.144: Tagatose-6-phosphate kinase	Condition	Normal	-1.37768	0.387738	40	34	0.00103642	0.00233817
2.3.1.81: Aminoglycoside N(3')-acetyltransferase	Condition	Normal	-1.37813	0.40294	40	6	0.00150876	0.00330334
5.3.1.26: Galactose-6-phosphate isomerase	Condition	Normal	-1.37893	0.448234	40	33	0.0038734	0.00757488
1.7.2.1: Nitrite reductase (NO-forming)	Condition	Normal	-1.38154	0.503226	40	28	0.00918144	0.016146
2.1.3.3: Ornithine carbamoyltransferase	Condition	Normal	-1.38686	0.282497	40	38	1.76e-05	7.08e-05
4.3.1.1: Aspartate ammonia-lyase	Condition	Normal	-1.39066	0.255576	40	38	3.32e-06	1.72e-05
3.6.3.34: Iron-chelate-transporting ATPase	Condition	Normal	-1.40149	0.443399	40	29	0.00308539	0.00619714
6.3.2.6: Phosphoribosylaminoimidazolesuccinocarboxamide synthase	Condition	Normal	-1.40481	0.279452	40	38	1.22e-05	5.21e-05
2.7.1.2: Glucokinase	Condition	Normal	-1.40711	0.355373	40	36	0.000318355	0.00085501
3.1.3.27: Phosphatidylglycerophosphatase	Condition	Normal	-1.41405	0.464277	40	31	0.00420398	0.00813115
2.3.1.241: Kdo(2)-lipid IV(A) lauroyltransferase	Condition	Normal	-1.4144	0.310555	40	24	5.28e-05	0.000178217
2.7.1.5: Rhamnulokinase	Condition	Normal	-1.41583	0.420722	40	16	0.0017592	0.0037812
5.4.99.18: 5-(carboxyamino)imidazole ribonucleotide mutase	Condition	Normal	-1.41711	0.339059	40	38	0.000165166	0.000489252
2.6.1.52: Phosphoserine transaminase	Condition	Normal	-1.41746	0.31733	40	37	6.91e-05	0.000226589
2.4.99.18: Dolichyl-diphosphooligosaccharide--protein glycotransferase	Condition	Normal	-1.41791	0.418599	40	5	0.00165429	0.00358854
5.3.1.23: S-methyl-5-thioribose-1-phosphate isomerase	Condition	Normal	-1.42162	0.287129	40	27	1.55e-05	6.43e-05
1.17.7.4: NO_NAME	Condition	Normal	-1.42924	0.308237	40	37	4.1e-05	0.000143453
1.8.5.3: Dimethylsulfoxide reductase	Condition	Normal	-1.43024	0.423425	40	9	0.00169866	0.00366787
2.1.1.176: 16S rRNA (cytosine(967)-C(5))-methyltransferase	Condition	Normal	-1.43066	0.421033	40	17	0.00160564	0.00349376
6.1.1.12: Aspartate--tRNA ligase	Condition	Normal	-1.43217	0.299961	40	36	2.68e-05	0.000102872
2.7.7.24: Glucose-1-phosphate thymidylyltransferase	Condition	Normal	-1.43681	0.253372	40	38	1.61e-06	9.01e-06
2.1.2.10: Aminomethyltransferase	Condition	Normal	-1.43708	0.301919	40	37	2.8e-05	0.000105956
3.2.1.21: Beta-glucosidase	Condition	Normal	-1.43933	0.373903	40	16	0.000440177	0.00112845
3.4.21.53: Endopeptidase La	Condition	Normal	-1.4424	0.31286	40	37	4.45e-05	0.000154489
4.1.99.1: Tryptophanase	Condition	Normal	-1.44804	0.37266	40	18	0.000395801	0.00102967
3.5.4.13: dCTP deaminase	Condition	Normal	-1.45153	0.376938	40	33	0.000438407	0.00112596
2.7.14.1: Protein arginine kinase	Condition	Normal	-1.45488	0.3342	40	30	9.77e-05	0.000307416
2.5.1.17: Cob(I)yrinic acid a,c-diamide adenosyltransferase	Condition	Normal	-1.4589	0.312264	40	36	3.68e-05	0.000130638
4.6.1.17: NO_NAME	Condition	Normal	-1.45915	0.315601	40	34	4.27e-05	0.000148761
4.1.3.3: N-acetylneuraminate lyase	Condition	Normal	-1.45991	0.355174	40	30	0.000203232	0.000582433
2.5.1.101: N,N'-diacetyllegionaminate synthase	Condition	Normal	-1.46821	0.469664	40	10	0.003389	0.00675882
2.1.2.1: Glycine hydroxymethyltransferase	Condition	Normal	-1.47263	0.27786	40	38	5.19e-06	2.51e-05
2.7.9.1: Pyruvate, phosphate dikinase	Condition	Normal	-1.47318	0.325802	40	38	5.84e-05	0.000195183
2.7.1.11: 6-phosphofructokinase	Condition	Normal	-1.47524	0.281494	40	39	6.24e-06	2.93e-05
2.6.1.62: Adenosylmethionine--8-amino-7-oxononanoate transaminase	Condition	Normal	-1.48071	0.30927	40	32	2.57e-05	9.9e-05
1.1.1.100: 3-oxoacyl-[acyl-carrier-protein] reductase	Condition	Normal	-1.48503	0.292942	40	38	1.07e-05	4.65e-05
3.6.3.31: Polyamine-transporting ATPase	Condition	Normal	-1.48525	0.380777	40	35	0.000378827	0.000994685
1.6.99.5: Transferred entry: 1.6.5.11	Condition	Normal	-1.48724	0.397757	40	35	0.000607362	0.00149456
5.3.1.1: Triose-phosphate isomerase	Condition	Normal	-1.48876	0.183123	40	40	7.7e-10	1.43e-08
2.7.7.38: 3-deoxy-manno-octulosonate cytidylyltransferase	Condition	Normal	-1.49052	0.274174	40	36	3.37e-06	1.74e-05
2.1.1.201: 2-methoxy-6-polyprenyl-1,4-benzoquinol methylase	Condition	Normal	-1.49367	0.340914	40	20	8.97e-05	0.000285469
1.1.1.262: 4-hydroxythreonine-4-phosphate dehydrogenase	Condition	Normal	-1.49482	0.330354	40	30	5.78e-05	0.000194191
2.4.1.291: 4-alpha-N-acetylgalactosaminyltransferase	Condition	Normal	-1.49835	0.280125	40	4	4.44e-06	2.21e-05
5.1.3.14: UDP-N-acetylglucosamine 2-epimerase (non-hydrolyzing)	Condition	Normal	-1.49875	0.379972	40	31	0.000332959	0.000885795
2.7.7.75: Molybdopterin adenylyltransferase	Condition	Normal	-1.49893	0.303261	40	32	1.59e-05	6.56e-05
6.1.1.7: Alanine--tRNA ligase	Condition	Normal	-1.49903	0.323456	40	37	4.13e-05	0.000144161
2.7.1.40: Pyruvate kinase	Condition	Normal	-1.49984	0.303163	40	39	1.56e-05	6.49e-05
2.7.8.36: transferase	Condition	Normal	-1.51121	0.331651	40	8	5.25e-05	0.000178217
5.1.1.3: Glutamate racemase	Condition	Normal	-1.51172	0.321183	40	38	3.3e-05	0.000120071
3.2.1.41: Pullulanase	Condition	Normal	-1.51838	0.366698	40	32	0.000185619	0.000541869
1.11.1.5: Cytochrome-c peroxidase	Condition	Normal	-1.5186	0.371853	40	27	0.00022	0.000621645
2.5.1.16: Spermidine synthase	Condition	Normal	-1.52289	0.378393	40	33	0.000262472	0.000720858
2.4.1.290: acetylgalactosaminyltransferase	Condition	Normal	-1.52353	0.3574	40	7	0.000128508	0.000394762
1.13.12.16: Nitronate monooxygenase	Condition	Normal	-1.52407	0.344516	40	29	7.88e-05	0.000254279
2.7.7.12: UDP-glucose--hexose-1-phosphate uridylyltransferase	Condition	Normal	-1.52462	0.371366	40	32	0.000206273	0.000588754
5.3.3.14: Trans-2-decenoyl-[acyl-carrier-protein] isomerase	Condition	Normal	-1.52834	0.46033	40	27	0.00199408	0.00420905
3.6.3.20: Glycerol-3-phosphate-transporting ATPase	Condition	Normal	-1.52857	0.344511	40	31	7.57e-05	0.000245588
5.4.99.28: tRNA pseudouridine(32) synthase	Condition	Normal	-1.53934	0.404382	40	13	0.000498907	0.00125171
3.5.3.6: Arginine deiminase	Condition	Normal	-1.54574	0.37448	40	35	0.000192981	0.00055677
4.3.1.15: Diaminopropionate ammonia-lyase	Condition	Normal	-1.54867	0.337656	40	31	4.79e-05	0.000164897
6.3.4.15: Biotin--[acetyl-CoA-carboxylase] ligase	Condition	Normal	-1.54873	0.378087	40	34	0.000212027	0.000602737
2.3.1.274: NO_NAME	Condition	Normal	-1.55381	0.356392	40	33	9.58e-05	0.000302669
1.1.1.86: Ketol-acid reductoisomerase (NADP(+))	Condition	Normal	-1.55814	0.35397	40	37	8.42e-05	0.000269979
3.5.99.7: 1-aminocyclopropane-1-carboxylate deaminase	Condition	Normal	-1.5618	0.334017	40	6	3.64e-05	0.000130284
3.1.3.7: 3'(2'),5'-bisphosphate nucleotidase	Condition	Normal	-1.56465	0.287208	40	22	3.26e-06	1.7e-05
2.7.1.49: Hydroxymethylpyrimidine kinase	Condition	Normal	-1.56596	0.324076	40	32	2.24e-05	8.82e-05
1.1.1.205: IMP dehydrogenase	Condition	Normal	-1.57667	0.379817	40	36	0.000179887	0.000527319
3.1.26.8: Ribonuclease M5	Condition	Normal	-1.57856	0.358515	40	33	8.4e-05	0.00026966
2.4.1.293: GalNAc(5)-diNAcBac-PP-undecaprenol beta-1,3-glucosyltransferase	Condition	Normal	-1.57913	0.331269	40	6	2.74e-05	0.00010451
2.1.1.207: tRNA (cytidine(34)-2'-O)-methyltransferase	Condition	Normal	-1.57948	0.373498	40	35	0.000142363	0.000427995
5.1.3.13: dTDP-4-dehydrorhamnose 3,5-epimerase	Condition	Normal	-1.5837	0.411592	40	37	0.000442411	0.00113047
3.4.13.20: Beta-Ala-His dipeptidase	Condition	Normal	-1.58461	0.350195	40	35	5.78e-05	0.000194191
2.3.1.222: Phosphate propanoyltransferase	Condition	Normal	-1.58464	0.318408	40	30	1.43e-05	6.01e-05
5.4.2.7: Phosphopentomutase	Condition	Normal	-1.58602	0.337229	40	33	3.34e-05	0.00012102
3.1.1.61: Protein-glutamate methylesterase	Condition	Normal	-1.5885	0.441132	40	21	0.000904163	0.00209338
3.5.1.78: Glutathionylspermidine amidase	Condition	Normal	-1.58854	0.339889	40	29	3.66e-05	0.000130284
3.5.2.2: Dihydropyrimidinase	Condition	Normal	-1.58909	0.386992	40	28	0.000205767	0.000588502
3.1.1.31: 6-phosphogluconolactonase	Condition	Normal	-1.59544	0.393394	40	31	0.000239375	0.000667034
2.8.1.6: Biotin synthase	Condition	Normal	-1.59786	0.357073	40	34	6.74e-05	0.000222107
2.7.6.5: GTP diphosphokinase	Condition	Normal	-1.60652	0.415966	40	34	0.000424128	0.00109882
6.3.2.12: Dihydrofolate synthase	Condition	Normal	-1.60705	0.416542	40	31	0.000429232	0.00110441
3.1.3.5: 5'-nucleotidase	Condition	Normal	-1.60714	0.337388	40	35	2.77e-05	0.000105335
6.3.1.8: Glutathionylspermidine synthase	Condition	Normal	-1.60927	0.339329	40	29	2.96e-05	0.000110031
4.1.99.19: 2-iminoacetate synthase	Condition	Normal	-1.61183	0.338753	40	7	2.82e-05	0.000105956
2.4.1.187: mannosaminyltransferase	Condition	Normal	-1.61203	0.347376	40	29	4.05e-05	0.000142139
3.6.3.28: Phosphonate-transporting ATPase	Condition	Normal	-1.61776	0.408409	40	24	0.000316844	0.000852576
5.4.99.1: Methylaspartate mutase	Condition	Normal	-1.62051	0.385689	40	26	0.000154568	0.000461741
1.5.5.1: Electron-transferring-flavoprotein dehydrogenase	Condition	Normal	-1.63073	0.380186	40	7	0.000118616	0.00036839
1.10.2.2: Quinol--cytochrome-c reductase	Condition	Normal	-1.6382	0.355799	40	36	4.53e-05	0.00015663
2.1.1.61: tRNA (5-methylaminomethyl-2-thiouridylate)-methyltransferase	Condition	Normal	-1.64303	0.311228	40	28	5.53e-06	2.65e-05
4.1.1.65: Phosphatidylserine decarboxylase	Condition	Normal	-1.64313	0.370411	40	37	7.59e-05	0.000245588
2.3.1.51: 1-acylglycerol-3-phosphate O-acyltransferase	Condition	Normal	-1.64981	0.423813	40	32	0.000387638	0.00101404
1.3.7.9: 4-hydroxybenzoyl-CoA reductase	Condition	Normal	-1.65295	0.460683	40	9	0.000938186	0.00215096
5.1.3.1: Ribulose-phosphate 3-epimerase	Condition	Normal	-1.65508	0.325916	40	36	1.04e-05	4.56e-05
2.4.1.109: Dolichyl-phosphate-mannose--protein mannosyltransferase	Condition	Normal	-1.6567	0.351304	40	29	3.21e-05	0.000117632
1.1.3.15: (S)-2-hydroxy-acid oxidase	Condition	Normal	-1.65775	0.414936	40	20	0.000286439	0.000777792
1.1.1.140: Sorbitol-6-phosphate 2-dehydrogenase	Condition	Normal	-1.65823	0.381991	40	29	0.000101399	0.000318424
5.4.3.3: Beta-lysine 5,6-aminomutase	Condition	Normal	-1.65993	0.465852	40	24	0.00100703	0.00228476
1.1.1.272: D-2-hydroxyacid dehydrogenase (NADP(+))	Condition	Normal	-1.66376	0.349468	40	12	2.79e-05	0.000105916
1.12.99.6: Hydrogenase (acceptor)	Condition	Normal	-1.67225	0.392484	40	32	0.00012934	0.000395177
5.4.2.2: Phosphoglucomutase (alpha-D-glucose-1,6-bisphosphate-dependent)	Condition	Normal	-1.67457	0.332641	40	35	1.19e-05	5.13e-05
6.3.1.20: NO_NAME	Condition	Normal	-1.67501	0.404967	40	32	0.000188142	0.00054697
6.3.4.3: Formate--tetrahydrofolate ligase	Condition	Normal	-1.67505	0.278672	40	37	5.5e-07	3.88e-06
1.7.1.13: PreQ(1) synthase	Condition	Normal	-1.68106	0.349069	40	34	2.36e-05	9.18e-05
3.2.1.65: Levanase	Condition	Normal	-1.68367	0.344594	40	6	1.89e-05	7.53e-05
3.1.3.11: Fructose-bisphosphatase	Condition	Normal	-1.6872	0.278364	40	36	4.69e-07	3.43e-06
1.7.5.2: Nitric oxide reductase (menaquinol)	Condition	Normal	-1.68983	0.428133	40	9	0.000330407	0.000882337
1.1.2.3: L-lactate dehydrogenase (cytochrome)	Condition	Normal	-1.69121	0.549373	40	19	0.00385192	0.00754334
3.5.1.1: Asparaginase	Condition	Normal	-1.70195	0.291815	40	36	9.67e-07	6.09e-06
4.1.1.15: Glutamate decarboxylase	Condition	Normal	-1.70712	0.411334	40	20	0.000180387	0.000527687
3.4.15.5: Peptidyl-dipeptidase Dcp	Condition	Normal	-1.71931	0.423793	40	11	0.000238394	0.000665615
3.5.1.28: N-acetylmuramoyl-L-alanine amidase	Condition	Normal	-1.72295	0.361172	40	34	2.71e-05	0.000103642
4.99.1.3: Sirohydrochlorin cobaltochelatase	Condition	Normal	-1.73151	0.383934	40	8	6.06e-05	0.000201875
5.4.2.11: Phosphoglycerate mutase (2,3-diphosphoglycerate-dependent)	Condition	Normal	-1.7344	0.386465	40	37	6.48e-05	0.000214676
1.15.1.1: Superoxide dismutase	Condition	Normal	-1.73707	0.234321	40	40	6.83e-09	9.83e-08
1.16.3.2: Bacterial non-heme ferritin	Condition	Normal	-1.74552	0.322116	40	39	3.56e-06	1.83e-05
7.1.2.2: NO_NAME	Condition	Normal	-1.74782	0.276868	40	39	2.12e-07	1.71e-06
2.7.9.3: Selenide, water dikinase	Condition	Normal	-1.75787	0.308413	40	34	1.47e-06	8.39e-06
2.7.2.3: Phosphoglycerate kinase	Condition	Normal	-1.75849	0.25847	40	39	4.54e-08	4.89e-07
1.11.1.15: Peroxiredoxin	Condition	Normal	-1.76421	0.258832	40	40	4.37e-08	4.74e-07
1.3.8.6: Glutaryl-CoA dehydrogenase (ETF)	Condition	Normal	-1.7652	0.662792	40	17	0.0112865	0.0195024
2.3.1.n3: Glycerol-3-phosphate acyltransferase (acyl-phosphate transferring)	Condition	Normal	-1.76861	0.361011	40	33	1.82e-05	7.27e-05
2.3.1.8: Phosphate acetyltransferase	Condition	Normal	-1.77543	0.357086	40	36	1.45e-05	6.08e-05
2.3.1.275: NO_NAME	Condition	Normal	-1.78022	0.36188	40	16	1.71e-05	6.9e-05
1.1.1.6: Glycerol dehydrogenase	Condition	Normal	-1.78089	0.593201	40	14	0.00471908	0.00893142
4.2.1.28: Propanediol dehydratase	Condition	Normal	-1.78624	0.459527	40	24	0.000394121	0.00102795
2.3.1.39: [Acyl-carrier-protein] S-malonyltransferase	Condition	Normal	-1.79482	0.294614	40	38	4.26e-07	3.14e-06
2.4.99.19: Undecaprenyl-diphosphooligosaccharide--protein glycotransferase	Condition	Normal	-1.79917	0.314457	40	10	1.37e-06	7.93e-06
2.7.1.165: Glycerate 2-kinase	Condition	Normal	-1.80093	0.346153	40	8	7.04e-06	3.22e-05
1.1.1.193: 5-amino-6-(5-phosphoribosylamino)uracil reductase	Condition	Normal	-1.8023	0.264125	40	35	4.26e-08	4.66e-07
5.4.2.8: Phosphomannomutase	Condition	Normal	-1.80309	0.312058	40	34	1.15e-06	7.07e-06
3.5.4.28: S-adenosylhomocysteine deaminase	Condition	Normal	-1.80667	0.329386	40	29	2.9e-06	1.52e-05
1.1.1.290: 4-phosphoerythronate dehydrogenase	Condition	Normal	-1.81352	0.381087	40	35	2.81e-05	0.000105956
3.4.13.9: Xaa-Pro dipeptidase	Condition	Normal	-1.81657	0.304576	40	32	6.37e-07	4.38e-06
5.3.1.13: Arabinose-5-phosphate isomerase	Condition	Normal	-1.81944	0.306074	40	31	6.78e-07	4.6e-06
2.7.7.27: Glucose-1-phosphate adenylyltransferase	Condition	Normal	-1.82207	0.330639	40	37	2.67e-06	1.41e-05
2.5.1.1: Dimethylallyltranstransferase	Condition	Normal	-1.82235	0.310323	40	28	8.52e-07	5.61e-06
6.3.5.11: Cobyrinate a,c-diamide synthase (glutamine-hydrolyzing)	Condition	Normal	-1.8292	0.368185	40	31	1.47e-05	6.12e-05
3.1.21.2: Deoxyribonuclease IV	Condition	Normal	-1.83823	0.390904	40	24	3.35e-05	0.00012102
2.1.4.1: Glycine amidinotransferase	Condition	Normal	-1.83835	0.350631	40	9	6.2e-06	2.92e-05
2.1.1.151: Cobalt-factor II C(20)-methyltransferase	Condition	Normal	-1.8408	0.299366	40	27	3.56e-07	2.67e-06
4.2.1.2: Fumarate hydratase	Condition	Normal	-1.84847	0.31611	40	37	9.21e-07	5.93e-06
4.1.2.13: Fructose-bisphosphate aldolase	Condition	Normal	-1.85922	0.293341	40	39	1.96e-07	1.62e-06
2.4.1.292: 1,4-N-acetyl-D-galactosaminyltransferase	Condition	Normal	-1.86482	0.325814	40	10	1.36e-06	7.91e-06
1.2.1.12: Glyceraldehyde-3-phosphate dehydrogenase (phosphorylating)	Condition	Normal	-1.86798	0.39963	40	38	3.65e-05	0.000130284
3.4.22.37: Gingipain R	Condition	Normal	-1.86825	0.441285	40	15	0.000140337	0.000424624
2.1.1.148: Thymidylate synthase (FAD)	Condition	Normal	-1.88101	0.349413	40	13	3.99e-06	2.04e-05
6.3.1.1: Aspartate--ammonia ligase	Condition	Normal	-1.88183	0.402537	40	33	3.65e-05	0.000130284
1.10.3.10: Ubiquinol oxidase (H(+)-transporting)	Condition	Normal	-1.8832	0.382072	40	19	1.66e-05	6.79e-05
5.4.99.29: 23S rRNA pseudouridine(746) synthase	Condition	Normal	-1.88538	0.314954	40	11	5.95e-07	4.13e-06
1.3.1.9: Enoyl-[acyl-carrier-protein] reductase (NADH)	Condition	Normal	-1.88998	0.293692	40	38	1.44e-07	1.25e-06
3.1.11.1: Exodeoxyribonuclease I	Condition	Normal	-1.89412	0.306176	40	27	3.16e-07	2.41e-06
3.1.4.52: Cyclic-guanylate-specific phosphodiesterase	Condition	Normal	-1.89431	0.407078	40	32	3.9e-05	0.000137308
3.1.21.3: Type I site-specific deoxyribonuclease	Condition	Normal	-1.89574	0.387624	40	31	1.87e-05	7.44e-05
4.1.99.12: 3,4-dihydroxy-2-butanone-4-phosphate synthase	Condition	Normal	-1.89667	0.293612	40	35	1.34e-07	1.18e-06
3.5.4.31: S-methyl-5'-thioadenosine deaminase	Condition	Normal	-1.90096	0.300271	40	27	2e-07	1.64e-06
1.2.7.1: Pyruvate synthase	Condition	Normal	-1.90476	0.370975	40	31	8.72e-06	3.89e-05
2.7.2.1: Acetate kinase	Condition	Normal	-1.90751	0.301454	40	38	2.02e-07	1.65e-06
4.1.3.34: Citryl-CoA lyase	Condition	Normal	-1.90923	0.474317	40	26	0.000262014	0.000720858
2.1.1.37: DNA (cytosine-5-)-methyltransferase	Condition	Normal	-1.92132	0.318305	40	32	5.08e-07	3.64e-06
1.1.1.77: Lactaldehyde reductase	Condition	Normal	-1.92412	0.333773	40	31	1.2e-06	7.21e-06
3.5.4.26: Diaminohydroxyphosphoribosylaminopyrimidine deaminase	Condition	Normal	-1.93455	0.300179	40	34	1.4e-07	1.22e-06
2.4.2.22: Xanthine phosphoribosyltransferase	Condition	Normal	-1.94085	0.378105	40	34	8.75e-06	3.89e-05
3.5.3.11: Agmatinase	Condition	Normal	-1.94638	0.436105	40	7	6.99e-05	0.000228667
2.7.2.2: Carbamate kinase	Condition	Normal	-1.94856	0.341177	40	29	1.42e-06	8.12e-06
2.7.1.74: Deoxycytidine kinase	Condition	Normal	-1.9555	0.375751	40	13	7e-06	3.22e-05
2.7.1.199: NO_NAME	Condition	Normal	-1.95569	0.386721	40	19	1.11e-05	4.8e-05
2.5.1.90: All-trans-octaprenyl-diphosphate synthase	Condition	Normal	-1.95836	0.313754	40	24	2.65e-07	2.06e-06
6.4.1.2: Acetyl-CoA carboxylase	Condition	Normal	-1.95887	0.281258	40	39	2.75e-08	3.22e-07
1.2.7.7: 3-methyl-2-oxobutanoate dehydrogenase (ferredoxin)	Condition	Normal	-1.98208	0.471965	40	16	0.000155485	0.000463497
2.6.1.21: D-amino-acid transaminase	Condition	Normal	-1.98733	0.351633	40	30	1.71e-06	9.46e-06
5.1.3.4: L-ribulose-5-phosphate 4-epimerase	Condition	Normal	-1.98831	0.403493	40	13	1.66e-05	6.79e-05
1.17.1.5: Nicotinate dehydrogenase	Condition	Normal	-1.99497	0.483336	40	11	0.000193093	0.00055677
3.2.1.22: Alpha-galactosidase	Condition	Normal	-2.00723	0.361293	40	21	2.32e-06	1.25e-05
2.7.9.2: Pyruvate, water dikinase	Condition	Normal	-2.00759	0.347425	40	35	1.15e-06	7.07e-06
2.7.1.76: Deoxyadenosine kinase	Condition	Normal	-2.00773	0.375215	40	13	4.42e-06	2.21e-05
3.5.1.108: UDP-3-O-acyl-N-acetylglucosamine deacetylase	Condition	Normal	-2.00814	0.290587	40	37	3.25e-08	3.64e-07
3.6.3.24: Nickel-transporting ATPase	Condition	Normal	-2.00912	0.537226	40	22	0.000606065	0.00149397
5.4.2.1: Transferred entry: 5.4.2.11 and 5.4.2.12	Condition	Normal	-2.01059	0.430975	40	25	3.76e-05	0.00013273
4.1.99.2: Tyrosine phenol-lyase	Condition	Normal	-2.01414	0.511827	40	29	0.000342088	0.00090496
4.1.1.96: Carboxynorspermidine decarboxylase	Condition	Normal	-2.01472	0.339575	40	15	7.03e-07	4.75e-06
[truncated: 101 more rows]

## Sheet: pathway_TvsN
pathway	metadata	value	coef	stderr	N	N.not.0	pval	qval
[truncated: 282 more rows]

## Sheet: Pathway_TvsHC
pathway	metadata	value	coef	stderr	N	N.not.0	pval	qval
[truncated: 314 more rows]

[truncated: 1 more sheets: pathway_NvsHC]
