# Supplementary material for: Integrative Metatranscriptomic Analysis Reveals Disease-specific Microbiome–host Interactions in Oral Squamous Cell Carcinoma
Source: Cancer Res Commun. 2023 May 8;3(5):807–20. doi: 10.1158/2767-9764.CRC-22-0349 (PMC10166004; doi:10.1158/2767-9764.CRC-22-0349)
Supplement: Supplementary File 10 — Host gene-microbial genus global_correlations, rs>=0.6 and FDR=<0.05 [file crc-22-0349-s12.xlsx]

## Sheet: S10_Global_correlation_genus_Cu
	row	col	corr
1	Acinetobacter	AC025449.1	0.61756
2	Acinetobacter	AC092045.1	0.61456
3	Acinetobacter	AC110994.3	0.614004
4	Acinetobacter	AC118549.1	0.622173
5	Acinetobacter	AC135983.3	0.610781
6	Acinetobacter	AFG1L	0.610392
7	Acinetobacter	AL627308.2	0.608947
8	Acinetobacter	ANAPC4	0.609614
9	Acinetobacter	APEX2	-0.602556
10	Acinetobacter	AQP9	-0.605279
11	Acinetobacter	ARFGEF1	0.676521
12	Acinetobacter	ATP6V0B	-0.611448
13	Acinetobacter	ATRX	0.603501
14	Acinetobacter	BIRC6	0.603723
15	Acinetobacter	C15orf39	-0.608558
16	Acinetobacter	C17orf75	0.603501
17	Acinetobacter	C2CD5	0.650069
18	Acinetobacter	C5AR1	-0.609836
19	Acinetobacter	CAPN7	0.620839
20	Acinetobacter	CASP8AP2	0.632954
21	Acinetobacter	CCAR1	0.604112
22	Acinetobacter	CCDC138	0.604779
23	Acinetobacter	CD300E	-0.675076
24	Acinetobacter	CDC16	0.616949
25	Acinetobacter	CEP162	0.621951
26	Acinetobacter	CEP44	0.619672
27	Acinetobacter	CEP70	0.624396
28	Acinetobacter	CHD9	0.672353
29	Acinetobacter	CWC22	0.604668
30	Acinetobacter	DDHD2	0.600722
31	Acinetobacter	DGKH	0.631509
32	Acinetobacter	DLG1	0.608558
33	Acinetobacter	DYNC2LI1	0.630953
34	Acinetobacter	EFCAB7	0.624173
35	Acinetobacter	EXOC4	0.708752
36	Acinetobacter	FAM89B	-0.671075
37	Acinetobacter	FANCL	0.615171
38	Acinetobacter	FANCM	0.611448
39	Acinetobacter	FCAR	-0.624896
40	Acinetobacter	FOCAD	0.61895
41	Acinetobacter	FPR1	-0.627119
42	Acinetobacter	FPR2	-0.642234
43	Acinetobacter	GCFC2	0.631509
44	Acinetobacter	GPALPP1	0.621673
45	Acinetobacter	GSK3A	-0.6015
46	Acinetobacter	GTF2H1	0.615004
47	Acinetobacter	GTF2I	0.636232
48	Acinetobacter	HELQ	0.623618
49	Acinetobacter	HLX	-0.604779
50	Acinetobacter	HMGN3	0.629064
51	Acinetobacter	HNRNPH1	0.601723
52	Acinetobacter	HP1BP3	0.602056
53	Acinetobacter	IDS	-0.616616
54	Acinetobacter	IFT74	0.658739
55	Acinetobacter	INTS2	0.631842
56	Acinetobacter	IQCB1	0.627563
57	Acinetobacter	KIAA0586	0.604223
58	Acinetobacter	KIAA1841	0.614393
59	Acinetobacter	LCORL	0.659683
60	Acinetobacter	LILRA1	-0.649792
61	Acinetobacter	LILRA5	-0.658905
62	Acinetobacter	LILRB2	-0.638344
63	Acinetobacter	MAP4K3	0.673131
64	Acinetobacter	MAP4K5	0.61845
65	Acinetobacter	MBTD1	0.681189
66	Acinetobacter	MCM9	0.614282
67	Acinetobacter	MCPH1	0.621173
68	Acinetobacter	MIA2	0.693359
69	Acinetobacter	MIPOL1	0.60728
70	Acinetobacter	MIS18BP1	0.612392
71	Acinetobacter	MPHOSPH10	0.634232
72	Acinetobacter	MRE11	0.632064
73	Acinetobacter	MRPS21	0.608002
74	Acinetobacter	MRPS31	0.632898
75	Acinetobacter	MSH3	0.606613
76	Acinetobacter	MTRES1	0.604446
77	Acinetobacter	MYO9A	0.622395
78	Acinetobacter	MYSM1	0.629453
79	Acinetobacter	NAA16	0.621673
80	Acinetobacter	NAA35	0.614337
81	Acinetobacter	NAP1L4	0.600722
82	Acinetobacter	NBEAL1	0.640233
83	Acinetobacter	NSMAF	0.617672
84	Acinetobacter	NSMCE4A	0.608113
85	Acinetobacter	NUP43	0.619728
86	Acinetobacter	OMA1	0.602167
87	Acinetobacter	OPA1	0.603557
88	Acinetobacter	PARG	0.623951
89	Acinetobacter	PCCA	0.621006
90	Acinetobacter	PCM1	0.612892
91	Acinetobacter	PHIP	0.638233
92	Acinetobacter	PIBF1	0.64279
93	Acinetobacter	PMS1	0.600056
94	Acinetobacter	PPDPF	-0.607836
95	Acinetobacter	PPIL4	0.638066
96	Acinetobacter	PRR13	-0.605668
97	Acinetobacter	PUS10	0.614393
98	Acinetobacter	RAB3GAP2	0.624562
99	Acinetobacter	RABGAP1	0.631953
100	Acinetobacter	RABGAP1L	0.688469
101	Acinetobacter	RALGAPA1	0.607447
102	Acinetobacter	RARS2	0.635843
103	Acinetobacter	RBAK	0.624062
104	Acinetobacter	RBM26	0.626396
105	Acinetobacter	REV3L	0.613004
106	Acinetobacter	RHOG	-0.615171
107	Acinetobacter	RNGTT	0.657794
108	Acinetobacter	RUFY2	0.637177
109	Acinetobacter	SASS6	0.603946
110	Acinetobacter	SCAF11	0.601223
111	Acinetobacter	SENP6	0.669297
112	Acinetobacter	SENP7	0.650125
113	Acinetobacter	SGTA	-0.618561
114	Acinetobacter	SH3BGRL3	-0.600667
115	Acinetobacter	SHPRH	0.606391
116	Acinetobacter	SLC25A44	-0.630842
117	Acinetobacter	SMARCAD1	0.650347
118	Acinetobacter	SMC5	0.649125
119	Acinetobacter	SMC6	0.6005
120	Acinetobacter	SNX13	0.603168
121	Acinetobacter	SPIDR	0.600611
122	Acinetobacter	SWT1	0.611336
123	Acinetobacter	SYNE2	0.619172
124	Acinetobacter	TARBP1	0.603668
125	Acinetobacter	TBC1D25	-0.623118
126	Acinetobacter	TBCE	0.608502
127	Acinetobacter	TDRD3	0.614004
128	Acinetobacter	THOC2	0.607335
129	Acinetobacter	TIAL1	0.637399
130	Acinetobacter	TMPPE	-0.607669
131	Acinetobacter	TPR	0.650625
132	Acinetobacter	TRIP11	0.697916
133	Acinetobacter	TRMT13	0.603668
134	Acinetobacter	TRPM7	0.618894
135	Acinetobacter	TTC3	0.630397
136	Acinetobacter	UBA5	0.617338
137	Acinetobacter	UBL7	-0.608058
138	Acinetobacter	USP34	0.608447
139	Acinetobacter	USP47	0.630897
140	Acinetobacter	VPS13A	0.621284
141	Acinetobacter	VPS36	0.606891
142	Acinetobacter	VPS45	0.627508
143	Acinetobacter	VPS50	0.63162
144	Acinetobacter	VPS54	0.640345
145	Acinetobacter	VWA8	0.665129
146	Acinetobacter	WWP1	0.643901
147	Acinetobacter	ZC2HC1A	0.623784
148	Acinetobacter	ZFYVE9	0.600389
149	Acinetobacter	ZMYM2	0.614448
150	Acinetobacter	ZNF280D	0.606557
151	Acinetobacter	ZNF34	0.600889
152	Acinetobacter	ZNF467	-0.600834
153	Acinetobacter	ZNF518A	0.612337
154	Acinetobacter	ZNF638	0.632176
155	Acinetobacter	ZNF644	0.617338
156	Acinetobacter	ZRANB2	0.601167
157	Alpharetrovirus	AASDH	0.653515
158	Alpharetrovirus	AASS	0.660017
159	Alpharetrovirus	AATF	0.625396
160	Alpharetrovirus	ABAT	-0.6414
161	Alpharetrovirus	ABCB7	0.652959
162	Alpharetrovirus	ABCB9	-0.633787
163	Alpharetrovirus	ABCC3	0.608836
164	Alpharetrovirus	ABCE1	0.644957
165	Alpharetrovirus	ABCG4	-0.694637
166	Alpharetrovirus	ABHD10	0.679411
167	Alpharetrovirus	ABHD11-AS1	-0.682967
168	Alpharetrovirus	ABHD12	-0.670797
169	Alpharetrovirus	ABHD14A	0.618172
170	Alpharetrovirus	ABHD15	0.618005
171	Alpharetrovirus	ABHD17A	-0.769658
172	Alpharetrovirus	ABHD17B	-0.636788
173	Alpharetrovirus	ABHD17C	-0.674298
174	Alpharetrovirus	ABHD18	0.618227
175	Alpharetrovirus	ABHD5	-0.684746
176	Alpharetrovirus	ABHD8	-0.618283
177	Alpharetrovirus	ABI1	-0.699305
178	Alpharetrovirus	ABI2	0.695471
179	Alpharetrovirus	ABL2	0.619005
180	Alpharetrovirus	ABLIM1	-0.67202
181	Alpharetrovirus	ABLIM3	-0.683245
182	Alpharetrovirus	ABTB2	-0.646902
183	Alpharetrovirus	AC000065.2	0.634787
184	Alpharetrovirus	AC000120.1	0.615449
185	Alpharetrovirus	AC002524.1	0.627841
186	Alpharetrovirus	AC002553.2	0.614893
187	Alpharetrovirus	AC003965.2	-0.686746
188	Alpharetrovirus	AC004129.3	-0.655738
189	Alpharetrovirus	AC004231.1	-0.60439
190	Alpharetrovirus	AC004233.2	-0.651681
191	Alpharetrovirus	AC004241.1	-0.708586
192	Alpharetrovirus	AC004241.5	-0.620506
193	Alpharetrovirus	AC004816.1	-0.691525
194	Alpharetrovirus	AC004943.2	0.615393
195	Alpharetrovirus	AC004975.2	-0.701917
196	Alpharetrovirus	AC005050.3	-0.639066
197	Alpharetrovirus	AC005077.4	-0.639178
198	Alpharetrovirus	AC005083.1	-0.719755
199	Alpharetrovirus	AC005262.2	-0.614893
200	Alpharetrovirus	AC005264.1	-0.700639
201	Alpharetrovirus	AC005324.3	-0.639289
202	Alpharetrovirus	AC005332.3	0.660684
203	Alpharetrovirus	AC005383.1	-0.664518
204	Alpharetrovirus	AC005391.1	-0.61506
205	Alpharetrovirus	AC005392.2	-0.734482
206	Alpharetrovirus	AC005412.1	-0.675243
207	Alpharetrovirus	AC006130.3	-0.61756
208	Alpharetrovirus	AC006333.1	-0.675354
209	Alpharetrovirus	AC006449.3	-0.665518
210	Alpharetrovirus	AC006504.5	0.65157
211	Alpharetrovirus	AC006518.2	0.610892
212	Alpharetrovirus	AC006942.1	-0.62045
213	Alpharetrovirus	AC006960.2	-0.641789
214	Alpharetrovirus	AC007292.2	-0.669464
215	Alpharetrovirus	AC007292.3	-0.63312
216	Alpharetrovirus	AC007298.2	-0.603612
217	Alpharetrovirus	AC007342.3	-0.633176
218	Alpharetrovirus	AC007556.1	-0.63212
219	Alpharetrovirus	AC008403.3	-0.742039
220	Alpharetrovirus	AC008406.3	-0.639789
221	Alpharetrovirus	AC008567.3	-0.672242
222	Alpharetrovirus	AC008736.1	-0.659294
223	Alpharetrovirus	AC008764.1	-0.609391
224	Alpharetrovirus	AC008764.8	-0.628174
225	Alpharetrovirus	AC008764.9	-0.629397
226	Alpharetrovirus	AC008771.1	0.619394
227	Alpharetrovirus	AC008972.2	-0.631175
228	Alpharetrovirus	AC009065.3	-0.600556
229	Alpharetrovirus	AC009171.2	-0.603834
230	Alpharetrovirus	AC009283.1	0.616449
231	Alpharetrovirus	AC009560.1	-0.661517
232	Alpharetrovirus	AC009831.1	-0.661128
233	Alpharetrovirus	AC010186.3	0.608836
234	Alpharetrovirus	AC010207.1	-0.665407
235	Alpharetrovirus	AC010442.3	-0.614504
236	Alpharetrovirus	AC010503.5	-0.606391
237	Alpharetrovirus	AC010530.1	-0.6394
238	Alpharetrovirus	AC010653.2	-0.612003
239	Alpharetrovirus	AC010896.1	0.635176
240	Alpharetrovirus	AC010969.1	-0.631675
241	Alpharetrovirus	AC010969.3	-0.694193
242	Alpharetrovirus	AC011005.1	-0.610614
243	Alpharetrovirus	AC011043.1	0.662517
244	Alpharetrovirus	AC011442.1	-0.702806
245	Alpharetrovirus	AC011445.2	-0.686135
246	Alpharetrovirus	AC011473.3	-0.601723
247	Alpharetrovirus	AC011476.2	-0.649625
248	Alpharetrovirus	AC011497.2	-0.623562
249	Alpharetrovirus	AC011611.3	-0.678744
250	Alpharetrovirus	AC012358.4	0.626007
251	Alpharetrovirus	AC012456.1	-0.737872
252	Alpharetrovirus	AC012456.2	-0.708086
253	Alpharetrovirus	AC012645.4	-0.60439
254	Alpharetrovirus	AC015819.2	-0.728147
255	Alpharetrovirus	AC016394.2	0.699472
256	Alpharetrovirus	AC016394.3	0.632453
257	Alpharetrovirus	AC016629.3	-0.687413
258	Alpharetrovirus	AC016727.1	-0.621506
259	Alpharetrovirus	AC016747.1	0.634232
260	Alpharetrovirus	AC018521.5	-0.64818
261	Alpharetrovirus	AC018645.3	0.630897
262	Alpharetrovirus	AC018690.1	0.635565
263	Alpharetrovirus	AC018761.3	-0.663962
264	Alpharetrovirus	AC020651.2	-0.727424
265	Alpharetrovirus	AC020661.2	-0.630786
266	Alpharetrovirus	AC021016.2	-0.64379
267	Alpharetrovirus	AC021087.5	-0.690136
268	Alpharetrovirus	AC022007.1	-0.693637
269	Alpharetrovirus	AC022150.2	-0.670186
270	Alpharetrovirus	AC022150.4	-0.698972
271	Alpharetrovirus	AC022211.3	0.65546
272	Alpharetrovirus	AC022872.1	-0.728313
273	Alpharetrovirus	AC023157.2	-0.610169
274	Alpharetrovirus	AC024560.1	-0.613782
275	Alpharetrovirus	AC024592.2	-0.703029
276	Alpharetrovirus	AC025031.3	0.60778
277	Alpharetrovirus	AC025048.1	-0.629953
278	Alpharetrovirus	AC025181.2	-0.606891
279	Alpharetrovirus	AC025271.4	-0.745151
280	Alpharetrovirus	AC025449.1	0.627619
281	Alpharetrovirus	AC025580.1	-0.633509
282	Alpharetrovirus	AC025580.2	-0.650736
283	Alpharetrovirus	AC027290.3	-0.605613
284	Alpharetrovirus	AC027612.5	-0.633398
285	Alpharetrovirus	AC035139.1	-0.616505
286	Alpharetrovirus	AC036176.3	0.651792
287	Alpharetrovirus	AC055811.4	-0.633065
288	Alpharetrovirus	AC064807.1	0.626007
289	Alpharetrovirus	AC066616.2	-0.631009
290	Alpharetrovirus	AC067930.4	-0.671631
291	Alpharetrovirus	AC067930.5	-0.669742
292	Alpharetrovirus	AC068228.2	-0.638511
293	Alpharetrovirus	AC068898.1	-0.681745
294	Alpharetrovirus	AC073326.1	0.697805
295	Alpharetrovirus	AC073548.1	-0.632898
296	Alpharetrovirus	AC074387.1	-0.680411
297	Alpharetrovirus	AC078865.1	-0.652792
298	Alpharetrovirus	AC079305.2	-0.613782
299	Alpharetrovirus	AC079414.3	0.624951
300	Alpharetrovirus	AC079944.2	-0.737205
301	Alpharetrovirus	AC084030.1	-0.653904
302	Alpharetrovirus	AC084824.2	0.645068
303	Alpharetrovirus	AC084876.2	-0.609058
304	Alpharetrovirus	AC090517.5	0.637121
305	Alpharetrovirus	AC090825.1	0.617949
306	Alpharetrovirus	AC090971.1	-0.609003
307	Alpharetrovirus	AC091044.1	-0.654515
308	Alpharetrovirus	AC091057.1	0.644068
309	Alpharetrovirus	AC091196.1	-0.666296
310	Alpharetrovirus	AC091230.1	-0.681634
311	Alpharetrovirus	AC091806.1	-0.664073
312	Alpharetrovirus	AC092053.3	-0.658794
313	Alpharetrovirus	AC092117.2	-0.641067
314	Alpharetrovirus	AC092118.1	-0.774493
315	Alpharetrovirus	AC092705.1	-0.633287
316	Alpharetrovirus	AC092718.4	0.706196
317	Alpharetrovirus	AC092818.1	-0.701361
318	Alpharetrovirus	AC093157.1	0.66663
319	Alpharetrovirus	AC093323.2	-0.605279
320	Alpharetrovirus	AC093525.8	-0.669186
321	Alpharetrovirus	AC093620.1	-0.60389
322	Alpharetrovirus	AC096992.2	0.656349
323	Alpharetrovirus	AC097105.1	-0.68958
324	Alpharetrovirus	AC097263.1	0.614059
325	Alpharetrovirus	AC097374.1	-0.644346
326	Alpharetrovirus	AC098799.1	-0.624785
327	Alpharetrovirus	AC098799.2	-0.620506
328	Alpharetrovirus	AC099521.3	-0.770381
329	Alpharetrovirus	AC099850.2	0.632176
330	Alpharetrovirus	AC100808.1	-0.693026
331	Alpharetrovirus	AC100810.1	-0.663351
332	Alpharetrovirus	AC100861.1	0.702251
333	Alpharetrovirus	AC103563.7	-0.667352
334	Alpharetrovirus	AC103563.8	-0.744485
335	Alpharetrovirus	AC103810.3	-0.605668
336	Alpharetrovirus	AC103957.2	-0.602667
337	Alpharetrovirus	AC103974.1	-0.646957
338	Alpharetrovirus	AC104073.2	-0.712309
339	Alpharetrovirus	AC104447.1	-0.668352
340	Alpharetrovirus	AC104450.1	-0.63362
341	Alpharetrovirus	AC104695.3	-0.643345
342	Alpharetrovirus	AC106827.2	-0.608891
343	Alpharetrovirus	AC107075.1	0.610058
344	Alpharetrovirus	AC109347.1	-0.607836
345	Alpharetrovirus	AC110619.1	-0.693081
346	Alpharetrovirus	AC110994.3	0.605113
347	Alpharetrovirus	AC112220.2	-0.661128
348	Alpharetrovirus	AC113208.6	-0.631398
349	Alpharetrovirus	AC116345.1	-0.608725
350	Alpharetrovirus	AC117386.1	-0.685357
351	Alpharetrovirus	AC118549.1	0.689969
352	Alpharetrovirus	AC118754.1	-0.7212
353	Alpharetrovirus	AC118754.2	-0.690581
354	Alpharetrovirus	AC127521.1	-0.760767
355	Alpharetrovirus	AC127537.1	-0.618338
356	Alpharetrovirus	AC129926.1	-0.664462
357	Alpharetrovirus	AC130371.2	-0.655515
358	Alpharetrovirus	AC131009.3	0.611614
359	Alpharetrovirus	AC131009.4	-0.654682
360	Alpharetrovirus	AC132872.1	-0.600834
361	Alpharetrovirus	AC132938.6	-0.630564
362	Alpharetrovirus	AC133485.2	-0.65646
363	Alpharetrovirus	AC133552.5	-0.613615
364	Alpharetrovirus	AC133785.1	-0.656349
365	Alpharetrovirus	AC134349.1	0.625452
366	Alpharetrovirus	AC134349.2	0.601278
367	Alpharetrovirus	AC139099.1	-0.724646
368	Alpharetrovirus	AC139099.2	-0.644401
369	Alpharetrovirus	AC139887.3	-0.642234
370	Alpharetrovirus	AC141586.1	-0.608225
371	Alpharetrovirus	AC141586.4	-0.613004
372	Alpharetrovirus	AC141586.5	-0.608614
373	Alpharetrovirus	AC144831.1	-0.640511
374	Alpharetrovirus	AC174065.1	-0.622117
375	Alpharetrovirus	AC233280.1	-0.645513
376	Alpharetrovirus	AC233280.19	-0.728091
377	Alpharetrovirus	AC233723.1	-0.721423
378	Alpharetrovirus	AC234917.3	0.73915
379	Alpharetrovirus	AC243829.2	-0.722923
380	Alpharetrovirus	AC243960.5	-0.662351
381	Alpharetrovirus	AC243967.2	-0.708419
382	Alpharetrovirus	AC244034.3	-0.612392
383	Alpharetrovirus	AC244230.1	-0.662795
384	Alpharetrovirus	AC244669.1	0.62723
385	Alpharetrovirus	AC245100.8	0.618116
386	Alpharetrovirus	AC245297.4	0.680078
387	Alpharetrovirus	ACAA1	-0.744651
388	Alpharetrovirus	ACAT1	0.67441
389	Alpharetrovirus	ACBD3-AS1	-0.652681
390	Alpharetrovirus	ACBD6	0.610281
391	Alpharetrovirus	ACBD7	0.609391
392	Alpharetrovirus	ACE2	-0.651848
393	Alpharetrovirus	ACER1	-0.732815
394	Alpharetrovirus	ACHE	-0.666741
395	Alpharetrovirus	ACKR2	-0.641289
396	Alpharetrovirus	ACO1	0.695026
397	Alpharetrovirus	ACOT8	-0.613448
398	Alpharetrovirus	ACOX1	-0.61845
399	Alpharetrovirus	ACOX2	0.632842
400	Alpharetrovirus	ACP2	0.606168
401	Alpharetrovirus	ACP7	-0.669686
402	Alpharetrovirus	ACSS1	0.666352
403	Alpharetrovirus	ACTB	-0.615782
404	Alpharetrovirus	ACTBP11	-0.751209
405	Alpharetrovirus	ACTG1	-0.624896
406	Alpharetrovirus	ACTL6A	0.681189
407	Alpharetrovirus	ACTN4	-0.751653
408	Alpharetrovirus	ACTR1A	-0.610558
409	Alpharetrovirus	ACTR5	0.611448
410	Alpharetrovirus	ACYP1	0.649291
411	Alpharetrovirus	ADAM9	-0.624451
412	Alpharetrovirus	ADAMTS15	0.609558
413	Alpharetrovirus	ADAMTSL4	-0.633454
414	Alpharetrovirus	ADAT1	0.614504
415	Alpharetrovirus	ADAT2	0.644735
416	Alpharetrovirus	ADCK1	0.612615
417	Alpharetrovirus	ADCY9	-0.798666
418	Alpharetrovirus	ADGRA3	0.685913
419	Alpharetrovirus	ADGRE3	-0.639011
420	Alpharetrovirus	ADGRF1	-0.66324
421	Alpharetrovirus	ADGRG6	-0.656349
422	Alpharetrovirus	ADGRV1	-0.739817
423	Alpharetrovirus	ADH5	0.732704
424	Alpharetrovirus	ADH5P4	0.638677
425	Alpharetrovirus	ADIPOR1	-0.775438
426	Alpharetrovirus	ADIPOR2	-0.646346
427	Alpharetrovirus	ADIRF	-0.686357
428	Alpharetrovirus	ADORA2B	0.637288
429	Alpharetrovirus	ADSS2	0.602779
430	Alpharetrovirus	AF117829.1	0.672854
431	Alpharetrovirus	AFDN	-0.700639
432	Alpharetrovirus	AFDN-DT	-0.660461
433	Alpharetrovirus	AFG1L	0.692748
434	Alpharetrovirus	AGFG2	-0.666963
435	Alpharetrovirus	AGK	0.733148
436	Alpharetrovirus	AGL	0.665463
437	Alpharetrovirus	AGO3	0.724201
438	Alpharetrovirus	AGPAT5	0.60439
439	Alpharetrovirus	AGPS	0.643012
440	Alpharetrovirus	AHCTF1	0.698083
441	Alpharetrovirus	AHCTF1P1	0.716421
442	Alpharetrovirus	AHCYL2	0.616393
443	Alpharetrovirus	AHDC1	-0.644068
444	Alpharetrovirus	AHI1	0.694582
445	Alpharetrovirus	AHR	0.659906
446	Alpharetrovirus	AIF1L	-0.719978
447	Alpharetrovirus	AIFM1	0.608836
448	Alpharetrovirus	AIMP1	0.729314
449	Alpharetrovirus	AKAP1	0.634732
450	Alpharetrovirus	AKAP12	0.60439
451	Alpharetrovirus	AKIRIN2	-0.666352
452	Alpharetrovirus	AKT1S1	-0.63212
453	Alpharetrovirus	AKT2	-0.665852
454	Alpharetrovirus	AKTIP	-0.651014
455	Alpharetrovirus	AL022315.1	-0.673409
456	Alpharetrovirus	AL031772.1	-0.616227
457	Alpharetrovirus	AL031777.1	-0.728591
458	Alpharetrovirus	AL031777.2	-0.713143
459	Alpharetrovirus	AL034376.1	-0.640456
460	Alpharetrovirus	AL034376.2	-0.736205
461	Alpharetrovirus	AL034546.1	-0.612281
462	Alpharetrovirus	AL035461.3	0.601778
463	Alpharetrovirus	AL049767.1	-0.708586
464	Alpharetrovirus	AL079303.1	-0.604557
465	Alpharetrovirus	AL109618.1	0.607335
466	Alpharetrovirus	AL109920.3	-0.621728
467	Alpharetrovirus	AL109976.1	-0.607502
468	Alpharetrovirus	AL121829.2	-0.600389
469	Alpharetrovirus	AL121899.1	-0.63451
470	Alpharetrovirus	AL121899.2	-0.630119
471	Alpharetrovirus	AL121899.4	-0.725424
472	Alpharetrovirus	AL121933.2	-0.662684
473	Alpharetrovirus	AL122035.1	0.731148
474	Alpharetrovirus	AL122035.2	0.697138
475	Alpharetrovirus	AL132712.2	0.614393
476	Alpharetrovirus	AL132857.2	-0.61117
477	Alpharetrovirus	AL133163.1	-0.70125
478	Alpharetrovirus	AL133318.1	0.621562
479	Alpharetrovirus	AL133453.1	-0.610781
480	Alpharetrovirus	AL133476.1	-0.61506
481	Alpharetrovirus	AL133481.1	-0.683912
482	Alpharetrovirus	AL136418.3	-0.624507
483	Alpharetrovirus	AL136531.2	-0.652348
484	Alpharetrovirus	AL136960.1	0.61067
485	Alpharetrovirus	AL136981.2	0.609391
486	Alpharetrovirus	AL136982.1	-0.68708
487	Alpharetrovirus	AL136982.2	-0.699861
488	Alpharetrovirus	AL136982.5	-0.678022
489	Alpharetrovirus	AL137003.1	0.606946
490	Alpharetrovirus	AL137191.1	-0.680356
491	Alpharetrovirus	AL139247.1	-0.719311
492	Alpharetrovirus	AL139393.1	-0.626952
493	Alpharetrovirus	AL139393.2	-0.684801
494	Alpharetrovirus	AL157756.1	-0.635399
495	Alpharetrovirus	AL157893.1	0.601834
496	Alpharetrovirus	AL158801.2	-0.666852
497	Alpharetrovirus	AL160313.2	-0.642567
498	Alpharetrovirus	AL160408.6	-0.625674
499	Alpharetrovirus	AL161636.1	-0.673743
500	Alpharetrovirus	AL161645.1	-0.631675
501	Alpharetrovirus	AL161668.4	-0.704029
502	Alpharetrovirus	AL162595.1	0.606502
503	Alpharetrovirus	AL162596.1	-0.693137
504	Alpharetrovirus	AL162718.1	-0.669019
505	Alpharetrovirus	AL354718.1	0.660961
506	Alpharetrovirus	AL355312.4	-0.742095
507	Alpharetrovirus	AL355353.2	-0.66085
508	Alpharetrovirus	AL355482.2	-0.667352
509	Alpharetrovirus	AL355512.1	-0.645457
510	Alpharetrovirus	AL356599.1	0.638733
511	Alpharetrovirus	AL356867.1	-0.6015
512	Alpharetrovirus	AL357033.1	-0.690859
513	Alpharetrovirus	AL357033.3	-0.737872
514	Alpharetrovirus	AL357033.4	-0.723701
515	Alpharetrovirus	AL357153.1	-0.70075
516	Alpharetrovirus	AL358852.1	-0.626841
517	Alpharetrovirus	AL365205.1	-0.632898
518	Alpharetrovirus	AL365226.1	-0.626396
519	Alpharetrovirus	AL390719.1	-0.712976
520	Alpharetrovirus	AL390719.3	-0.705752
521	Alpharetrovirus	AL390728.4	0.617116
522	Alpharetrovirus	AL390728.6	0.645346
523	Alpharetrovirus	AL391840.3	0.69247
524	Alpharetrovirus	AL391903.1	-0.658739
525	Alpharetrovirus	AL445531.1	-0.632676
526	Alpharetrovirus	AL449106.1	-0.641289
527	Alpharetrovirus	AL450469.2	-0.640011
528	Alpharetrovirus	AL451042.1	-0.616282
529	Alpharetrovirus	AL451042.2	-0.677355
530	Alpharetrovirus	AL451064.2	0.609336
531	Alpharetrovirus	AL451069.2	-0.622951
532	Alpharetrovirus	AL512274.1	-0.714532
533	Alpharetrovirus	AL512631.1	-0.707752
534	Alpharetrovirus	AL513164.1	-0.600889
535	Alpharetrovirus	AL590428.1	0.622784
536	Alpharetrovirus	AL591623.1	-0.681467
537	Alpharetrovirus	AL591684.3	-0.704029
538	Alpharetrovirus	AL606923.2	-0.678077
539	Alpharetrovirus	AL627171.4	-0.637622
540	Alpharetrovirus	AL627309.6	-0.628619
541	Alpharetrovirus	AL627309.7	-0.667741
542	Alpharetrovirus	AL669830.1	-0.661128
543	Alpharetrovirus	AL672291.1	-0.61117
544	Alpharetrovirus	AL672310.1	-0.633398
545	Alpharetrovirus	AL691482.4	-0.64479
546	Alpharetrovirus	AL713965.1	-0.729592
547	Alpharetrovirus	AL731571.1	-0.675188
548	Alpharetrovirus	ALAS1	-0.702695
549	Alpharetrovirus	ALAS2	-0.630675
550	Alpharetrovirus	ALCAM	0.652292
551	Alpharetrovirus	ALDH1A3	-0.700861
552	Alpharetrovirus	ALDOA	-0.695415
553	Alpharetrovirus	ALG1	0.607224
554	Alpharetrovirus	ALG10	0.619116
555	Alpharetrovirus	ALG10B	0.665852
556	Alpharetrovirus	ALG6	0.662684
557	Alpharetrovirus	ALG8	0.789164
558	Alpharetrovirus	ALG9	0.627119
559	Alpharetrovirus	ALKBH1	0.640734
560	Alpharetrovirus	ALKBH2	0.638566
561	Alpharetrovirus	ALKBH3	0.759544
562	Alpharetrovirus	ALKBH8	0.734093
563	Alpharetrovirus	ALMS1	0.695582
564	Alpharetrovirus	ALMS1-IT1	0.677188
565	Alpharetrovirus	ALOX12	-0.720645
566	Alpharetrovirus	ALOX12-AS1	-0.636399
567	Alpharetrovirus	ALOX12B	-0.682634
568	Alpharetrovirus	ALOXE3	-0.671075
569	Alpharetrovirus	AMBRA1	-0.647346
570	Alpharetrovirus	AMFR	-0.697194
571	Alpharetrovirus	AMIGO2	0.601223
572	Alpharetrovirus	AMOTL2	-0.734704
573	Alpharetrovirus	AMPD3	-0.664296
574	Alpharetrovirus	AMZ2	0.692637
575	Alpharetrovirus	AMZ2P1	0.636121
576	Alpharetrovirus	ANAPC1	0.727647
577	Alpharetrovirus	ANAPC10	0.683857
578	Alpharetrovirus	ANAPC4	0.720756
579	Alpharetrovirus	ANAPC5	0.630564
580	Alpharetrovirus	ANGEL2	0.661684
581	Alpharetrovirus	ANKAR	0.655849
582	Alpharetrovirus	ANKIB1	0.656516
583	Alpharetrovirus	ANKMY2	0.732759
584	Alpharetrovirus	ANKRD10	0.719422
585	Alpharetrovirus	ANKRD10-IT1	0.620117
586	Alpharetrovirus	ANKRD13A	-0.712754
587	Alpharetrovirus	ANKRD26	0.699583
588	Alpharetrovirus	ANKRD37	-0.631398
589	Alpharetrovirus	ANKRD50	0.643512
590	Alpharetrovirus	ANLN	0.732592
591	Alpharetrovirus	ANO7L1	-0.706696
592	Alpharetrovirus	ANO8	-0.666296
593	Alpharetrovirus	ANP32E	0.632287
594	Alpharetrovirus	ANXA11	-0.693137
595	Alpharetrovirus	ANXA9	-0.727535
596	Alpharetrovirus	AOX2P	-0.663295
597	Alpharetrovirus	AP000692.1	-0.64918
598	Alpharetrovirus	AP000692.2	-0.650069
599	Alpharetrovirus	AP000696.1	-0.604612
600	Alpharetrovirus	AP000697.1	-0.62045
601	Alpharetrovirus	AP000766.1	0.65446
602	Alpharetrovirus	AP000769.6	-0.696749
603	Alpharetrovirus	AP000866.2	-0.718477
604	Alpharetrovirus	AP000866.6	0.610503
605	Alpharetrovirus	AP001437.2	-0.621562
606	Alpharetrovirus	AP001610.3	-0.689747
607	Alpharetrovirus	AP001893.1	0.620395
608	Alpharetrovirus	AP001922.3	-0.64479
609	Alpharetrovirus	AP002770.1	-0.671853
610	Alpharetrovirus	AP003419.2	-0.653904
611	Alpharetrovirus	AP003733.3	-0.613615
612	Alpharetrovirus	AP005264.1	-0.613004
613	Alpharetrovirus	AP006621.5	-0.614837
614	Alpharetrovirus	AP1B1	-0.624729
615	Alpharetrovirus	AP1M1	0.605668
616	Alpharetrovirus	AP2A1	-0.715421
617	Alpharetrovirus	AP2B1	0.600889
618	Alpharetrovirus	AP2S1	-0.621728
619	Alpharetrovirus	AP3D1	-0.66574
620	Alpharetrovirus	AP3M2	0.621839
621	Alpharetrovirus	AP4S1	0.6813
622	Alpharetrovirus	APEX1	0.678744
623	Alpharetrovirus	API5	0.603612
624	Alpharetrovirus	APIP	0.718477
625	Alpharetrovirus	APOBEC3F	0.664129
626	Alpharetrovirus	APOLD1	0.665129
627	Alpharetrovirus	APOO	0.680022
628	Alpharetrovirus	AQP5	-0.614782
629	Alpharetrovirus	AQP9	-0.662517
630	Alpharetrovirus	ARC	-0.614726
631	Alpharetrovirus	ARF1	-0.65596
632	Alpharetrovirus	ARF6	-0.668908
633	Alpharetrovirus	ARFIP2	-0.607447
634	Alpharetrovirus	ARG1	-0.657071
635	Alpharetrovirus	ARHGAP1	-0.632453
636	Alpharetrovirus	ARHGAP10	-0.609725
637	Alpharetrovirus	ARHGAP11A	0.673187
638	Alpharetrovirus	ARHGAP17	-0.710975
639	Alpharetrovirus	ARHGAP18	0.619505
640	Alpharetrovirus	ARHGAP27	-0.683579
641	Alpharetrovirus	ARHGAP32	-0.612226
642	Alpharetrovirus	ARHGAP42	0.679467
643	Alpharetrovirus	ARHGAP5-AS1	-0.634343
644	Alpharetrovirus	ARHGDIA	-0.643901
645	Alpharetrovirus	ARHGDIB	-0.62973
646	Alpharetrovirus	ARHGEF10L	-0.721478
647	Alpharetrovirus	ARHGEF11	-0.69825
648	Alpharetrovirus	ARHGEF18	-0.709753
649	Alpharetrovirus	ARHGEF39	0.636066
650	Alpharetrovirus	ARHGEF4	-0.63751
651	Alpharetrovirus	ARID3A	-0.629175
652	Alpharetrovirus	ARID5B	-0.644679
653	Alpharetrovirus	ARL10	0.650181
654	Alpharetrovirus	ARL13B	0.671909
655	Alpharetrovirus	ARL14EP	0.634732
656	Alpharetrovirus	ARL6IP6	0.70025
657	Alpharetrovirus	ARL8B	-0.628563
658	Alpharetrovirus	ARMC10	0.637177
659	Alpharetrovirus	ARMC8	0.667074
660	Alpharetrovirus	ARMCX5-GPRASP2	0.628841
661	Alpharetrovirus	ARNTL2	-0.721978
662	Alpharetrovirus	ARPC2	-0.645068
663	Alpharetrovirus	ARPC4	-0.644401
664	Alpharetrovirus	ARPC5L	-0.607836
665	Alpharetrovirus	ARRB1	-0.643068
666	Alpharetrovirus	ARRDC1	-0.716088
667	Alpharetrovirus	ARRDC3	-0.63212
668	Alpharetrovirus	ARSK	0.631064
669	Alpharetrovirus	ASAH2B	0.696193
670	Alpharetrovirus	ASAP2	-0.611503
671	Alpharetrovirus	ASCC1	0.677466
672	Alpharetrovirus	ASCC2	-0.723423
673	Alpharetrovirus	ASCC3	0.721089
674	Alpharetrovirus	ASPG	-0.666352
675	Alpharetrovirus	ASPM	0.714865
676	Alpharetrovirus	ASXL1	0.608058
677	Alpharetrovirus	ASXL2	0.620506
678	Alpharetrovirus	ATAD2	0.706307
679	Alpharetrovirus	ATAD5	0.75082
680	Alpharetrovirus	ATE1	0.608336
681	Alpharetrovirus	ATF1	0.636955
682	Alpharetrovirus	ATF2	0.719589
683	Alpharetrovirus	ATF4	-0.60928
684	Alpharetrovirus	ATG13	-0.628675
685	Alpharetrovirus	ATG2A	-0.649347
686	Alpharetrovirus	ATG4A	-0.657572
687	Alpharetrovirus	ATG4C	0.697583
688	Alpharetrovirus	ATG9A	-0.7596
689	Alpharetrovirus	ATG9B	-0.743651
690	Alpharetrovirus	ATIC	0.656349
691	Alpharetrovirus	ATL2	0.606446
692	Alpharetrovirus	ATM	0.729314
693	Alpharetrovirus	ATOX1	-0.603612
694	Alpharetrovirus	ATP11C	0.658516
695	Alpharetrovirus	ATP12A	-0.646291
696	Alpharetrovirus	ATP13A2	-0.692859
697	Alpharetrovirus	ATP1A1	0.622506
698	Alpharetrovirus	ATP1B1	-0.656127
699	Alpharetrovirus	ATP4A	-0.601945
700	Alpharetrovirus	ATP6AP1	-0.64579
701	Alpharetrovirus	ATP6V0A4	-0.685301
702	Alpharetrovirus	ATP6V0B	-0.622951
703	Alpharetrovirus	ATP6V0D1	-0.711475
704	Alpharetrovirus	ATP6V0E1	-0.680022
705	Alpharetrovirus	ATP6V1B2	-0.602278
706	Alpharetrovirus	ATP6V1C1	0.684357
707	Alpharetrovirus	ATP6V1C2	-0.658238
708	Alpharetrovirus	ATP6V1D	-0.672798
709	Alpharetrovirus	ATP6V1E1	-0.665296
710	Alpharetrovirus	ATP6V1E2	0.653515
711	Alpharetrovirus	ATP6V1H	-0.63651
712	Alpharetrovirus	ATP8B1	-0.664796
713	Alpharetrovirus	ATPSCKMT	0.61845
714	Alpharetrovirus	ATR	0.703306
715	Alpharetrovirus	ATRX	0.630342
716	Alpharetrovirus	ATXN10	0.604724
717	Alpharetrovirus	ATXN3	0.637288
718	Alpharetrovirus	ATXN7L1	0.601834
719	Alpharetrovirus	ATXN7L3	-0.648736
720	Alpharetrovirus	AUNIP	0.629675
721	Alpharetrovirus	AURKA	0.6404
722	Alpharetrovirus	AURKAIP1	-0.626507
723	Alpharetrovirus	AURKB	0.639011
724	Alpharetrovirus	AVPI1	-0.671742
725	Alpharetrovirus	AVPR1B	-0.61217
726	Alpharetrovirus	AXL	0.642679
727	Alpharetrovirus	B3GALT4	-0.631509
728	Alpharetrovirus	B3GALT5	-0.695193
729	Alpharetrovirus	B3GLCT	0.667852
730	Alpharetrovirus	B3GNT3	-0.610281
731	Alpharetrovirus	B3GNT6	-0.653015
732	Alpharetrovirus	B3GNT7	-0.609614
733	Alpharetrovirus	B3GNT8	-0.714198
734	Alpharetrovirus	B4GALT1	-0.635843
735	Alpharetrovirus	B4GALT1-AS1	-0.726035
736	Alpharetrovirus	B4GALT3	-0.600445
737	Alpharetrovirus	BACE1-AS	0.65307
738	Alpharetrovirus	BAG6	-0.636899
739	Alpharetrovirus	BAHD1	-0.702473
740	Alpharetrovirus	BAIAP2	-0.626563
741	Alpharetrovirus	BAIAP2L1	-0.604557
742	Alpharetrovirus	BANF1	0.619617
743	Alpharetrovirus	BAZ1B	0.670853
744	Alpharetrovirus	BAZ2A	-0.723423
745	Alpharetrovirus	BBS4	0.636788
746	Alpharetrovirus	BBS7	0.6414
747	Alpharetrovirus	BBS9	0.68908
748	Alpharetrovirus	BBX	0.704862
749	Alpharetrovirus	BCAS1	-0.600111
750	Alpharetrovirus	BCAT2	0.64768
751	Alpharetrovirus	BCL2L1	-0.698805
752	Alpharetrovirus	BCL2L12	0.629286
753	Alpharetrovirus	BCL3	-0.693748
754	Alpharetrovirus	BCL9	0.715088
755	Alpharetrovirus	BCL9L	-0.63212
756	Alpharetrovirus	BCOR	-0.672631
757	Alpharetrovirus	BCR	-0.716366
758	Alpharetrovirus	BDH2	0.734593
759	Alpharetrovirus	BDP1	0.672076
760	Alpharetrovirus	BEAN1	-0.740372
761	Alpharetrovirus	BECN1	-0.652348
762	Alpharetrovirus	BEND3	0.620506
763	Alpharetrovirus	BEX4	-0.717366
764	Alpharetrovirus	BFAR	0.694415
765	Alpharetrovirus	BICD2	-0.625285
766	Alpharetrovirus	BICDL2	-0.647013
767	Alpharetrovirus	BICRAL	0.624118
768	Alpharetrovirus	BIVM	0.691025
769	Alpharetrovirus	BLM	0.704307
770	Alpharetrovirus	BLMH	0.606057
771	Alpharetrovirus	BLOC1S5	0.726424
772	Alpharetrovirus	BLVRB	-0.696138
773	Alpharetrovirus	BLZF1	-0.628119
774	Alpharetrovirus	BMPR1A	0.663462
775	Alpharetrovirus	BMS1	0.660183
776	Alpharetrovirus	BNC1	0.607169
777	Alpharetrovirus	BNIP3	-0.692248
778	Alpharetrovirus	BNIP3L	-0.616116
779	Alpharetrovirus	BNIPL	-0.702139
780	Alpharetrovirus	BOD1	0.684468
781	Alpharetrovirus	BOK	-0.692081
782	Alpharetrovirus	BOLA3	0.604835
783	Alpharetrovirus	BORA	0.700583
784	Alpharetrovirus	BORCS6	-0.641956
785	Alpharetrovirus	BPGM	-0.741095
786	Alpharetrovirus	BPHL	0.623118
787	Alpharetrovirus	BPIFB1	-0.636177
788	Alpharetrovirus	BPNT1	0.636399
789	Alpharetrovirus	BRAT1	0.612003
790	Alpharetrovirus	BRCA1	0.741484
791	Alpharetrovirus	BRCA2	0.773048
792	Alpharetrovirus	BRD4	-0.605279
793	Alpharetrovirus	BRIP1	0.677577
794	Alpharetrovirus	BRIX1	0.68658
795	Alpharetrovirus	BRK1	-0.679856
796	Alpharetrovirus	BRMS1L	0.690081
797	Alpharetrovirus	BSPRY	-0.709808
798	Alpharetrovirus	BTBD9	-0.612448
799	Alpharetrovirus	BTNL8	-0.641956
800	Alpharetrovirus	BUB1	0.707752
801	Alpharetrovirus	BUB1B	0.673854
802	Alpharetrovirus	BUB3	0.690803
803	Alpharetrovirus	BUD13	0.698194
804	Alpharetrovirus	BX255925.3	-0.709642
805	Alpharetrovirus	BX322234.1	0.607058
806	Alpharetrovirus	BZW1	-0.643179
807	Alpharetrovirus	BZW1P2	-0.620784
808	Alpharetrovirus	BZW2	0.712754
809	Alpharetrovirus	C10orf88	0.702751
810	Alpharetrovirus	C10orf95	-0.653348
811	Alpharetrovirus	C11orf49	0.697805
812	Alpharetrovirus	C11orf68	-0.607669
813	Alpharetrovirus	C11orf91	-0.604946
814	Alpharetrovirus	C12orf4	0.658794
815	Alpharetrovirus	C12orf43	0.627508
816	Alpharetrovirus	C12orf49	-0.633732
817	Alpharetrovirus	C12orf65	0.711698
818	Alpharetrovirus	C12orf66	0.65057
819	Alpharetrovirus	C12orf73	0.704362
820	Alpharetrovirus	C14orf132	0.629842
821	Alpharetrovirus	C15orf39	-0.669019
822	Alpharetrovirus	C15orf48	-0.732148
823	Alpharetrovirus	C15orf62	-0.703251
824	Alpharetrovirus	C16orf72	-0.629175
825	Alpharetrovirus	C17orf75	0.712809
826	Alpharetrovirus	C17orf80	0.689969
827	Alpharetrovirus	C18orf25	-0.68858
828	Alpharetrovirus	C18orf54	0.624007
829	Alpharetrovirus	C1RL	0.633565
830	Alpharetrovirus	C1orf109	0.664629
831	Alpharetrovirus	C1orf112	0.706863
832	Alpharetrovirus	C1orf116	-0.709697
833	Alpharetrovirus	C1orf131	0.618116
834	Alpharetrovirus	C1orf210	-0.711086
835	Alpharetrovirus	C1orf68	-0.72409
836	Alpharetrovirus	C20orf27	0.630897
837	Alpharetrovirus	C2CD2L	-0.663518
838	Alpharetrovirus	C2CD5	0.697694
839	Alpharetrovirus	C2orf16	-0.635176
840	Alpharetrovirus	C4orf19	-0.723868
841	Alpharetrovirus	C4orf3	-0.688636
842	Alpharetrovirus	C5	0.690192
843	Alpharetrovirus	C5orf15	0.685079
844	Alpharetrovirus	C5orf34	0.720033
845	Alpharetrovirus	C5orf66-AS1	-0.705363
846	Alpharetrovirus	C6orf132	-0.722423
847	Alpharetrovirus	C7orf31	0.675521
848	Alpharetrovirus	C8orf37	0.741817
849	Alpharetrovirus	C9orf16	-0.66963
850	Alpharetrovirus	C9orf64	0.62723
851	Alpharetrovirus	CAB39	-0.678522
852	Alpharetrovirus	CALB2	-0.712142
853	Alpharetrovirus	CALCOCO1	-0.6803
854	Alpharetrovirus	CALCRL	0.627619
855	Alpharetrovirus	CALD1	0.601
856	Alpharetrovirus	CALM1	-0.626118
857	Alpharetrovirus	CAMK2N1	-0.726202
858	Alpharetrovirus	CAMSAP1	-0.686635
859	Alpharetrovirus	CAMSAP3	-0.712253
860	Alpharetrovirus	CANT1	-0.643679
861	Alpharetrovirus	CAP1	-0.633454
862	Alpharetrovirus	CAPN1	-0.686357
863	Alpharetrovirus	CAPN10-DT	-0.650736
864	Alpharetrovirus	CAPN2	-0.726869
865	Alpharetrovirus	CAPN5	-0.661239
866	Alpharetrovirus	CAPNS1	-0.604335
867	Alpharetrovirus	CAPZB	-0.72648
868	Alpharetrovirus	CARF	0.61606
869	Alpharetrovirus	CARHSP1	-0.729592
870	Alpharetrovirus	CARMIL1	0.644235
871	Alpharetrovirus	CARNMT1	0.602334
872	Alpharetrovirus	CASD1	0.740984
873	Alpharetrovirus	CASP10	-0.615226
874	Alpharetrovirus	CASP6	0.614893
875	Alpharetrovirus	CASP8AP2	0.68858
876	Alpharetrovirus	CASP9	-0.639511
877	Alpharetrovirus	CAST	-0.65107
878	Alpharetrovirus	CASTOR2	-0.691025
879	Alpharetrovirus	CASZ1	-0.624285
880	Alpharetrovirus	CATSPERE	0.703807
881	Alpharetrovirus	CAV2	0.614504
882	Alpharetrovirus	CBLB	0.62145
883	Alpharetrovirus	CBR3-AS1	-0.601223
884	Alpharetrovirus	CBWD2	0.644179
885	Alpharetrovirus	CBWD5	0.637955
886	Alpharetrovirus	CBWD6	0.621895
887	Alpharetrovirus	CBX3	0.712476
888	Alpharetrovirus	CBX4	-0.608336
889	Alpharetrovirus	CC2D2A	0.669964
890	Alpharetrovirus	CCAR1	0.723979
891	Alpharetrovirus	CCDC112	0.672131
892	Alpharetrovirus	CCDC120	-0.699861
893	Alpharetrovirus	CCDC121	0.613226
894	Alpharetrovirus	CCDC124	-0.705807
895	Alpharetrovirus	CCDC138	0.682801
896	Alpharetrovirus	CCDC14	0.702251
897	Alpharetrovirus	CCDC15	0.682634
898	Alpharetrovirus	CCDC18	0.701695
899	Alpharetrovirus	CCDC24	0.611837
900	Alpharetrovirus	CCDC43	0.669964
901	Alpharetrovirus	CCDC58	0.760433
902	Alpharetrovirus	CCDC59	0.65596
903	Alpharetrovirus	CCDC6	-0.642456
904	Alpharetrovirus	CCDC66	0.601278
905	Alpharetrovirus	CCDC69	-0.739872
906	Alpharetrovirus	CCDC77	0.613059
907	Alpharetrovirus	CCDC82	0.632287
908	Alpharetrovirus	CCDC85C	-0.650236
909	Alpharetrovirus	CCDC86	0.631898
910	Alpharetrovirus	CCDC88A	0.680634
911	Alpharetrovirus	CCDC96	-0.625174
912	Alpharetrovirus	CCL20	-0.600389
913	Alpharetrovirus	CCNA2	0.607836
914	Alpharetrovirus	CCNB1	0.639567
915	Alpharetrovirus	CCNB1IP1	0.773437
916	Alpharetrovirus	CCNB2	0.68708
917	Alpharetrovirus	CCND3	-0.630508
918	Alpharetrovirus	CCNDBP1	-0.726424
919	Alpharetrovirus	CCNG2	-0.658072
920	Alpharetrovirus	CCNG2P1	-0.632231
921	Alpharetrovirus	CCNJ	0.677744
922	Alpharetrovirus	CCNYL1	-0.669575
923	Alpharetrovirus	CCP110	0.612559
924	Alpharetrovirus	CCT2	0.601445
925	Alpharetrovirus	CCT5	0.649014
926	Alpharetrovirus	CD101	0.643234
927	Alpharetrovirus	CD109	0.725702
928	Alpharetrovirus	CD177	-0.701084
929	Alpharetrovirus	CD2BP2	-0.629453
930	Alpharetrovirus	CD320	0.615782
931	Alpharetrovirus	CD44	0.679689
932	Alpharetrovirus	CD58	0.681245
933	Alpharetrovirus	CD59	-0.600278
934	Alpharetrovirus	CD68	-0.605557
935	Alpharetrovirus	CDA	-0.695304
936	Alpharetrovirus	CDADC1	0.603723
937	Alpharetrovirus	CDC14A	0.623784
938	Alpharetrovirus	CDC16	0.657961
939	Alpharetrovirus	CDC20	0.600667
940	Alpharetrovirus	CDC25C	0.626063
941	Alpharetrovirus	CDC27	0.743984
942	Alpharetrovirus	CDC34	-0.673354
943	Alpharetrovirus	CDC40	0.678188
944	Alpharetrovirus	CDC42BPA	0.689747
945	Alpharetrovirus	CDC42EP1	-0.637233
946	Alpharetrovirus	CDC42EP2	-0.649125
947	Alpharetrovirus	CDC42EP4	0.626396
948	Alpharetrovirus	CDC45	0.618283
949	Alpharetrovirus	CDC5L	0.61067
950	Alpharetrovirus	CDC6	0.631342
951	Alpharetrovirus	CDC7	0.70314
952	Alpharetrovirus	CDCA2	0.689747
953	Alpharetrovirus	CDCA3	0.621339
954	Alpharetrovirus	CDCA5	0.616338
955	Alpharetrovirus	CDCA7	0.637177
956	Alpharetrovirus	CDCA7L	0.744096
957	Alpharetrovirus	CDCA8	0.601389
958	Alpharetrovirus	CDH13	0.603334
959	Alpharetrovirus	CDIP1	-0.680967
960	Alpharetrovirus	CDK1	0.672687
961	Alpharetrovirus	CDK16	-0.640678
962	Alpharetrovirus	CDK17	0.66963
963	Alpharetrovirus	CDK5RAP1	0.650347
964	Alpharetrovirus	CDK5RAP2	0.62145
965	Alpharetrovirus	CDK6	0.682523
966	Alpharetrovirus	CDK7	-0.671131
967	Alpharetrovirus	CDKAL1	0.723757
968	Alpharetrovirus	CDKL1	0.71431
969	Alpharetrovirus	CDKL5	-0.657127
970	Alpharetrovirus	CDKN1A	-0.645013
971	Alpharetrovirus	CDKN2AIP	-0.663629
972	Alpharetrovirus	CDKN2AIPNL	0.601945
973	Alpharetrovirus	CDKN3	0.631953
974	Alpharetrovirus	CDR2	0.610947
975	Alpharetrovirus	CDS1	-0.669853
976	Alpharetrovirus	CDS2	0.610836
977	Alpharetrovirus	CDSN	-0.709697
978	Alpharetrovirus	CDYL	-0.675521
979	Alpharetrovirus	CEACAM1	-0.660628
980	Alpharetrovirus	CEACAM19	-0.701806
981	Alpharetrovirus	CEACAM3	-0.656516
982	Alpharetrovirus	CEACAM5	-0.672798
983	Alpharetrovirus	CEACAM6	-0.705974
984	Alpharetrovirus	CEACAM7	-0.706585
985	Alpharetrovirus	CELF1	0.688191
986	Alpharetrovirus	CENPA	0.64668
987	Alpharetrovirus	CENPBD1P1	-0.663184
988	Alpharetrovirus	CENPE	0.735871
989	Alpharetrovirus	CENPF	0.707585
990	Alpharetrovirus	CENPH	0.712754
991	Alpharetrovirus	CENPI	0.646846
992	Alpharetrovirus	CENPJ	0.685468
993	Alpharetrovirus	CENPK	0.740372
994	Alpharetrovirus	CENPL	0.676021
995	Alpharetrovirus	CENPN	0.703362
996	Alpharetrovirus	CENPO	0.613393
997	Alpharetrovirus	CENPV	0.62723
998	Alpharetrovirus	CENPW	0.610336
999	Alpharetrovirus	CEP120	0.667463
1000	Alpharetrovirus	CEP126	0.667574
1001	Alpharetrovirus	CEP128	0.628119
1002	Alpharetrovirus	CEP152	0.704418
1003	Alpharetrovirus	CEP162	0.681801
1004	Alpharetrovirus	CEP170	0.687969
1005	Alpharetrovirus	CEP192	0.69536
1006	Alpharetrovirus	CEP290	0.649903
1007	Alpharetrovirus	CEP295	0.719533
1008	Alpharetrovirus	CEP41	0.602834
1009	Alpharetrovirus	CEP44	0.688802
1010	Alpharetrovirus	CEP55	0.705085
1011	Alpharetrovirus	CEP57	0.723923
1012	Alpharetrovirus	CEP57L1	0.682301
1013	Alpharetrovirus	CEP70	0.625896
1014	Alpharetrovirus	CEP78	0.730036
1015	Alpharetrovirus	CEP83	0.66524
1016	Alpharetrovirus	CEP89	0.729592
1017	Alpharetrovirus	CEP95	0.603001
1018	Alpharetrovirus	CEP97	0.677299
1019	Alpharetrovirus	CERS4	-0.641289
1020	Alpharetrovirus	CERS5	0.660517
1021	Alpharetrovirus	CERS6	0.671853
1022	Alpharetrovirus	CERT1	-0.62534
1023	Alpharetrovirus	CES1P2	-0.675799
1024	Alpharetrovirus	CFAP36	0.695916
1025	Alpharetrovirus	CFAP46	-0.616894
1026	Alpharetrovirus	CFAP97	0.666796
1027	Alpharetrovirus	CFLAR	-0.679967
1028	Alpharetrovirus	CGN	-0.684468
1029	Alpharetrovirus	CGNL1	-0.706474
1030	Alpharetrovirus	CHAC1	-0.716032
1031	Alpharetrovirus	CHCHD3	0.651014
1032	Alpharetrovirus	CHCHD6	0.620283
1033	Alpharetrovirus	CHCHD7	0.608225
1034	Alpharetrovirus	CHD1L	0.606335
1035	Alpharetrovirus	CHD6	0.714976
1036	Alpharetrovirus	CHD9	0.722979
1037	Alpharetrovirus	CHEK1	0.712198
1038	Alpharetrovirus	CHEK2	0.728036
1039	Alpharetrovirus	CHIC1	0.724368
1040	Alpharetrovirus	CHIC2	-0.633676
1041	Alpharetrovirus	CHKA	0.610336
1042	Alpharetrovirus	CHM	0.624062
1043	Alpharetrovirus	CHML	0.693693
1044	Alpharetrovirus	CHMP1A	-0.672409
1045	Alpharetrovirus	CHMP2A	-0.684746
1046	Alpharetrovirus	CHMP2B	-0.61317
1047	Alpharetrovirus	CHMP4B	-0.609225
1048	Alpharetrovirus	CHMP4C	-0.734871
1049	Alpharetrovirus	CHMP5	-0.637288
1050	Alpharetrovirus	CHP1	-0.70903
1051	Alpharetrovirus	CHRNA3	-0.605613
1052	Alpharetrovirus	CHRNA5	0.610614
1053	Alpharetrovirus	CHROMR	0.65496
1054	Alpharetrovirus	CHST3	0.648736
1055	Alpharetrovirus	CIB2	-0.617672
1056	Alpharetrovirus	CIDECP1	-0.693193
1057	Alpharetrovirus	CIP2A	0.716088
1058	Alpharetrovirus	CISH	-0.693026
1059	Alpharetrovirus	CITED2	-0.672298
1060	Alpharetrovirus	CKAP2	0.680189
1061	Alpharetrovirus	CKAP2L	0.708419
1062	Alpharetrovirus	CKAP4	-0.648013
1063	Alpharetrovirus	CKAP5	0.732259
1064	Alpharetrovirus	CLCC1	0.623896
1065	Alpharetrovirus	CLDN17	-0.777271
1066	Alpharetrovirus	CLDN7	-0.675465
1067	Alpharetrovirus	CLIC3	-0.733648
1068	Alpharetrovirus	CLIP1	-0.638789
1069	Alpharetrovirus	CLN8	-0.667908
1070	Alpharetrovirus	CLNS1A	0.700361
1071	Alpharetrovirus	CLPB	0.69925
1072	Alpharetrovirus	CLPTM1	-0.701028
1073	Alpharetrovirus	CLPX	-0.661795
1074	Alpharetrovirus	CLSPN	0.623173
1075	Alpharetrovirus	CLTA	-0.65935
1076	Alpharetrovirus	CLTB	-0.739983
1077	Alpharetrovirus	CLUAP1	0.702584
1078	Alpharetrovirus	CMC2	0.637733
1079	Alpharetrovirus	CMIP	-0.682745
1080	Alpharetrovirus	CMSS1	0.66085
1081	Alpharetrovirus	CMTM2	-0.623395
1082	Alpharetrovirus	CNFN	-0.770492
1083	Alpharetrovirus	CNGA1	-0.635677
1084	Alpharetrovirus	CNKSR1	-0.639622
1085	Alpharetrovirus	CNKSR3	-0.696082
1086	Alpharetrovirus	CNN2	-0.606669
1087	Alpharetrovirus	CNNM4	-0.675243
1088	Alpharetrovirus	CNPPD1	-0.736482
1089	Alpharetrovirus	CNST	-0.732481
1090	Alpharetrovirus	CNTF	0.621228
1091	Alpharetrovirus	CNTLN	0.659628
1092	Alpharetrovirus	CNTNAP3P2	0.612392
1093	Alpharetrovirus	CNTRL	0.647291
1094	Alpharetrovirus	CNTROB	0.609003
1095	Alpharetrovirus	COA1	0.675354
1096	Alpharetrovirus	COBL	-0.604168
1097	Alpharetrovirus	COG1	0.614115
1098	Alpharetrovirus	COG2	0.654793
1099	Alpharetrovirus	COG6	0.620672
1100	Alpharetrovirus	COG7	0.629619
1101	Alpharetrovirus	COIL	0.605502
1102	Alpharetrovirus	COLGALT1	0.612503
1103	Alpharetrovirus	COMMD10	0.686691
1104	Alpharetrovirus	COPG2	0.646568
1105	Alpharetrovirus	COPS8	0.672131
1106	Alpharetrovirus	COQ6	0.637121
1107	Alpharetrovirus	CORO1B	-0.733204
1108	Alpharetrovirus	COX10	0.732481
1109	Alpharetrovirus	COX10-AS1	0.713532
1110	Alpharetrovirus	COX11	0.721034
1111	Alpharetrovirus	COX18	0.695749
1112	Alpharetrovirus	COX5A	-0.677799
1113	Alpharetrovirus	COX6A1P2	-0.603279
1114	Alpharetrovirus	COX6B1	-0.600056
1115	Alpharetrovirus	CPEB4	-0.711809
1116	Alpharetrovirus	CPLANE1	0.672965
1117	Alpharetrovirus	CPNE1	0.685246
1118	Alpharetrovirus	CPPED1	-0.641789
1119	Alpharetrovirus	CPSF6	0.669742
1120	Alpharetrovirus	CPTP	-0.683745
1121	Alpharetrovirus	CRB3	-0.678188
1122	Alpharetrovirus	CRCT1	-0.790664
1123	Alpharetrovirus	CREB3L4	0.603779
1124	Alpharetrovirus	CREBZF	0.648291
1125	Alpharetrovirus	CRISP3	-0.737316
1126	Alpharetrovirus	CRLF3	-0.62145
1127	Alpharetrovirus	CRLS1	0.631898
1128	Alpharetrovirus	CRNDE	0.703029
1129	Alpharetrovirus	CRNN	-0.746763
1130	Alpharetrovirus	CRTC2	-0.64279
1131	Alpharetrovirus	CRY1	-0.671964
1132	Alpharetrovirus	CRY2	-0.688858
1133	Alpharetrovirus	CRYAB	-0.672965
1134	Alpharetrovirus	CRYBG1	-0.67541
1135	Alpharetrovirus	CRYBG2	-0.708864
1136	Alpharetrovirus	CRYL1	-0.707419
1137	Alpharetrovirus	CRYM	-0.68419
1138	Alpharetrovirus	CRYZ	0.612726
1139	Alpharetrovirus	CS	-0.628563
1140	Alpharetrovirus	CSE1L	0.700583
1141	Alpharetrovirus	CSF2RB	-0.658016
1142	Alpharetrovirus	CSF2RBP1	-0.663407
1143	Alpharetrovirus	CSK	-0.720478
1144	Alpharetrovirus	CSNK1E	-0.670686
1145	Alpharetrovirus	CSNK1G1	0.680856
1146	Alpharetrovirus	CSNK2A2	0.641845
1147	Alpharetrovirus	CSPP1	0.658238
1148	Alpharetrovirus	CSRNP1	-0.623673
1149	Alpharetrovirus	CSRP2	0.648291
1150	Alpharetrovirus	CST6	-0.708475
1151	Alpharetrovirus	CSTA	-0.655571
1152	Alpharetrovirus	CSTB	-0.714865
1153	Alpharetrovirus	CSTF3	0.729147
1154	Alpharetrovirus	CTBP1	0.643179
1155	Alpharetrovirus	CTBP1-DT	0.629675
1156	Alpharetrovirus	CTDNEP1	-0.607669
1157	Alpharetrovirus	CTDP1	-0.701306
1158	Alpharetrovirus	CTDSP2	-0.657405
1159	Alpharetrovirus	CTDSPL2	0.683634
1160	Alpharetrovirus	CTIF	-0.654682
1161	Alpharetrovirus	CTNNA1	-0.703029
1162	Alpharetrovirus	CTNNBIP1	-0.706363
1163	Alpharetrovirus	CTPS1	0.624674
1164	Alpharetrovirus	CTSA	-0.624785
1165	Alpharetrovirus	CTTN	-0.646957
1166	Alpharetrovirus	CTTNBP2NL	-0.633509
1167	Alpharetrovirus	CUEDC1	0.602501
1168	Alpharetrovirus	CUL3	-0.646346
1169	Alpharetrovirus	CUL5	0.713754
1170	Alpharetrovirus	CUL7	0.629508
1171	Alpharetrovirus	CUX1	-0.661517
1172	Alpharetrovirus	CWF19L1	0.602001
1173	Alpharetrovirus	CWF19L2	0.703195
1174	Alpharetrovirus	CXADR	-0.615338
1175	Alpharetrovirus	CXCL2	-0.619228
1176	Alpharetrovirus	CXCR1	-0.634565
1177	Alpharetrovirus	CXCR2	-0.648736
1178	Alpharetrovirus	CXXC5	-0.641289
1179	Alpharetrovirus	CYB5B	0.70703
1180	Alpharetrovirus	CYCS	0.616004
1181	Alpharetrovirus	CYFIP1	-0.673187
1182	Alpharetrovirus	CYP20A1	0.64479
1183	Alpharetrovirus	CYP4F8	-0.673687
1184	Alpharetrovirus	CYP4V2	0.611392
1185	Alpharetrovirus	CYSRT1	-0.717199
1186	Alpharetrovirus	CZIB	0.650681
1187	Alpharetrovirus	DAG1	-0.604223
1188	Alpharetrovirus	DARS2	0.761434
1189	Alpharetrovirus	DAZAP2	-0.622562
1190	Alpharetrovirus	DBF4	0.717811
1191	Alpharetrovirus	DBN1	0.633454
1192	Alpharetrovirus	DBNDD1	-0.682023
1193	Alpharetrovirus	DBNL	-0.632342
1194	Alpharetrovirus	DBP	-0.640511
1195	Alpharetrovirus	DBT	0.648625
1196	Alpharetrovirus	DCAF12	-0.652959
1197	Alpharetrovirus	DCAF13	0.668741
1198	Alpharetrovirus	DCAF16	0.745096
1199	Alpharetrovirus	DCAF17	0.664296
1200	Alpharetrovirus	DCAF6	0.682023
1201	Alpharetrovirus	DCBLD2	0.66663
1202	Alpharetrovirus	DCLK1	0.631064
1203	Alpharetrovirus	DCLRE1A	0.623118
1204	Alpharetrovirus	DCPS	0.681578
1205	Alpharetrovirus	DCTN1	-0.687246
1206	Alpharetrovirus	DCTN2	-0.668074
1207	Alpharetrovirus	DCUN1D3	-0.701806
1208	Alpharetrovirus	DCUN1D4	0.727924
1209	Alpharetrovirus	DCUN1D5	0.626563
1210	Alpharetrovirus	DDA1	-0.66224
1211	Alpharetrovirus	DDAH2	-0.682134
1212	Alpharetrovirus	DDB2	0.62434
1213	Alpharetrovirus	DDHD2	0.719533
1214	Alpharetrovirus	DDI2	-0.612114
1215	Alpharetrovirus	DDIAS	0.698527
1216	Alpharetrovirus	DDX10	0.705696
1217	Alpharetrovirus	DDX11L2	-0.659016
1218	Alpharetrovirus	DDX18	0.684857
1219	Alpharetrovirus	DDX20	0.700528
1220	Alpharetrovirus	DDX24	0.612337
1221	Alpharetrovirus	DDX46	0.640734
1222	Alpharetrovirus	DDX50	0.716588
1223	Alpharetrovirus	DEAF1	-0.619894
1224	Alpharetrovirus	DEDD2	-0.69825
1225	Alpharetrovirus	DEF8	-0.633454
1226	Alpharetrovirus	DEFB103A	-0.794999
1227	Alpharetrovirus	DEFB103B	-0.815282
1228	Alpharetrovirus	DEFB4A	-0.753709
1229	Alpharetrovirus	DEFB4B	-0.70264
1230	Alpharetrovirus	DEGS2	-0.746652
1231	Alpharetrovirus	DEK	0.693081
1232	Alpharetrovirus	DENND4A	0.615004
1233	Alpharetrovirus	DEPDC1	0.688469
1234	Alpharetrovirus	DEPDC1B	0.696527
1235	Alpharetrovirus	DEPDC7	0.722423
1236	Alpharetrovirus	DFFA	0.665852
1237	Alpharetrovirus	DFFB	0.612003
1238	Alpharetrovirus	DGAT1	-0.694082
1239	Alpharetrovirus	DGAT2	-0.645513
1240	Alpharetrovirus	DGKE	0.666352
1241	Alpharetrovirus	DGKH	0.715977
1242	Alpharetrovirus	DGUOK	0.683412
1243	Alpharetrovirus	DHDDS	-0.688914
1244	Alpharetrovirus	DHFR2	0.653181
1245	Alpharetrovirus	DHODH	0.653459
1246	Alpharetrovirus	DHRS1	-0.605057
1247	Alpharetrovirus	DHRS11	-0.636955
1248	Alpharetrovirus	DHRS4-AS1	0.675854
1249	Alpharetrovirus	DHRS9	-0.684023
1250	Alpharetrovirus	DHX15	0.636844
1251	Alpharetrovirus	DHX32	-0.640456
1252	Alpharetrovirus	DHX33	0.726757
1253	Alpharetrovirus	DHX36	0.676855
1254	Alpharetrovirus	DHX57	0.600167
1255	Alpharetrovirus	DHX9	0.648402
1256	Alpharetrovirus	DIAPH1	-0.721478
1257	Alpharetrovirus	DIAPH2	0.632565
1258	Alpharetrovirus	DIAPH3	0.704251
1259	Alpharetrovirus	DIMT1	0.601778
1260	Alpharetrovirus	DIXDC1	0.603834
1261	Alpharetrovirus	DKK4	-0.693193
1262	Alpharetrovirus	DLD	0.604668
1263	Alpharetrovirus	DLGAP5	0.718533
1264	Alpharetrovirus	DLK2	0.628786
1265	Alpharetrovirus	DMKN	-0.698361
1266	Alpharetrovirus	DMTF1	0.658183
1267	Alpharetrovirus	DNA2	0.738205
1268	Alpharetrovirus	DNAAF5	0.608725
1269	Alpharetrovirus	DNAH3	-0.688191
1270	Alpharetrovirus	DNAJA4	-0.723034
1271	Alpharetrovirus	DNAJB1	-0.664129
1272	Alpharetrovirus	DNAJB2	-0.629953
1273	Alpharetrovirus	DNAJB4	0.622173
1274	Alpharetrovirus	DNAJB6	-0.719366
1275	Alpharetrovirus	DNAJC10	0.691859
1276	Alpharetrovirus	DNAJC13	0.720922
1277	Alpharetrovirus	DNAJC15	0.603001
1278	Alpharetrovirus	DNAJC19P3	-0.679244
1279	Alpharetrovirus	DNAJC2	0.704307
1280	Alpharetrovirus	DNAJC24	0.732704
1281	Alpharetrovirus	DNAJC27	0.62095
1282	Alpharetrovirus	DNAJC30	0.602945
1283	Alpharetrovirus	DNAJC5	-0.67152
1284	Alpharetrovirus	DNAJC9	0.692581
1285	Alpharetrovirus	DNAL1	0.711587
1286	Alpharetrovirus	DNM1L	0.617283
1287	Alpharetrovirus	DNM2	-0.703418
1288	Alpharetrovirus	DNMT1	0.617005
1289	Alpharetrovirus	DNTTIP2	0.642234
1290	Alpharetrovirus	DOCK3	-0.700194
1291	Alpharetrovirus	DOCK7	0.72948
1292	Alpharetrovirus	DOCK9	-0.696305
1293	Alpharetrovirus	DOCK9-DT	-0.638455
1294	Alpharetrovirus	DOK4	-0.61217
1295	Alpharetrovirus	DOP1B	-0.719478
1296	Alpharetrovirus	DOT1L	-0.624729
1297	Alpharetrovirus	DPH5	0.639844
1298	Alpharetrovirus	DPH6	0.672187
1299	Alpharetrovirus	DPP8	0.6394
1300	Alpharetrovirus	DPRXP3	0.606335
1301	Alpharetrovirus	DPY19L1	0.665074
1302	Alpharetrovirus	DPY19L3	0.683801
1303	Alpharetrovirus	DPY19L4	0.722145
1304	Alpharetrovirus	DPYSL2	0.62673
1305	Alpharetrovirus	DROSHA	0.660239
1306	Alpharetrovirus	DSCC1	0.647902
1307	Alpharetrovirus	DSE	0.668074
1308	Alpharetrovirus	DST	0.630342
1309	Alpharetrovirus	DTD2	0.614337
1310	Alpharetrovirus	DTL	0.664518
1311	Alpharetrovirus	DTWD1	0.705863
1312	Alpharetrovirus	DTWD2	0.64329
1313	Alpharetrovirus	DTX2	-0.691192
1314	Alpharetrovirus	DTYMK	0.656849
1315	Alpharetrovirus	DUBR	0.634009
1316	Alpharetrovirus	DUOX1	-0.627619
1317	Alpharetrovirus	DUOX2	-0.643123
1318	Alpharetrovirus	DUOXA2	-0.716143
1319	Alpharetrovirus	DUSP12	0.638677
1320	Alpharetrovirus	DUSP14	-0.698138
1321	Alpharetrovirus	DUSP16	-0.682078
1322	Alpharetrovirus	DUSP22	-0.624507
1323	Alpharetrovirus	DUSP5	-0.690025
1324	Alpharetrovirus	DUSP8	-0.655738
1325	Alpharetrovirus	DUT	0.72848
1326	Alpharetrovirus	DYNC1H1	0.611614
1327	Alpharetrovirus	DYNC1LI1	0.614337
1328	Alpharetrovirus	DYNC2H1	0.691803
1329	Alpharetrovirus	DYNC2LI1	0.729981
1330	Alpharetrovirus	DYNLL2	-0.645068
1331	Alpharetrovirus	DYRK3	0.633287
1332	Alpharetrovirus	DZIP1	0.652792
1333	Alpharetrovirus	DZIP3	0.654849
1334	Alpharetrovirus	E2F3	0.694582
1335	Alpharetrovirus	E2F6	0.64968
1336	Alpharetrovirus	E2F7	0.62673
1337	Alpharetrovirus	EAF1	-0.616338
1338	Alpharetrovirus	EARS2	0.677466
1339	Alpharetrovirus	EBAG9	0.709141
1340	Alpharetrovirus	EBP	-0.611281
1341	Alpharetrovirus	ECHDC1	0.716032
1342	Alpharetrovirus	ECI2	0.634843
1343	Alpharetrovirus	ECM1	-0.699861
1344	Alpharetrovirus	ECM2	0.626563
1345	Alpharetrovirus	ECPAS	0.641067
1346	Alpharetrovirus	ECSIT	0.616616
1347	Alpharetrovirus	ECT2	0.674076
1348	Alpharetrovirus	EDARADD	0.645735
1349	Alpharetrovirus	EDEM1	-0.623006
1350	Alpharetrovirus	EDF1	-0.704362
1351	Alpharetrovirus	EDN2	-0.68269
1352	Alpharetrovirus	EEF1A2	-0.714476
1353	Alpharetrovirus	EEF1E1	0.651737
1354	Alpharetrovirus	EEPD1	-0.612114
1355	Alpharetrovirus	EFCAB11	0.684246
1356	Alpharetrovirus	EFCAB2	0.600389
1357	Alpharetrovirus	EFCAB7	0.693915
1358	Alpharetrovirus	EFR3B	-0.636732
1359	Alpharetrovirus	EFTUD2	0.683579
1360	Alpharetrovirus	EGFL6	0.636232
1361	Alpharetrovirus	EGFR	0.6798
1362	Alpharetrovirus	EGLN1	-0.602112
1363	Alpharetrovirus	EGLN2	-0.667963
1364	Alpharetrovirus	EHBP1	0.663129
1365	Alpharetrovirus	EHD1	-0.692915
1366	Alpharetrovirus	EHD3	-0.655682
1367	Alpharetrovirus	EHD4	-0.613226
1368	Alpharetrovirus	EHF	-0.667352
1369	Alpharetrovirus	EHHADH	0.632731
1370	Alpharetrovirus	EIF1P6	-0.606891
1371	Alpharetrovirus	EIF2A	0.633565
1372	Alpharetrovirus	EIF2AK1	0.667408
1373	Alpharetrovirus	EIF2AK2	0.662184
1374	Alpharetrovirus	EIF2AK4	0.629786
1375	Alpharetrovirus	EIF2B4	-0.69736
1376	Alpharetrovirus	EIF2D	0.635065
1377	Alpharetrovirus	EIF3B	0.605613
1378	Alpharetrovirus	EIF4EBP2	-0.686802
1379	Alpharetrovirus	EIF4G1	-0.602278
1380	Alpharetrovirus	EIF4H	-0.642456
1381	Alpharetrovirus	EIF4HP1	-0.605557
1382	Alpharetrovirus	EIF5A2	0.601056
1383	Alpharetrovirus	ELAC2	0.631453
1384	Alpharetrovirus	ELF3	-0.6798
1385	Alpharetrovirus	ELF3-AS1	-0.67352
1386	Alpharetrovirus	ELK4	0.630508
1387	Alpharetrovirus	ELL	-0.609225
1388	Alpharetrovirus	ELMO2	-0.605001
1389	Alpharetrovirus	ELP1	0.682356
1390	Alpharetrovirus	ELP2	0.680578
1391	Alpharetrovirus	ELP3	0.680634
1392	Alpharetrovirus	ELP4	0.783662
1393	Alpharetrovirus	EMC1	0.621895
1394	Alpharetrovirus	EMC3	-0.695193
1395	Alpharetrovirus	EMD	-0.615893
1396	Alpharetrovirus	EMG1	0.64968
1397	Alpharetrovirus	EML1	-0.671464
1398	Alpharetrovirus	EMP1	-0.706029
1399	Alpharetrovirus	EMSLR	0.636844
1400	Alpharetrovirus	EMSY	0.664685
1401	Alpharetrovirus	ENOSF1	0.604446
1402	Alpharetrovirus	ENOX1	0.647847
1403	Alpharetrovirus	ENTPD1-AS1	0.701139
1404	Alpharetrovirus	ENTR1	0.663295
1405	Alpharetrovirus	ENY2	0.676632
1406	Alpharetrovirus	EOGT	0.639622
1407	Alpharetrovirus	EP300-AS1	-0.612226
1408	Alpharetrovirus	EPB41L2	0.625118
1409	Alpharetrovirus	EPC1	0.623951
1410	Alpharetrovirus	EPC2	0.673576
1411	Alpharetrovirus	EPG5	-0.692415
1412	Alpharetrovirus	EPHA2	-0.638233
1413	Alpharetrovirus	EPHB3	-0.734315
1414	Alpharetrovirus	EPHB4	0.618894
1415	Alpharetrovirus	EPHX3	-0.726202
1416	Alpharetrovirus	EPN1	-0.732315
1417	Alpharetrovirus	EPN3	-0.710697
1418	Alpharetrovirus	EPS8L1	-0.725146
1419	Alpharetrovirus	EPS8L2	-0.651181
1420	Alpharetrovirus	ERAL1	0.635732
1421	Alpharetrovirus	ERBB3	-0.714921
1422	Alpharetrovirus	ERCC3	0.604279
1423	Alpharetrovirus	ERCC4	0.641178
1424	Alpharetrovirus	ERCC6L	0.647013
1425	Alpharetrovirus	ERCC6L2	0.746152
1426	Alpharetrovirus	ERCC8	0.737983
1427	Alpharetrovirus	ERGIC1	-0.650292
1428	Alpharetrovirus	ERH	0.668241
1429	Alpharetrovirus	ERI3	0.618172
1430	Alpharetrovirus	ERLIN2	0.726257
1431	Alpharetrovirus	ERO1A	-0.696916
1432	Alpharetrovirus	ERO1B	0.641567
1433	Alpharetrovirus	ERVMER34-1	0.617005
1434	Alpharetrovirus	ESAM	-0.743318
1435	Alpharetrovirus	ESCO2	0.693304
1436	Alpharetrovirus	ESD	0.626118
1437	Alpharetrovirus	ESF1	0.703306
1438	Alpharetrovirus	ESPL1	-0.653181
1439	Alpharetrovirus	ESRRA	-0.607669
1440	Alpharetrovirus	ESYT3	-0.707474
1441	Alpharetrovirus	ETAA1	0.643012
1442	Alpharetrovirus	ETHE1	-0.718311
1443	Alpharetrovirus	EVI5	0.64918
1444	Alpharetrovirus	EVI5L	-0.698916
1445	Alpharetrovirus	EVPL	-0.651625
1446	Alpharetrovirus	EXD2	0.704585
1447	Alpharetrovirus	EXO1	0.65696
1448	Alpharetrovirus	EXOC2	0.669408
1449	Alpharetrovirus	EXOG	0.618116
1450	Alpharetrovirus	EXOSC1	0.604946
1451	Alpharetrovirus	EXOSC2	0.72948
1452	Alpharetrovirus	EXOSC3	0.628063
1453	Alpharetrovirus	EXOSC5	0.672131
1454	Alpharetrovirus	EXOSC8	0.721978
1455	Alpharetrovirus	EXOSC9	0.705807
1456	Alpharetrovirus	EXPH5	-0.638733
1457	Alpharetrovirus	EXT1	0.610781
1458	Alpharetrovirus	EXT2	0.642679
1459	Alpharetrovirus	EXTL2	0.72409
1460	Alpharetrovirus	FADS1	0.602334
1461	Alpharetrovirus	FADS6	-0.628786
1462	Alpharetrovirus	FAF1	0.610058
1463	Alpharetrovirus	FAH	0.610947
1464	Alpharetrovirus	FAHD2CP	-0.62623
1465	Alpharetrovirus	FAIM	0.618227
1466	Alpharetrovirus	FALEC	-0.681023
1467	Alpharetrovirus	FAM102A	-0.670297
1468	Alpharetrovirus	FAM107B	-0.607335
1469	Alpharetrovirus	FAM110A	-0.655126
1470	Alpharetrovirus	FAM111A	0.707863
1471	Alpharetrovirus	FAM111B	0.656405
1472	Alpharetrovirus	FAM118B	-0.608336
1473	Alpharetrovirus	FAM120C	0.645346
1474	Alpharetrovirus	FAM126B	-0.641345
1475	Alpharetrovirus	FAM131A	-0.612781
1476	Alpharetrovirus	FAM131C	-0.61117
1477	Alpharetrovirus	FAM136A	-0.600333
1478	Alpharetrovirus	FAM13A	0.652181
1479	Alpharetrovirus	FAM13B	0.607002
1480	Alpharetrovirus	FAM160A1	-0.672965
1481	Alpharetrovirus	FAM161A	0.725535
1482	Alpharetrovirus	FAM168A	0.662017
1483	Alpharetrovirus	FAM180A	-0.617783
1484	Alpharetrovirus	FAM204A	0.718255
1485	Alpharetrovirus	FAM214A	-0.662629
1486	Alpharetrovirus	FAM214B	-0.679467
1487	Alpharetrovirus	FAM216A	0.683634
1488	Alpharetrovirus	FAM219B	-0.639122
1489	Alpharetrovirus	FAM222A	-0.602278
1490	Alpharetrovirus	FAM227B	0.626452
1491	Alpharetrovirus	FAM25A	-0.699139
1492	Alpharetrovirus	FAM25BP	-0.735315
1493	Alpharetrovirus	FAM25C	-0.696138
1494	Alpharetrovirus	FAM25G	-0.725424
1495	Alpharetrovirus	FAM32A	-0.660461
1496	Alpharetrovirus	FAM3D	-0.641567
1497	Alpharetrovirus	FAM43A	-0.687635
1498	Alpharetrovirus	FAM72A	0.692526
1499	Alpharetrovirus	FAM72B	0.689469
1500	Alpharetrovirus	FAM72D	0.634176
1501	Alpharetrovirus	FAM76A	0.611559
1502	Alpharetrovirus	FAM76B	0.724479
1503	Alpharetrovirus	FAM83C-AS1	-0.665629
1504	Alpharetrovirus	FAM86JP	0.670909
1505	Alpharetrovirus	FAM89B	-0.700139
1506	Alpharetrovirus	FAM92A	0.614337
1507	Alpharetrovirus	FAM98B	0.661851
1508	Alpharetrovirus	FAN1	0.61845
1509	Alpharetrovirus	FANCB	0.733204
1510	Alpharetrovirus	FANCC	0.691136
1511	Alpharetrovirus	FANCI	0.733982
1512	Alpharetrovirus	FANCL	0.682078
1513	Alpharetrovirus	FANCM	0.773882
1514	Alpharetrovirus	FARS2	0.721812
1515	Alpharetrovirus	FARSB	0.623507
1516	Alpharetrovirus	FAS	0.629397
1517	Alpharetrovirus	FASTKD1	0.713365
1518	Alpharetrovirus	FASTKD2	0.682745
1519	Alpharetrovirus	FASTKD3	0.680022
1520	Alpharetrovirus	FBRS	-0.682745
1521	Alpharetrovirus	FBXL16	-0.674465
1522	Alpharetrovirus	FBXL4	0.710753
1523	Alpharetrovirus	FBXO17	0.662073
1524	Alpharetrovirus	FBXO21	0.621006
1525	Alpharetrovirus	FBXO22	0.615615
1526	Alpharetrovirus	FBXO32	-0.631731
1527	Alpharetrovirus	FBXO34	-0.678633
1528	Alpharetrovirus	FBXO4	0.642679
1529	Alpharetrovirus	FBXO42	-0.663962
1530	Alpharetrovirus	FBXO46	-0.676688
1531	Alpharetrovirus	FBXO5	0.685524
1532	Alpharetrovirus	FBXW11	-0.654015
1533	Alpharetrovirus	FBXW5	-0.738427
1534	Alpharetrovirus	FBXW8	0.628063
1535	Alpharetrovirus	FCAMR	-0.692026
1536	Alpharetrovirus	FCAR	-0.611837
1537	Alpharetrovirus	FCF1	0.713532
1538	Alpharetrovirus	FCGR3B	-0.671964
1539	Alpharetrovirus	FCHO2	-0.651236
1540	Alpharetrovirus	FCHSD1	-0.739705
1541	Alpharetrovirus	FCHSD2	0.605446
1542	Alpharetrovirus	FEM1B	-0.636955
1543	Alpharetrovirus	FEN1	0.604501
1544	Alpharetrovirus	FER	0.63162
1545	Alpharetrovirus	FERMT2	0.632176
1546	Alpharetrovirus	FEZ2	0.67102
1547	Alpharetrovirus	FFAR2	-0.669241
1548	Alpharetrovirus	FGF11	-0.708586
1549	Alpharetrovirus	FGF22	-0.613281
1550	Alpharetrovirus	FICD	-0.60289
1551	Alpharetrovirus	FIGNL1	0.645568
1552	Alpharetrovirus	FKBP5	0.643623
1553	Alpharetrovirus	FKBP8	-0.668741
1554	Alpharetrovirus	FKBPL	-0.620895
1555	Alpharetrovirus	FKTN	0.768936
1556	Alpharetrovirus	FLG	-0.684968
1557	Alpharetrovirus	FLII	-0.718755
1558	Alpharetrovirus	FLVCR1	0.692137
1559	Alpharetrovirus	FLVCR2	-0.679522
1560	Alpharetrovirus	FMO2	-0.649291
1561	Alpharetrovirus	FNBP1	-0.610336
1562	Alpharetrovirus	FNBP1P1	0.617616
1563	Alpharetrovirus	FNDC3A	0.699139
1564	Alpharetrovirus	FNDC4	-0.723701
1565	Alpharetrovirus	FNTA	0.66374
1566	Alpharetrovirus	FOCAD	0.667852
1567	Alpharetrovirus	FOXK1	0.640178
1568	Alpharetrovirus	FOXM1	0.611392
1569	Alpharetrovirus	FOXN2	0.699917
1570	Alpharetrovirus	FOXO4	-0.684579
1571	Alpharetrovirus	FOXP1	0.621562
1572	Alpharetrovirus	FPR1	-0.639011
1573	Alpharetrovirus	FPR2	-0.658683
1574	Alpharetrovirus	FRA10AC1	0.644568
1575	Alpharetrovirus	FRMD8	-0.692692
1576	Alpharetrovirus	FRMPD1	-0.684357
1577	Alpharetrovirus	FRY	-0.604501
1578	Alpharetrovirus	FST	0.640845
1579	Alpharetrovirus	FTH1	-0.66913
1580	Alpharetrovirus	FTH1P11	-0.608058
1581	Alpharetrovirus	FTH1P12	-0.651403
1582	Alpharetrovirus	FTH1P2	-0.617616
1583	Alpharetrovirus	FTH1P7	-0.644679
1584	Alpharetrovirus	FTH1P8	-0.63451
1585	Alpharetrovirus	FTO	0.699861
1586	Alpharetrovirus	FTSJ1	-0.653459
1587	Alpharetrovirus	FTX	0.64279
1588	Alpharetrovirus	FUBP1	0.689191
1589	Alpharetrovirus	FUBP3	0.711198
1590	Alpharetrovirus	FURIN	-0.660795
1591	Alpharetrovirus	FUT3	-0.717588
1592	Alpharetrovirus	FUT6	-0.683023
1593	Alpharetrovirus	FUT8	0.617949
1594	Alpharetrovirus	FXN	0.621006
1595	Alpharetrovirus	FXR1	0.636677
1596	Alpharetrovirus	FYCO1	-0.708864
1597	Alpharetrovirus	FZD10-AS1	-0.681689
1598	Alpharetrovirus	G2E3	0.719755
1599	Alpharetrovirus	G3BP1	0.627008
1600	Alpharetrovirus	GAB2	-0.670297
1601	Alpharetrovirus	GABARAPL2	-0.704696
1602	Alpharetrovirus	GABPB1	0.621839
1603	Alpharetrovirus	GABPB1-AS1	0.611892
1604	Alpharetrovirus	GABPB1-IT1	0.625952
1605	Alpharetrovirus	GABPB2	0.625785
1606	Alpharetrovirus	GAK	-0.679467
1607	Alpharetrovirus	GALE	-0.645568
1608	Alpharetrovirus	GALNT1	-0.658461
1609	Alpharetrovirus	GAPDHS	-0.677077
1610	Alpharetrovirus	GAPVD1	-0.606168
1611	Alpharetrovirus	GART	0.710253
1612	Alpharetrovirus	GAS2L3	0.765602
1613	Alpharetrovirus	GAS5	0.612837
1614	Alpharetrovirus	GAS7	-0.693026
1615	Alpharetrovirus	GATAD1	0.686969
1616	Alpharetrovirus	GATAD2A	-0.626007
1617	Alpharetrovirus	GATM	-0.668408
1618	Alpharetrovirus	GBA	-0.687302
1619	Alpharetrovirus	GBAP1	-0.600834
1620	Alpharetrovirus	GCAT	-0.64379
1621	Alpharetrovirus	GCFC2	0.671075
1622	Alpharetrovirus	GCH1	-0.693637
1623	Alpharetrovirus	GCHFR	-0.673909
1624	Alpharetrovirus	GCKR	-0.661906
1625	Alpharetrovirus	GCLC	0.719089
1626	Alpharetrovirus	GCN1	-0.621339
1627	Alpharetrovirus	GCOM1	-0.751542
1628	Alpharetrovirus	GDF7	-0.624785
1629	Alpharetrovirus	GDPD3	-0.74115
1630	Alpharetrovirus	GEMIN2	0.643457
1631	Alpharetrovirus	GEMIN4	0.614448
1632	Alpharetrovirus	GEMIN5	0.641234
1633	Alpharetrovirus	GEN1	0.661962
1634	Alpharetrovirus	GET4	-0.621117
1635	Alpharetrovirus	GFM1	0.623729
1636	Alpharetrovirus	GFOD2	-0.667352
1637	Alpharetrovirus	GGA1	-0.63312
1638	Alpharetrovirus	GGT1	-0.632009
1639	Alpharetrovirus	GGT7	0.610781
1640	Alpharetrovirus	GID4	-0.615782
1641	Alpharetrovirus	GID8	-0.614337
1642	Alpharetrovirus	GINS1	0.729147
1643	Alpharetrovirus	GINS2	0.652292
1644	Alpharetrovirus	GINS4	0.722645
1645	Alpharetrovirus	GIPC1	-0.721367
1646	Alpharetrovirus	GIT1	0.628063
1647	Alpharetrovirus	GJA6P	-0.617783
1648	Alpharetrovirus	GLA	-0.662351
1649	Alpharetrovirus	GLDN	0.605779
1650	Alpharetrovirus	GLMN	0.713476
1651	Alpharetrovirus	GLT1D1	-0.623896
1652	Alpharetrovirus	GLT8D1	0.641123
1653	Alpharetrovirus	GLTP	-0.647124
1654	Alpharetrovirus	GLUL	-0.681634
1655	Alpharetrovirus	GLULP4	-0.751653
1656	Alpharetrovirus	GLYR1	-0.678411
1657	Alpharetrovirus	GM2A	-0.680578
1658	Alpharetrovirus	GMDS	-0.704585
1659	Alpharetrovirus	GMIP	-0.60539
1660	Alpharetrovirus	GMNN	0.693081
1661	Alpharetrovirus	GMPS	0.694026
1662	Alpharetrovirus	GNA15	-0.745485
1663	Alpharetrovirus	GNAI2	-0.705863
1664	Alpharetrovirus	GNB2	-0.66663
1665	Alpharetrovirus	GNE	-0.623951
1666	Alpharetrovirus	GNL3L	0.710031
1667	Alpharetrovirus	GNPAT	0.656293
1668	Alpharetrovirus	GNPDA2	0.627674
1669	Alpharetrovirus	GNRHR	-0.711086
1670	Alpharetrovirus	GOLGA2	-0.622062
1671	Alpharetrovirus	GOLIM4	0.641067
1672	Alpharetrovirus	GOLPH3	-0.639178
1673	Alpharetrovirus	GOPC	0.697861
1674	Alpharetrovirus	GORAB	0.644957
1675	Alpharetrovirus	GORASP1	-0.649569
1676	Alpharetrovirus	GP6	-0.641123
1677	Alpharetrovirus	GPALPP1	0.710809
1678	Alpharetrovirus	GPANK1	-0.639844
1679	Alpharetrovirus	GPAT3	-0.738149
1680	Alpharetrovirus	GPATCH2L	0.671242
1681	Alpharetrovirus	GPATCH4	0.615115
1682	Alpharetrovirus	GPCPD1	-0.610003
1683	Alpharetrovirus	GPKOW	-0.64429
1684	Alpharetrovirus	GPNMB	0.627119
1685	Alpharetrovirus	GPR108	-0.670853
1686	Alpharetrovirus	GPR135	0.610503
1687	Alpharetrovirus	GPR137	-0.644957
1688	Alpharetrovirus	GPR157	-0.671075
1689	Alpharetrovirus	GPR180	0.626674
1690	Alpharetrovirus	GPR37L1	-0.603056
1691	Alpharetrovirus	GPR89A	0.687246
1692	Alpharetrovirus	GPRC5A	-0.727647
1693	Alpharetrovirus	GPRC5D	-0.710086
1694	Alpharetrovirus	GPSM1	-0.698694
1695	Alpharetrovirus	GPT2	-0.668519
1696	Alpharetrovirus	GPX3	-0.717366
1697	Alpharetrovirus	GPX7	0.618116
1698	Alpharetrovirus	GRAMD2A	0.642679
1699	Alpharetrovirus	GRAMD2B	-0.610058
1700	Alpharetrovirus	GRHL1	-0.673854
1701	Alpharetrovirus	GRIP1	0.607391
1702	Alpharetrovirus	GRK2	-0.694804
1703	Alpharetrovirus	GRK4	0.609003
1704	Alpharetrovirus	GRPEL2	-0.779828
1705	Alpharetrovirus	GSAP	0.651125
1706	Alpharetrovirus	GSDMA	-0.742428
1707	Alpharetrovirus	GSE1	-0.700139
1708	Alpharetrovirus	GSK3A	-0.650181
1709	Alpharetrovirus	GSKIP	-0.611503
1710	Alpharetrovirus	GSN	-0.612726
1711	Alpharetrovirus	GSS	0.714699
1712	Alpharetrovirus	GSTCD	0.745374
1713	Alpharetrovirus	GSTM4	0.605001
1714	Alpharetrovirus	GTF2H1	0.706363
1715	Alpharetrovirus	GTF2H3	0.773937
1716	Alpharetrovirus	GTF2I	0.614059
1717	Alpharetrovirus	GTF3C3	0.653737
1718	Alpharetrovirus	GTPBP1	-0.692637
1719	Alpharetrovirus	GTPBP2	-0.700528
1720	Alpharetrovirus	GTPBP8	0.634621
1721	Alpharetrovirus	GTSE1	0.638122
1722	Alpharetrovirus	GUCD1	-0.631787
1723	Alpharetrovirus	GUCY2GP	-0.62534
1724	Alpharetrovirus	GUK1	-0.725813
1725	Alpharetrovirus	GUSB	-0.624173
1726	Alpharetrovirus	H1-0	-0.684746
1727	Alpharetrovirus	H2AC6	-0.731148
1728	Alpharetrovirus	H2AJ	-0.737872
1729	Alpharetrovirus	H2BC21	-0.706363
1730	Alpharetrovirus	H2BC8	-0.623562
1731	Alpharetrovirus	H3-3A	-0.605279
1732	Alpharetrovirus	H3-3B	-0.644679
1733	Alpharetrovirus	H4-16	-0.609503
1734	Alpharetrovirus	HACD1	0.663184
1735	Alpharetrovirus	HACD3	0.683023
1736	Alpharetrovirus	HAGH	-0.640511
1737	Alpharetrovirus	HAL	-0.667685
1738	Alpharetrovirus	HARS1	-0.642623
1739	Alpharetrovirus	HAUS1	0.645124
1740	Alpharetrovirus	HAUS2	0.641623
1741	Alpharetrovirus	HAUS3	0.630453
1742	Alpharetrovirus	HAUS6	0.743818
1743	Alpharetrovirus	HAUS6P1	0.604446
1744	Alpharetrovirus	HBA1	-0.629842
1745	Alpharetrovirus	HBA2	-0.684746
1746	Alpharetrovirus	HBB	-0.674799
1747	Alpharetrovirus	HBP1	-0.628286
1748	Alpharetrovirus	HCAR2	-0.670242
1749	Alpharetrovirus	HCFC2	0.605502
1750	Alpharetrovirus	HCG11	0.680245
1751	Alpharetrovirus	HCG21	-0.640734
1752	Alpharetrovirus	HCG22	-0.607447
1753	Alpharetrovirus	HCN2	-0.698694
1754	Alpharetrovirus	HDAC3	-0.677966
1755	Alpharetrovirus	HDAC9	0.634454
1756	Alpharetrovirus	HDGFL3	0.683912
1757	Alpharetrovirus	HEATR1	0.693915
1758	Alpharetrovirus	HEATR6	0.744207
1759	Alpharetrovirus	HEBP2	-0.689191
1760	Alpharetrovirus	HECA	-0.660128
1761	Alpharetrovirus	HECTD1	-0.654793
1762	Alpharetrovirus	HECW2	0.637177
1763	Alpharetrovirus	HEIH	-0.649792
1764	Alpharetrovirus	HELLS	0.691525
1765	Alpharetrovirus	HEPHL1	-0.674298
1766	Alpharetrovirus	HES4	-0.680022
1767	Alpharetrovirus	HEXA	0.613281
1768	Alpharetrovirus	HEXIM1	-0.647124
1769	Alpharetrovirus	HFE	0.724146
1770	Alpharetrovirus	HIF1A-AS3	-0.62095
1771	Alpharetrovirus	HILPDA	-0.611336
1772	Alpharetrovirus	HIP1R	-0.706919
1773	Alpharetrovirus	HIPK1	-0.616671
1774	Alpharetrovirus	HIVEP2	-0.651459
1775	Alpharetrovirus	HJURP	0.642234
1776	Alpharetrovirus	HK2	-0.692859
1777	Alpharetrovirus	HLA-E	-0.641567
1778	Alpharetrovirus	HLTF	0.70364
1779	Alpharetrovirus	HM13	-0.67202
1780	Alpharetrovirus	HMBS	0.651848
1781	Alpharetrovirus	HMG20A	0.650681
1782	Alpharetrovirus	HMGA1P1	-0.602223
1783	Alpharetrovirus	HMGB1	0.601556
1784	Alpharetrovirus	HMGB1P5	0.636899
1785	Alpharetrovirus	HMGB1P6	0.663351
1786	Alpharetrovirus	HMGN2P46	-0.614115
1787	Alpharetrovirus	HMGN3	0.628786
1788	Alpharetrovirus	HMGN4	0.615282
1789	Alpharetrovirus	HMGXB3	0.618227
1790	Alpharetrovirus	HMMR	0.712587
1791	Alpharetrovirus	HMOX1	-0.747708
1792	Alpharetrovirus	HMOX2	-0.72798
1793	Alpharetrovirus	HNRNPA1	0.604501
1794	Alpharetrovirus	HNRNPA1L2	0.613448
1795	Alpharetrovirus	HNRNPA1P7	0.618005
1796	Alpharetrovirus	HNRNPA2B1	0.706641
1797	Alpharetrovirus	HNRNPD	0.743707
1798	Alpharetrovirus	HNRNPDL	0.711475
1799	Alpharetrovirus	HNRNPH1	0.682967
1800	Alpharetrovirus	HNRNPH2	-0.630508
1801	Alpharetrovirus	HNRNPH3	0.631009
1802	Alpharetrovirus	HNRNPLL	0.663129
1803	Alpharetrovirus	HNRNPR	0.684801
1804	Alpharetrovirus	HNRNPU	0.683857
1805	Alpharetrovirus	HOPX	-0.715199
1806	Alpharetrovirus	HP1BP3	0.700972
1807	Alpharetrovirus	HPSE	-0.690247
1808	Alpharetrovirus	HROB	0.709308
1809	Alpharetrovirus	HS2ST1	0.610947
1810	Alpharetrovirus	HS3ST1	-0.634398
1811	Alpharetrovirus	HS3ST6	-0.694804
1812	Alpharetrovirus	HSBP1L1	-0.686246
1813	Alpharetrovirus	HSCB	0.774715
1814	Alpharetrovirus	HSF2	0.65057
1815	Alpharetrovirus	HSPA12A	0.626174
1816	Alpharetrovirus	HSPA1B	-0.674465
1817	Alpharetrovirus	HSPB11	0.73626
1818	Alpharetrovirus	HSPB8	-0.7217
1819	Alpharetrovirus	HSPD1	0.661628
1820	Alpharetrovirus	HSPD1P1	0.619783
1821	Alpharetrovirus	HSPD1P11	0.640456
1822	Alpharetrovirus	HSPD1P3	-0.674465
1823	Alpharetrovirus	HSPE1P26	-0.608614
1824	Alpharetrovirus	HTR3A	-0.661517
1825	Alpharetrovirus	HUS1	0.619283
1826	Alpharetrovirus	HYI	0.637121
1827	Alpharetrovirus	HYLS1	0.700861
1828	Alpharetrovirus	IARS1	0.650847
1829	Alpharetrovirus	IBTK	0.691637
1830	Alpharetrovirus	ICE1	0.693859
1831	Alpharetrovirus	ICE2	0.702306
1832	Alpharetrovirus	ICMT	-0.606113
1833	Alpharetrovirus	IDH2	-0.709697
1834	Alpharetrovirus	IDH2-DT	-0.704418
1835	Alpharetrovirus	IDH3A	-0.678077
1836	Alpharetrovirus	IDI1	-0.627563
1837	Alpharetrovirus	IDS	-0.785607
1838	Alpharetrovirus	IER5	-0.692581
1839	Alpharetrovirus	IFT46	0.640956
1840	Alpharetrovirus	IFT74	0.739372
1841	Alpharetrovirus	IFT81	0.690081
1842	Alpharetrovirus	IFT88	0.702528
1843	Alpharetrovirus	IFTAP	0.666852
1844	Alpharetrovirus	IK	-0.609336
1845	Alpharetrovirus	IL12A-AS1	-0.601556
1846	Alpharetrovirus	IL17C	-0.708308
1847	Alpharetrovirus	IL17RC	-0.692248
1848	Alpharetrovirus	IL18	-0.630231
1849	Alpharetrovirus	IL1A	-0.611503
1850	Alpharetrovirus	IL1F10	-0.714587
1851	Alpharetrovirus	IL1RL2	-0.645624
1852	Alpharetrovirus	IL1RN	-0.729647
1853	Alpharetrovirus	IL22RA1	-0.716421
1854	Alpharetrovirus	IL23A	-0.691359
1855	Alpharetrovirus	IL36A	-0.773659
1856	Alpharetrovirus	IL36B	-0.687969
1857	Alpharetrovirus	IL36G	-0.765768
1858	Alpharetrovirus	IL36RN	-0.732481
1859	Alpharetrovirus	ILRUN	-0.644735
1860	Alpharetrovirus	IMMP1L	0.656349
1861	Alpharetrovirus	IMMP2L	0.695193
1862	Alpharetrovirus	IMMT	0.663962
1863	Alpharetrovirus	IMPA1	0.643457
1864	Alpharetrovirus	INAVA	-0.608002
1865	Alpharetrovirus	INIP	0.620117
1866	Alpharetrovirus	INO80	0.615504
1867	Alpharetrovirus	INO80C	-0.640567
1868	Alpharetrovirus	INPP5F	0.770603
1869	Alpharetrovirus	INPP5K	-0.698583
1870	Alpharetrovirus	INTS10	0.633287
1871	Alpharetrovirus	INTS14	0.652959
1872	Alpharetrovirus	INTS2	0.779772
1873	Alpharetrovirus	INTS4	0.705196
1874	Alpharetrovirus	INTS6L	0.613726
1875	Alpharetrovirus	INTS7	0.639344
1876	Alpharetrovirus	INTS8	0.680911
1877	Alpharetrovirus	INTS9	0.656405
1878	Alpharetrovirus	INTU	0.608558
1879	Alpharetrovirus	INVS	0.602056
1880	Alpharetrovirus	IP6K1	-0.749708
1881	Alpharetrovirus	IPO11	0.653237
1882	Alpharetrovirus	IPO5	0.613337
1883	Alpharetrovirus	IPO7	0.654404
1884	Alpharetrovirus	IPO9	0.680356
1885	Alpharetrovirus	IQCB1	0.685024
1886	Alpharetrovirus	IQCG	0.637788
1887	Alpharetrovirus	IQCH-AS1	0.677799
1888	Alpharetrovirus	IQCK	0.645068
1889	Alpharetrovirus	IQGAP1	-0.651681
1890	Alpharetrovirus	IQGAP3	0.601556
1891	Alpharetrovirus	IRAK2	-0.632231
1892	Alpharetrovirus	IRGQ	-0.620672
1893	Alpharetrovirus	IST1	-0.628508
1894	Alpharetrovirus	ITGB3BP	0.736205
1895	Alpharetrovirus	ITPKC	-0.621562
1896	Alpharetrovirus	ITSN2	-0.657183
1897	Alpharetrovirus	IVD	0.684635
1898	Alpharetrovirus	IYD	-0.68419
1899	Alpharetrovirus	JAG1	0.700139
1900	Alpharetrovirus	JAK1	-0.623562
1901	Alpharetrovirus	JMJD8	-0.675021
1902	Alpharetrovirus	JPT1	-0.605446
1903	Alpharetrovirus	JRK	-0.678077
1904	Alpharetrovirus	JRKL	0.758211
1905	Alpharetrovirus	JUP	-0.68319
1906	Alpharetrovirus	KALRN	-0.611392
1907	Alpharetrovirus	KAT2A	0.612226
1908	Alpharetrovirus	KAT2B	-0.711031
1909	Alpharetrovirus	KAT6B	0.615171
1910	Alpharetrovirus	KATNAL1	0.699694
1911	Alpharetrovirus	KAZN	-0.728647
1912	Alpharetrovirus	KCMF1	-0.654071
1913	Alpharetrovirus	KCNC2	-0.648236
1914	Alpharetrovirus	KCNJ18	-0.609169
1915	Alpharetrovirus	KCNK1	-0.691414
1916	Alpharetrovirus	KCNK12	-0.617672
1917	Alpharetrovirus	KCNK6	-0.727091
1918	Alpharetrovirus	KCNQ5	0.647458
1919	Alpharetrovirus	KCNT2	0.613615
1920	Alpharetrovirus	KCTD10	-0.713809
1921	Alpharetrovirus	KCTD17	-0.612059
1922	Alpharetrovirus	KCTD20	-0.644235
1923	Alpharetrovirus	KCTD21	-0.632842
1924	Alpharetrovirus	KCTD4	-0.721978
1925	Alpharetrovirus	KCTD5	-0.675854
1926	Alpharetrovirus	KDM1A	0.653293
1927	Alpharetrovirus	KDM2A	-0.622117
1928	Alpharetrovirus	KDM2B	-0.667963
1929	Alpharetrovirus	KDM4B	-0.633509
1930	Alpharetrovirus	KDM4D	0.639122
1931	Alpharetrovirus	KDM5C	-0.784607
1932	Alpharetrovirus	KDM6A	-0.607113
1933	Alpharetrovirus	KHDC1	0.605946
1934	Alpharetrovirus	KIAA0355	-0.749986
1935	Alpharetrovirus	KIAA0586	0.734926
1936	Alpharetrovirus	KIAA0753	0.678022
1937	Alpharetrovirus	KIAA1109	0.610336
1938	Alpharetrovirus	KIAA1191	-0.605224
1939	Alpharetrovirus	KIAA1328	0.625285
1940	Alpharetrovirus	KIAA1586	0.69097
1941	Alpharetrovirus	KIAA1841	0.672854
1942	Alpharetrovirus	KIF11	0.665018
1943	Alpharetrovirus	KIF13B	-0.711475
1944	Alpharetrovirus	KIF14	0.693193
1945	Alpharetrovirus	KIF15	0.666518
1946	Alpharetrovirus	KIF16B	0.687413
1947	Alpharetrovirus	KIF18A	0.756099
1948	Alpharetrovirus	KIF18B	0.640956
1949	Alpharetrovirus	KIF1B	-0.618116
1950	Alpharetrovirus	KIF1C	-0.722979
1951	Alpharetrovirus	KIF20A	0.637899
1952	Alpharetrovirus	KIF20B	0.713254
1953	Alpharetrovirus	KIF22	0.640289
1954	Alpharetrovirus	KIF3A	0.699694
1955	Alpharetrovirus	KIF3B	0.635176
1956	Alpharetrovirus	KIF4A	0.638844
1957	Alpharetrovirus	KIFAP3	0.61895
1958	Alpharetrovirus	KIFC1	0.689136
1959	Alpharetrovirus	KIFC3	-0.693415
1960	Alpharetrovirus	KIRREL1	0.601111
1961	Alpharetrovirus	KLC3	-0.662017
1962	Alpharetrovirus	KLF9	0.641623
1963	Alpharetrovirus	KLHDC1	0.60489
1964	Alpharetrovirus	KLHDC8A	-0.730258
1965	Alpharetrovirus	KLHL18	-0.792164
1966	Alpharetrovirus	KLHL2	-0.614226
1967	Alpharetrovirus	KLHL20	0.609058
1968	Alpharetrovirus	KLHL23	0.612448
1969	Alpharetrovirus	KLHL5	0.613782
1970	Alpharetrovirus	KLHL8	0.670464
1971	Alpharetrovirus	KLK10	-0.673909
1972	Alpharetrovirus	KLK11	-0.685524
1973	Alpharetrovirus	KLK12	-0.757155
1974	Alpharetrovirus	KLK13	-0.679133
1975	Alpharetrovirus	KLK14	-0.669464
1976	Alpharetrovirus	KLK6	-0.643179
1977	Alpharetrovirus	KLK7	-0.66085
1978	Alpharetrovirus	KLK8	-0.666352
1979	Alpharetrovirus	KLKP1	-0.672687
1980	Alpharetrovirus	KMT2A	0.680189
1981	Alpharetrovirus	KNL1	0.707974
1982	Alpharetrovirus	KNOP1	0.719033
1983	Alpharetrovirus	KNSTRN	0.674965
1984	Alpharetrovirus	KNTC1	0.693859
1985	Alpharetrovirus	KPNA2	0.613615
1986	Alpharetrovirus	KPNA5	0.686413
1987	Alpharetrovirus	KPNA7	-0.66763
1988	Alpharetrovirus	KPRP	-0.728147
1989	Alpharetrovirus	KRBOX4	0.64868
1990	Alpharetrovirus	KREMEN1	-0.640789
1991	Alpharetrovirus	KRI1	0.622228
1992	Alpharetrovirus	KRIT1	0.706029
1993	Alpharetrovirus	KRT13	-0.682412
1994	Alpharetrovirus	KRT16	-0.72648
1995	Alpharetrovirus	KRT17	-0.662128
1996	Alpharetrovirus	KRT19	-0.644235
1997	Alpharetrovirus	KRT2	-0.664129
1998	Alpharetrovirus	KRT23	-0.680245
1999	Alpharetrovirus	KRT27	-0.615004
[truncated: 51,895 more rows]
